# Supplementary material for: Evolutionary insights into primate skeletal gene regulation using a comparative cell culture model
Source: PLoS Genet. 2022 Mar 9;18(3):e1010073. doi: 10.1371/journal.pgen.1010073 (PMC8936463; doi:10.1371/journal.pgen.1010073)
Supplement: S1 Table — References are provided in a separate tab. (XLSX) [file pgen.1010073.s002.xlsx]

## Sheet: S1 Table
Abbreviation	Cell Line	Species	Age	Sex	Reagent type (species) or resource	Designation	Reference
H1	H23555	human	22	M	H23555 (H. sapiens, Male)	H23555 iPSC	Pavlovic et al., 2018 [1]
H2	H20157	human	23	F	H20157 (H. sapiens, Female)	H20157 iPSC	Blake et al., 2018 [2]
H3	H28126	human	21	M	H28126 (H. sapiens, Male)	H28126 iPSC	Burrows et al., 2016 [3]
H4	H28834	human	30	F	H28834 (H. sapiens, Female)	H28834 iPSC	Pavlovic et al., 2018 [1]
H5	H21792	human	20	F	H21792 (H. sapiens, Female)	H21792 iPSC	Ward et al., 2018 [4]
H6	H20961	human	18	M	H20961 (H. sapiens, Male)	H20961 iPSC	Burrows et al., 2016 [3]
C1	C8861	chimp	16	M	C8861 (P. troglodytes, Male)	C8861 iPSC	Gallego Romero et al., 2015 [5]
C2	C3647	chimp	9	F	C3647 (P. troglodytes, Female)	C3647 iPSC	Gallego Romero et al., 2015 [5]
C3	C3649	chimp	9	M	C3649 (P. troglodytes, Male)	C3649 iPSC	Gallego Romero et al., 2015 [5]
C4	C40210	chimp	14	F	C40210 (P. troglodytes, Female)	C40210 iPSC	Gallego Romero et al., 2015 [5]
C5	C40280	chimp	17	F	C40280 (P. troglodytes, Female)	C40280 iPSC	Gallego Romero et al., 2015 [5]
C6	C3624	chimp	14	M	C3624 (P. troglodytes, Male)	C3624 iPSC	Pavlovic et al., 2018 [1]

## Sheet: References
References
1	Pavlovic BJ, Blake LE, Roux J, Chavarria C, Gilad Y. A Comparative Assessment of Human and Chimpanzee iPSC-derived Cardiomyocytes with Primary Heart Tissues. Sci Rep. 2018;8: 1–14. doi:10.1038/s41598-018-33478-9
2	Blake LE, Thomas SM, Blischak JD, Hsiao CJ, Chavarria C, Myrthil M, et al. A comparative study of endoderm differentiation in humans and chimpanzees. Genome Biology. 2018;19: 162. doi:10.1186/s13059-018-1490-5
3	Burrows CK, Banovich NE, Pavlovic BJ, Patterson K, Romero IG, Pritchard JK, et al. Genetic Variation, Not Cell Type of Origin, Underlies the Majority of Identifiable Regulatory Differences in iPSCs. PLOS Genetics. 2016;12: e1005793. doi:10.1371/journal.pgen.1005793
4	Ward MC, Zhao S, Luo K, Pavlovic BJ, Karimi MM, Stephens M, et al. Silencing of transposable elements may not be a major driver of regulatory evolution in primate iPSCs. Wittkopp PJ, editor. eLife. 2018;7: e33084. doi:10.7554/eLife.33084
5	Gallego Romero I, Pavlovic BJ, Hernando-Herraez I, Zhou X, Ward MC, Banovich NE, et al. A panel of induced pluripotent stem cells from chimpanzees: a resource for comparative functional genomics. eLife Sciences. 2015;4: e07103. doi:10.7554/eLife.07103
