# Supplementary material for: Evolutionary insights into primate skeletal gene regulation using a comparative cell culture model
Source: PLoS Genet. 2022 Mar 9;18(3):e1010073. doi: 10.1371/journal.pgen.1010073 (PMC8936463; doi:10.1371/journal.pgen.1010073)
Supplement: S2 Table — Additional descriptions for each column heading are provided in S2 Table (labels). (XLSX) [file pgen.1010073.s003.xlsx]

## Sheet: S2 Table
Sample Information						Experimental Cell Differentiation Details											Flow Cytometry Details										10X scRNA Collection
Sample	Cell_Type	Individual	Species	Sex	Age	Sample_ID	Differentiation_Replicate	Differentiation_Batch	MSC_Media	Wake_Cells_Date	Passage_At_Seed	Seed_Date	Differentiate_Start_Date	Density_At_Start_Of_Differentiation	Harvest_Date	Harvest_Density	FACS_Date	FACS_Researcher	Cell_Number_for_FACS	Cell_Viability_for_FACS	FACS_Total_Events_Collected	FACS_Number_of_Cells_Living	FACS_Percent_Positive_CD90	FACS_Percent_Positive_CD73	FACS_Percent_Positive_CD105	FACS_Percent_Positive_CD34_CD11b_CD19_CD45_HLA-DR	Date_of_10X_Collection	Number_of_6wells_Used	10X_Cell_Count_Prewash	10X_Cell_Viability_Prewash	10X_Cell_Count_Postwash	10X_Cell_Viability_Postwash	10X_Cell_Multiplication_Factor_for_Mixture	10X_Cell_Volume_for_Mixture	Pooled_Sample_Name
C1-I	iPSC	C8861	chimpanzee	M	16	C1	1	1	3B	2019-05-26	p15+18	2019-06-01	---	---	2019-06-03	0.8	2019-06-04	GAH	150000	0.69	50000	7522.34	0.926267	0.000233333	0.000266667	0.0017	2019-06-03	3	2.856 x 107	0.95	5.65 x 105	>90%	300	531	1-I
C1-M	MSC	C8861	chimpanzee	M	16	C1	1	1	3B	2019-05-22	p15+18+18	2019-06-03	---	---	2019-06-04	0.75	2019-06-04	GAH	150000	0.983333	50000	5721.96	0.949233	0.605667	0.880367	0.0054	2019-06-04	3	9.19 x 105	0.98	5.60 x 105	>90%	250	450	1-M
C1-O	osteo	C8861	chimpanzee	M	16	C1	1	1	3B	2019-05-01	p15+18+18	2019-05-16	2019-05-17	0.95	2019-06-07	1	---	---	---	---	---	---	---	---	---	---	2019-06-07	3	7.74 x 106	0.845	4.30 x 105	0.7	200	466	1-O
H1-I	iPSC	H23555	human	M	22	H1	1	1	3B	2019-05-26	p16+29	2019-06-01	---	---	2019-06-03	0.7	2019-06-04	GAH	150000	0.828333	50000	3124.08	0.6572	0.000733333	0.00126667	0.00196667	2019-06-03	3	9.228 x 106	0.89	7.00 x 105	>90%	300	429	1-I
H1-M	MSC	H23555	human	M	22	H1	1	1	3B	2019-05-22	p16+29+11	2019-06-03	---	---	2019-06-04	0.9	2019-06-04	GAH	150000	0.921667	50000	5238.7	0.601633	0.694167	0.9414	0.0152333	2019-06-04	3	6.79 x 105	0.915	3.20 x 105	>90%	250	800	1-M
H1-O	osteo	H23555	human	M	22	H1	1	1	3B	2019-05-14	p16+29+12	2019-05-16	2019-05-17	0.95	2019-06-07	1	---	---	---	---	---	---	---	---	---	---	2019-06-07	3	1.097 x 106	0.64	2.80 x 105	0.7	200	720	1-O
C1-I-r2	iPSC	C8861	chimpanzee	M	16	C1	2	R	2B	2019-10-13	p15+20	2019-10-25	---	---	2019-10-28	0.95	2019-10-28	GAH	150000	0.585	50000	15445.9	0.967733	0.0138	0.00103333	0.00276667	2019-10-28	3	1.04 x 107	0.87	5.55 x 105	>85%	100	181	1-I-r2
C1-M-r2	MSC	C8861	chimpanzee	M	16	C1	2	R	2B	2019-10-16	p15+20+11	2019-10-27	---	---	2019-10-29	0.9	2019-10-28	GAH	150000	0.983333	50000	1624.47	0.887133	0.0942	0.00756667	0.00546667	2019-10-29	3	2.0 x 106	0.97	12.55 x 105	>95%	200	160	1-M-r2
C1-O-r2	osteo	C8861	chimpanzee	M	16	C1	2	R	2B	2019-09-27	p15+20+12	2019-10-10	2019-10-11	1	2019-11-01	1	---	---	---	---	---	---	---	---	---	---	2019-11-01	3	1.84 x 106	0.67	4.45 x 105	>85%	75	173	1-O-r2
H1-I-r2	iPSC	H23555	human	M	22	H1	2	R	2B	2019-10-19	p16+29	2019-10-25	---	---	2019-10-28	1	2019-10-28	GAH	150000	0.555	50000	10622.5	0.8535	0.0926667	0.0037	0.0063	2019-10-28	3	1.09 x 107	0.62	3.80 x 105	>85%	100	266	1-I-r2
H1-M-r2	MSC	H23555	human	M	22	H1	2	R	2B	2019-10-16	p16+29+13	2019-10-27	---	---	2019-10-29	0.9	2019-10-28	GAH	150000	0.978333	50000	4980.06	0.9481	0.787733	0.0109667	0.0049	2019-10-29	3	1.84 x 106	0.97	6.30 x 105	>95%	200	320	1-M-r2
H1-O-r2	osteo	H23555	human	M	22	H1	2	R	2B	2019-09-27	p16+29+14	2019-10-10	2019-10-11	1	2019-11-01	1	---	---	---	---	---	---	---	---	---	---	2019-11-01	3	1.54 x 105	0.53	3.45 x 105	>85%	75	218	1-O-r2
C2-I	iPSC	C3647	chimpanzee	F	9	C2	1	2	3B	2019-09-23	p15+22	2019-10-12	---	---	2019-10-14	0.3	2019-10-17	GAH	100000	0.675	50000	3223.03	0.7474	0.0006	0.0002	0.00226667	2019-10-14	9	1.5 x 105	0.61	2.00 x 105	>80%	30	150	2-I
C2-M	MSC	C3647	chimpanzee	F	9	C2	1	2	3B	2019-09-13	p15+22+13	2019-10-13	---	---	2019-10-15	0.95	2019-10-17	GAH	150000	0.968333	45282	1012.09	0.936267	0.0473333	0.700167	0.0041	2019-10-15	3	1.82 x 106	0.95	8.95 x 105	>90%	200	224	2-M
C2-O	osteo	C3647	chimpanzee	F	9	C2	1	2	3B	2019-09-11	p15+22+13	2019-09-26	2019-09-27	0.95	2019-10-18	1	---	---	---	---	---	---	---	---	---	---	2019-10-18	3	6.9 x 106	0.74	2.50 x 105	>85%	100	400	2-O
H2-I	iPSC	H20157	human	F	23	H2	1	2	3B	2019-09-30	p16+22	2019-10-12	---	---	2019-10-14	0.5	2019-10-17	GAH	150000	0.725	50000	7959.98	0.8596	0.0043	0.00113333	0.00503333	2019-10-14	6	8.4 x 105	0.76	1.70 x 105	>80%	30	176.4	2-I
H2-M	MSC	H20157	human	F	23	H2	1	2	3B	2019-10-02	p16+22+13	2019-10-13	---	---	2019-10-15	0.9	2019-10-17	GAH	150000	0.971667	50000	10721.8	0.993167	0.8865	0.986633	0.00213333	2019-10-15	3	1.73 x 106	0.98	7.45 x 105	>90%	200	268	2-M
H2-O	osteo	H20157	human	F	23	H2	1	2	3B	2019-09-13	p16+22+13	2019-09-26	2019-09-27	0.95	2019-10-18	1	---	---	---	---	---	---	---	---	---	---	2019-10-18	3	4.39 x 106	0.33	7.50 x 105	>85%	100	140	2-O
C3-I	iPSC	C3649	chimpanzee	M	9	C3	1	3	3B	2019-10-19	p15+18	2019-10-26	---	---	2019-10-28	0.3	2019-10-30	GAH	150000	0.883333	50000	5223.24	0.929533	0.00106667	0.000633333	0.00283333	2019-10-28	3	2.55 x 106	0.81	5.55 x 105	>80%	100	181	3-I
C3-M	MSC	C3649	chimpanzee	M	9	C3	1	3	3B	2019-10-16	p15+18+18	2019-10-27	---	---	2019-10-29	1	2019-10-30	GAH	150000	0.865	50000	5044.52	0.930567	0.0367667	0.527267	0.0038	2019-10-29	3	1.60 x 106	0.71	2.90 x 105	>90%	30	105	3-M
C3-O	osteo	C3649	chimpanzee	M	9	C3	1	3	3B	2019-09-13	p15+18+19	2019-10-10	2019-10-11	1	2019-11-01	1	---	---	---	---	---	---	---	---	---	---	2019-11-01	3	5.65 x 105	0.47	1.95 x 105	~70%	25	128	3-O
H3-I	iPSC	H28126	human	M	21	H3	1	3	3B	2019-10-09	p15+28	2019-10-26	---	---	2019-10-28	0.7	2019-10-30	GAH	150000	0.763333	50000	9442.09	0.895633	0.000933333	0.00116667	0.00253333	2019-10-28	2	1.05 x 106	0.7	4.25 x 105	>85%	100	240	3-I
H3-M	MSC	H28126	human	M	21	H3	1	3	3B	2019-10-08	p15+28+10	2019-10-27	---	---	2019-10-29	0.5	2019-10-30	GAH	NA	NA	4531	323.072	0.1981	0.3901	0.6223	0.3189	2019-10-29	1	2.46 x 105	0.77	1.90 x 105	>80%	30	159	3-M
H3-O	osteo	H28126	human	M	21	H3	1	3	3B	2019-09-13	p15+28+11	2019-10-10	2019-10-11	0.9	2019-11-01	0.7	---	---	---	---	---	---	---	---	---	---	2019-11-01	2	4.9 x 105	0.19	1.35 x 105	~40%	25	185	3-O
C4-I	iPSC	C40210	chimpanzee	F	14	C4	1	4	2B	2019-10-12	p15+16	2019-10-19	---	---	2019-10-21	0.3	2019-10-24	GAH	100000	0.851667	50000	6880.05	0.875833	0.000633333	0.000333333	0.00583333	2019-10-21	6	7.25 x 105	0.8	3.35 x 105	>90%	100	300	4-I
C4-M	MSC	C40210	chimpanzee	F	14	C4	1	4	2B	2019-10-09	p15+16+12	2019-10-20	---	---	2019-10-22	0.8	2019-10-24	GAH	150000	0.986667	50000	1139.98	0.879233	0.0105667	0.3609	0.0041	2019-10-22	2	1.22 x 106	0.98	7.90 x 105	>85%	100	130	4-M
C4-O	osteo	C40210	chimpanzee	F	14	C4	1	4	2B	2019-09-24	p15+16+13	2019-10-03	2019-10-04	0.95	2019-10-25	1	---	---	---	---	---	---	---	---	---	---	2019-10-25	3	1.08 x 106	0.87	6.90 x 105	0.8	100	150	4-O
H4-I	iPSC	H28834	human	F	30	H4	1	4	2B	2019-10-05	p13+16	2019-10-19	---	---	2019-10-21	0.5	2019-10-24	GAH	100000	0.516667	50000	5237.56	0.908433	0.00586667	0.00273333	0.00856667	2019-10-21	3	6.55 x 105	0.64	4.00 x 105	>80%	100	250	4-I
H4-M	MSC	H28834	human	F	30	H4	1	4	2B	2019-09-24	p13+24+9	2019-10-20	---	---	2019-10-22	0.8	2019-10-24	GAH	115000	0.78	50000	5248.8	0.9449	0.701	0.915333	0.00253333	2019-10-22	2	5.15 x 105	0.82	3.10 x 105	>85%	100	330	4-M
H4-O	osteo	H28834	human	F	30	H4	1	4	2B	2019-09-24	p13+24+13	2019-10-03	2019-10-04	0.95	2019-10-25	1	---	---	---	---	---	---	---	---	---	---	2019-10-25	3	9.48 x 105	0.41	4.46 x 105	0.8	100	230	4-O
C5-I	iPSC	C40280	chimpanzee	F	17	C5	1	5	2B	2019-11-13	p15+23	2019-12-08	---	---	2019-12-09	0.95	2019-12-10	GAH	150000	0.765	50000	12961.3	0.970033	0.0257	0.00883333	0.003	2019-12-09	3	6.9 x 106	0.95	4.20 x 105	0.9	100	240	5-I
C5-M	MSC	C40280	chimpanzee	F	17	C5	1	5	2B	2019-11-21	p15+23+11	2019-12-09	---	---	2019-12-10	0.95	2019-12-10	GAH	150000	0.725	50000	1864.71	0.882867	0.0685	0.414167	0.00713333	2019-12-10	3	1.49 x 106	0.76	3.20 x 105	0.9	100	320	5-M
C5-O	osteo	C40280	chimpanzee	F	17	C5	1	5	2B	2019-11-06	p15+23+10	2019-11-21			2019-12-13	1	---	---	---	---	---	---	---	---	---	---	2019-12-13	3	9.86 x 105	0.67	1.70 x 105	0.85	50	300	5-O
H5-I	iPSC	H21792	human	F	20	H5	1	5	2B	2019-11-29	p13+20	2019-12-08	---	---	2019-12-09	0.95	2019-12-10	GAH	150000	0.445	50000	7407.89	0.807633	0.0379	0.00303333	0.0116333	2019-12-09	3	4.77 x 106	0.9	5.25 x 105	0.9	100	191	5-I
H5-M	MSC	H21792	human	F	20	H5	1	5	2B	2019-11-21	p13+20+11	2019-12-09	---	---	2019-12-10	0.95	2019-12-10	GAH	118000	0.92	50000	2472.72	0.7422	0.0543	0.4837	0.0042	2019-12-10	2	0.83 x 106	0.88	2.80 x 105	0.85	100	360	5-M
H5-O	osteo	H21792	human	F	20	H5	1	5	2B	2019-11-06	p13+20+11	2019-11-21			2019-12-13	0.95	---	---	---	---	---	---	---	---	---	---	2019-12-13	3	5.51 x 105	0.64	1.80 x 105	0.85	50	282	5-O
C6-I	iPSC	C3624	chimpanzee	M	14	C6	1	6	3B	2019-12-03	p18+31	2019-12-08	---	---	2019-12-09	0.9	2019-12-10	GAH	150000	0.778333	50000	14297	0.9774	0.0181333	0.00543333	0.00653333	2019-12-09	3	6.9 x 106	0.87	4.65 x 105	0.9	100	220	6-I
C6-M	MSC	C3624	chimpanzee	M	14	C6	1	6	3B	2019-11-21	p18+31+10	2019-12-09	---	---	2019-12-10	1	2019-12-10	GAH	120000	0.96	50000	2944.43	0.9357	0.0852	0.7882	0.00743333	2019-12-10	2	0.82 x 106	0.91	4.60 x 105	0.9	100	220	6-M
C6-O	osteo	C3624	chimpanzee	M	14	C6	1	6	3B	2019-11-06	p18+31+7	2019-11-21			2019-12-13	1	---	---	---	---	---	---	---	---	---	---	2019-12-13	3	1.25 x 105	0.77	1.70 x 105	0.9	10	59	6-O
H6-I	iPSC	H20961	human	M	18	H6	1	6	3B	2019-11-29	p13+24	2019-12-08	---	---	2019-12-09	0.9	2019-12-10	GAH	150000	0.736667	50000	8303.57	0.726067	0.0207667	0.00763333	0.0055	2019-12-09	3	2.92 x 106	0.88	4.40 x 105	0.9	100	230	6-I
H6-M	MSC	H20961	human	M	18	H6	1	6	3B	2019-11-21	p13+28+8	2019-12-09	---	---	2019-12-10	0.95	2019-12-10	GAH	150000	0.858333	50000	6127.9	0.919633	0.148233	0.907867	0.0069	2019-12-10	3	1.33 x 106	0.86	2.50 x 105	0.9	100	400	6-M
H6-O	osteo	H20961	human	M	18	H6	1	6	3B	2019-11-06	p13+28+6	2019-11-21			2019-12-13	1	---	---	---	---	---	---	---	---	---	---	2019-12-13	3	1.39 x 105	0.4	3.05 x 105	0.6	10	33	6-O

## Sheet: S2 Table (labels)
Batch Label	Definition
Sample	Unique sample identifier.
Cell_Type	Cell type - iPSC, MSC, or osteo (abbreviation for osteogenic).
Individual	Cell line identifier.
Species	Species of cell line.
Sex	Sex of cell line (M for Male or F for Female).
Age	Age of individual when fibroblasts for reprogramming were collected.
Sample_ID	Designator used when reporting results.
Differentiation_Replicate	Differentiation technical replicate designation.
Differentiation_Batch	Differentiation batch designation.
MSC_Media	Media formula used for iPSC-derived MSCs (3B for DMEM:F12 or 2B for DMEM LG).
Wake_Cells_Date	Date that cells were first woken up from cryopreservation for experiment.
Passage_At_Seed	Cell line passage at the day before experiments start, indicates the number of times line was passaged as a feeder line + as a feeder free line + as a iPSC-derived MSC.
Seed_Date	Date that cells were seeded on to plates.
Differentiate_Start_Date	Date that MSC differentiations into chondrocytes and osteoblasts were started.
Density_At_Start_Of_Differentiation	Density of MSCs just before chondrocyte or osteoblast differentiation media was added.
Harvest_Date	Date that cells were harvested for scRNA.
Harvest_Density	Density of cells just before they were harvested.
FACS_Date	Date that cells were harvested for FACS.
FACS_Researcher	Researcher that performed FACS.
Cell_Number_for_FACS	Number of cells stained with FACS markers.
Cell_Viability_for_FACS	Average cell viability using trypan blue of cells used for FACS.
FACS_Total_Events_Collected	Total number of events collected during FACS.
FACS_Number_of_Cells_Living	Average number of events collected during FACS that contained a live cell.
FACS_Percent_Positive_CD90	Average percent of living cell events collected during FACS that were positive for CD90.
FACS_Percent_Positive_CD73	Average percent of living cell events collected during FACS that were positive for CD73.
FACS_Percent_Positive_CD105	Average percent of living cell events collected during FACS that were positive for CD105.
FACS_Percent_Positive_CD34_CD11b_CD19_CD45_HLA-DR	Average percent of living cell events collected during FACS that were positive for CD34, CD11b, CD19, CD45, and HLA-DR.
Date_of_10X_Collection	Date that 10X scRNA was collected from cells.
Number_of_6wells_Used	Number of 6-wells from which cells were disassociated for 10X collection.
10X_Cell_Count_Prewash	Total count of cells (cells/mL) before washing and filtering that were collected for 10X run.
10X_Cell_Viability_Prewash	Average cell viability using trypan blue of cells collected for 10X run before washing and filtering.
10X_Cell_Count_Postwash	Total count of cells (cells/mL) after washing and filtering that were collected for 10X run.
10X_Cell_Viability_Postwash	Average cell viability using trypan blue of cells collected for 10X run after washing and filtering.
10X_Cell_Multiplication_Factor_for_Mixture	Number of cells after washing and filtering that were added to sample mixture before the 10X collection.
10X_Cell_Volume_for_Mixture	Volume (uL) of cells after washing and filtering that were added to sample mixture before the 10X collection.
Pooled_Sample_Name	Name of the human and chimpanzee sample mixture.
