# Supplementary material for: Evolutionary insights into primate skeletal gene regulation using a comparative cell culture model
Source: PLoS Genet. 2022 Mar 9;18(3):e1010073. doi: 10.1371/journal.pgen.1010073 (PMC8936463; doi:10.1371/journal.pgen.1010073)
Supplement: S3 Table — (XLSX) [file pgen.1010073.s004.xlsx]

## Sheet: S3 Table
MSC Stock Used in Study	Notes	Differentiated From	Expanded From	Differentiation Start Date	Differentiation Procedure	Duration in mTeSR	Duration on Matrigel with MSC Media	Duration until MSCs Banked	MSC scRNA	MSC Flow Cytometry	MSC qPCR	MSC Alizarin Red	MSC Alcian Blue	MSC Oil Red O	Osteo scRNA	Osteo qPCR	Osteo Alizarin Red	Chondro scRNA	Chondro qPCR	Chondro Alcian Blue	Adipo qPCR	Adipo Oil Red O
C8861 p15+18+12 Chimp MSCs (3B media) ~1/2 T75 flask 2/18/2019 GAH	---	C8861 P#15+15 Chimp FF iPSC Pellet ~1/4 large dish 9/24/2017 GAH	C8861 p15+18+9 Chimp MSCs (3B media) ~1/2 T75 flask 8/13/2018 GAH	2018-07-01	iPSC - 1:6 large dish, 1 day mTeSR MSC - 2 days 3B (until 100%), d3 1:1 T25, d6 1:1 6W, d16 1:1 12W, d23 1:1 24W, d27 1:2 12W, d29 1:3 6W, d36 1:2 T25, d39 1:2 2T25s, d41 1:3 2T75s, d44 bank	24 hours	2 days	44 days (6.3 weeks)	yes	yes	yes	yes	yes	yes	yes	yes	yes	yes	yes	yes	yes	yes
H23555 p16+29+8 Human MSCs (3B media) ~1/2 T75 flask 2/23/2019 GAH	---	H23555 P#16+26 Human FF iPSC Pellet ~1/4 large dish 11/15/2017 GAH	H23555 p16+29+5 Human MSCs 3B media ~1/3 T75 Flask 09/28/2018 GAH	2018-07-01	iPSC - 1:6 large dish, 1 day mTeSR MSC - 2 days 3B (until 100%), d3 1:1 T25, d6 1:2 2T25s, d11 1:1 T25 / d13 1:2 2T25s, d23 1:3 2T75s, d27 2:3 3T75s, d29 bank	24 hours	2 days	29 days (4.1 weeks)	yes	yes	yes	yes	yes	yes	yes	---	---	yes	yes	yes	---	---
H23555 p16+29+10 Human MSCs 3B media ~1/2 Large Plate 2/15/2019 AH	---								---	---	---	---	---	---	---	yes	yes	---	---	---	yes	yes
C3647 p15+22+6 Chimp MSCs (3B media) ~1/2 T75 flask 8/15/2018 GAH	---	C3647 P#15+15 Chimp FF iPSC Pellet ~1/4 large dish 10/31/2017 GAH	---	2018-07-16	iPSC - 1:6 large dish, 1 day mTeSR MSC - 2 days 3B (until 100%), d3 1:1 T25, d10 1:1 6W, d12 1:2 2-6W, d14 1:1 6W + 1:2 T25, d21 1:2 T75, d26 1:3 3T75, d31 bank	24 hours	2 days	31 days (4.4 weeks)	yes	yes	yes	yes	yes	yes	---	---	---	---	---	---	---	---
C3647 p15+24+9 Chimp MSCs (3B media) ~1/2 T75 flask 3/1/2019 GAH (should be C3647 p15+22+9)	---		C3647 p15+22+6 Chimp MSCs (3B media) ~1/2 T75 flask 8/15/2018 GAH						---	---	---	---	---	---	yes	yes	yes	---	yes	yes	yes	yes
H20157 p16+22+9 Human MSCs (3B media) ~1/2 T75 flask 2/23/2019 GAH	---	H20157 P#16+19 Human FF iPSC Pellet ~1/3 large dish 11/14/2017 GAH	H20157 p16+22+6 Human MSCs (3B media) ~1/3 T75 flask 9/28/2018 GAH	2018-08-17	iPSC - 1:6 large dish, 1 day mTeSR MSC - 3 days 3B (until 100%), d4 1:1 T25, d6 1:2 2T25s, d11 1:2 2T25s + 1:3 T75, d20 1:1 T25, d32 1:3 T75, d39 1:3 3T75s, d43 bank	24 hours	3 days	43 days (6.1 weeks)	yes	yes	yes	yes	yes	yes	yes	yes	yes	---	yes	yes	yes	yes
C3649 p15+18+14 Chimp MSCs (3B media) ~1/2 T75 flask 9/25/2019 GAH	---	C3649 P#15+15 Chimp FF iPSC Pellet ~1/4 large dish 8/29/2017 GAH	C3649 p15+18+11 Chimp MSCs (3B media) ~1/2 T75 flask 3/8/2018 GAH	2018-08-13	iPSC - 1:6 large dish, 1 day mTeSR MSC - 3 days 3B (until 100%), d4 1:1 T25, d8 1:1 6W, d15 1:1 6W, d22 1:2 2-6W, d26 1:1 T25, d36 1:3 T75, d43 1:1 T75, d47 bank	24 hours	3 days	47 days (6.7 weeks)	yes	yes	yes	yes	yes	yes	---	---	---	---	---	---	---	---
C3649 p15+18+11 Chimp MSCs (3B media) ~1/2 T75 flask 3/8/2018 GAH	---		C3649 p15+18+7 Chimp MSCs (3B media) ~1/3 T75 flask 9/28/2018 GAH						---	---	---	---	---	---	yes	yes	yes	---	yes	yes	yes	yes
H28126 p15+28+7 Human MSCs (3B media) ~1/2 T75 flask 5/20/2019 GAH	---	H28126 P#15+19 Human FF iPSC Pellet ~1/3 large dish 10/7/2017 GAH	---	2019-03-15	iPSC - 1:3 large dish, 1 day mTeSR MSC - 3 days 3B (until 100%), d4 1:1 T25, d8 1:2 2T25s, d18 1:1 6W, d29 1:1 6W, d36 1:2 T25, d46 1:3 T75, d55 1:4 4T75s, d67 bank	24 hours	3 days	67 days (9.6 weeks)	yes	yes	yes	---	---	---	yes	yes	yes	---	---	---	---	---
H28126 p15+28+9 Human MSCs (3B media) ~1/2 T75 flask 5/22/2019 GAH	---		H28126 p15+28+7 Human MSCs (3B media) ~1/2 T75 flask 5/20/2019 GAH						---	---	---	---	---	---	---	yes	---	---	yes	yes	---	---
H28126 p15+28+10 Human MSCs ~1/3 T75 flask 6/29/2018 GAH	different MSC batch + media	H28126 P#15+19 Human FF iPSC Pellet ~1/3 large dish 10/7/2017 GAH	H28126 p15+28+6 MSCs ~4 million cells 3-12-18 GAH	2018-02-14	iPSC - 1:5 5 large dishes, 3 days mTeSR MSC - 5 days 1A, d6 1:1 2T75s, d8 1:3 2T75s, d10 1:1 2T75s, d13 1:1 2T75s, d17 1:1 2T75s, d22 1:1 2T75s + d24 1:1 2T75s, d27 bank	3 days	5 days	27 days (3.9 weeks)	---	yes	yes	yes	yes	yes	---	---	yes	---	---	---	---	---
H28126 p15+28+13 Human MSCs (1A media) ~1/2 T75 flask 3/1/2019 GAH	different MSC batch + media		H28126 p15+28+10 Human MSCs ~1/3 T75 flask 6/29/2018 GAH						---	---	---	---	---	---	---	---	---	---	---	---	yes	yes
H28126 p15+28+7 Human MSCs (1B media) ~1/3 T75 flask 5/13/2019 GAH	different MSC batch + media	H28126 P#15+19 Human FF iPSC Pellet ~1/3 large dish 10/7/2017 GAH	---	2019-03-15	iPSC - 1:3 large dish, 1 day mTeSR MSC - 3 days 1B (until 100%), d4 1:1 T25, d11 1:1 T25, d18 1:1 T25, d27 1:2 2T25s, d36 2:3 T75, d41 1:3 3T75s, d53 1:1 3T75s, d60 bank	24 hours	3 days	60 days (8.6 weeks)	---	---	---	---	---	---	---	---	---	---	---	---	yes	yes
C40210 p15+16+8 Chimp MSCs (2B media) ~1/2 T75 flask 2/26/2019 GAH	---	C40210 P#15+13 Chimp FF iPSC Pellet ~1/4 large dish 11/12/2017 GAH	C40210 p15+16+5 Chimp MSCs (2B media) ~1/2 T75 flask 2/8/2018 GAH	2019-01-12	iPSC - 1:9 large dish, mTeSR only until cells sat down (<3 hours) MSC - 3 days 2B (until 90%), d4 1:1 T25, d7 1:2 2T25s, d17 1:1 2T25s, d20 1:3 T75 + d21 1:3 T75, d24 2:3 3T75s, d28 bank	<3 hours	3 days	28 days (4.0 weeks)	yes	yes	yes	yes	yes	yes	---	---	---	---	yes	yes	---	---
C40210 p15+16+10 Chimp MSCs (2B media) ~1/3 T75 flask 3/11/2018 GAH	---								---	---	---	---	---	---	yes	yes	yes	---	---	---	yes	yes
H28834 p13+24+5 Human MSCs (2B media) ~1/2 T75 flask 4/17/2019 GAH	---	H28834 P#13+15 Human FF iPSC Pellet ~1/2 large dish 11/4/2017 GAH (but actually p13+17)	---	2019-03-11	iPSC - 1:3 large dish, 1 day mTeSR MSC - 3 days 2B (until 90%), d4 1:1 T25, d15 1:1 T25, d22 1:1 T25, d29 1:1 T25 + 1:3 T75, d33 1:3 3T75s, d38 bank	24 hours	3 days	38 days (5.4 weeks)	yes	---	yes	yes	yes	yes	---	---	---	---	---	---	---	---
H28834 p13+24+7 Human MSCs (2B media) ~1/2 T75 flask 5/6/2019 GAH	---		H28834 p13+24+5 Human MSCs (2B media) ~1/2 T75 flask 4/17/2019 GAH						---	yes	---	yes	yes	yes	yes	yes	yes	---	yes	yes	yes	yes
C8861 p15+20+7 Chimp MSCs (2B media) ~1/2 T75 flask 9/11/2019 GAH	---	C8861 P#15+15 Chimp FF iPSC Pellet ~1/4 large dish 9/24/2017 GAH	C8861 p15+20+4 Chimp MSCs (2B media) ~1/2 T75 flask 6/26/2019 GAH	2019-05-26	iPSC - 1:6 large dish, mTeSR only until cells sat down (<3 hours) MSC - 5 days 2B (until 80%), d6 1:1 T25, d13 1:2 2T25s, d20 1:1 T25, d27 1:3 T75, d32 bank	<3 hours	5 days	32 days (4.6 weeks)	yes	yes	yes	yes	yes	yes	yes	yes	yes	---	yes	yes	yes	yes
H23555 p16+29+9 Human MSCs (2B media) ~1/2 T75 flask 8/28/2019 GAH	---	H23555 P#16+26 Human FF iPSC Pellet ~1/4 large dish 11/15/2017 GAH	H23555 p16+29+5 Human MSCs (2B media) ~1/2 T75 flask 7/25/2018 GAH	2018-07-01	iPSC - 1:6 large dish, 1 day mTeSR MSC - 2 days 2B (until 100%), d3 1:1 T25, d6 1:1 6W, d18 1:2 T25, d20 1:3 T75, d23 1:3 3T75s, d25 bank	24 hours	2 days	23 days (3.3 weeks)	yes	yes	yes	yes	yes	yes	yes	yes	yes	---	yes	yes	yes	yes
C40280 p15+23+7 Chimp MSCs (2B media) ~1/2 T75 flask 10/28/2019 GAH	---	C40280 P#15+14 Chimp FF iPSC Pellet ~1/4 large dish 10/29/2017 GAH	C40280 p15+23+5 Chimp MSCs (2B media) ~1/2 T75 flask 10/14/2019 GAH	2019-09-04	iPSC - 1:6 2 large dishes, mTeSR only until cells sat down (<3 hours) MSC - 5 days 2B (until 100%), d6 1:1 T75, d13 1:1 6W, d20 1:2 T25, d27 1:3 T75, d34 1:3 3T75s, d41 bank	<3 hours	5 days	41 days (5.9 weeks)	yes	yes	yes	yes	yes	yes	yes	yes	yes	---	yes	yes	yes	yes
H21792 p15+20+8 Human MSCs (2B media) ~1/2 T75 flask 6/21/2019 GAH	---	H21792 P#15+17 Human FF iPSC Pellet ~1/4 large dish 11/12/2017 GAH	H21792 p15+20+6 Human MSCs (2B media) ~1/2 T75 flask 6/12/2019 GAH	2019-05-19	iPSC - 1:3 large dish, mTeSR only until cells sat down (<3 hours) MSC - 2 days 2B (until 100%), d3 1:1 T25, d4 1:2 2T25s, d13 1:1 6W, d16 1:2 T25, d18 1:3 T75, d20 1:3 3T75s, d25 bank	<3 hours	2 days	25 days (3.6 weeks)	yes	yes	yes	yes	yes	yes	yes	yes	yes	---	yes	yes	---	---
H21792 p15+20+12 Human MSCs (2B media) ~1/2 T75 flask 10/9/2019 GAH	---		H21792 p15+20+8 Human MSCs (2B media) ~1/2 T75 flask 6/21/2019 GAH						---	---	---	---	---	---	---	---	---	---	---	---	yes	yes
C3624 p18+31+7 Chimp MSCs (3B media) ~1/2 T75 flask 9/9/2019 GAH	---	3624 P#18+26 FF-E8/ID+Thia From 20 cm2 12/7/2016 IEE (from Ittai)	C3624 p18+31+4 Chimp MSCs (3B media) ~1/2 T75 flask 6/26/2019 GAH	2019-05-19	iPSC - 1:3 large dish, mTeSR only until cells sat down (<3 hours) MSC - 3 days 3B (until 80%), d4 1:1 T25, d9 1:2 2T25s, d18 1:1 T25, d20 1:3 T75, d25 1:3 3T75s, d30 bank	<3 hours	3 days	30 days (4.3 weeks)	yes	yes	yes	yes	yes	yes	---	yes	yes	---	yes	yes	---	---
C3624 p18+31+4 Chimp MSCs (3B media) ~1/2 T75 flask 6/26/2019 GAH	---		---						---	---	---	---	---	---	yes	yes	yes	---	---	---	yes	yes
H20961 p13+28+4 Human MSCs (3B media) ~1/2 T75 flask 10/14/2019 GAH	---	20961 p13+19 Human iPSCs (Mtsr) ~1/4 60.1 cm 3/07/2019 JEB	---	2019-09-14	iPSC - 1:6 2 large dishes, mTeSR only until cells sat down (<3 hours) MSC - 5 days 3B (until 80%), d6 1:1 T25 + 1:1 6W, d17 1:2 2T25s, d24 1:3 2T75s, d26 1:3 6T75, d31 bank	<3 hours	5 days	31 days (4.4 weeks)	yes	yes	yes	yes	yes	yes	yes	yes	yes	---	yes	yes	yes	yes
