# Supplementary material for: Evolutionary insights into primate skeletal gene regulation using a comparative cell culture model
Source: PLoS Genet. 2022 Mar 9;18(3):e1010073. doi: 10.1371/journal.pgen.1010073 (PMC8936463; doi:10.1371/journal.pgen.1010073)
Supplement: S4 Table — (XLSX) [file pgen.1010073.s005.xlsx]

## Sheet: S4 Table
Date	C8861																												H23555
Stock Information	C8861 P#15+15 Chimp FF iPSC Pellet ~1/4 large dish 9/24/2017 GAH								C8861 p15+18+12 Chimp MSCs (3B media) ~1/2 T75 flask 2/18/2019 GAH																				H23555 P#16+26 Human FF iPSC Pellet ~1/4 large dish 11/15/2017 GAH							H23555 p16+29+8 Human MSCs (3B media) ~1/2 T75 flask 2/23/2019 GAH									H23555 p16+32+8 Human MSCs 3B media ~1/2 Large Plate 2/6/2019 AH			H23555 p16+29+10 Human MSCs 3B media ~1/2 Large Plate 2/15/2019 AH
Treatment Groups	extra iPSCs	C1-I							C1-M						C1-C					C1-O					C1-A		extra MSCs	extra iPSCs	H1-I							H1-M						H1-C					H1-O
	---	iPSC (Matrigel)							MSC						chondro (collagen)					osteo (collagen)					adipo		---	---	iPSC (Matrigel)							MSC						chondro (collagen)					osteo (collagen)
2019-05-01	---	---							---						C8861 p15+18+13 woke in T25													---	---							---						H23555 p16+29+9 woke in T25	---		---	---		---
2019-05-02	---	---							---						---													---	---							---						---	---		---	---		---
2019-05-03	---	---							---						C8861 p15+18+14 1:3 in T75													---	---							---						fed MSC media 3B	---		---	---		---
2019-05-04	---	---							---						---													---	---							---						---	---		---	---		---
2019-05-05	---	---							---						---													---	---							---						---	---		---	---		---
2019-05-06	---	---							---						C8861 p15+18+15 1:2 in two T75s													---	---							---						H23555 p16+29+10 1:3 in T75	H23555 p16+29+9 woke in T25		---	---		---
2019-05-07	---	---							---						---													---	---							---						---	---		---	---		---
2019-05-08	---	---							---						C8861 p15+18+16 1:2 in two T75s													---	---							---						fed MSC media 3B	fed MSC media 3B		---	---		---
2019-05-09	---	---							---						---													---	---							---						---	---		H23555 p16+29+9 woke in T25	---		---
2019-05-10	---	---							---						C8861 p15+18+17 1:4 in three T75s					C8861 p15+18+17 1:6 in four T75s								---	---							---						fed MSC media 3B	H23555 p16+29+10 1:3 in T75		H23555 p16+29+10 1:3 in T75	---		---
2019-05-11	---	---							---						---					---								---	---							---						---	---		---	---		---
2019-05-12	---	---							---						---					---								---	---							---						---	---		---	H23555 p16+29+9 woke in T25		---
2019-05-13	---	---							---						fed MSC media 3B					fed MSC media 3B								---	---							---						fed MSC media 3B	fed MSC media 3B		fed MSC media 3B	H23555 p16+29+10 1:3 in T75		---
2019-05-14	---	---							---						C8861 p15+18+18 500K in three 6-wells	C8861 p15+18+18 500K in one 6-well	C8861 p15+18+18 500K in five 6-wells	C8861 p15+18+18 200K in two 12-wells	C8861 p15+18+18 200K in one 12-well	---								---	---							---						H23555 p16+29+11 500K in three 6-wells	H23555 p16+29+11 500K in one 6-well	H23555 p16+29+11 500K in five 6-wells	H23555 p16+29+11 200K in two 12-wells	H23555 p16+29+11 200K in one 12-well	H23555 p16+29+11 remnants in T75	H23555 p16+29+11 (x3) woke in T75
2019-05-15	---	---							---						CHONDRO DIFF fed chondro media (90% confluency)	CHONDRO DIFF fed chondro media (90% confluency)	CHONDRO DIFF fed chondro media (90% confluency)	CHONDRO DIFF fed chondro media (90% confluency)	CHONDRO DIFF fed chondro media (90% confluency)	fed MSC media 3B								---	---							---						CHONDRO DIFF fed chondro media (100% confluency)	CHONDRO DIFF fed chondro media (100% confluency)	CHONDRO DIFF fed chondro media (100% confluency)	CHONDRO DIFF fed chondro media (100% confluency)	CHONDRO DIFF fed chondro media (100% confluency)	fed MSC media 3B
2019-05-16	---	---							---						---	---	---	---	---	C8861 p15+18+18 420K in three 6-wells	C8861 p15+18+18 420K in one 6-well	C8861 p15+18+18 420K in four 6-wells	C8861 p15+18+18 420K in one 6-well 168K in two 12-wells	C8861 p15+18+18 168K in one 12-wells	C8861 p15+18+18 272K in two 12-wells	C8861 p15+18+18 272K in one 12-wells	C8861 p15+18+18 remnants in two T75s	---	---							---						---	---	---	---	---	H23555 p16+29+12 420K in three 6-wells	H23555 p16+29+12 420K in one 6-well	H23555 p16+29+12 420K in four 6-wells
2019-05-17	---	---							---						fed chondro media	fed chondro media	fed chondro media	fed chondro media	fed chondro media	OSTEO DIFF fed osteo 2Av media (95% confluency)	OSTEO DIFF fed osteo 2Av media (95% confluency)	OSTEO DIFF fed osteo 2Av media (95% confluency)	OSTEO DIFF fed osteo 2Av media (95% confluency)	OSTEO DIFF fed osteo 2Av media (95% confluency)	ADIPO DIFF fed adipo media (100% confluency)	ADIPO DIFF fed adipo media (100% confluency)	fed MSC media 3B	---	---							---						fed chondro media	fed chondro media	fed chondro media	fed chondro media	fed chondro media	OSTEO DIFF fed osteo 2Av media (95% confluency)	OSTEO DIFF fed osteo 2Av media (95% confluency)	OSTEO DIFF fed osteo 2Av media (95% confluency)
2019-05-18	---	---							---						---	---	---	---	---	---	---	---	---	---	---	---	---	---	---							---						---	---	---	---	---	---	---	---
2019-05-19	C8861 p15+16 woke in medium dish	---							---						---	---	---	---	---	---	---	---	---	---	---	---	---	H23555 p16+27 woke in medium dish	---							---						---	---	---	---	---	---	---	---
2019-05-20	fed mTeSR	---							---						fed chondro media	fed chondro media	fed chondro media	fed chondro media	fed chondro media	fed osteo 2Av media	fed osteo 2Av media	fed osteo 2Av media	fed osteo 2Av media	fed osteo 2Av media	fed adipo media	fed adipo media	banked cells (4 stocks) C8861 p15+18+18 Chimp MSCs (3B media) ~1/2 T75 flask 5/20/2019 GAH wake in T25	fed mTeSR	---							---						fed chondro media	fed chondro media	fed chondro media	fed chondro media	fed chondro media	fed osteo 2Av media	fed osteo 2Av media	fed osteo 2Av media
2019-05-21	overfed mTeSR	---							---						---	---	---	---	---	---	---	---	---	---	---	---		overfed mTeSR	---							---						---	---	---	---	---	---	---	---
2019-05-22	C8861 p15+17 750K in 6-well 1M in 6-well 1.25M in 6-well	---							C8861 p15+18+13 woke in T25						fed chondro media	fed chondro media	fed chondro media	fed chondro media	fed chondro media	fed osteo 2Av media	fed osteo 2Av media	fed osteo 2Av media	fed osteo 2Av media	fed osteo 2Av media	fed adipo media	fed adipo media		H23555 p16+28 500K in 6-well 750K in 6-well 1M in 6-well 1.25M in 6-well 1.5M in 6-well 1.75M in 6-well	---							H23555 p16+29+9 woke in T25		---				fed chondro media	fed chondro media	fed chondro media	fed chondro media	fed chondro media	fed osteo 2Av media	fed osteo 2Av media	fed osteo 2Av media
2019-05-23	fed mTeSR	---							---						---	---	---	---	---	---	---	---	---	---	---	---		fed mTeSR	---							---		---				---	---	---	---	---	---	---	---
2019-05-24	C8861 p15+18 500K in 6-well 600K in 6-well 700K in 6-well	---							C8861 p15+18+14 1:3 in T75						fed chondro media (0.6mL)	fed chondro media (0.6mL)	fed chondro media (0.6mL)	fed chondro media (0.3mL)	fed chondro media (0.3mL)	fed osteo 2Av media (0.75mL)	fed osteo 2Av media (0.75mL)	fed osteo 2Av media (0.75mL)	fed osteo 2Av media (0.375mL)	fed osteo 2Av media (0.375mL)	fed adipo media (0.375mL)	fed adipo media (0.375mL)		check cell counts 500K (70%): 134K cells 750K (90%): 580K cells 1M (95%) 1.25M (100%) 1.5M (100%) 1.75M (100%)	---							fed MSC media 3B		---				fed chondro media (0.6mL)	fed chondro media (0.6mL)	fed chondro media (0.6mL)	fed chondro media (0.3mL)	fed chondro media (0.3mL)	fed osteo 2Av media (0.75mL)	fed osteo 2Av media (0.75mL)	fed osteo 2Av media (0.75mL)
2019-05-25	---	---							---						---	---	---	---	---	---	---	---	---	---	---	---			---							---		---				---	---	---	---	---	---	---	---
2019-05-26	check cell counts	C8861 p15+16 woke in medium dish							---						---	---	---	---	---	---	---	---	---	---	---	---			H23555 p16+27 woke in medium dish							---		---				---	---	---	---	---	---	---	---
2019-05-27		overfed mTeSR							C8861 p15+18+15 1:2 in two T75s						fed chondro media (0.6mL)	fed chondro media (0.6mL)	fed chondro media (0.6mL)	fed chondro media (0.3mL)	fed chondro media (0.3mL)	fed osteo 2Av media (0.6mL)	fed osteo 2Av media (0.6mL)	fed osteo 2Av media (0.6mL)	fed osteo 2Av media (0.3mL)	fed osteo 2Av media (0.3mL)	fed adipo media	fed adipo media			overfed mTeSR							H23555 p16+29+10 1:3 in T75 remnants in T25		---				fed chondro media (0.6mL)	fed chondro media (0.6mL)	fed chondro media (0.6mL)	fed chondro media (0.3mL)	fed chondro media (0.3mL)	fed osteo 2Av media (0.6mL)	fed osteo 2Av media (0.6mL)	fed osteo 2Av media (0.6mL)
2019-05-28		---							---						---	---	---	---	---	---	---	---	---	---	---	---			---							---		---				---	---	---	---	---	---	---	---
2019-05-29		C8861 p15+17 1:6 in two large dishes							C8861 p15+18+16 1:3 in three T75s						fed chondro media	fed chondro media	fed chondro media	fed chondro media	fed chondro media	fed osteo 2Av media	fed osteo 2Av media	fed osteo 2Av media	fed osteo 2Av media	fed osteo 2Av media	fed adipo media	fed adipo media			H23555 p16+28 1:6 in two large dishes							fed MSC media 3B		H23555 p16+29+9 woke in T25		H23555 p16+29+9 woke in T25		fed chondro media	fed chondro media	fed chondro media	fed chondro media	fed chondro media	fed osteo 2Av media	fed osteo 2Av media	fed osteo 2Av media
2019-05-30		fed mTeSR							---						---	---	---	---	---	---	---	---	---	---	---	---			fed mTeSR							---		---		---		---	---	---	---	---	---	---	---
2019-05-31		overfed mTeSR							C8861 p15+18+17 1:4 in four T75s						fed chondro media	fed chondro media	fed chondro media	fed chondro media	fed chondro media	fed osteo 2Av media	fed osteo 2Av media	fed osteo 2Av media	fed osteo 2Av media	fed osteo 2Av media	fed adipo media	fed adipo media			overfed mTeSR							fed MSC media 3B		H23555 p16+29+10 1:3 in T75 remnants in T25		H23555 p16+29+10 1:3 in T75 remnants in T25		fed chondro media	fed chondro media	fed chondro media	fed chondro media	fed chondro media	fed osteo 2Av media	fed osteo 2Av media	fed osteo 2Av media
2019-06-01		C8861 p15+18 500K in three 6-wells	C8861 p15+18 500K in one 6-well	C8861 p15+18 500K in five 6-wells	C8861 p15+18 200K in five 12-wells	C8861 p15+18 200K in one 12-wells	C8861 p15+18 500K in three 6-wells	C8861 p15+18 remnants in medium dish	---						---	---	---	---	---	---	---	---	---	---	---	---			H23555 p16+29 500K in three 6-wells	H23555 p16+29 500K in one 6-well	H23555 p16+29 500K in five 6-wells	H23555 p16+29 200K in five 12-wells	H23555 p16+29 200K in one 12-wells	H23555 p16+29 500K in three 6-wells	H23555 p16+29 remnants in medium dish	---						---	---	---	---	---	---	---	---
2019-06-02		fed mTeSR	fed mTeSR	fed mTeSR	fed mTeSR	fed mTeSR	fed mTeSR	fed mTeSR	---						---	---	---	---	---	---	---	---	---	---	---	---			fed mTeSR	fed mTeSR	fed mTeSR	fed mTeSR	fed mTeSR	fed mTeSR	fed mTeSR	---						---	---	---	---	---	---	---	---
2019-06-03		collect for scRNA (80% confluency)	collect for bulkRNA (80% confluency)	collect as extra pellets (80% confluency)	collect for staining (80% confluency)	collect for qPCR (80% confluency)	fed mTeSR	fed mTeSR	C8861 p15+18+18 500K in three 6-wells	C8861 p15+18+18 500K in one 6-well	C8861 p15+18+18 500K in five 6-wells	C8861 p15+18+18 200K in four 12-wells	C8861 p15+18+18 200K in two 12-wells	C8861 p15+18+18 500K in three 6-wells	fed chondro media	fed chondro media	fed chondro media	fed chondro media	fed chondro media	fed osteo 2Av media	fed osteo 2Av media	fed osteo 2Av media	fed osteo 2Av media	fed osteo 2Av media	fed adipo media	fed adipo media			collect for scRNA (70% confluency)	collect for bulkRNA (70% confluency)	collect as extra pellets (70% confluency)	collect for staining (70% confluency)	collect for qPCR (70% confluency)	fed mTeSR	fed mTeSR	H23555 p16+29+11 300K in three 6-wells	H23555 p16+29+11 300K in one 6-well	H23555 p16+29+11 300K in one 6-well	H23555 p16+29+11 200K in three 12-wells	H23555 p16+29+11 200K in one 12-wells	H23555 p16+29+11 300K in three 6-wells	fed chondro media	fed chondro media	fed chondro media	fed chondro media	fed chondro media	fed osteo 2Av media	fed osteo 2Av media	fed osteo 2Av media
2019-06-04							collect for flow (100% confluency)	aspirated cells	collect for scRNA (75% confluency)	collect for bulkRNA (75% confluency)	collect as extra pellets (75% confluency)	collect for staining (75% confluency)	collect for qPCR (75% confluency)	collect for flow (75% confluency)	---	---	---	---	---	---	---	---	---	---	---	---								collect for flow (100% confluency)	aspirated cells	collect for scRNA (90% confluency)	collect for bulkRNA (90% confluency)	collect as extra pellets (90% confluency)	collect for staining (90% confluency)	collect for qPCR (90% confluency)	collect for flow (90% confluency)	---	---	---	---	---	---	---	---
2019-06-05															collect for scRNA (100% confluency)	collect for bulkRNA (100% confluency)	collect as extra pellets (100% confluency)	collect for staining (100% confluency)	collect for qPCR (100% confluency)	fed osteo 2Av media	fed osteo 2Av media	fed osteo 2Av media	fed osteo 2Av media	fed osteo 2Av media	fed adipo media	fed adipo media																collect for scRNA (100% confluency)	collect for bulkRNA (100% confluency)	collect as extra pellets (100% confluency)	collect for staining (100% confluency)	collect for qPCR (100% confluency)	fed osteo 2Av media	fed osteo 2Av media	fed osteo 2Av media
2019-06-06																				---	---	---	---	---	---	---																					---	---	---
2019-06-07																				collect for scRNA (100% confluency)	collect for bulkRNA (100% confluency)	collect as extra pellets (100% confluency)	collect for staining (6W: 100% confluency) (12W: 100% confluency)	collect for qPCR (100% confluency)	collect for staining (100% confluency)	collect for qPCR (100% confluency)																					collect for scRNA (100% confluency)	collect for bulkRNA (100% confluency)	collect as extra pellets (100% confluency)
2019-06-08
2019-06-09
2019-06-10
…
2019-09-11
2019-09-12
2019-09-13
2019-09-14
2019-09-15
2019-09-16
2019-09-17
2019-09-18
2019-09-19
2019-09-20
2019-09-21
2019-09-22
2019-09-23
2019-09-24
2019-09-25
2019-09-26
2019-09-27
2019-09-28
2019-09-29
2019-09-30
2019-10-01
2019-10-02
2019-10-03
2019-10-04
2019-10-05
2019-10-06
2019-10-07
2019-10-08
2019-10-09
2019-10-10
2019-10-11
2019-10-12
2019-10-13
2019-10-14
2019-10-15
2019-10-16
2019-10-17
2019-10-18
2019-10-19
2019-10-20
2019-10-21
2019-10-22
2019-10-23
2019-10-24
2019-10-25
2019-10-26
2019-10-27
2019-10-28
2019-10-29
2019-10-30
2019-10-31
2019-11-01
2019-11-02
2019-11-03
2019-11-04
2019-11-05
2019-11-06
2019-11-07
2019-11-08
2019-11-09
2019-11-10
2019-11-11
2019-11-12
2019-11-13
2019-11-14
2019-11-15
2019-11-16
2019-11-17
2019-11-18
2019-11-19
2019-11-20
2019-11-21
2019-11-22
2019-11-23
2019-11-24
2019-11-25
2019-11-26
2019-11-27
2019-11-28
2019-11-29
2019-11-30
2019-12-01
2019-12-02
2019-12-03
2019-12-04
2019-12-05
2019-12-06
2019-12-07
2019-12-08
2019-12-09
2019-12-10
2019-12-11
2019-12-12
2019-12-13
2019-12-14
2019-12-15
2019-12-16
2019-12-17
2019-12-18
2019-12-19
2019-12-20
2019-12-21
2019-12-22
2019-12-23
[truncated: 84 more columns]
