# Supplementary material for: Evolutionary insights into primate skeletal gene regulation using a comparative cell culture model
Source: PLoS Genet. 2022 Mar 9;18(3):e1010073. doi: 10.1371/journal.pgen.1010073 (PMC8936463; doi:10.1371/journal.pgen.1010073)
Supplement: S5 Table — (XLSX) [file pgen.1010073.s006.xlsx]

## Sheet: S5 Table
Sample	Sample_Details	Species	Species_Details	Abbr	Abbr_Details	Name	Name_Details	Cell_Type	Rep	MSC_Media	Flow_Cytometry_Name	Fluorescence_Dyes	Sample	Sample_Concentration	Sample_Cell_Count	Cell_Viability_Rep1	Cell_Viability_Rep2	Cell_Viability_Average	Flow_Cytometry_Name	Flow_Cytrometry_Date	Total_Events_Collected	Gate_1_Percentage	Gate_1_Number	Gate_2_Percentage	Gate_2_Number	Gate_3_Percentage	Gate_3_Number	CD90_Percentage	CD90_Number	CD105_Percentage	CD105_Number	CD73_Percentage	CD73_Number	CD45/CD34/CD11b/CD19/HLA-DR_Percentage	CD45/CD34/CD11b/CD19/HLA-DR_Number
Sample	iPSC - control	Human	Human iPSC - control	H1	H1 iPSC - control	H23555	H23555 iPSC - control - rep1	iPSC	1	NA	ISO-Z-H23555p16+29-rep1	Isotype Controls (positive = 20uL, negative = 20uL) + 1:100 Zombie (100uL)	H23555 p16+29 iPSCs replicate 1 (47uL)	3.16 x 106 cells/mL	150000 cells	0.85	0.87	0.86	MSC-collection-20190604	43620	50000	0.263	13150	0.9966	13105.3	0.2086	2733.76	0.0029	7.92791	0.0015	4.10065	0.0026	7.10779	0.0004	1.09351
Sample	iPSC - control	Human	Human iPSC - control	H1	H1 iPSC - control	H23555	H23555 iPSC - control - rep1	iPSC	2	NA	ISO-Z-H23555p16+29-rep2	Isotype Controls (positive = 20uL, negative = 20uL) + 1:100 Zombie (100uL)	H23555 p16+29 iPSCs replicate 2 (39uL)	3.86 x 106 cells/mL	150000 cells	0.85	0.67	0.76	MSC-collection-20190604	43620	50000	0.2396	11980	0.9962	11934.5	0.2305	2750.9	0.0025	6.87724	0.0011	3.02599	0.004	11.0036	0.0022	6.05197
Sample	iPSC - control	Human	Human iPSC - control	H1	H1 iPSC - control	H23555	H23555 iPSC - control - rep1	iPSC	3	NA	ISO-Z-H23555p16+29-rep3	Isotype Controls (positive = 20uL, negative = 20uL) + 1:100 Zombie (100uL)	H23555 p16+29 iPSCs replicate 3 (42uL)	3.58 x 106 cells/mL	150000 cells	0.89	0.84	0.865	MSC-collection-20190604	43620	50000	0.252	12600	0.9962	12552.1	0.252	3163.13	0.0009	2.84682	0.0009	2.84682	0.0009	2.84682	0.0025	7.90784
Sample	iPSC - cocktail	Human	Human iPSC - cocktail	H1	H1 iPSC - cocktail	H23555	H23555 iPSC - cocktail - rep1	iPSC	1	NA	MSC-Z-H23555p16+29-rep1	MSC Cocktails (positive = 20uL, negative = 20uL) + 1:100 Zombie (100uL)	H23555 p16+29 iPSCs replicate 1 (47uL)	3.16 x 106 cells/mL	150000 cells	0.85	0.87	0.86	MSC-collection-20190604	43620	50000	0.2736	13680	0.9951	13613	0.1989	2707.62	0.6414	1736.67	0.0004	1.08305	0.0011	2.97838	0.0018	4.87371
Sample	iPSC - cocktail	Human	Human iPSC - cocktail	H1	H1 iPSC - cocktail	H23555	H23555 iPSC - cocktail - rep1	iPSC	2	NA	MSC-Z-H23555p16+29-rep2	MSC Cocktails (positive = 20uL, negative = 20uL) + 1:100 Zombie (100uL)	H23555 p16+29 iPSCs replicate 2 (39uL)	3.86 x 106 cells/mL	150000 cells	0.85	0.67	0.76	MSC-collection-20190604	43620	50000	0.2555	12775	0.997	12736.7	0.2697	3435.08	0.655	2249.98	0.0012	4.1221	0.0012	4.1221	0.0029	9.96174
Sample	iPSC - cocktail	Human	Human iPSC - cocktail	H1	H1 iPSC - cocktail	H23555	H23555 iPSC - cocktail - rep1	iPSC	3	NA	MSC-Z-H23555p16+29-rep3	MSC Cocktails (positive = 20uL, negative = 20uL) + 1:100 Zombie (100uL)	H23555 p16+29 iPSCs replicate 3 (42uL)	3.58 x 106 cells/mL	150000 cells	0.89	0.84	0.865	MSC-collection-20190604	43620	50000	0.2577	12885	0.9958	12830.9	0.2517	3229.53	0.6752	2180.58	0.0006	1.93772	0.0015	4.8443	0.0012	3.87544
Sample	MSC - cocktail	Human	Human MSC - cocktail	H1	H1 MSC - cocktail	H23555	H23555 MSC - cocktail - rep1	MSC	1	3B	MSC-Z-H23555p16+29+11-3B-rep1	MSC Cocktails (positive = 20uL, negative = 20uL) + 1:100 Zombie (100uL)	H23555 p16+29+11 (3B) MSCs replicate 1 (427uL)	3.51 x 105 cells/mL	150000 cells	0.92	0.95	0.935	MSC-collection-20190604	43620	50000	0.1421	7105	0.9945	7065.92	0.7079	5001.97	0.5934	2968.17	0.699	3496.37	0.941	4706.85	0.0062	31.0122
Sample	MSC - cocktail	Human	Human MSC - cocktail	H1	H1 MSC - cocktail	H23555	H23555 MSC - cocktail - rep1	MSC	2	3B	MSC-Z-H23555p16+29+11-3B-rep2	MSC Cocktails (positive = 20uL, negative = 20uL) + 1:100 Zombie (100uL)	H23555 p16+29+11 (3B) MSCs replicate 2 (397uL)	3.78 x 105 cells/mL	150000 cells	1	NA	1	MSC-collection-20190604	43620	50000	0.1467	7335	0.9959	7304.93	0.7567	5527.64	0.5903	3262.96	0.6873	3799.15	0.932	5151.76	0.0027	14.9246
Sample	MSC - cocktail	Human	Human MSC - cocktail	H1	H1 MSC - cocktail	H23555	H23555 MSC - cocktail - rep1	MSC	3	3B	MSC-Z-H23555p16+29+11-3B-rep3	MSC Cocktails (positive = 20uL, negative = 20uL) + 1:100 Zombie (100uL)	H23555 p16+29+11 (3B) MSCs replicate 3 (414uL)	3.62 x 105 cells/mL	150000 cells	0.94	0.72	0.83	MSC-collection-20190604	43620	50000	0.1485	7425	0.9949	7387.13	0.7021	5186.51	0.6212	3221.86	0.6962	3610.85	0.9512	4933.4	0.0368	190.863
Sample	iPSC - control	Human	Human iPSC - control	H2	H2 iPSC - control	H20157	H20157 iPSC - control	iPSC	1	NA	ISO-Z-H20157p16+22-rep1	Isotype Controls (positive = 20uL, negative = 20uL) + 1:100 Zombie (100uL)	H20157 p16+22 iPSCs replicate 1 (47uL)	4.25 x 106 cells/mL	150000 cells	0.86	0.82	0.84	MSC-collection-20191017	43755	50000	0.3575	17875	0.999	17857.1	0.4319	7712.49	0.0004	3.085	0.0016	12.34	0.004	30.85	0.0119	91.7787
Sample	iPSC - control	Human	Human iPSC - control	H2	H2 iPSC - control	H20157	H20157 iPSC - control	iPSC	2	NA	ISO-Z-H20157p16+22-rep2	Isotype Controls (positive = 20uL, negative = 20uL) + 1:100 Zombie (100uL)	H20157 p16+22 iPSCs replicate 2 (39uL)	4.89 x 106 cells/mL	150000 cells	0.57	0.77	0.67	MSC-collection-20191017	43755	50000	0.3547	17735	0.9984	17706.6	0.4524	8010.48	0.001	8.01048	0.0012	9.61257	0.0019	15.2199	0.0057	45.6597
Sample	iPSC - control	Human	Human iPSC - control	H2	H2 iPSC - control	H20157	H20157 iPSC - control	iPSC	3	NA	ISO-Z-H20157p16+22-rep3	Isotype Controls (positive = 20uL, negative = 20uL) + 1:100 Zombie (100uL)	H20157 p16+22 iPSCs replicate 3 (42uL)	2.81 x 106 cells/mL	150000 cells	0.9	0.43	0.665	MSC-collection-20191017	43755	50000	0.3627	18135	0.9986	18109.6	0.4664	8446.32	0.0011	9.29095	0.0014	11.8249	0.0015	12.6695	0.0078	65.8813
Sample	iPSC - cocktail	Human	Human iPSC - cocktail	H2	H2 iPSC - cocktail	H20157	H20157 iPSC - cocktail	iPSC	1	NA	MSC-Z-H20157p16+22-rep1	MSC Cocktails (positive = 20uL, negative = 20uL) + 1:100 Zombie (100uL)	H20157 p16+22 iPSCs replicate 1 (47uL)	4.25 x 106 cells/mL	150000 cells	0.86	0.82	0.84	MSC-collection-20191017	43755	50000	0.3637	18185	0.9989	18165	0.4343	7889.06	0.8507	6711.22	0.0023	18.1448	0.0008	6.31125	0.0035	27.6117
Sample	iPSC - cocktail	Human	Human iPSC - cocktail	H2	H2 iPSC - cocktail	H20157	H20157 iPSC - cocktail	iPSC	2	NA	MSC-Z-H20157p16+22-rep2	MSC Cocktails (positive = 20uL, negative = 20uL) + 1:100 Zombie (100uL)	H20157 p16+22 iPSCs replicate 2 (39uL)	4.89 x 106 cells/mL	150000 cells	0.57	0.77	0.67	MSC-collection-20191017	43755	50000	0.3502	17510	0.999	17492.5	0.4479	7834.89	0.8561	6707.45	0.007	54.8442	0.002	15.6698	0.0061	47.7928
Sample	iPSC - cocktail	Human	Human iPSC - cocktail	H2	H2 iPSC - cocktail	H20157	H20157 iPSC - cocktail	iPSC	3	NA	MSC-Z-H20157p16+22-rep3	MSC Cocktails (positive = 20uL, negative = 20uL) + 1:100 Zombie (100uL)	H20157 p16+22 iPSCs replicate 3 (42uL)	2.81 x 106 cells/mL	150000 cells	0.9	0.43	0.665	MSC-collection-20191017	43755	50000	0.3543	17715	0.9987	17692	0.461	8156	0.872	7112.03	0.0036	29.3616	0.0006	4.8936	0.0055	44.858
Sample	MSC - cocktail	Human	Human MSC - cocktail	H2	H2 MSC - cocktail	H20157	H20157 MSC - cocktail	MSC	1	3B	MSC-Z-H20157p16+22+13-3B-rep1	MSC Cocktails (positive = 20uL, negative = 20uL) + 1:100 Zombie (100uL)	H20157 p16+22+13 (3B) MSCs replicate 1 (427uL)	1.47 x 106 cells/mL	150000 cells	0.97	0.99	0.98	MSC-collection-20191017	43755	50000	0.27	13500	0.9952	13435.2	0.8095	10875.8	0.9946	10817.1	0.8893	9671.84	0.9885	10750.7	0.0026	28.2771
Sample	MSC - cocktail	Human	Human MSC - cocktail	H2	H2 MSC - cocktail	H20157	H20157 MSC - cocktail	MSC	2	3B	MSC-Z-H20157p16+22+13-3B-rep2	MSC Cocktails (positive = 20uL, negative = 20uL) + 1:100 Zombie (100uL)	H20157 p16+22+13 (3B) MSCs replicate 2 (397uL)	1.13 x 106 cells/mL	150000 cells	0.97	0.97	0.97	MSC-collection-20191017	43755	50000	0.2556	12780	0.996	12728.9	0.8051	10248	0.9931	10177.3	0.8816	9034.66	0.9856	10100.4	0.0021	21.5208
Sample	MSC - cocktail	Human	Human MSC - cocktail	H2	H2 MSC - cocktail	H20157	H20157 MSC - cocktail	MSC	3	3B	MSC-Z-H20157p16+22+13-3B-rep3	MSC Cocktails (positive = 20uL, negative = 20uL) + 1:100 Zombie (100uL)	H20157 p16+22+13 (3B) MSCs replicate 3 (414uL)	1.59 x 106 cells/mL	150000 cells	0.97	0.96	0.965	MSC-collection-20191017	43755	50000	0.2755	13775	0.9966	13728.2	0.8043	11041.6	0.9918	10951	0.8886	9811.53	0.9858	10884.8	0.0017	18.7707
Sample	iPSC - control	Human	Human iPSC - control	H3	H3 iPSC - control	H28126	H28126 iPSC - control	iPSC	1	NA	ISO-Z-H28126p15+22-rep1	Isotype Controls (positive = 20uL, negative = 20uL) + 1:100 Zombie (100uL)	H28126 p15+22 iPSCs replicate 1 (29uL)	5.13 x 106 cells/mL	150000 cells	0.9	0.8	0.85	MSC-collection-20191030	43768	50000	0.3264	16320	0.999	16303.7	0.5719	9324.07	0.0008	7.45926	0.0004	3.72963	0.0015	13.9861	0.0034	31.7019
Sample	iPSC - control	Human	Human iPSC - control	H3	H3 iPSC - control	H28126	H28126 iPSC - control	iPSC	2	NA	ISO-Z-H28126p15+22-rep2	Isotype Controls (positive = 20uL, negative = 20uL) + 1:100 Zombie (100uL)	H28126 p15+22 iPSCs replicate 2 (32uL)	4.75 x 106 cells/mL	150000 cells	0.9	0.45	0.675	MSC-collection-20191030	43768	50000	0.3153	15765	0.9994	15755.5	0.6095	9603	0.001	9.603	0.0005	4.8015	0.001	9.603	0.0049	47.0547
Sample	iPSC - control	Human	Human iPSC - control	H3	H3 iPSC - control	H28126	H28126 iPSC - control	iPSC	3	NA	ISO-Z-H28126p15+22-rep3	Isotype Controls (positive = 20uL, negative = 20uL) + 1:100 Zombie (100uL)	H28126 p15+22 iPSCs replicate 3 (59uL)	2.54 x 106 cells/mL	150000 cells	0.86	0.67	0.765	MSC-collection-20191030	43768	50000	0.3191	15955	0.9997	15950.2	0.6108	9742.39	0.0007	6.81967	0.0018	17.5363	0.0025	24.356	0.0082	79.8876
Sample	iPSC - cocktail	Human	Human iPSC - cocktail	H3	H3 iPSC - cocktail	H28126	H28126 iPSC - cocktail	iPSC	1	NA	MSC-Z-H28126p15+22-rep1	MSC Cocktails (positive = 20uL, negative = 20uL) + 1:100 Zombie (100uL)	H28126 p15+22 iPSCs replicate 1 (29uL)	5.13 x 106 cells/mL	150000 cells	0.9	0.8	0.85	MSC-collection-20191030	43768	50000	0.3371	16855	0.9995	16846.6	0.5725	9644.66	0.8891	8575.07	0.0012	11.5736	0.0016	15.4315	0.0024	23.1472
Sample	iPSC - cocktail	Human	Human iPSC - cocktail	H3	H3 iPSC - cocktail	H28126	H28126 iPSC - cocktail	iPSC	2	NA	MSC-Z-H28126p15+22-rep2	MSC Cocktails (positive = 20uL, negative = 20uL) + 1:100 Zombie (100uL)	H28126 p15+22 iPSCs replicate 2 (32uL)	4.75 x 106 cells/mL	150000 cells	0.9	0.45	0.675	MSC-collection-20191030	43768	50000	0.325	16250	0.9996	16243.5	0.6058	9840.31	0.8835	8693.92	0.0008	7.87225	0.0004	3.93612	0.0021	20.6647
Sample	iPSC - cocktail	Human	Human iPSC - cocktail	H3	H3 iPSC - cocktail	H28126	H28126 iPSC - cocktail	iPSC	3	NA	MSC-Z-H28126p15+22-rep3	MSC Cocktails (positive = 20uL, negative = 20uL) + 1:100 Zombie (100uL)	H28126 p15+22 iPSCs replicate 3 (59uL)	2.54 x 106 cells/mL	150000 cells	0.86	0.67	0.765	MSC-collection-20191030	43768	50000	0.2919	14595	0.9993	14584.8	0.6062	8841.3	0.9143	8083.6	0.0008	7.07304	0.0015	13.2619	0.0031	27.408
Sample	MSC - cocktail	Human	Human MSC - cocktail	H3	H3 MSC - cocktail	H28126	H28126 MSC - cocktail	MSC	1	3B	MSC-Z-H28126p15+28+10-3B-rep1	MSC Cocktails (positive = 20uL, negative = 20uL) + 1:100 Zombie (100uL)	H28126 p15+28+10 (3B) MSCs replicate 1 (100uL)	[too low to count]	NA cells	NA	NA	NA	MSC-collection-20191030	43768	4531	0.1949	883.092	0.9853	870.11	0.3713	323.072	0.1981	64.0006	0.3901	126.03	0.6223	201.048	0.3189	103.028
Sample	iPSC - control	Human	Human iPSC - control	H4	H4 iPSC - control	H28834	H28834 iPSC - control	iPSC	1	NA	ISO-Z-H28834p13+24-rep2a	Isotype Controls (positive = 20uL, negative = 20uL) + 1:100 Zombie (100uL)	H28834 p13+24 iPSCs replicate 2a (29uL)	3.45 x 106 cells/mL	100000 cells	0.55	0.51	0.53	MSC-collection-20191024	43762	50000	0.2383	11915	0.9987	11899.5	0.4418	5257.2	0.0023	12.0916	0.0021	11.0401	0.0057	29.9661	0.0118	62.035
Sample	iPSC - control	Human	Human iPSC - control	H4	H4 iPSC - control	H28834	H28834 iPSC - control	iPSC	2	NA	ISO-Z-H28834p13+24-rep2b	Isotype Controls (positive = 20uL, negative = 20uL) + 1:100 Zombie (100uL)	H28834 p13+24 iPSCs replicate 2b (29uL)	3.45 x 106 cells/mL	100000 cells	0.55	0.51	0.53	MSC-collection-20191024	43762	50000	0.2573	12865	0.9983	12843.1	0.3764	4834.15	0.0008	3.86732	0.0072	34.8059	0.0108	52.2089	0.0221	106.835
Sample	iPSC - control	Human	Human iPSC - control	H4	H4 iPSC - control	H28834	H28834 iPSC - control	iPSC	3	NA	ISO-Z-H28834p13+24-rep3	Isotype Controls (positive = 20uL, negative = 20uL) + 1:100 Zombie (100uL)	H28834 p13+24 iPSCs replicate 3 (53uL)	1.90 x 106 cells/mL	100000 cells	0.57	0.41	0.49	MSC-collection-20191024	43762	50000	0.262	13100	0.9976	13068.6	0.4704	6147.45	0.0011	6.7622	0.0023	14.1391	0.0068	41.8027	0.0111	68.2367
Sample	iPSC - cocktail	Human	Human iPSC - cocktail	H4	H4 iPSC - cocktail	H28834	H28834 iPSC - cocktail	iPSC	1	NA	MSC-Z-H28834p13+24-rep2a	MSC Cocktails (positive = 20uL, negative = 20uL) + 1:100 Zombie (100uL)	H28834 p13+24 iPSCs replicate 2a (29uL)	3.45 x 106 cells/mL	100000 cells	0.55	0.51	0.53	MSC-collection-20191024	43762	50000	0.2451	12255	0.9979	12229.3	0.3862	4722.94	0.9043	4270.96	0.0051	24.087	0.0021	9.91818	0.0083	39.2004
Sample	iPSC - cocktail	Human	Human iPSC - cocktail	H4	H4 iPSC - cocktail	H28834	H28834 iPSC - cocktail	iPSC	2	NA	MSC-Z-H28834p13+24-rep2b	MSC Cocktails (positive = 20uL, negative = 20uL) + 1:100 Zombie (100uL)	H28834 p13+24 iPSCs replicate 2b (29uL)	3.45 x 106 cells/mL	100000 cells	0.55	0.51	0.53	MSC-collection-20191024	43762	50000	0.2494	12470	0.9977	12441.3	0.3762	4680.42	0.9015	4219.4	0.0068	31.8269	0.0028	13.1052	0.0085	39.7836
Sample	iPSC - cocktail	Human	Human iPSC - cocktail	H4	H4 iPSC - cocktail	H28834	H28834 iPSC - cocktail	iPSC	3	NA	MSC-Z-H28834p13+24-rep3	MSC Cocktails (positive = 20uL, negative = 20uL) + 1:100 Zombie (100uL)	H28834 p13+24 iPSCs replicate 3 (53uL)	1.90 x 106 cells/mL	100000 cells	0.57	0.41	0.49	MSC-collection-20191024	43762	50000	0.2638	13190	0.998	13163.6	0.4793	6309.32	0.9195	5801.42	0.0057	35.9631	0.0033	20.8208	0.0089	56.153
Sample	MSC - cocktail	Human	Human MSC - cocktail	H4	H4 MSC - cocktail	H28834	H28834 MSC - cocktail	MSC	1	2B	MSC-Z-H28834p13+24+15-2B-rep1a	MSC Cocktails (positive = 20uL, negative = 20uL) + 1:100 Zombie (100uL)	H28834 p13+24+15 (2B) MSCs replicate 1a (166uL)	0.69 x 106 cells/mL	115000 cells	0.77	0.79	0.78	MSC-collection-20191024	43762	50000	0.2018	10090	0.9783	9871.05	0.5093	5027.32	0.9431	4741.27	0.7054	3546.27	0.9145	4597.49	0.0018	9.04918
Sample	MSC - cocktail	Human	Human MSC - cocktail	H4	H4 MSC - cocktail	H28834	H28834 MSC - cocktail	MSC	2	2B	MSC-Z-H28834p13+24+15-2B-rep1b	MSC Cocktails (positive = 20uL, negative = 20uL) + 1:100 Zombie (100uL)	H28834 p13+24+15 (2B) MSCs replicate 1b (166uL)	0.69 x 106 cells/mL	115000 cells	0.77	0.79	0.78	MSC-collection-20191024	43762	50000	0.202	10100	0.9787	9884.87	0.5335	5273.58	0.946	4988.8	0.7039	3712.07	0.9162	4831.65	0.0032	16.8755
Sample	MSC - cocktail	Human	Human MSC - cocktail	H4	H4 MSC - cocktail	H28834	H28834 MSC - cocktail	MSC	3	2B	MSC-Z-H28834p13+24+15-2B-rep1c	MSC Cocktails (positive = 20uL, negative = 20uL) + 1:100 Zombie (100uL)	H28834 p13+24+15 (2B) MSCs replicate 1c (166uL)	0.69 x 106 cells/mL	115000 cells	0.77	0.79	0.78	MSC-collection-20191024	43762	50000	0.2092	10460	0.9819	10270.7	0.5302	5445.51	0.9456	5149.28	0.6937	3777.55	0.9153	4984.28	0.0026	14.1583
Sample	iPSC - control	Human	Human iPSC - control	H5	H5 iPSC - control	H21792	H21792 iPSC - control	iPSC	1	NA	ISO-Z-H21792p15+20-rep1a	Isotype Controls (positive = 20uL, negative = 20uL) + 1:100 Zombie (100uL)	H21792 p15+20 iPSCs replicate 1a (46uL)	7.34 x 106 cells/mL	150000 cells	0.45	0.44	0.445	MSC-collection-20191210	43809	50000	0.3029	15145	0.9986	15123.8	0.4504	6811.76	0.0021	14.3047	0.0276	188.005	0.0197	134.192	0.0137	93.3211
Sample	iPSC - control	Human	Human iPSC - control	H5	H5 iPSC - control	H21792	H21792 iPSC - control	iPSC	2	NA	ISO-Z-H21792p15+20-rep1b	Isotype Controls (positive = 20uL, negative = 20uL) + 1:100 Zombie (100uL)	H21792 p15+20 iPSCs replicate 1b (46uL)	7.34 x 106 cells/mL	150000 cells	0.45	0.44	0.445	MSC-collection-20191210	43809	50000	0.3046	15230	0.9988	15211.7	0.4764	7246.87	0.0025	18.1172	0.0411	297.846	0.0215	155.808	0.0157	113.776
Sample	iPSC - control	Human	Human iPSC - control	H5	H5 iPSC - control	H21792	H21792 iPSC - control	iPSC	3	NA	ISO-Z-H21792p15+20-rep1c	Isotype Controls (positive = 20uL, negative = 20uL) + 1:100 Zombie (100uL)	H21792 p15+20 iPSCs replicate 1c (46uL)	7.34 x 106 cells/mL	150000 cells	0.45	0.44	0.445	MSC-collection-20191210	43809	50000	0.3064	15320	0.9991	15306.2	0.501	7668.41	0.0023	17.6373	0.0201	154.135	0.01	76.6841	0.0047	36.0415
Sample	iPSC - cocktail	Human	Human iPSC - cocktail	H5	H5 iPSC - cocktail	H21792	H21792 iPSC - cocktail	iPSC	1	NA	MSC-Z-H21792p15+20-rep1a	MSC Cocktails (positive = 20uL, negative = 20uL) + 1:100 Zombie (100uL)	H21792 p15+20 iPSCs replicate 1a (46uL)	7.34 x 106 cells/mL	150000 cells	0.45	0.44	0.445	MSC-collection-20191210	43809	50000	0.3036	15180	0.9987	15160.3	0.4708	7137.45	0.819	5845.57	0.043	306.91	0.0032	22.8399	0.0035	24.9811
Sample	iPSC - cocktail	Human	Human iPSC - cocktail	H5	H5 iPSC - cocktail	H21792	H21792 iPSC - cocktail	iPSC	2	NA	MSC-Z-H21792p15+20-rep1b	MSC Cocktails (positive = 20uL, negative = 20uL) + 1:100 Zombie (100uL)	H21792 p15+20 iPSCs replicate 1b (46uL)	7.34 x 106 cells/mL	150000 cells	0.45	0.44	0.445	MSC-collection-20191210	43809	50000	0.3031	15155	0.9987	15135.3	0.4894	7407.22	0.8137	6027.25	0.0409	302.955	0.0049	36.2954	0.0153	113.33
Sample	iPSC - cocktail	Human	Human iPSC - cocktail	H5	H5 iPSC - cocktail	H21792	H21792 iPSC - cocktail	iPSC	3	NA	MSC-Z-H21792p15+20-rep1c	MSC Cocktails (positive = 20uL, negative = 20uL) + 1:100 Zombie (100uL)	H21792 p15+20 iPSCs replicate 1c (46uL)	7.34 x 106 cells/mL	150000 cells	0.45	0.44	0.445	MSC-collection-20191210	43809	50000	0.301	15050	0.9985	15027.4	0.511	7679.01	0.7902	6067.96	0.0298	228.835	0.001	7.67901	0.0161	123.632
Sample	MSC - cocktail	Human	Human MSC - cocktail	H5	H5 MSC - cocktail	H21792	H21792 MSC - cocktail	MSC	1	2B	MSC-Z-H21792p15+20+11-2B-rep1a	MSC Cocktails (positive = 20uL, negative = 20uL) + 1:100 Zombie (100uL)	H21792 p15+20+11 (2B) MSCs replicate 1a (166uL)	0.71 x 106 cells/mL	118000 cells	0.95	0.89	0.92	MSC-collection-20191210	43809	50000	0.1399	6995	0.9804	6857.9	0.3518	2412.61	0.7371	1778.33	0.0419	101.088	0.4722	1139.23	0.0025	6.03152
Sample	MSC - cocktail	Human	Human MSC - cocktail	H5	H5 MSC - cocktail	H21792	H21792 MSC - cocktail	MSC	2	2B	MSC-Z-H21792p15+20+11-2B-rep1b	MSC Cocktails (positive = 20uL, negative = 20uL) + 1:100 Zombie (100uL)	H21792 p15+20+11 (2B) MSCs replicate 1b (166uL)	0.71 x 106 cells/mL	118000 cells	0.95	0.89	0.92	MSC-collection-20191210	43809	50000	0.1478	7390	0.9838	7270.28	0.3465	2519.15	0.7425	1870.47	0.0671	169.035	0.4829	1216.5	0.0063	15.8707
Sample	MSC - cocktail	Human	Human MSC - cocktail	H5	H5 MSC - cocktail	H21792	H21792 MSC - cocktail	MSC	3	2B	MSC-Z-H21792p15+20+11-2B-rep1c	MSC Cocktails (positive = 20uL, negative = 20uL) + 1:100 Zombie (100uL)	H21792 p15+20+11 (2B) MSCs replicate 1c (166uL)	0.71 x 106 cells/mL	118000 cells	0.95	0.89	0.92	MSC-collection-20191210	43809	50000	0.142	7100	0.9837	6984.27	0.356	2486.4	0.747	1857.34	0.0539	134.017	0.496	1233.25	0.0038	9.44832
Sample	iPSC - control	Human	Human iPSC - control	H6	H6 iPSC - control	H20961	H20961 iPSC - control	iPSC	1	NA	ISO-Z-H20961p13+24-rep1	Isotype Controls (positive = 20uL, negative = 20uL) + 1:100 Zombie (100uL)	H20961 p13+24 iPSCs replicate 1 (80uL)	2.40 x 106 cells/mL	150000 cells	0.83	0.74	0.785	MSC-collection-20191210	43809	50000	0.2299	11495	0.999	11483.5	0.6535	7504.47	0.0004	3.00179	0.0147	110.316	0.0257	192.865	0.0224	168.1
Sample	iPSC - control	Human	Human iPSC - control	H6	H6 iPSC - control	H20961	H20961 iPSC - control	iPSC	2	NA	ISO-Z-H20961p13+24-rep2	Isotype Controls (positive = 20uL, negative = 20uL) + 1:100 Zombie (100uL)	H20961 p13+24 iPSCs replicate 2 (115uL)	1.62 x 106 cells/mL	150000 cells	0.83	0.79	0.81	MSC-collection-20191210	43809	50000	0.2493	12465	0.9988	12450	0.6794	8458.56	0.0006	5.07514	0.0241	203.851	0.0528	446.612	0.0364	307.892
Sample	iPSC - control	Human	Human iPSC - control	H6	H6 iPSC - control	H20961	H20961 iPSC - control	iPSC	3	NA	ISO-Z-H20961p13+24-rep3	Isotype Controls (positive = 20uL, negative = 20uL) + 1:100 Zombie (100uL)	H20961 p13+24 iPSCs replicate 3 (165uL)	1.49 x 106 cells/mL	150000 cells	0.62	0.61	0.615	MSC-collection-20191210	43809	50000	0.2564	12820	0.9993	12811	0.7506	9615.96	0.0006	5.76957	0.001	9.61596	0.0053	50.9646	0.0051	49.0414
Sample	iPSC - cocktail	Human	Human iPSC - cocktail	H6	H6 iPSC - cocktail	H20961	H20961 iPSC - cocktail	iPSC	1	NA	MSC-Z-H20961p13+24-rep1	MSC Cocktails (positive = 20uL, negative = 20uL) + 1:100 Zombie (100uL)	H20961 p13+24 iPSCs replicate 1 (80uL)	2.40 x 106 cells/mL	150000 cells	0.83	0.74	0.785	MSC-collection-20191210	43809	50000	0.2289	11445	0.999	11433.6	0.6554	7493.55	0.7324	5488.28	0.0339	254.031	0.0166	124.393	0.0084	62.9458
Sample	iPSC - cocktail	Human	Human iPSC - cocktail	H6	H6 iPSC - cocktail	H20961	H20961 iPSC - cocktail	iPSC	2	NA	MSC-Z-H20961p13+24-rep2	MSC Cocktails (positive = 20uL, negative = 20uL) + 1:100 Zombie (100uL)	H20961 p13+24 iPSCs replicate 2 (115uL)	1.62 x 106 cells/mL	150000 cells	0.83	0.79	0.81	MSC-collection-20191210	43809	50000	0.2436	12180	0.9989	12166.6	0.7054	8582.32	0.7379	6332.89	0.0219	187.953	0.0051	43.7698	0.0043	36.904
Sample	iPSC - cocktail	Human	Human iPSC - cocktail	H6	H6 iPSC - cocktail	H20961	H20961 iPSC - cocktail	iPSC	3	NA	MSC-Z-H20961p13+24-rep3	MSC Cocktails (positive = 20uL, negative = 20uL) + 1:100 Zombie (100uL)	H20961 p13+24 iPSCs replicate 3 (165uL)	1.49 x 106 cells/mL	150000 cells	0.62	0.61	0.615	MSC-collection-20191210	43809	50000	0.2391	11955	0.9992	11945.4	0.7396	8834.84	0.7079	6254.19	0.0065	57.4265	0.0012	10.6018	0.0038	33.5724
Sample	MSC - cocktail	Human	Human MSC - cocktail	H6	H6 MSC - cocktail	H20961	H20961 MSC - cocktail	MSC	1	2B	MSC-Z-H20961p13+28+8-2B-rep1	MSC Cocktails (positive = 20uL, negative = 20uL) + 1:100 Zombie (100uL)	H20961 p13+28+8 (2B) MSCs replicate 1 (234uL)	0.64 x 106 cells/mL	150000 cells	0.82	0.9	0.86	MSC-collection-20191210	43809	50000	0.1946	9730	0.994	9671.62	0.6544	6329.11	0.9115	5768.98	0.1328	840.506	0.8975	5680.37	0.0049	31.0126
Sample	MSC - cocktail	Human	Human MSC - cocktail	H6	H6 MSC - cocktail	H20961	H20961 MSC - cocktail	MSC	2	2B	MSC-Z-H20961p13+28+8-2B-rep2	MSC Cocktails (positive = 20uL, negative = 20uL) + 1:100 Zombie (100uL)	H20961 p13+28+8 (2B) MSCs replicate 2 (203uL)	0.74 x 106 cells/mL	150000 cells	1	0.82	0.91	MSC-collection-20191210	43809	50000	0.1966	9830	0.9929	9760.21	0.6484	6328.52	0.9207	5826.67	0.1726	1092.3	0.9071	5740.6	0.0095	60.1209
Sample	MSC - cocktail	Human	Human MSC - cocktail	H6	H6 MSC - cocktail	H20961	H20961 MSC - cocktail	MSC	3	2B	MSC-Z-H20961p13+28+8-2B-rep3	MSC Cocktails (positive = 20uL, negative = 20uL) + 1:100 Zombie (100uL)	H20961 p13+28+8 (2B) MSCs replicate 3 (231uL)	0.65 x 106 cells/mL	150000 cells	0.79	0.82	0.805	MSC-collection-20191210	43809	50000	0.1795	8975	0.993	8912.17	0.6425	5726.07	0.9267	5306.35	0.1393	797.642	0.919	5262.26	0.0063	36.0743
Sample	iPSC - control	Human	Human iPSC - control	H1-r2	H1-r2 iPSC - control	H23555	H23555 iPSC - control - rep2	iPSC	1	NA	ISO-Z-H23555p16+29-rep1	Isotype Controls (positive = 20uL, negative = 20uL) + 1:100 Zombie (100uL)	H23555 p16+29 iPSCs replicate 1 (61uL)	4.85 x 106 cells/mL	150000 cells	0.56	0.46	0.51	MSC-collection-20191028	43766	50000	0.3825	19125	0.9658	18470.9	0.5047	9322.28	0.038	354.246	0.0329	306.703	0.0029	27.0346	0.0068	63.3915
Sample	iPSC - control	Human	Human iPSC - control	H1-r2	H1-r2 iPSC - control	H23555	H23555 iPSC - control - rep2	iPSC	2	NA	ISO-Z-H23555p16+29-rep2	Isotype Controls (positive = 20uL, negative = 20uL) + 1:100 Zombie (100uL)	H23555 p16+29 iPSCs replicate 2 (38uL)	5.84 x 106 cells/mL	150000 cells	0.55	0.8	0.675	MSC-collection-20191028	43766	50000	0.3608	18040	0.9483	17107.3	0.5319	9099.39	0.0441	401.283	0.0751	683.364	0.0058	52.7765	0.0066	60.056
Sample	iPSC - control	Human	Human iPSC - control	H1-r2	H1-r2 iPSC - control	H23555	H23555 iPSC - control - rep2	iPSC	3	NA	ISO-Z-H23555p16+29-rep3	Isotype Controls (positive = 20uL, negative = 20uL) + 1:100 Zombie (100uL)	H23555 p16+29 iPSCs replicate 3 (65uL)	4.79 x 106 cells/mL	150000 cells	0.5	0.46	0.48	MSC-collection-20191028	43766	50000	0.3751	18755	0.9415	17657.8	0.6254	11043.2	0.0494	545.534	0.0933	1030.33	0.004	44.1728	0.0069	76.1981
Sample	iPSC - cocktail	Human	Human iPSC - cocktail	H1-r2	H1-r2 iPSC - cocktail	H23555	H23555 iPSC - cocktail - rep2	iPSC	1	NA	MSC-Z-H23555p16+29-rep1	MSC Cocktails (positive = 20uL, negative = 20uL) + 1:100 Zombie (100uL)	H23555 p16+29 iPSCs replicate 1 (61uL)	4.85 x 106 cells/mL	150000 cells	0.56	0.46	0.51	MSC-collection-20191028	43766	50000	0.3964	19820	0.9654	19134.2	0.5446	10420.5	0.8419	8773.02	0.066	687.753	0.0026	27.0933	0.0059	61.481
Sample	iPSC - cocktail	Human	Human iPSC - cocktail	H1-r2	H1-r2 iPSC - cocktail	H23555	H23555 iPSC - cocktail - rep2	iPSC	2	NA	MSC-Z-H23555p16+29-rep2	MSC Cocktails (positive = 20uL, negative = 20uL) + 1:100 Zombie (100uL)	H23555 p16+29 iPSCs replicate 2 (38uL)	5.84 x 106 cells/mL	150000 cells	0.55	0.8	0.675	MSC-collection-20191028	43766	50000	0.3717	18585	0.9426	17518.2	0.5811	10179.8	0.8654	8809.63	0.1162	1182.9	0.0033	33.5935	0.0055	55.9891
Sample	iPSC - cocktail	Human	Human iPSC - cocktail	H1-r2	H1-r2 iPSC - cocktail	H23555	H23555 iPSC - cocktail - rep2	iPSC	3	NA	MSC-Z-H23555p16+29-rep3	MSC Cocktails (positive = 20uL, negative = 20uL) + 1:100 Zombie (100uL)	H23555 p16+29 iPSCs replicate 3 (65uL)	4.79 x 106 cells/mL	150000 cells	0.5	0.46	0.48	MSC-collection-20191028	43766	50000	0.3758	18790	0.9455	17765.9	0.6342	11267.2	0.8532	9613.14	0.0958	1079.39	0.0052	58.5892	0.0075	84.5037
Sample	MSC - cocktail	Human	Human MSC - cocktail	H1-r2	H1-r2 MSC - cocktail	H23555	H23555 MSC - cocktail - rep2	MSC	1	2B	MSC-Z-H23555p16+29+13-2B-rep1	MSC Cocktails (positive = 20uL, negative = 20uL) + 1:100 Zombie (100uL)	H23555 p16+29+13 (2B) MSCs replicate 1 (192uL)	7.80 x 105 cells/mL	150000 cells	0.95	0.95	0.95	MSC-collection-20191028	43766	50000	0.1372	6860	0.9416	6459.38	0.7889	5095.8	0.9474	4827.76	0.7233	3685.79	0.0082	41.7856	0.0039	19.8736
Sample	MSC - cocktail	Human	Human MSC - cocktail	H1-r2	H1-r2 MSC - cocktail	H23555	H23555 MSC - cocktail - rep2	MSC	2	2B	MSC-Z-H23555p16+29+13-2B-rep2	MSC Cocktails (positive = 20uL, negative = 20uL) + 1:100 Zombie (100uL)	H23555 p16+29+13 (2B) MSCs replicate 2 (170uL)	8.80 x 105 cells/mL	150000 cells	0.99	1	0.995	MSC-collection-20191028	43766	50000	0.14	7000	0.9287	6500.9	0.773	5025.2	0.9417	4732.23	0.8125	4082.97	0.0141	70.8553	0.006	30.1512
Sample	MSC - cocktail	Human	Human MSC - cocktail	H1-r2	H1-r2 MSC - cocktail	H23555	H23555 MSC - cocktail - rep2	MSC	3	2B	MSC-Z-H23555p16+29+13-2B-rep3	MSC Cocktails (positive = 20uL, negative = 20uL) + 1:100 Zombie (100uL)	H23555 p16+29+13 (2B) MSCs replicate 3 (149uL)	1.01 x 106 cells/mL	150000 cells	0.99	0.99	0.99	MSC-collection-20191028	43766	50000	0.1313	6565	0.9356	6142.21	0.7846	4819.18	0.9552	4603.28	0.8274	3987.39	0.0106	51.0833	0.0048	23.1321
Sample	iPSC - control	Chimpanzee	Chimpanzee iPSC - control	C1	C1 iPSC - control	C8861	C8861 iPSC - control - rep1	iPSC	1	NA	ISO-Z-C8861p15+18-rep1	Isotype Controls (positive = 20uL, negative = 20uL) + 1:100 Zombie (100uL)	C8861 p15+18 iPSCs replicate 1 (15uL)	9.81 x 106 cells/mL	150000 cells	0.51	0.81	0.66	MSC-collection-20190604	43620	50000	0.2709	13545	0.9994	13536.9	0.5072	6865.9	0.0015	10.2989	0.0004	2.74636	0.0013	8.92567	0.0015	10.2989
Sample	iPSC - control	Chimpanzee	Chimpanzee iPSC - control	C1	C1 iPSC - control	C8861	C8861 iPSC - control - rep1	iPSC	2	NA	ISO-Z-C8861p15+18-rep2	Isotype Controls (positive = 20uL, negative = 20uL) + 1:100 Zombie (100uL)	C8861 p15+18 iPSCs replicate 2 (18uL)	8.47 x 106 cells/mL	150000 cells	0.9	0.87	0.885	MSC-collection-20190604	43620	50000	0.2639	13195	0.999	13181.8	0.5486	7231.54	0.001	7.23154	0.0004	2.89262	0.0017	12.2936	0.0024	17.3557
Sample	iPSC - control	Chimpanzee	Chimpanzee iPSC - control	C1	C1 iPSC - control	C8861	C8861 iPSC - control - rep1	iPSC	3	NA	ISO-Z-C8861p15+18-rep3	Isotype Controls (positive = 20uL, negative = 20uL) + 1:100 Zombie (100uL)	C8861 p15+18 iPSCs replicate 3 (17uL)	8.63 x 106 cells/mL	150000 cells	0.59	0.46	0.525	MSC-collection-20190604	43620	50000	0.2919	14595	0.9995	14587.7	0.5272	7690.64	0.0013	9.99783	0.0025	19.2266	0.0044	33.8388	0.0014	10.7669
Sample	iPSC - cocktail	Chimpanzee	Chimpanzee iPSC - cocktail	C1	C1 iPSC - cocktail	C8861	C8861 iPSC - cocktail - rep1	iPSC	1	NA	MSC-Z-C8861p15+18-rep1	MSC Cocktails (positive = 20uL, negative = 20uL) + 1:100 Zombie (100uL)	C8861 p15+18 iPSCs replicate 1 (15uL)	9.81 x 106 cells/mL	150000 cells	0.51	0.81	0.66	MSC-collection-20190604	43620	50000	0.2794	13970	0.9994	13961.6	0.5316	7422	0.915	6791.13	0.0001	0.7422	0	0	0.0016	11.8752
Sample	iPSC - cocktail	Chimpanzee	Chimpanzee iPSC - cocktail	C1	C1 iPSC - cocktail	C8861	C8861 iPSC - cocktail - rep1	iPSC	2	NA	MSC-Z-C8861p15+18-rep2	MSC Cocktails (positive = 20uL, negative = 20uL) + 1:100 Zombie (100uL)	C8861 p15+18 iPSCs replicate 2 (18uL)	8.47 x 106 cells/mL	150000 cells	0.9	0.87	0.885	MSC-collection-20190604	43620	50000	0.2808	14040	0.9991	14027.4	0.5373	7536.9	0.9306	7013.84	0.0005	3.76845	0.0004	3.01476	0.0017	12.8127
Sample	iPSC - cocktail	Chimpanzee	Chimpanzee iPSC - cocktail	C1	C1 iPSC - cocktail	C8861	C8861 iPSC - cocktail - rep1	iPSC	3	NA	MSC-Z-C8861p15+18-rep3	MSC Cocktails (positive = 20uL, negative = 20uL) + 1:100 Zombie (100uL)	C8861 p15+18 iPSCs replicate 3 (17uL)	8.63 x 106 cells/mL	150000 cells	0.59	0.46	0.525	MSC-collection-20190604	43620	50000	0.2764	13820	0.9993	13810.3	0.5509	7608.11	0.9332	7099.89	0.0001	0.760811	0.0004	3.04324	0.0018	13.6946
Sample	MSC - cocktail	Chimpanzee	Chimpanzee MSC - cocktail	C1	C1 MSC - cocktail	C8861	C8861 MSC - cocktail - rep1	MSC	1	3B	MSC-Z-C8861p15+18+18-3B-rep1	MSC Cocktails (positive = 20uL, negative = 20uL) + 1:100 Zombie (100uL)	C8861 p15+18+18 (3B) MSCs replicate 1 (247uL)	6.07 x 105 cells/mL	150000 cells	0.98	0.98	0.98	MSC-collection-20190604	43620	50000	0.1549	7745	0.9977	7727.19	0.82	6336.29	0.9547	6049.26	0.601	3808.11	0.817	5176.75	0.0035	22.177
Sample	MSC - cocktail	Chimpanzee	Chimpanzee MSC - cocktail	C1	C1 MSC - cocktail	C8861	C8861 MSC - cocktail - rep1	MSC	2	3B	MSC-Z-C8861p15+18+18-3B-rep2	MSC Cocktails (positive = 20uL, negative = 20uL) + 1:100 Zombie (100uL)	C8861 p15+18+18 (3B) MSCs replicate 2 (195uL)	7.69 x 105 cells/mL	150000 cells	0.98	1	0.99	MSC-collection-20190604	43620	50000	0.1383	6915	0.9981	6901.86	0.7706	5318.57	0.9404	5001.59	0.5892	3133.7	0.9005	4789.38	0.0016	8.50972
Sample	MSC - cocktail	Chimpanzee	Chimpanzee MSC - cocktail	C1	C1 MSC - cocktail	C8861	C8861 MSC - cocktail - rep1	MSC	3	3B	MSC-Z-C8861p15+18+18-3B-rep3	MSC Cocktails (positive = 20uL, negative = 20uL) + 1:100 Zombie (100uL)	C8861 p15+18+18 (3B) MSCs replicate 3 (201uL)	7.47 x 105 cells/mL	150000 cells	1	0.96	0.98	MSC-collection-20190604	43620	50000	0.1382	6910	0.9968	6887.89	0.8001	5511	0.9526	5249.78	0.6268	3454.29	0.9236	5089.96	0.0111	61.1721
Sample	iPSC - control	Chimpanzee	Chimpanzee iPSC - control	C2	C2 iPSC - control	C3647	C3647 iPSC - control	iPSC	1	NA	ISO-Z-C3647p15+22-rep1	Isotype Controls (positive = 20uL, negative = 20uL) + 1:100 Zombie (100uL)	C3647 p15+22 iPSCs replicate 1 (15uL)	7.35 x 105 cells/mL	35000 cells	0.78	0.74	0.76	MSC-collection-20191017	43755	50000	0.3251	16255	0.9986	16232.2	0.1899	3082.5	0.0003	0.924751	0.0003	0.924751	0.0006	1.8495	0.0023	7.08976
Sample	iPSC - control	Chimpanzee	Chimpanzee iPSC - control	C2	C2 iPSC - control	C3647	C3647 iPSC - control	iPSC	2	NA	ISO-Z-C3647p15+22-rep2	Isotype Controls (positive = 20uL, negative = 20uL) + 1:100 Zombie (100uL)	C3647 p15+22 iPSCs replicate 2 (18uL)	4.63 x 105 cells/mL	23000 cells	0.58	0.71	0.645	MSC-collection-20191017	43755	50000	0.2988	14940	0.9985	14917.6	0.2207	3292.31	0.0027	8.88924	0.0015	4.93847	0.0015	4.93847	0.0021	6.91386
Sample	iPSC - control	Chimpanzee	Chimpanzee iPSC - control	C2	C2 iPSC - control	C3647	C3647 iPSC - control	iPSC	3	NA	ISO-Z-C3647p15+22-rep3	Isotype Controls (positive = 20uL, negative = 20uL) + 1:100 Zombie (100uL)	C3647 p15+22 iPSCs replicate 3 (17uL)	2.13 x 106 cells/mL	100000 cells	0.66	0.58	0.62	MSC-collection-20191017	43755	50000	0.3057	15285	0.9972	15242.2	0.2211	3370.05	0.0012	4.04406	0	0	0.0003	1.01102	0.0018	6.06609
Sample	iPSC - cocktail	Chimpanzee	Chimpanzee iPSC - cocktail	C2	C2 iPSC - cocktail	C3647	C3647 iPSC - cocktail	iPSC	1	NA	MSC-Z-C3647p15+22-rep1	MSC Cocktails (positive = 20uL, negative = 20uL) + 1:100 Zombie (100uL)	C3647 p15+22 iPSCs replicate 1 (15uL)	7.35 x 105 cells/mL	35000 cells	0.78	0.74	0.76	MSC-collection-20191017	43755	50000	0.3243	16215	0.998	16182.6	0.1963	3176.64	0.7752	2462.53	0.0009	2.85897	0.0003	0.952992	0.0016	5.08262
Sample	iPSC - cocktail	Chimpanzee	Chimpanzee iPSC - cocktail	C2	C2 iPSC - cocktail	C3647	C3647 iPSC - cocktail	iPSC	2	NA	MSC-Z-C3647p15+22-rep2	MSC Cocktails (positive = 20uL, negative = 20uL) + 1:100 Zombie (100uL)	C3647 p15+22 iPSCs replicate 2 (18uL)	4.63 x 105 cells/mL	23000 cells	0.58	0.71	0.645	MSC-collection-20191017	43755	50000	0.2969	14845	0.9982	14818.3	0.2203	3264.47	0.7598	2480.34	0.0006	1.95868	0	0	0.0021	6.85538
Sample	iPSC - cocktail	Chimpanzee	Chimpanzee iPSC - cocktail	C2	C2 iPSC - cocktail	C3647	C3647 iPSC - cocktail	iPSC	3	NA	MSC-Z-C3647p15+22-rep3	MSC Cocktails (positive = 20uL, negative = 20uL) + 1:100 Zombie (100uL)	C3647 p15+22 iPSCs replicate 3 (17uL)	2.13 x 106 cells/mL	100000 cells	0.66	0.58	0.62	MSC-collection-20191017	43755	50000	0.2802	14010	0.997	13968	0.2311	3228	0.7072	2282.84	0.0003	0.968399	0.0003	0.968399	0.0031	10.0068
Sample	MSC - cocktail	Chimpanzee	Chimpanzee MSC - cocktail	C2	C2 MSC - cocktail	C3647	C3647 MSC - cocktail	MSC	1	3B	MSC-Z-C3647p15+22+13-3B-rep1	MSC Cocktails (positive = 20uL, negative = 20uL) + 1:100 Zombie (100uL)	C3647 p15+22+13 (3B) MSCs replicate 1 (247uL)	4.40 x 105 cells/mL	150000 cells	1	0.98	0.99	MSC-collection-20191017	43755	50000	0.0429	2145	0.9785	2098.88	0.4876	1023.42	0.9306	952.39	0.0479	49.0216	0.6647	680.264	0.0049	5.01473
Sample	MSC - cocktail	Chimpanzee	Chimpanzee MSC - cocktail	C2	C2 MSC - cocktail	C3647	C3647 MSC - cocktail	MSC	2	3B	MSC-Z-C3647p15+22+13-3B-rep2	MSC Cocktails (positive = 20uL, negative = 20uL) + 1:100 Zombie (100uL)	C3647 p15+22+13 (3B) MSCs replicate 2 (195uL)	4.85 x 105 cells/mL	150000 cells	1	0.98	0.99	MSC-collection-20191017	43755	42933	0.0442	1897.64	0.98	1859.69	0.4417	821.423	0.9319	765.484	0.0438	35.9783	0.6959	571.628	0.0049	4.02497
Sample	MSC - cocktail	Chimpanzee	Chimpanzee MSC - cocktail	C2	C2 MSC - cocktail	C3647	C3647 MSC - cocktail	MSC	3	3B	MSC-Z-C3647p15+22+13-3B-rep3	MSC Cocktails (positive = 20uL, negative = 20uL) + 1:100 Zombie (100uL)	C3647 p15+22+13 (3B) MSCs replicate 3 (201uL)	6.24 x 105 cells/mL	150000 cells	0.95	0.9	0.925	MSC-collection-20191017	43755	42913	0.0575	2467.5	0.9802	2418.64	0.4926	1191.42	0.9463	1127.44	0.0503	59.9286	0.7399	881.534	0.0025	2.97856
Sample	iPSC - control	Chimpanzee	Chimpanzee iPSC - control	C3	C3 iPSC - control	C3649	C3649 iPSC - control	iPSC	1	NA	ISO-Z-C3649p15+18-rep1	Isotype Controls (positive = 20uL, negative = 20uL) + 1:100 Zombie (100uL)	C3649 p15+18 iPSCs replicate 1 (112uL)	1.34 x 106 cells/mL	150000 cells	0.85	0.87	0.86	MSC-collection-20191030	43768	50000	0.3107	15535	0.9996	15528.8	0.3729	5790.68	0.0007	4.05348	0.0019	11.0023	0.0017	9.84416	0.0095	55.0115
Sample	iPSC - control	Chimpanzee	Chimpanzee iPSC - control	C3	C3 iPSC - control	C3649	C3649 iPSC - control	iPSC	2	NA	ISO-Z-C3649p15+18-rep2	Isotype Controls (positive = 20uL, negative = 20uL) + 1:100 Zombie (100uL)	C3649 p15+18 iPSCs replicate 2 (76uL)	1.98 x 106 cells/mL	150000 cells	0.94	0.93	0.935	MSC-collection-20191030	43768	50000	0.3267	16335	0.9996	16328.5	0.2765	4514.82	0.0007	3.16037	0.0002	0.902964	0.0004	1.80593	0.0075	33.8612
Sample	iPSC - control	Chimpanzee	Chimpanzee iPSC - control	C3	C3 iPSC - control	C3649	C3649 iPSC - control	iPSC	3	NA	ISO-Z-C3649p15+18-rep3	Isotype Controls (positive = 20uL, negative = 20uL) + 1:100 Zombie (100uL)	C3649 p15+18 iPSCs replicate 3 (74uL)	2.04 x 106 cells/mL	150000 cells	0.85	0.86	0.855	MSC-collection-20191030	43768	50000	0.3568	17840	0.9995	17831.1	0.356	6347.86	0.0008	5.07829	0.0002	1.26957	0	0	0.0008	5.07829
Sample	iPSC - cocktail	Chimpanzee	Chimpanzee iPSC - cocktail	C3	C3 iPSC - cocktail	C3649	C3649 iPSC - cocktail	iPSC	1	NA	MSC-Z-C3649p15+18-rep1	MSC Cocktails (positive = 20uL, negative = 20uL) + 1:100 Zombie (100uL)	C3649 p15+18 iPSCs replicate 1 (112uL)	1.34 x 106 cells/mL	150000 cells	0.85	0.87	0.86	MSC-collection-20191030	43768	50000	0.3237	16185	0.9993	16173.7	0.3624	5861.34	0.9447	5537.21	0.0022	12.8949	0.0009	5.2752	0.0048	28.1344
Sample	iPSC - cocktail	Chimpanzee	Chimpanzee iPSC - cocktail	C3	C3 iPSC - cocktail	C3649	C3649 iPSC - cocktail	iPSC	2	NA	MSC-Z-C3649p15+18-rep2	MSC Cocktails (positive = 20uL, negative = 20uL) + 1:100 Zombie (100uL)	C3649 p15+18 iPSCs replicate 2 (76uL)	1.98 x 106 cells/mL	150000 cells	0.94	0.93	0.935	MSC-collection-20191030	43768	50000	0.3221	16105	0.9993	16093.7	0.2478	3988.03	0.9085	3623.12	0.0008	3.19042	0.0005	1.99401	0.0025	9.97006
Sample	iPSC - cocktail	Chimpanzee	Chimpanzee iPSC - cocktail	C3	C3 iPSC - cocktail	C3649	C3649 iPSC - cocktail	iPSC	3	NA	MSC-Z-C3649p15+18-rep3	MSC Cocktails (positive = 20uL, negative = 20uL) + 1:100 Zombie (100uL)	C3649 p15+18 iPSCs replicate 3 (74uL)	2.04 x 106 cells/mL	150000 cells	0.85	0.86	0.855	MSC-collection-20191030	43768	50000	0.3274	16370	0.9993	16358.5	0.3558	5820.37	0.9354	5444.37	0.0002	1.16407	0.0005	2.91018	0.0012	6.98444
Sample	MSC - cocktail	Chimpanzee	Chimpanzee MSC - cocktail	C3	C3 MSC - cocktail	C3649	C3649 MSC - cocktail	MSC	1	3B	MSC-Z-C3649p15+18+18-3B-rep1	MSC Cocktails (positive = 20uL, negative = 20uL) + 1:100 Zombie (100uL)	C3649 p15+18+18 (3B) MSCs replicate 1 (198uL)	7.57 x 105 cells/mL	150000 cells	0.91	0.87	0.89	MSC-collection-20191030	43768	50000	0.1303	6515	0.9948	6481.12	0.638	4134.96	0.9318	3852.95	0.038	157.128	0.5279	2182.84	0.0063	26.0502
Sample	MSC - cocktail	Chimpanzee	Chimpanzee MSC - cocktail	C3	C3 MSC - cocktail	C3649	C3649 MSC - cocktail	MSC	2	3B	MSC-Z-C3649p15+18+18-3B-rep2	MSC Cocktails (positive = 20uL, negative = 20uL) + 1:100 Zombie (100uL)	C3649 p15+18+18 (3B) MSCs replicate 2 (129uL)	1.16 x 106 cells/mL	150000 cells	0.99	0.57	0.78	MSC-collection-20191030	43768	50000	0.1716	8580	0.9935	8524.23	0.6613	5637.07	0.9326	5257.13	0.0314	177.004	0.5279	2975.81	0.0025	14.0927
Sample	MSC - cocktail	Chimpanzee	Chimpanzee MSC - cocktail	C3	C3 MSC - cocktail	C3649	C3649 MSC - cocktail	MSC	3	3B	MSC-Z-C3649p15+18+18-3B-rep3	MSC Cocktails (positive = 20uL, negative = 20uL) + 1:100 Zombie (100uL)	C3649 p15+18+18 (3B) MSCs replicate 3 (176uL)	8.52 x 105 cells/mL	150000 cells	0.94	0.91	0.925	MSC-collection-20191030	43768	50000	0.1609	8045	0.9938	7995.12	0.6706	5361.53	0.9273	4971.75	0.0409	219.287	0.526	2820.16	0.0026	13.94
Sample	iPSC - control	Chimpanzee	Chimpanzee iPSC - control	C4	C4 iPSC - control	C40210	C40210 iPSC - control	iPSC	1	NA	ISO-Z-C40210p15+16-rep1	Isotype Controls (positive = 20uL, negative = 20uL) + 1:100 Zombie (100uL)	C40210 p16+16 iPSCs replicate 1 (15uL)	0.41 x 106 cells/mL	100000 cells	0.85	0.83	0.84	MSC-collection-20191024	43762	50000	0.263	13150	0.9986	13131.6	0.5176	6796.91	0.0016	10.8751	0.0022	14.9532	0.0035	23.7892	0.0131	89.0395
Sample	iPSC - control	Chimpanzee	Chimpanzee iPSC - control	C4	C4 iPSC - control	C40210	C40210 iPSC - control	iPSC	2	NA	ISO-Z-C40210p15+16-rep2	Isotype Controls (positive = 20uL, negative = 20uL) + 1:100 Zombie (100uL)	C40210 p16+16 iPSCs replicate 2 (18uL)	0.40 x 106 cells/mL	100000 cells	0.9	0.82	0.86	MSC-collection-20191024	43762	50000	0.2399	11995	0.9992	11985.4	0.4897	5869.25	0.0009	5.28233	0.0003	1.76078	0.0019	11.1516	0.0112	65.7356
Sample	iPSC - control	Chimpanzee	Chimpanzee iPSC - control	C4	C4 iPSC - control	C40210	C40210 iPSC - control	iPSC	3	NA	ISO-Z-C40210p15+16-rep3	Isotype Controls (positive = 20uL, negative = 20uL) + 1:100 Zombie (100uL)	C40210 p16+16 iPSCs replicate 3 (17uL)	0.32 x 106 cells/mL	100000 cells	0.97	0.74	0.855	MSC-collection-20191024	43762	50000	0.2787	13935	0.9991	13922.5	0.5621	7825.81	0.0014	10.9561	0.0006	4.69549	0.0008	6.26065	0.0055	43.042
Sample	iPSC - cocktail	Chimpanzee	Chimpanzee iPSC - cocktail	C4	C4 iPSC - cocktail	C40210	C40210 iPSC - cocktail	iPSC	1	NA	MSC-Z-C40210p15+16-rep1	MSC Cocktails (positive = 20uL, negative = 20uL) + 1:100 Zombie (100uL)	C40210 p16+16 iPSCs replicate 1 (15uL)	0.41 x 106 cells/mL	100000 cells	0.85	0.83	0.84	MSC-collection-20191024	43762	50000	0.2564	12820	0.9986	12802.1	0.5367	6870.86	0.8872	6095.83	0.0003	2.06126	0.0001	0.687086	0.0051	35.0414
Sample	iPSC - cocktail	Chimpanzee	Chimpanzee iPSC - cocktail	C4	C4 iPSC - cocktail	C40210	C40210 iPSC - cocktail	iPSC	2	NA	MSC-Z-C40210p15+16-rep2	MSC Cocktails (positive = 20uL, negative = 20uL) + 1:100 Zombie (100uL)	C40210 p16+16 iPSCs replicate 2 (18uL)	0.40 x 106 cells/mL	100000 cells	0.9	0.82	0.86	MSC-collection-20191024	43762	50000	0.2402	12010	0.9988	11995.6	0.5347	6414.04	0.8659	5553.92	0.0009	5.77264	0.0002	1.28281	0.0036	23.0905
Sample	iPSC - cocktail	Chimpanzee	Chimpanzee iPSC - cocktail	C4	C4 iPSC - cocktail	C40210	C40210 iPSC - cocktail	iPSC	3	NA	MSC-Z-C40210p15+16-rep3	MSC Cocktails (positive = 20uL, negative = 20uL) + 1:100 Zombie (100uL)	C40210 p16+16 iPSCs replicate 3 (17uL)	0.32 x 106 cells/mL	100000 cells	0.97	0.74	0.855	MSC-collection-20191024	43762	50000	0.2676	13380	0.9984	13358.6	0.5506	7355.24	0.8744	6431.42	0.0007	5.14867	0.0007	5.14867	0.0088	64.7261
Sample	MSC - cocktail	Chimpanzee	Chimpanzee MSC - cocktail	C4	C4 MSC - cocktail	C40210	C40210 MSC - cocktail	MSC	1	2B	MSC-Z-C40210p15+16+12-2B-rep1	MSC Cocktails (positive = 20uL, negative = 20uL) + 1:100 Zombie (100uL)	C40210 p15+16+12 (2B) MSCs replicate 1 (101uL)	1.48 x 106 cells/mL	150000 cells	0.97	0.97	0.97	MSC-collection-20191024	43762	50000	0.0423	2115	0.9792	2071.01	0.5357	1109.44	0.8936	991.395	0.0036	3.99398	0.3877	430.129	0.0018	1.99699
Sample	MSC - cocktail	Chimpanzee	Chimpanzee MSC - cocktail	C4	C4 MSC - cocktail	C40210	C40210 MSC - cocktail	MSC	2	2B	MSC-Z-C40210p15+16+12-2B-rep2	MSC Cocktails (positive = 20uL, negative = 20uL) + 1:100 Zombie (100uL)	C40210 p15+16+12 (2B) MSCs replicate 2 (107uL)	1.40 x 106 cells/mL	150000 cells	1	0.99	0.995	MSC-collection-20191024	43762	50000	0.0401	2005	0.9845	1973.92	0.5304	1046.97	0.8652	905.837	0.0115	12.0401	0.3585	375.338	0.0057	5.96772
Sample	MSC - cocktail	Chimpanzee	Chimpanzee MSC - cocktail	C4	C4 MSC - cocktail	C40210	C40210 MSC - cocktail	MSC	3	2B	MSC-Z-C40210p15+16+12-2B-rep3	MSC Cocktails (positive = 20uL, negative = 20uL) + 1:100 Zombie (100uL)	C40210 p15+16+12 (2B) MSCs replicate 3 (82uL)	1.82 x 106 cells/mL	150000 cells	1	0.99	0.995	MSC-collection-20191024	43762	50000	0.047	2350	0.9842	2312.87	0.5463	1263.52	0.8789	1110.51	0.0166	20.9744	0.3365	425.175	0.0048	6.0649
Sample	iPSC - control	Chimpanzee	Chimpanzee iPSC - control	C5	C5 iPSC - control	C40280	C40280 iPSC - control	iPSC	1	NA	ISO-Z-C40280p15+23-rep1	Isotype Controls (positive = 20uL, negative = 20uL) + 1:100 Zombie (100uL)	C40280 p15+23 iPSCs replicate 1 (37uL)	5.29 x 106 cells/mL	150000 cells	0.79	0.75	0.77	MSC-collection-20191210	43809	50000	0.3666	18330	0.9997	18324.5	0.7487	13719.6	0.0008	10.9756	0.0077	105.641	0.0095	130.336	0.0069	94.6649
Sample	iPSC - control	Chimpanzee	Chimpanzee iPSC - control	C5	C5 iPSC - control	C40280	C40280 iPSC - control	iPSC	2	NA	ISO-Z-C40280p15+23-rep2	Isotype Controls (positive = 20uL, negative = 20uL) + 1:100 Zombie (100uL)	C40280 p15+23 iPSCs replicate 2 (44uL)	4.76 x 106 cells/mL	150000 cells	0.78	0.64	0.71	MSC-collection-20191210	43809	50000	0.3609	18045	0.9997	18039.6	0.704	12699.9	0.0006	7.61992	0.0169	214.628	0.0223	283.207	0.005	63.4993
Sample	iPSC - control	Chimpanzee	Chimpanzee iPSC - control	C5	C5 iPSC - control	C40280	C40280 iPSC - control	iPSC	3	NA	ISO-Z-C40280p15+23-rep3	Isotype Controls (positive = 20uL, negative = 20uL) + 1:100 Zombie (100uL)	C40280 p15+23 iPSCs replicate 3 (36uL)	5.09 x 106 cells/mL	150000 cells	0.77	0.86	0.815	MSC-collection-20191210	43809	50000	0.3462	17310	0.9997	17304.8	0.7194	12449.1	0.0004	4.97963	0.0207	257.696	0.03	373.472	0.0061	75.9394
Sample	iPSC - cocktail	Chimpanzee	Chimpanzee iPSC - cocktail	C5	C5 iPSC - cocktail	C40280	C40280 iPSC - cocktail	iPSC	1	NA	MSC-Z-C40280p15+23-rep1	MSC Cocktails (positive = 20uL, negative = 20uL) + 1:100 Zombie (100uL)	C40280 p15+23 iPSCs replicate 1 (37uL)	5.29 x 106 cells/mL	150000 cells	0.79	0.75	0.77	MSC-collection-20191210	43809	50000	0.3557	17785	0.9997	17779.7	0.7254	12897.4	0.9663	12462.7	0.0175	225.704	0.0045	58.0382	0.0021	27.0845
Sample	iPSC - cocktail	Chimpanzee	Chimpanzee iPSC - cocktail	C5	C5 iPSC - cocktail	C40280	C40280 iPSC - cocktail	iPSC	2	NA	MSC-Z-C40280p15+23-rep2	MSC Cocktails (positive = 20uL, negative = 20uL) + 1:100 Zombie (100uL)	C40280 p15+23 iPSCs replicate 2 (44uL)	4.76 x 106 cells/mL	150000 cells	0.78	0.64	0.71	MSC-collection-20191210	43809	50000	0.3619	18095	0.9996	18087.8	0.7194	13012.3	0.9742	12676.6	0.0247	321.405	0.0085	110.605	0.0031	40.3382
Sample	iPSC - cocktail	Chimpanzee	Chimpanzee iPSC - cocktail	C5	C5 iPSC - cocktail	C40280	C40280 iPSC - cocktail	iPSC	3	NA	MSC-Z-C40280p15+23-rep3	MSC Cocktails (positive = 20uL, negative = 20uL) + 1:100 Zombie (100uL)	C40280 p15+23 iPSCs replicate 3 (36uL)	5.09 x 106 cells/mL	150000 cells	0.77	0.86	0.815	MSC-collection-20191210	43809	50000	0.3614	18070	0.9993	18057.4	0.7185	12974.2	0.9696	12579.8	0.0349	452.8	0.0135	175.152	0.0038	49.302
Sample	MSC - cocktail	Chimpanzee	Chimpanzee MSC - cocktail	C5	C5 MSC - cocktail	C40280	C40280 MSC - cocktail	MSC	1	2B	MSC-Z-C40280p15+23+11-2B-rep1	MSC Cocktails (positive = 20uL, negative = 20uL) + 1:100 Zombie (100uL)	C40210 C40280 p15+23+11 (2B) MSCs replicate 1 (149uL)	1.01 x 106 cells/mL	150000 cells	0.78	0.48	0.63	MSC-collection-20191210	43809	50000	0.0983	4915	0.9813	4823.09	0.3777	1821.68	0.8793	1601.8	0.0724	131.89	0.4352	792.796	0.0055	10.0192
Sample	MSC - cocktail	Chimpanzee	Chimpanzee MSC - cocktail	C5	C5 MSC - cocktail	C40280	C40280 MSC - cocktail	MSC	2	2B	MSC-Z-C40280p15+23+11-2B-rep2	MSC Cocktails (positive = 20uL, negative = 20uL) + 1:100 Zombie (100uL)	C40210 C40280 p15+23+11 (2B) MSCs replicate 2 (224 uL)	0.67 x 106 cells/mL	150000 cells	0.72	0.93	0.825	MSC-collection-20191210	43809	50000	0.0773	3865	0.9886	3820.94	0.4655	1778.65	0.8988	1598.65	0.0568	101.027	0.4064	722.842	0.0079	14.0513
Sample	MSC - cocktail	Chimpanzee	Chimpanzee MSC - cocktail	C5	C5 MSC - cocktail	C40280	C40280 MSC - cocktail	MSC	3	2B	MSC-Z-C40280p15+23+11-2B-rep3	MSC Cocktails (positive = 20uL, negative = 20uL) + 1:100 Zombie (100uL)	C40210 C40280 p15+23+11 (2B) MSCs replicate 3 (176uL)	0.85 x 106 cells/mL	150000 cells	0.95	0.49	0.72	MSC-collection-20191210	43809	50000	0.0876	4380	0.987	4323.06	0.4612	1993.8	0.8705	1735.6	0.0763	152.127	0.4009	799.313	0.008	15.9504
Sample	iPSC - control	Chimpanzee	Chimpanzee iPSC - control	C6	C6 iPSC - control	C3624	C3624 iPSC - control	iPSC	1	NA	ISO-Z-C3624p18+31-rep1	Isotype Controls (positive = 20uL, negative = 20uL) + 1:100 Zombie (100uL)	C3624 p18+31 iPSCs replicate 1 (52uL)	3.56 x 106 cells/mL	150000 cells	0.81	0.82	0.815	MSC-collection-20191210	43809	50000	0.3983	19915	0.9999	19913	0.7752	15436.6	0.0006	9.26194	0.0103	158.997	0.0134	206.85	0.003	46.3097
Sample	iPSC - control	Chimpanzee	Chimpanzee iPSC - control	C6	C6 iPSC - control	C3624	C3624 iPSC - control	iPSC	2	NA	ISO-Z-C3624p18+31-rep2	Isotype Controls (positive = 20uL, negative = 20uL) + 1:100 Zombie (100uL)	C3624 p18+31 iPSCs replicate 2 (50uL)	3.89 x 106 cells/mL	150000 cells	0.75	0.79	0.77	MSC-collection-20191210	43809	50000	0.3707	18535	0.9998	18531.3	0.7365	13648.3	0.0002	2.72966	0.0177	241.575	0.0276	376.693	0.0076	103.727
Sample	iPSC - control	Chimpanzee	Chimpanzee iPSC - control	C6	C6 iPSC - control	C3624	C3624 iPSC - control	iPSC	3	NA	ISO-Z-C3624p18+31-rep3	Isotype Controls (positive = 20uL, negative = 20uL) + 1:100 Zombie (100uL)	C3624 p18+31 iPSCs replicate 3 (53uL)	3.76 x 106 cells/mL	150000 cells	0.72	0.78	0.75	MSC-collection-20191210	43809	50000	0.3951	19755	0.9997	19749.1	0.7427	14667.6	0.0007	10.2673	0.02	293.353	0.0292	428.295	0.0056	82.1388
Sample	iPSC - cocktail	Chimpanzee	Chimpanzee iPSC - cocktail	C6	C6 iPSC - cocktail	C3624	C3624 iPSC - cocktail	iPSC	1	NA	MSC-Z-C3624p18+31-rep1	MSC Cocktails (positive = 20uL, negative = 20uL) + 1:100 Zombie (100uL)	C3624 p18+31 iPSCs replicate 1 (52uL)	3.56 x 106 cells/mL	150000 cells	0.81	0.82	0.815	MSC-collection-20191210	43809	50000	0.3904	19520	0.9997	19514.1	0.7443	14524.4	0.9786	14213.6	0.0206	299.202	0.0072	104.576	0.0116	168.483
Sample	iPSC - cocktail	Chimpanzee	Chimpanzee iPSC - cocktail	C6	C6 iPSC - cocktail	C3624	C3624 iPSC - cocktail	iPSC	2	NA	MSC-Z-C3624p18+31-rep2	MSC Cocktails (positive = 20uL, negative = 20uL) + 1:100 Zombie (100uL)	C3624 p18+31 iPSCs replicate 2 (50uL)	3.89 x 106 cells/mL	150000 cells	0.75	0.79	0.77	MSC-collection-20191210	43809	50000	0.3828	19140	0.9997	19134.3	0.7521	14390.9	0.9765	14052.7	0.0252	362.65	0.0075	107.932	0.0044	63.3199
Sample	iPSC - cocktail	Chimpanzee	Chimpanzee iPSC - cocktail	C6	C6 iPSC - cocktail	C3624	C3624 iPSC - cocktail	iPSC	3	NA	MSC-Z-C3624p18+31-rep3	MSC Cocktails (positive = 20uL, negative = 20uL) + 1:100 Zombie (100uL)	C3624 p18+31 iPSCs replicate 3 (53uL)	3.76 x 106 cells/mL	150000 cells	0.72	0.78	0.75	MSC-collection-20191210	43809	50000	0.3789	18945	0.9996	18937.4	0.738	13975.8	0.9771	13655.8	0.0086	120.192	0.0016	22.3613	0.0036	50.3129
Sample	MSC - cocktail	Chimpanzee	Chimpanzee MSC - cocktail	C6	C6 MSC - cocktail	C3624	C3624 MSC - cocktail	MSC	1	2B	MSC-Z-C3624p18+31+10-2B-rep1a	MSC Cocktails (positive = 20uL, negative = 20uL) + 1:100 Zombie (100uL)	C3624 p18+31+10 (2B) MSCs replicate 1a (167uL)	0.72 x 106 cells/mL	120000 cells	0.97	0.95	0.96	MSC-collection-20191210	43809	50000	0.1362	6810	0.0918	625.158	0.6016	376.095	0.9313	350.257	0.0778	29.2602	0.7875	296.175	0.0059	2.21896
Sample	MSC - cocktail	Chimpanzee	Chimpanzee MSC - cocktail	C6	C6 MSC - cocktail	C3624	C3624 MSC - cocktail	MSC	2	2B	MSC-Z-C3624p18+31+10-2B-rep1b	MSC Cocktails (positive = 20uL, negative = 20uL) + 1:100 Zombie (100uL)	C3624 p18+31+10 (2B) MSCs replicate 1b (167uL)	0.72 x 106 cells/mL	120000 cells	0.97	0.95	0.96	MSC-collection-20191210	43809	50000	0.138	6900	0.992	6844.8	0.6036	4131.52	0.9368	3870.41	0.0888	366.879	0.7847	3242	0.006	24.7891
Sample	MSC - cocktail	Chimpanzee	Chimpanzee MSC - cocktail	C6	C6 MSC - cocktail	C3624	C3624 MSC - cocktail	MSC	3	2B	MSC-Z-C3624p18+31+10-2B-rep1c	MSC Cocktails (positive = 20uL, negative = 20uL) + 1:100 Zombie (100uL)	C3624 p18+31+10 (2B) MSCs replicate 1c (167uL)	0.72 x 106 cells/mL	120000 cells	0.97	0.95	0.96	MSC-collection-20191210	43809	50000	0.1424	7120	0.9919	7062.33	0.6125	4325.68	0.939	4061.81	0.089	384.985	0.7924	3427.67	0.0104	44.987
Sample	iPSC - control	Chimpanzee	Chimpanzee iPSC - control	C1-r2	C1-r2 iPSC - control	C8861	C8861 iPSC - control - rep2	iPSC	1	NA	ISO-Z-C8861p15+20-rep1	Isotype Controls (positive = 20uL, negative = 20uL) + 1:100 Zombie (100uL)	C8861 p15+20 iPSCs replicate 1 (42uL)	6.45 x 106 cells/mL	150000 cells	0.56	0.54	0.55	MSC-collection-20191028	43766	50000	0.4995	24975	0.9854	24610.4	0.5676	13968.8	0.0164	229.089	0.028	391.128	0.0053	74.0349	0.0089	124.323
Sample	iPSC - control	Chimpanzee	Chimpanzee iPSC - control	C1-r2	C1-r2 iPSC - control	C8861	C8861 iPSC - control - rep2	iPSC	2	NA	ISO-Z-C8861p15+20-rep2	Isotype Controls (positive = 20uL, negative = 20uL) + 1:100 Zombie (100uL)	C8861 p15+20 iPSCs replicate 2 (35uL)	6.68 x 106 cells/mL	150000 cells	0.7	0.59	0.645	MSC-collection-20191028	43766	50000	0.4799	23995	0.9893	23738.3	0.6785	16106.4	0.0137	220.658	0.0133	214.215	0.0012	19.3277	0.0035	56.3724
Sample	iPSC - control	Chimpanzee	Chimpanzee iPSC - control	C1-r2	C1-r2 iPSC - control	C8861	C8861 iPSC - control - rep2	iPSC	3	NA	ISO-Z-C8861p15+20-rep3	Isotype Controls (positive = 20uL, negative = 20uL) + 1:100 Zombie (100uL)	C8861 p15+20 iPSCs replicate 3 (30uL)	8.95 x 106 cells/mL	150000 cells	0.64	0.48	0.56	MSC-collection-20191028	43766	50000	0.4714	23570	0.9866	23254.2	0.6458	15017.5	0.0126	189.221	0.0111	166.695	0.0007	10.5123	0.0035	52.5614
Sample	iPSC - cocktail	Chimpanzee	Chimpanzee iPSC - cocktail	C1-r2	C1-r2 iPSC - cocktail	C8861	C8861 iPSC - cocktail - rep2	iPSC	1	NA	MSC-Z-C8861p15+20-rep1	MSC Cocktails (positive = 20uL, negative = 20uL) + 1:100 Zombie (100uL)	C8861 p15+20 iPSCs replicate 1 (42uL)	6.45 x 106 cells/mL	150000 cells	0.56	0.54	0.55	MSC-collection-20191028	43766	50000	0.4984	24920	0.9876	24611	0.6683	16447.5	0.9736	16013.3	0.0174	286.187	0.001	16.4475	0.0027	44.4083
Sample	iPSC - cocktail	Chimpanzee	Chimpanzee iPSC - cocktail	C1-r2	C1-r2 iPSC - cocktail	C8861	C8861 iPSC - cocktail - rep2	iPSC	2	NA	MSC-Z-C8861p15+20-rep2	MSC Cocktails (positive = 20uL, negative = 20uL) + 1:100 Zombie (100uL)	C8861 p15+20 iPSCs replicate 2 (35uL)	6.68 x 106 cells/mL	150000 cells	0.7	0.59	0.645	MSC-collection-20191028	43766	50000	0.4735	23675	0.988	23390.9	0.6693	15655.5	0.9709	15200	0.0144	225.44	0.0015	23.4833	0.0031	48.5321
Sample	iPSC - cocktail	Chimpanzee	Chimpanzee iPSC - cocktail	C1-r2	C1-r2 iPSC - cocktail	C8861	C8861 iPSC - cocktail - rep2	iPSC	3	NA	MSC-Z-C8861p15+20-rep3	MSC Cocktails (positive = 20uL, negative = 20uL) + 1:100 Zombie (100uL)	C8861 p15+20 iPSCs replicate 3 (30uL)	8.95 x 106 cells/mL	150000 cells	0.64	0.48	0.56	MSC-collection-20191028	43766	50000	0.4628	23140	0.989	22885.5	0.622	14234.8	0.9587	13646.9	0.0096	136.654	0.0006	8.54085	0.0025	35.5869
Sample	MSC - cocktail	Chimpanzee	Chimpanzee MSC - cocktail	C1-r2	C1-r2 MSC - cocktail	C8861	C8861 MSC - cocktail - rep2	MSC	1	2B	MSC-Z-C8861p15+20+11-2B-rep1	MSC Cocktails (positive = 20uL, negative = 20uL) + 1:100 Zombie (100uL)	C8861 p15+20+11 (2B) MSCs replicate 1 (223uL)	6.74 x 105 cells/mL	150000 cells	0.96	0.97	0.965	MSC-collection-20191028	43766	50000	0.0877	4385	0.6322	2772.2	0.5556	1540.23	0.9013	1388.21	0.1117	172.044	0.0071	10.9357	0.0045	6.93105
Sample	MSC - cocktail	Chimpanzee	Chimpanzee MSC - cocktail	C1-r2	C1-r2 MSC - cocktail	C8861	C8861 MSC - cocktail - rep2	MSC	2	2B	MSC-Z-C8861p15+20+11-2B-rep2	MSC Cocktails (positive = 20uL, negative = 20uL) + 1:100 Zombie (100uL)	C8861 p15+20+11 (2B) MSCs replicate 2 (261uL)	5.74 x 105 cells/mL	150000 cells	1	1	1	MSC-collection-20191028	43766	50000	0.0933	4665	0.6773	3159.6	0.5384	1701.13	0.879	1495.29	0.0729	124.012	0.0082	13.9493	0.0082	13.9493
Sample	MSC - cocktail	Chimpanzee	Chimpanzee MSC - cocktail	C1-r2	C1-r2 MSC - cocktail	C8861	C8861 MSC - cocktail - rep2	MSC	3	2B	MSC-Z-C8861p15+20+11-2B-rep3	MSC Cocktails (positive = 20uL, negative = 20uL) + 1:100 Zombie (100uL)	C8861 p15+20+11 (2B) MSCs replicate 3 (157uL)	9.53 x 105 cells/mL	150000 cells	0.99	0.98	0.985	MSC-collection-20191028	43766	50000	0.0929	4645	0.6532	3034.11	0.5379	1632.05	0.8811	1438	0.098	159.941	0.0074	12.0772	0.0037	6.03858
