# Supplementary material for: Evolutionary insights into primate skeletal gene regulation using a comparative cell culture model
Source: PLoS Genet. 2022 Mar 9;18(3):e1010073. doi: 10.1371/journal.pgen.1010073 (PMC8936463; doi:10.1371/journal.pgen.1010073)
Supplement: S6 Table — (XLSX) [file pgen.1010073.s007.xlsx]

## Sheet: S6 Table
Species	Species_Details	Abbr	Abbr_Details	Name	Name_Details	Cell_Type	Well_Size	MSC_Media	Sample	Passage	Position	Absorbance_Rep	Absorbance_Value
Chimpanzee	Chimpanzee MSC	C1	C1 MSC	C8861	C8861 MSC	MSC	12W	3B	C1-M	p15+18+18	NA	1	0.189
Chimpanzee	Chimpanzee MSC	C1	C1 MSC	C8861	C8861 MSC	MSC	12W	3B	C1-M	p15+18+18	NA	2	0.215
Chimpanzee	Chimpanzee MSC	C1	C1 MSC	C8861	C8861 MSC	MSC	12W	3B	C1-M	p15+18+18	NA	3	0.197
Chimpanzee	Chimpanzee MSC	C1	C1 MSC	C8861	C8861 MSC	MSC	12W	3B	C1-M	p15+18+18	NA	4	0.17
Chimpanzee	Chimpanzee Osteoblast	C1	C1 Osteoblast	C8861	C8861 Osteoblast	Osteoblast	12W	3B	C1-O 12w	p15+18+18	NA	1	0.324
Chimpanzee	Chimpanzee Osteoblast	C1	C1 Osteoblast	C8861	C8861 Osteoblast	Osteoblast	12W	3B	C1-O 12w	p15+18+18	NA	2	0.259
Chimpanzee	Chimpanzee Osteoblast	C1	C1 Osteoblast	C8861	C8861 Osteoblast	Osteoblast	12W	3B	C1-O 12w	p15+18+18	NA	3	0.295
Chimpanzee	Chimpanzee Osteoblast	C1	C1 Osteoblast	C8861	C8861 Osteoblast	Osteoblast	12W	3B	C1-O 12w	p15+18+18	NA	4	0.363
Human	Human MSC	H1	H1 MSC	H23555	H23555 MSC	MSC	12W	3B	H1-M	p16+29+11	NA	1	1.44
Human	Human MSC	H1	H1 MSC	H23555	H23555 MSC	MSC	12W	3B	H1-M	p16+29+11	NA	2	0.142
Human	Human MSC	H1	H1 MSC	H23555	H23555 MSC	MSC	12W	3B	H1-M	p16+29+11	NA	3	0.142
Human	Human MSC	H1	H1 MSC	H23555	H23555 MSC	MSC	12W	3B	H1-M	p16+29+11	NA	4	1.603
Human	Human Osteoblast	H1	H1 Osteoblast	H23555	H23555 Osteoblast	Osteoblast	12W	3B	H1-O 12w	p16+29+12	NA	1	0.524
Human	Human Osteoblast	H1	H1 Osteoblast	H23555	H23555 Osteoblast	Osteoblast	12W	3B	H1-O 12w	p16+29+12	NA	2	0.139
Human	Human Osteoblast	H1	H1 Osteoblast	H23555	H23555 Osteoblast	Osteoblast	12W	3B	H1-O 12w	p16+29+12	NA	3	0.142
Human	Human Osteoblast	H1	H1 Osteoblast	H23555	H23555 Osteoblast	Osteoblast	12W	3B	H1-O 12w	p16+29+12	NA	4	0.137
Human	Human MSC	H1-r2	H1-r2 MSC	H23555	H23555 MSC	MSC	12W	2B	HR-M	p16+29+13	A1	1	0.128
Human	Human MSC	H1-r2	H1-r2 MSC	H23555	H23555 MSC	MSC	12W	2B	HR-M	p16+29+13	A2	2	0.132
Human	Human MSC	H1-r2	H1-r2 MSC	H23555	H23555 MSC	MSC	12W	2B	HR-M	p16+29+13	A3	3	0.953
Human	Human MSC	H1-r2	H1-r2 MSC	H23555	H23555 MSC	MSC	12W	2B	HR-M	p16+29+13	A4	4	0.144
Chimpanzee	Chimpanzee MSC	C1-r2	C1-r2 MSC	C8861	C8861 MSC	MSC	12W	2B	CR-M	p15+20+11	A5	1	0.136
Chimpanzee	Chimpanzee MSC	C1-r2	C1-r2 MSC	C8861	C8861 MSC	MSC	12W	2B	CR-M	p15+20+11	A6	2	0.141
Chimpanzee	Chimpanzee MSC	C1-r2	C1-r2 MSC	C8861	C8861 MSC	MSC	12W	2B	CR-M	p15+20+11	A7	3	0.133
Chimpanzee	Chimpanzee MSC	C1-r2	C1-r2 MSC	C8861	C8861 MSC	MSC	12W	2B	CR-M	p15+20+11	A8	4	0.591
Human	Human Osteoblast	H1-r2	H1-r2 Osteoblast	H23555	H23555 Osteoblast	Osteoblast	12W	2B	HR-O	p16+29+14	A9	1	0.941
Human	Human Osteoblast	H1-r2	H1-r2 Osteoblast	H23555	H23555 Osteoblast	Osteoblast	12W	2B	HR-O	p16+29+14	A10	2	0.951
Human	Human Osteoblast	H1-r2	H1-r2 Osteoblast	H23555	H23555 Osteoblast	Osteoblast	12W	2B	HR-O	p16+29+14	A11	3	0.957
Human	Human Osteoblast	H1-r2	H1-r2 Osteoblast	H23555	H23555 Osteoblast	Osteoblast	12W	2B	HR-O	p16+29+14	A12	4	1.064
Chimpanzee	Chimpanzee Osteoblast	C1-r2	C1-r2 Osteoblast	C8861	C8861 Osteoblast	Osteoblast	12W	2B	CR-O	p15+20+12	B1	1	0.907
Chimpanzee	Chimpanzee Osteoblast	C1-r2	C1-r2 Osteoblast	C8861	C8861 Osteoblast	Osteoblast	12W	2B	CR-O	p15+20+12	B2	2	0.915
Chimpanzee	Chimpanzee Osteoblast	C1-r2	C1-r2 Osteoblast	C8861	C8861 Osteoblast	Osteoblast	12W	2B	CR-O	p15+20+12	B3	3	1.407
Chimpanzee	Chimpanzee Osteoblast	C1-r2	C1-r2 Osteoblast	C8861	C8861 Osteoblast	Osteoblast	12W	2B	CR-O	p15+20+12	B4	4	1.405
Human	Human MSC	H2	H2 MSC	H20157	H20157 MSC	MSC	12W	3B	H2-M	p16+22+12	B5	1	0.12
Human	Human MSC	H2	H2 MSC	H20157	H20157 MSC	MSC	12W	3B	H2-M	p16+22+12	B6	2	0.121
Human	Human MSC	H2	H2 MSC	H20157	H20157 MSC	MSC	12W	3B	H2-M	p16+22+12	B7	3	0.122
Human	Human MSC	H2	H2 MSC	H20157	H20157 MSC	MSC	12W	3B	H2-M	p16+22+12	B8	4	0.118
Chimpanzee	Chimpanzee MSC	C2	C2 MSC	C3647	C3647 MSC	MSC	12W	3B	C2-M	p15+22+12	B9	1	0.125
Chimpanzee	Chimpanzee MSC	C2	C2 MSC	C3647	C3647 MSC	MSC	12W	3B	C2-M	p15+22+12	B10	2	0.136
Chimpanzee	Chimpanzee MSC	C2	C2 MSC	C3647	C3647 MSC	MSC	12W	3B	C2-M	p15+22+12	B11	3	0.129
Chimpanzee	Chimpanzee MSC	C2	C2 MSC	C3647	C3647 MSC	MSC	12W	3B	C2-M	p15+22+12	B12	4	0.124
Human	Human Osteoblast	H2	H2 Osteoblast	H20157	H20157 Osteoblast	Osteoblast	12W	3B	H2-O	p16+22+13	C1	1	2.54
Human	Human Osteoblast	H2	H2 Osteoblast	H20157	H20157 Osteoblast	Osteoblast	12W	3B	H2-O	p16+22+13	C2	2	2.516
Human	Human Osteoblast	H2	H2 Osteoblast	H20157	H20157 Osteoblast	Osteoblast	12W	3B	H2-O	p16+22+13	C3	3	2.529
Human	Human Osteoblast	H2	H2 Osteoblast	H20157	H20157 Osteoblast	Osteoblast	12W	3B	H2-O	p16+22+13	C4	4	2.532
Chimpanzee	Chimpanzee Osteoblast	C2	C2 Osteoblast	C3647	C3647 Osteoblast	Osteoblast	12W	3B	C2-O	p15+22+13	C5	1	0.275
Chimpanzee	Chimpanzee Osteoblast	C2	C2 Osteoblast	C3647	C3647 Osteoblast	Osteoblast	12W	3B	C2-O	p15+22+13	C6	2	0.27
Chimpanzee	Chimpanzee Osteoblast	C2	C2 Osteoblast	C3647	C3647 Osteoblast	Osteoblast	12W	3B	C2-O	p15+22+13	C7	3	0.263
Chimpanzee	Chimpanzee Osteoblast	C2	C2 Osteoblast	C3647	C3647 Osteoblast	Osteoblast	12W	3B	C2-O	p15+22+13	C8	4	0.263
Human	Human MSC	H3	H3 MSC	H28126	H28126 MSC	MSC	12W	3B	H3-M(1)	p15+28+10	D1	1	0.116
Human	Human MSC	H3	H3 MSC	H28126	H28126 MSC	MSC	12W	3B	H3-M(1)	p15+28+10	D2	2	0.116
Human	Human MSC	H3	H3 MSC	H28126	H28126 MSC	MSC	12W	3B	H3-M(1)	p15+28+10	D3	3	0.114
Human	Human MSC	H3	H3 MSC	H28126	H28126 MSC	MSC	12W	3B	H3-M(1)	p15+28+10	D4	4	0.117
Chimpanzee	Chimpanzee MSC	C3	C3 MSC	C3649	C3649 MSC	MSC	12W	3B	C3-M	p15+18+18	D9	1	0.138
Chimpanzee	Chimpanzee MSC	C3	C3 MSC	C3649	C3649 MSC	MSC	12W	3B	C3-M	p15+18+18	D10	2	0.14
Chimpanzee	Chimpanzee MSC	C3	C3 MSC	C3649	C3649 MSC	MSC	12W	3B	C3-M	p15+18+18	D11	3	0.133
Chimpanzee	Chimpanzee MSC	C3	C3 MSC	C3649	C3649 MSC	MSC	12W	3B	C3-M	p15+18+18	D12	4	0.141
Human	Human Osteoblast	H3	H3 Osteoblast	H28126	H28126 Osteoblast	Osteoblast	12W	3B	H3-O(1)	p15+28+11	E1	1	1.167
Human	Human Osteoblast	H3	H3 Osteoblast	H28126	H28126 Osteoblast	Osteoblast	12W	3B	H3-O(1)	p15+28+11	E2	2	1.136
Human	Human Osteoblast	H3	H3 Osteoblast	H28126	H28126 Osteoblast	Osteoblast	12W	3B	H3-O(1)	p15+28+11	E3	3	1.149
Human	Human Osteoblast	H3	H3 Osteoblast	H28126	H28126 Osteoblast	Osteoblast	12W	3B	H3-O(1)	p15+28+11	E4	4	1.15
Chimpanzee	Chimpanzee Osteoblast	C3	C3 Osteoblast	C3649	C3649 Osteoblast	Osteoblast	12W	3B	C3-O	P15+18+19	E9	1	0.559
Chimpanzee	Chimpanzee Osteoblast	C3	C3 Osteoblast	C3649	C3649 Osteoblast	Osteoblast	12W	3B	C3-O	P15+18+19	E10	2	0.557
Chimpanzee	Chimpanzee Osteoblast	C3	C3 Osteoblast	C3649	C3649 Osteoblast	Osteoblast	12W	3B	C3-O	P15+18+19	E11	3	0.573
Chimpanzee	Chimpanzee Osteoblast	C3	C3 Osteoblast	C3649	C3649 Osteoblast	Osteoblast	12W	3B	C3-O	P15+18+19	E12	4	0.563
Chimpanzee	Chimpanzee MSC	C4	C4 MSC	C40210	C40210 MSC	MSC	12W	2B	C4-M	P15+16+12	A1	1	0.121
Chimpanzee	Chimpanzee MSC	C4	C4 MSC	C40210	C40210 MSC	MSC	12W	2B	C4-M	P15+16+12	A2	2	0.125
Chimpanzee	Chimpanzee MSC	C4	C4 MSC	C40210	C40210 MSC	MSC	12W	2B	C4-M	P15+16+12	A3	3	0.124
Chimpanzee	Chimpanzee MSC	C4	C4 MSC	C40210	C40210 MSC	MSC	12W	2B	C4-M	P15+16+12	A4	4	0.123
Chimpanzee	Chimpanzee Osteoblast	C4	C4 Osteoblast	C40210	C40210 Osteoblast	Osteoblast	12W	2B	C4-O	p15+16+13	A5	1	2.181
Chimpanzee	Chimpanzee Osteoblast	C4	C4 Osteoblast	C40210	C40210 Osteoblast	Osteoblast	12W	2B	C4-O	p15+16+13	A6	2	2.203
Chimpanzee	Chimpanzee Osteoblast	C4	C4 Osteoblast	C40210	C40210 Osteoblast	Osteoblast	12W	2B	C4-O	p15+16+13	A7	3	2.194
Chimpanzee	Chimpanzee Osteoblast	C4	C4 Osteoblast	C40210	C40210 Osteoblast	Osteoblast	12W	2B	C4-O	p15+16+13	A8	4	2.208
Human	Human MSC	H4	H4 MSC	H28834	H28834 MSC	MSC	6W	2B	H4-M	p13+24+15	B1	1	0.119
Human	Human MSC	H4	H4 MSC	H28834	H28834 MSC	MSC	6W	2B	H4-M	p13+24+15	B2	2	0.121
Human	Human MSC	H4	H4 MSC	H28834	H28834 MSC	MSC	6W	2B	H4-M	p13+24+15	B3	3	0.121
Human	Human MSC	H4	H4 MSC	H28834	H28834 MSC	MSC	6W	2B	H4-M	p13+24+15	B4	4	0.125
Human	Human MSC	H4	H4 MSC	H28834	H28834 MSC	MSC	6W	2B	H4-M	p13+24+15	B5	5	0.123
Human	Human MSC	H4	H4 MSC	H28834	H28834 MSC	MSC	6W	2B	H4-M	p13+24+15	B6	6	0.124
Human	Human MSC	H4	H4 MSC	H28834	H28834 MSC	MSC	6W	2B	H4-M	p13+24+15	B7	7	0.121
Human	Human MSC	H4	H4 MSC	H28834	H28834 MSC	MSC	6W	2B	H4-M	p13+24+15	B8	8	0.12
Human	Human MSC	H4	H4 MSC	H28834	H28834 MSC	MSC	6W	2B	H4-M	p13+24+15	B9	9	0.122
Human	Human MSC	H4	H4 MSC	H28834	H28834 MSC	MSC	6W	2B	H4-M	p13+24+15	B10	10	0.122
Human	Human Osteoblast	H4	H4 Osteoblast	H28834	H28834 Osteoblast	Osteoblast	6W	2B	H4-O	p13+24+13	C1	1	0.873
Human	Human Osteoblast	H4	H4 Osteoblast	H28834	H28834 Osteoblast	Osteoblast	6W	2B	H4-O	p13+24+13	C2	2	0.882
Human	Human Osteoblast	H4	H4 Osteoblast	H28834	H28834 Osteoblast	Osteoblast	6W	2B	H4-O	p13+24+13	C3	3	0.901
Human	Human Osteoblast	H4	H4 Osteoblast	H28834	H28834 Osteoblast	Osteoblast	6W	2B	H4-O	p13+24+13	C4	4	0.864
Human	Human Osteoblast	H4	H4 Osteoblast	H28834	H28834 Osteoblast	Osteoblast	6W	2B	H4-O	p13+24+13	C5	5	0.886
Human	Human Osteoblast	H4	H4 Osteoblast	H28834	H28834 Osteoblast	Osteoblast	6W	2B	H4-O	p13+24+13	C6	6	0.88
Human	Human Osteoblast	H4	H4 Osteoblast	H28834	H28834 Osteoblast	Osteoblast	6W	2B	H4-O	p13+24+13	C7	7	0.879
Human	Human Osteoblast	H4	H4 Osteoblast	H28834	H28834 Osteoblast	Osteoblast	6W	2B	H4-O	p13+24+13	C8	8	0.892
Human	Human Osteoblast	H4	H4 Osteoblast	H28834	H28834 Osteoblast	Osteoblast	6W	2B	H4-O	p13+24+13	C9	9	0.888
Human	Human Osteoblast	H4	H4 Osteoblast	H28834	H28834 Osteoblast	Osteoblast	6W	2B	H4-O	p13+24+13	C10	10	0.853
Chimpanzee	Chimpanzee MSC	C5	C5 MSC	C40280	C40280 MSC	MSC	12W	2B	C5-M	p15+23+11	F1	1	0.119
Chimpanzee	Chimpanzee MSC	C5	C5 MSC	C40280	C40280 MSC	MSC	12W	2B	C5-M	p15+23+11	F2	2	0.152
Chimpanzee	Chimpanzee MSC	C5	C5 MSC	C40280	C40280 MSC	MSC	12W	2B	C5-M	p15+23+11	F3	3	0.117
Chimpanzee	Chimpanzee MSC	C5	C5 MSC	C40280	C40280 MSC	MSC	12W	2B	C5-M	p15+23+11	F4	4	0.111
Human	Human MSC	H5	H5 MSC	H21792	H21792 MSC	MSC	12W	2B	H5-M	p15+20+11	F5	1	0.131
Human	Human MSC	H5	H5 MSC	H21792	H21792 MSC	MSC	12W	2B	H5-M	p15+20+11	F6	2	0.117
Human	Human MSC	H5	H5 MSC	H21792	H21792 MSC	MSC	12W	2B	H5-M	p15+20+11	F7	3	0.125
Human	Human MSC	H5	H5 MSC	H21792	H21792 MSC	MSC	12W	2B	H5-M	p15+20+11	F8	4	0.127
Chimpanzee	Chimpanzee Osteoblast	C5	C5 Osteoblast	C40280	C40280 Osteoblast	Osteoblast	12W	2B	C5-O	p15+28+10	F9	1	0.134
Chimpanzee	Chimpanzee Osteoblast	C5	C5 Osteoblast	C40280	C40280 Osteoblast	Osteoblast	12W	2B	C5-O	p15+28+10	F10	2	0.142
Chimpanzee	Chimpanzee Osteoblast	C5	C5 Osteoblast	C40280	C40280 Osteoblast	Osteoblast	12W	2B	C5-O	p15+28+10	F11	3	0.157
Chimpanzee	Chimpanzee Osteoblast	C5	C5 Osteoblast	C40280	C40280 Osteoblast	Osteoblast	12W	2B	C5-O	p15+28+10	F12	4	0.14
Human	Human Osteoblast	H5	H5 Osteoblast	H21792	H21792 Osteoblast	Osteoblast	12W	2B	H5-O	p15+20+11	G1	1	1.409
Human	Human Osteoblast	H5	H5 Osteoblast	H21792	H21792 Osteoblast	Osteoblast	12W	2B	H5-O	p15+20+11	G2	2	1.436
Human	Human Osteoblast	H5	H5 Osteoblast	H21792	H21792 Osteoblast	Osteoblast	12W	2B	H5-O	p15+20+11	G3	3	1.421
Human	Human Osteoblast	H5	H5 Osteoblast	H21792	H21792 Osteoblast	Osteoblast	12W	2B	H5-O	p15+20+11	G4	4	1.4217
Chimpanzee	Chimpanzee MSC	C6	C6 MSC	C3624	C3624 MSC	MSC	12W	3B	C6-M	p18+31+10	D1	1	0.121
Chimpanzee	Chimpanzee MSC	C6	C6 MSC	C3624	C3624 MSC	MSC	12W	3B	C6-M	p18+31+10	D2	2	0.128
Chimpanzee	Chimpanzee MSC	C6	C6 MSC	C3624	C3624 MSC	MSC	12W	3B	C6-M	p18+31+10	D3	3	0.122
Chimpanzee	Chimpanzee MSC	C6	C6 MSC	C3624	C3624 MSC	MSC	12W	3B	C6-M	p18+31+10	D4	4	0.123
Human	Human MSC	H6	H6 MSC	H20961	H20961 MSC	MSC	12W	3B	H6-M	p13+28+8	D5	1	0.118
Human	Human MSC	H6	H6 MSC	H20961	H20961 MSC	MSC	12W	3B	H6-M	p13+28+8	D6	2	0.119
Human	Human MSC	H6	H6 MSC	H20961	H20961 MSC	MSC	12W	3B	H6-M	p13+28+8	D7	3	0.117
Human	Human MSC	H6	H6 MSC	H20961	H20961 MSC	MSC	12W	3B	H6-M	p13+28+8	D8	4	0.118
Chimpanzee	Chimpanzee Osteoblast	C6	C6 Osteoblast	C3624	C3624 Osteoblast	Osteoblast	12W	3B	C6-O	p18+31+7	D9	1	1.477
Chimpanzee	Chimpanzee Osteoblast	C6	C6 Osteoblast	C3624	C3624 Osteoblast	Osteoblast	12W	3B	C6-O	p18+31+7	D10	2	1.447
Chimpanzee	Chimpanzee Osteoblast	C6	C6 Osteoblast	C3624	C3624 Osteoblast	Osteoblast	12W	3B	C6-O	p18+31+7	D11	3	1.451
Chimpanzee	Chimpanzee Osteoblast	C6	C6 Osteoblast	C3624	C3624 Osteoblast	Osteoblast	12W	3B	C6-O	p18+31+7	D12	4	1.438
Human	Human Osteoblast	H6	H6 Osteoblast	H20961	H20961 Osteoblast	Osteoblast	12W	3B	H6-O	p13+28+8	E1	1	3.832
Human	Human Osteoblast	H6	H6 Osteoblast	H20961	H20961 Osteoblast	Osteoblast	12W	3B	H6-O	p13+28+8	E2	2	3.824
Human	Human Osteoblast	H6	H6 Osteoblast	H20961	H20961 Osteoblast	Osteoblast	12W	3B	H6-O	p13+28+8	E3	3	3.822
Human	Human Osteoblast	H6	H6 Osteoblast	H20961	H20961 Osteoblast	Osteoblast	12W	3B	H6-O	p13+28+8	E4	4	3.851
