# Supplementary material for: Evolutionary insights into primate skeletal gene regulation using a comparative cell culture model
Source: PLoS Genet. 2022 Mar 9;18(3):e1010073. doi: 10.1371/journal.pgen.1010073 (PMC8936463; doi:10.1371/journal.pgen.1010073)
Supplement: S7 Table — (XLSX) [file pgen.1010073.s008.xlsx]

## Sheet: S7 Table
Species	Species_Details	Abbr	Abbr_Details	Name	Name_Details	Cell_Type	Well_Size	MSC_Media	Sample	Passage	Position	Absorbance_Rep	Absorbance_Value
Chimpanzee	Chimpanzee MSC	C1	C1 MSC	C8861	C8861 MSC	MSC	12W	3B	C1-M	p15+18+18	NA	1	0.669
Chimpanzee	Chimpanzee MSC	C1	C1 MSC	C8861	C8861 MSC	MSC	12W	3B	C1-M	p15+18+18	NA	2	0.705
Chimpanzee	Chimpanzee MSC	C1	C1 MSC	C8861	C8861 MSC	MSC	12W	3B	C1-M	p15+18+18	NA	3	0.726
Chimpanzee	Chimpanzee MSC	C1	C1 MSC	C8861	C8861 MSC	MSC	12W	3B	C1-M	p15+18+18	NA	4	0.552
Chimpanzee	Chimpanzee Adipocyte	C1	C1 Adipocyte	C8861	C8861 Adipocyte	Adipocyte	12W	3B	C1-A	p15+18+18	NA	1	0.431
Chimpanzee	Chimpanzee Adipocyte	C1	C1 Adipocyte	C8861	C8861 Adipocyte	Adipocyte	12W	3B	C1-A	p15+18+18	NA	2	0.453
Chimpanzee	Chimpanzee Adipocyte	C1	C1 Adipocyte	C8861	C8861 Adipocyte	Adipocyte	12W	3B	C1-A	p15+18+18	NA	3	0.459
Chimpanzee	Chimpanzee Adipocyte	C1	C1 Adipocyte	C8861	C8861 Adipocyte	Adipocyte	12W	3B	C1-A	p15+18+18	NA	4	0.387
Human	Human MSC	H1	H1 MSC	H23555	H23555 MSC	MSC	12W	3B	H1-M	p16+29+11	NA	1	0.39
Human	Human MSC	H1	H1 MSC	H23555	H23555 MSC	MSC	12W	3B	H1-M	p16+29+11	NA	2	0.422
Human	Human MSC	H1	H1 MSC	H23555	H23555 MSC	MSC	12W	3B	H1-M	p16+29+11	NA	3	0.423
Human	Human MSC	H1	H1 MSC	H23555	H23555 MSC	MSC	12W	3B	H1-M	p16+29+11	NA	4	0.28
Human	Human Adipocyte	H1	H1 Adipocyte	H23555	H23555 Adipocyte	Adipocyte	12W	3B	H1-A	p16+29+12	NA	1	0.358
Human	Human Adipocyte	H1	H1 Adipocyte	H23555	H23555 Adipocyte	Adipocyte	12W	3B	H1-A	p16+29+12	NA	2	0.369
Human	Human Adipocyte	H1	H1 Adipocyte	H23555	H23555 Adipocyte	Adipocyte	12W	3B	H1-A	p16+29+12	NA	3	0.375
Human	Human Adipocyte	H1	H1 Adipocyte	H23555	H23555 Adipocyte	Adipocyte	12W	3B	H1-A	p16+29+12	NA	4	0.295
Human	Human MSC	H1-r2	H1-r2 MSC	H23555	H23555 MSC	MSC	12W	2B	HR-M	p16+29+13	A1	1	0.151
Human	Human MSC	H1-r2	H1-r2 MSC	H23555	H23555 MSC	MSC	12W	2B	HR-M	p16+29+13	A2	2	0.149
Human	Human MSC	H1-r2	H1-r2 MSC	H23555	H23555 MSC	MSC	12W	2B	HR-M	p16+29+13	A3	3	0.16
Human	Human MSC	H1-r2	H1-r2 MSC	H23555	H23555 MSC	MSC	12W	2B	HR-M	p16+29+13	A4	4	0.138
Chimpanzee	Chimpanzee MSC	C1-r2	C1-r2 MSC	C8861	C8861 MSC	MSC	12W	2B	CR-M	p15+20+11	A5	1	0.125
Chimpanzee	Chimpanzee MSC	C1-r2	C1-r2 MSC	C8861	C8861 MSC	MSC	12W	2B	CR-M	p15+20+11	A6	2	0.13
Chimpanzee	Chimpanzee MSC	C1-r2	C1-r2 MSC	C8861	C8861 MSC	MSC	12W	2B	CR-M	p15+20+11	A7	3	0.132
Chimpanzee	Chimpanzee MSC	C1-r2	C1-r2 MSC	C8861	C8861 MSC	MSC	12W	2B	CR-M	p15+20+11	A8	4	0.106
Human	Human Adipocyte	H1-r2	H1-r2 Adipocyte	H23555	H23555 Adipocyte	Adipocyte	12W	2B	HR-A	p16+29+14	A9	1	0.134
Human	Human Adipocyte	H1-r2	H1-r2 Adipocyte	H23555	H23555 Adipocyte	Adipocyte	12W	2B	HR-A	p16+29+14	A10	2	0.138
Human	Human Adipocyte	H1-r2	H1-r2 Adipocyte	H23555	H23555 Adipocyte	Adipocyte	12W	2B	HR-A	p16+29+14	A11	3	0.142
Human	Human Adipocyte	H1-r2	H1-r2 Adipocyte	H23555	H23555 Adipocyte	Adipocyte	12W	2B	HR-A	p16+29+14	A12	4	0.118
Chimpanzee	Chimpanzee Adipocyte	C1-r2	C1-r2 Adipocyte	C8861	C8861 Adipocyte	Adipocyte	12W	2B	CR-A	p15+20+12	B1	1	0.182
Chimpanzee	Chimpanzee Adipocyte	C1-r2	C1-r2 Adipocyte	C8861	C8861 Adipocyte	Adipocyte	12W	2B	CR-A	p15+20+12	B2	2	0.186
Chimpanzee	Chimpanzee Adipocyte	C1-r2	C1-r2 Adipocyte	C8861	C8861 Adipocyte	Adipocyte	12W	2B	CR-A	p15+20+12	B3	3	0.187
Chimpanzee	Chimpanzee Adipocyte	C1-r2	C1-r2 Adipocyte	C8861	C8861 Adipocyte	Adipocyte	12W	2B	CR-A	p15+20+12	B4	4	0.131
Human	Human MSC	H2	H2 MSC	H20157	H20157 MSC	MSC	12W	3B	H2-M	p16+22+12	B5	1	0.209
Human	Human MSC	H2	H2 MSC	H20157	H20157 MSC	MSC	12W	3B	H2-M	p16+22+12	B6	2	0.222
Human	Human MSC	H2	H2 MSC	H20157	H20157 MSC	MSC	12W	3B	H2-M	p16+22+12	B7	3	0.221
Human	Human MSC	H2	H2 MSC	H20157	H20157 MSC	MSC	12W	3B	H2-M	p16+22+12	B8	4	0.203
Chimpanzee	Chimpanzee MSC	C2	C2 MSC	C3647	C3647 MSC	MSC	12W	3B	C2-M	p15+22+12	B9	1	0.378
Chimpanzee	Chimpanzee MSC	C2	C2 MSC	C3647	C3647 MSC	MSC	12W	3B	C2-M	p15+22+12	B10	2	0.399
Chimpanzee	Chimpanzee MSC	C2	C2 MSC	C3647	C3647 MSC	MSC	12W	3B	C2-M	p15+22+12	B11	3	0.4
Chimpanzee	Chimpanzee MSC	C2	C2 MSC	C3647	C3647 MSC	MSC	12W	3B	C2-M	p15+22+12	B12	4	0.254
Human	Human Adipocyte	H2	H2 Adipocyte	H20157	H20157 Adipocyte	Adipocyte	12W	3B	H2-A	p16+22+13	C1	1	0.606
Human	Human Adipocyte	H2	H2 Adipocyte	H20157	H20157 Adipocyte	Adipocyte	12W	3B	H2-A	p16+22+13	C2	2	0.629
Human	Human Adipocyte	H2	H2 Adipocyte	H20157	H20157 Adipocyte	Adipocyte	12W	3B	H2-A	p16+22+13	C3	3	0.646
Human	Human Adipocyte	H2	H2 Adipocyte	H20157	H20157 Adipocyte	Adipocyte	12W	3B	H2-A	p16+22+13	C4	4	0.444
Chimpanzee	Chimpanzee Adipocyte	C2	C2 Adipocyte	C3647	C3647 Adipocyte	Adipocyte	12W	3B	C2-A	p15+22+13	C5	1	0.529
Chimpanzee	Chimpanzee Adipocyte	C2	C2 Adipocyte	C3647	C3647 Adipocyte	Adipocyte	12W	3B	C2-A	p15+22+13	C6	2	0.524
Chimpanzee	Chimpanzee Adipocyte	C2	C2 Adipocyte	C3647	C3647 Adipocyte	Adipocyte	12W	3B	C2-A	p15+22+13	C7	3	0.542
Chimpanzee	Chimpanzee Adipocyte	C2	C2 Adipocyte	C3647	C3647 Adipocyte	Adipocyte	12W	3B	C2-A	p15+22+13	C8	4	0.329
Human	Human MSC	H3	H3 MSC	H28126	H28126 MSC	MSC	12W	1A	H3-M	p15+28+10	C9	1	0.445
Human	Human MSC	H3	H3 MSC	H28126	H28126 MSC	MSC	12W	1A	H3-M	p15+28+10	C10	2	0.446
Human	Human MSC	H3	H3 MSC	H28126	H28126 MSC	MSC	12W	1A	H3-M	p15+28+10	C11	3	0.446
Human	Human MSC	H3	H3 MSC	H28126	H28126 MSC	MSC	12W	1A	H3-M	p15+28+10	C12	4	0.307
Chimpanzee	Chimpanzee MSC	C3	C3 MSC	C3649	C3649 MSC	MSC	12W	3B	C3-M	p15+18+18	D1	1	0.43
Chimpanzee	Chimpanzee MSC	C3	C3 MSC	C3649	C3649 MSC	MSC	12W	3B	C3-M	p15+18+18	D2	2	0.458
Chimpanzee	Chimpanzee MSC	C3	C3 MSC	C3649	C3649 MSC	MSC	12W	3B	C3-M	p15+18+18	D3	3	0.457
Chimpanzee	Chimpanzee MSC	C3	C3 MSC	C3649	C3649 MSC	MSC	12W	3B	C3-M	p15+18+18	D4	4	0.305
Human	Human Adipocyte	H3	H3 Adipocyte	H28126	H28126 Adipocyte	Adipocyte	12W	1A	H3-A	p15+28+11	D5	1	0.496
Human	Human Adipocyte	H3	H3 Adipocyte	H28126	H28126 Adipocyte	Adipocyte	12W	1A	H3-A	p15+28+11	D6	2	0.529
Human	Human Adipocyte	H3	H3 Adipocyte	H28126	H28126 Adipocyte	Adipocyte	12W	1A	H3-A	p15+28+11	D7	3	0.526
Human	Human Adipocyte	H3	H3 Adipocyte	H28126	H28126 Adipocyte	Adipocyte	12W	1A	H3-A	p15+28+11	D8	4	0.36
Chimpanzee	Chimpanzee Adipocyte	C3	C3 Adipocyte	C3649	C3649 Adipocyte	Adipocyte	12W	3B	C3-A	p15+18+19	D9	1	2.337
Chimpanzee	Chimpanzee Adipocyte	C3	C3 Adipocyte	C3649	C3649 Adipocyte	Adipocyte	12W	3B	C3-A	p15+18+19	D10	2	2.337
Chimpanzee	Chimpanzee Adipocyte	C3	C3 Adipocyte	C3649	C3649 Adipocyte	Adipocyte	12W	3B	C3-A	p15+18+19	D11	3	2.323
Chimpanzee	Chimpanzee Adipocyte	C3	C3 Adipocyte	C3649	C3649 Adipocyte	Adipocyte	12W	3B	C3-A	p15+18+19	D12	4	1.433
Human	Human MSC	H4	H4 MSC	H28834	H28834 MSC	MSC	12W	2B	H4-M	p13+24+9	E1	1	0.401
Human	Human MSC	H4	H4 MSC	H28834	H28834 MSC	MSC	12W	2B	H4-M	p13+24+9	E2	2	0.448
Human	Human MSC	H4	H4 MSC	H28834	H28834 MSC	MSC	12W	2B	H4-M	p13+24+9	E3	3	0.457
Human	Human MSC	H4	H4 MSC	H28834	H28834 MSC	MSC	12W	2B	H4-M	p13+24+9	E4	4	0.279
Chimpanzee	Chimpanzee MSC	C4	C4 MSC	C40210	C40210 MSC	MSC	12W	2B	C4-M	p15+16+12	E5	1	0.271
Chimpanzee	Chimpanzee MSC	C4	C4 MSC	C40210	C40210 MSC	MSC	12W	2B	C4-M	p15+16+12	E6	2	0.275
Chimpanzee	Chimpanzee MSC	C4	C4 MSC	C40210	C40210 MSC	MSC	12W	2B	C4-M	p15+16+12	E7	3	0.273
Chimpanzee	Chimpanzee MSC	C4	C4 MSC	C40210	C40210 MSC	MSC	12W	2B	C4-M	p15+16+12	E8	4	0.171
Human	Human Adipocyte	H4	H4 Adipocyte	H28834	H28834 Adipocyte	Adipocyte	12W	2B	H4-A	p13+24+13	E9	1	0.236
Human	Human Adipocyte	H4	H4 Adipocyte	H28834	H28834 Adipocyte	Adipocyte	12W	2B	H4-A	p13+24+13	E10	2	0.225
Human	Human Adipocyte	H4	H4 Adipocyte	H28834	H28834 Adipocyte	Adipocyte	12W	2B	H4-A	p13+24+13	E11	3	0.224
Human	Human Adipocyte	H4	H4 Adipocyte	H28834	H28834 Adipocyte	Adipocyte	12W	2B	H4-A	p13+24+13	E12	4	0.185
Chimpanzee	Chimpanzee Adipocyte	C4	C4 Adipocyte	C40210	C40210 Adipocyte	Adipocyte	12W	2B	C4-A	p15+16+13	F1	1	0.459
Chimpanzee	Chimpanzee Adipocyte	C4	C4 Adipocyte	C40210	C40210 Adipocyte	Adipocyte	12W	2B	C4-A	p15+16+13	F2	2	0.474
Chimpanzee	Chimpanzee Adipocyte	C4	C4 Adipocyte	C40210	C40210 Adipocyte	Adipocyte	12W	2B	C4-A	p15+16+13	F3	3	0.484
Chimpanzee	Chimpanzee Adipocyte	C4	C4 Adipocyte	C40210	C40210 Adipocyte	Adipocyte	12W	2B	C4-A	p15+16+13	F4	4	0.391
Chimpanzee	Chimpanzee MSC	C5	C5 MSC	C40280	C40280 MSC	MSC	12W	2B	C5-M	p15+23+11	F5	1	0.327
Chimpanzee	Chimpanzee MSC	C5	C5 MSC	C40280	C40280 MSC	MSC	12W	2B	C5-M	p15+23+11	F6	2	0.361
Chimpanzee	Chimpanzee MSC	C5	C5 MSC	C40280	C40280 MSC	MSC	12W	2B	C5-M	p15+23+11	F7	3	0.361
Chimpanzee	Chimpanzee MSC	C5	C5 MSC	C40280	C40280 MSC	MSC	12W	2B	C5-M	p15+23+11	F8	4	0.261
Human	Human MSC	H5	H5 MSC	H21792	H21792 MSC	MSC	12W	2B	H5-M	p15+20+11	F9	1	0.38
Human	Human MSC	H5	H5 MSC	H21792	H21792 MSC	MSC	12W	2B	H5-M	p15+20+11	F10	2	0.376
Human	Human MSC	H5	H5 MSC	H21792	H21792 MSC	MSC	12W	2B	H5-M	p15+20+11	F11	3	0.377
Human	Human MSC	H5	H5 MSC	H21792	H21792 MSC	MSC	12W	2B	H5-M	p15+20+11	F12	4	0.213
Chimpanzee	Chimpanzee Adipocyte	C5	C5 Adipocyte	C40280	C40280 Adipocyte	Adipocyte	12W	2B	C5-A	p15+23+11	G1	1	0.899
Chimpanzee	Chimpanzee Adipocyte	C5	C5 Adipocyte	C40280	C40280 Adipocyte	Adipocyte	12W	2B	C5-A	p15+23+11	G2	2	0.95
Chimpanzee	Chimpanzee Adipocyte	C5	C5 Adipocyte	C40280	C40280 Adipocyte	Adipocyte	12W	2B	C5-A	p15+23+11	G3	3	0.938
Chimpanzee	Chimpanzee Adipocyte	C5	C5 Adipocyte	C40280	C40280 Adipocyte	Adipocyte	12W	2B	C5-A	p15+23+11	G4	4	0.498
Human	Human Adipocyte	H5	H5 Adipocyte	H21792	H21792 Adipocyte	Adipocyte	12W	2B	H5-A	p15+20+13	G5	1	0.49
Human	Human Adipocyte	H5	H5 Adipocyte	H21792	H21792 Adipocyte	Adipocyte	12W	2B	H5-A	p15+20+13	G6	2	0.495
Human	Human Adipocyte	H5	H5 Adipocyte	H21792	H21792 Adipocyte	Adipocyte	12W	2B	H5-A	p15+20+13	G7	3	0.504
Human	Human Adipocyte	H5	H5 Adipocyte	H21792	H21792 Adipocyte	Adipocyte	12W	2B	H5-A	p15+20+13	G8	4	0.272
Chimpanzee	Chimpanzee MSC	C6	C6 MSC	C3624	C3624 MSC	MSC	12W	3B	C6-M	p18+31+10	G9	1	0.28
Chimpanzee	Chimpanzee MSC	C6	C6 MSC	C3624	C3624 MSC	MSC	12W	3B	C6-M	p18+31+10	G10	2	0.286
Chimpanzee	Chimpanzee MSC	C6	C6 MSC	C3624	C3624 MSC	MSC	12W	3B	C6-M	p18+31+10	G11	3	0.286
Chimpanzee	Chimpanzee MSC	C6	C6 MSC	C3624	C3624 MSC	MSC	12W	3B	C6-M	p18+31+10	G12	4	0.185
Human	Human MSC	H6	H6 MSC	H20961	H20961 MSC	MSC	12W	3B	H6-M	p13+28+8	H1	1	0.284
Human	Human MSC	H6	H6 MSC	H20961	H20961 MSC	MSC	12W	3B	H6-M	p13+28+8	H2	2	0.294
Human	Human MSC	H6	H6 MSC	H20961	H20961 MSC	MSC	12W	3B	H6-M	p13+28+8	H3	3	0.309
Human	Human MSC	H6	H6 MSC	H20961	H20961 MSC	MSC	12W	3B	H6-M	p13+28+8	H4	4	0.193
Chimpanzee	Chimpanzee Adipocyte	C6	C6 Adipocyte	C3624	C3624 Adipocyte	Adipocyte	12W	3B	C6-A	p18+31+8	H5	1	0.412
Chimpanzee	Chimpanzee Adipocyte	C6	C6 Adipocyte	C3624	C3624 Adipocyte	Adipocyte	12W	3B	C6-A	p18+31+8	H6	2	0.445
Chimpanzee	Chimpanzee Adipocyte	C6	C6 Adipocyte	C3624	C3624 Adipocyte	Adipocyte	12W	3B	C6-A	p18+31+8	H7	3	0.417
Chimpanzee	Chimpanzee Adipocyte	C6	C6 Adipocyte	C3624	C3624 Adipocyte	Adipocyte	12W	3B	C6-A	p18+31+8	H8	4	0.267
Human	Human Adipocyte	H6	H6 Adipocyte	H20961	H20961 Adipocyte	Adipocyte	12W	3B	H6-A	p13+28+7	H9	1	0.586
Human	Human Adipocyte	H6	H6 Adipocyte	H20961	H20961 Adipocyte	Adipocyte	12W	3B	H6-A	p13+28+7	H10	2	0.581
Human	Human Adipocyte	H6	H6 Adipocyte	H20961	H20961 Adipocyte	Adipocyte	12W	3B	H6-A	p13+28+7	H11	3	0.563
Human	Human Adipocyte	H6	H6 Adipocyte	H20961	H20961 Adipocyte	Adipocyte	12W	3B	H6-A	p13+28+7	H12	4	0.292
