# Supplementary material for: Evolutionary insights into primate skeletal gene regulation using a comparative cell culture model
Source: PLoS Genet. 2022 Mar 9;18(3):e1010073. doi: 10.1371/journal.pgen.1010073 (PMC8936463; doi:10.1371/journal.pgen.1010073)
Supplement: S12 Table — (XLSX) [file pgen.1010073.s013.xlsx]

## Sheet: S12 Table
Classification Set	Classification Subset	Gene	Posterior.Probability	cell.assign	cell.subset
Stages of Differentiation	Time 0	TSPAN6	0.973999	stage	Time 0
		DPM1	0.914914	stage	Time 0
		SCYL3	0.980523	stage	Time 0
		CFH	0.72589	stage	Time 0
		FUCA2	0.96098	stage	Time 0
		NFYA	1	stage	Time 0
		STPG1	1	stage	Time 0
		LAS1L	0.680586	stage	Time 0
		ENPP4	0.936141	stage	Time 0
		SEMA3F	0.989164	stage	Time 0
		KRIT1	0.749989	stage	Time 0
		RAD52	0.999709	stage	Time 0
		LAP3	0.999935	stage	Time 0
		CD99	0.999771	stage	Time 0
		M6PR	0.985662	stage	Time 0
		KLHL13	0.974557	stage	Time 0
		ICA1	0.999997	stage	Time 0
		DBNDD1	0.999986	stage	Time 0
		TFPI	0.933251	stage	Time 0
		NDUFAF7	0.999958	stage	Time 0
		RBM5	0.999392	stage	Time 0
		SLC7A2	0.996354	stage	Time 0
		PLXND1	0.96218	stage	Time 0
		RBM6	0.980079	stage	Time 0
		CAMKK1	0.996672	stage	Time 0
		HSPB6	0.999998	stage	Time 0
		SKAP2	0.957677	stage	Time 0
		DHX33	0.738815	stage	Time 0
		REXO5	0.993254	stage	Time 0
		SPPL2B	0.999771	stage	Time 0
		CREBBP	0.942523	stage	Time 0
		GCFC2	0.947855	stage	Time 0
		CROT	0.75669	stage	Time 0
		KMT2E	0.879216	stage	Time 0
		RHBDD2	0.938591	stage	Time 0
		IBTK	0.977975	stage	Time 0
		ZNF195	0.919953	stage	Time 0
		FBXL3	0.848619	stage	Time 0
		PDK2	0.786351	stage	Time 0
		ITGA3	0.999572	stage	Time 0
		REX1BD	0.999996	stage	Time 0
		CRLF1	0.996031	stage	Time 0
		TMEM98	0.984665	stage	Time 0
		TMEM132A	0.990354	stage	Time 0
		AP2B1	0.902661	stage	Time 0
		TNFRSF12A	0.886558	stage	Time 0
		MAP3K9	0.730645	stage	Time 0
		RALA	0.651068	stage	Time 0
		ETV1	0.993871	stage	Time 0
		AGK	0.999921	stage	Time 0
		ALDH3B1	0.989857	stage	Time 0
		CCL26	0.999996	stage	Time 0
		FARP2	0.691828	stage	Time 0
		GGCT	1	stage	Time 0
		DBF4	0.903463	stage	Time 0
		IFRD1	0.800068	stage	Time 0
		COX10	0.887742	stage	Time 0
		GTF2IRD1	0.99201	stage	Time 0
		VPS41	0.998275	stage	Time 0
		ELAC2	0.999999	stage	Time 0
		PNPLA4	1	stage	Time 0
		ADIPOR2	0.970989	stage	Time 0
		CDKL3	0.920229	stage	Time 0
		MARK4	0.928224	stage	Time 0
		CCDC124	0.998382	stage	Time 0
		GAS7	0.683545	stage	Time 0
		TRAPPC6A	1	stage	Time 0
		TSR3	0.99923	stage	Time 0
		PIGQ	0.999945	stage	Time 0
		DNAJC11	0.997718	stage	Time 0
		MYLIP	0.670085	stage	Time 0
		JARID2	0.807355	stage	Time 0
		CDKL5	0.999095	stage	Time 0
		NADK	0.955897	stage	Time 0
		ADAM22	0.983305	stage	Time 0
		CYB561	0.999945	stage	Time 0
		SPAG9	0.722209	stage	Time 0
		SS18L2	0.803152	stage	Time 0
		MPND	0.902154	stage	Time 0
		MGST1	0.935301	stage	Time 0
		ST3GAL1	1	stage	Time 0
		IL32	0.999884	stage	Time 0
		PKD1	0.868776	stage	Time 0
		MAPK8IP2	0.777502	stage	Time 0
		MED24	0.99905	stage	Time 0
		RHOBTB2	0.959308	stage	Time 0
		CSDE1	0.993455	stage	Time 0
		FAM76A	0.919413	stage	Time 0
		POMT2	0.974891	stage	Time 0
		VTA1	0.880179	stage	Time 0
		BAZ1B	0.819783	stage	Time 0
		RANBP9	0.964311	stage	Time 0
		ETV7	0.981715	stage	Time 0
		SPRTN	0.997117	stage	Time 0
		EEF1AKNMT	0.999997	stage	Time 0
		ZNF207	0.959982	stage	Time 0
		UQCRC1	0.9992	stage	Time 0
		STARD3NL	0.999943	stage	Time 0
		CD9	0.998286	stage	Time 0
		NCAPD2	0.999982	stage	Time 0
		IFFO1	0.874563	stage	Time 0
		PHF7	0.997026	stage	Time 0
		NISCH	0.999999	stage	Time 0
		FUZ	0.956873	stage	Time 0
		LRRC23	0.99276	stage	Time 0
		SCMH1	0.729474	stage	Time 0
		TSPAN9	0.69213	stage	Time 0
		APBA3	0.999996	stage	Time 0
		MKS1	0.99988	stage	Time 0
		ABHD5	0.678724	stage	Time 0
		ANOS1	0.954694	stage	Time 0
		AKAP8L	0.767204	stage	Time 0
		MBTD1	0.816459	stage	Time 0
		RNF216	0.783683	stage	Time 0
		TTC19	0.999187	stage	Time 0
		PTBP1	0.983989	stage	Time 0
		LARS2	0.998272	stage	Time 0
		PIK3C2A	0.973585	stage	Time 0
		PLAUR	0.931281	stage	Time 0
		WIZ	0.908529	stage	Time 0
		PPP5C	0.999421	stage	Time 0
		CEP68	0.800424	stage	Time 0
		TMEM159	0.99995	stage	Time 0
		BRCA1	0.85387	stage	Time 0
		ERCC1	0.980964	stage	Time 0
		PRICKLE3	0.867084	stage	Time 0
		ELOVL5	0.892701	stage	Time 0
		CALCOCO1	0.918449	stage	Time 0
		UBR7	0.999859	stage	Time 0
		MAP4K5	0.886707	stage	Time 0
		EHD3	0.666874	stage	Time 0
		MAN2B2	0.999011	stage	Time 0
		SLC25A39	0.765804	stage	Time 0
		MVP	1	stage	Time 0
		RWDD2A	0.980419	stage	Time 0
		ANGEL1	0.995906	stage	Time 0
		RNF14	0.973759	stage	Time 0
		DDX11	0.99285	stage	Time 0
		HEBP1	0.992975	stage	Time 0
		TACC3	0.937786	stage	Time 0
		POLA2	0.996762	stage	Time 0
		ZC3H3	0.735032	stage	Time 0
		MDH1	0.999665	stage	Time 0
		SLC30A9	0.997748	stage	Time 0
		COX15	0.999999	stage	Time 0
		YAF2	0.974598	stage	Time 0
		BID	0.961988	stage	Time 0
		XYLT2	0.992188	stage	Time 0
		RGPD5	0.999836	stage	Time 0
		NUDCD3	0.731231	stage	Time 0
		CHDH	0.917469	stage	Time 0
		ATP2C1	0.995854	stage	Time 0
		SLC38A5	0.998094	stage	Time 0
		RALBP1	0.986124	stage	Time 0
		RUFY3	0.85119	stage	Time 0
		AGPS	0.999758	stage	Time 0
		CXorf56	0.960045	stage	Time 0
		TTC27	0.997069	stage	Time 0
		PHLDB1	0.789327	stage	Time 0
		PRDM11	0.919038	stage	Time 0
		SNAI2	0.965253	stage	Time 0
		ADGRA2	0.999997	stage	Time 0
		PLEKHB1	0.957559	stage	Time 0
		SERPINB1	0.999239	stage	Time 0
		SPAST	0.999916	stage	Time 0
		OSBPL5	0.949829	stage	Time 0
		AQR	0.990295	stage	Time 0
		CPS1	0.978461	stage	Time 0
		FHL1	0.733065	stage	Time 0
		RTF2	0.999703	stage	Time 0
		SLC45A4	0.987155	stage	Time 0
		ZNF839	0.945294	stage	Time 0
		RNH1	0.840208	stage	Time 0
		NDUFS1	0.999045	stage	Time 0
		RB1CC1	0.729403	stage	Time 0
		ERP44	0.831268	stage	Time 0
		AKAP11	0.9072	stage	Time 0
		GLRX2	0.901347	stage	Time 0
		SNAPC1	0.912946	stage	Time 0
		DERA	0.999998	stage	Time 0
		STRAP	0.909761	stage	Time 0
		DEF6	0.805764	stage	Time 0
		EHD2	0.727379	stage	Time 0
		DEPDC1	0.999067	stage	Time 0
		PHF20	0.792122	stage	Time 0
		NR1H3	0.962619	stage	Time 0
		TYMP	1	stage	Time 0
		NCAPH2	0.784017	stage	Time 0
		TOMM34	0.992935	stage	Time 0
		FAS	0.903837	stage	Time 0
		RNASET2	0.98971	stage	Time 0
		CD44	0.675201	stage	Time 0
		KCNG1	0.98036	stage	Time 0
		AGPAT4	0.910281	stage	Time 0
		BTN3A1	0.675183	stage	Time 0
		MIPEP	0.97388	stage	Time 0
		PRKCH	0.999679	stage	Time 0
		IFNGR1	0.970861	stage	Time 0
		SNX1	0.81391	stage	Time 0
		ARNTL2	0.994372	stage	Time 0
		BCLAF1	0.996464	stage	Time 0
		NUP160	0.987391	stage	Time 0
		IKZF2	0.86292	stage	Time 0
		GRN	0.997723	stage	Time 0
		FAM13B	0.684736	stage	Time 0
		IFT88	0.995739	stage	Time 0
		ZCCHC8	0.996665	stage	Time 0
		ABCF2	0.704233	stage	Time 0
		FUT8	0.706337	stage	Time 0
		UBA6	0.960979	stage	Time 0
		GAB2	0.92347	stage	Time 0
		PIAS1	0.991691	stage	Time 0
		SLC4A7	0.877335	stage	Time 0
		APBA2	0.955293	stage	Time 0
		TMSB10	0.961568	stage	Time 0
		ASTE1	0.909191	stage	Time 0
		SH3YL1	0.999985	stage	Time 0
		ADSS2	0.891922	stage	Time 0
		TIMP2	0.935674	stage	Time 0
		CUL3	0.895359	stage	Time 0
		USP2	0.978977	stage	Time 0
		TUBG2	0.965985	stage	Time 0
		NSUN2	0.748632	stage	Time 0
		FBXO42	0.765513	stage	Time 0
		MFAP3	0.754401	stage	Time 0
		AGA	0.999999	stage	Time 0
		PI4K2B	0.949534	stage	Time 0
		MAT2B	0.885094	stage	Time 0
		EDC4	0.964329	stage	Time 0
		TRIO	0.902441	stage	Time 0
		VCAN	0.975238	stage	Time 0
		MTREX	0.996854	stage	Time 0
		ZFYVE16	0.977427	stage	Time 0
		PNKP	0.972095	stage	Time 0
		PHLPP2	0.991708	stage	Time 0
		SPDL1	0.732381	stage	Time 0
		STAU2	0.885857	stage	Time 0
		SLC66A1	0.990938	stage	Time 0
		CTNS	0.6923	stage	Time 0
		RAB27B	0.726953	stage	Time 0
		LSG1	0.995968	stage	Time 0
		PARP3	0.999637	stage	Time 0
		TNC	0.911199	stage	Time 0
		MED17	0.964381	stage	Time 0
		RETSAT	0.754268	stage	Time 0
		JADE2	0.812644	stage	Time 0
		ZIC2	0.921013	stage	Time 0
		TRIT1	0.934276	stage	Time 0
		CTNNA1	0.87343	stage	Time 0
		PHKA2	0.764162	stage	Time 0
		CNTLN	0.807431	stage	Time 0
		HSPA5	0.656947	stage	Time 0
		GEMIN8	0.991698	stage	Time 0
		WDR37	0.793442	stage	Time 0
		YTHDC2	0.991786	stage	Time 0
		CTPS2	0.958326	stage	Time 0
		ARAP2	0.995792	stage	Time 0
		DTNBP1	0.989896	stage	Time 0
		ARHGAP6	0.934818	stage	Time 0
		FAM184B	0.990888	stage	Time 0
		MAP4	0.983224	stage	Time 0
		GOPC	0.768836	stage	Time 0
		HDAC9	0.659385	stage	Time 0
		NOP16	0.719351	stage	Time 0
		CC2D2A	0.989053	stage	Time 0
		ZNF800	0.999827	stage	Time 0
		SNX29	0.747101	stage	Time 0
		RSF1	0.755278	stage	Time 0
		CELF2	1	stage	Time 0
		FAM120A	0.988775	stage	Time 0
		KITLG	0.991813	stage	Time 0
		ADAMTS6	0.832308	stage	Time 0
		H6PD	0.849668	stage	Time 0
		VAMP3	0.99405	stage	Time 0
		PER3	1	stage	Time 0
		LTBP1	0.777862	stage	Time 0
		RCN1	0.761492	stage	Time 0
		RFC2	0.933375	stage	Time 0
		CLPTM1L	0.808662	stage	Time 0
		NEDD4L	0.93107	stage	Time 0
		PPP1R3F	0.999545	stage	Time 0
		HEXB	0.937031	stage	Time 0
		PTCD2	0.999952	stage	Time 0
		DKK3	0.98936	stage	Time 0
		ARHGEF5	0.999969	stage	Time 0
		NFE2L3	0.953237	stage	Time 0
		MCUR1	0.999671	stage	Time 0
		LIMA1	0.988875	stage	Time 0
		LETMD1	0.665183	stage	Time 0
		SLC4A8	0.999943	stage	Time 0
		MAPK9	0.958984	stage	Time 0
		BCAR1	0.961339	stage	Time 0
		HERPUD1	0.843974	stage	Time 0
		HOMER3	0.67185	stage	Time 0
		RAD51	0.999992	stage	Time 0
		POLQ	0.984062	stage	Time 0
		THOC3	0.996008	stage	Time 0
		HEBP2	0.999999	stage	Time 0
		PLEKHA5	0.91341	stage	Time 0
		SIKE1	0.980222	stage	Time 0
		AKR7A2	0.996528	stage	Time 0
		USE1	0.98026	stage	Time 0
		LAMA3	0.99915	stage	Time 0
		ANAPC4	0.9648	stage	Time 0
		ARID4B	0.718518	stage	Time 0
		SDCCAG8	0.999869	stage	Time 0
		PTPRN	0.960723	stage	Time 0
		HHAT	0.999992	stage	Time 0
		FOXC1	0.747516	stage	Time 0
		TBC1D22A	0.852708	stage	Time 0
		SYNE2	0.989735	stage	Time 0
		PLEKHH1	0.994181	stage	Time 0
		ATP9A	0.993477	stage	Time 0
		GALC	0.965713	stage	Time 0
		CUL1	0.914138	stage	Time 0
		FAM114A2	0.778522	stage	Time 0
		CYFIP2	0.991547	stage	Time 0
		TAB2	0.94186	stage	Time 0
		EIF2AK2	0.999956	stage	Time 0
		USP36	0.819243	stage	Time 0
		KMT2C	0.998706	stage	Time 0
		PUM2	0.91198	stage	Time 0
		MRPL43	0.939285	stage	Time 0
		HPF1	0.99921	stage	Time 0
		ZFR	0.974082	stage	Time 0
		ZNF280C	0.926581	stage	Time 0
		TRAF1	0.916714	stage	Time 0
		TRAF3IP2	0.982637	stage	Time 0
		DCBLD2	0.994007	stage	Time 0
		SOAT1	0.998949	stage	Time 0
		PKP2	0.992191	stage	Time 0
		PRDM1	0.925769	stage	Time 0
		ATG5	0.918444	stage	Time 0
		USP13	0.960313	stage	Time 0
		LAMC2	0.975588	stage	Time 0
		CDK14	0.99345	stage	Time 0
		CROCC	0.999741	stage	Time 0
		POLR3E	0.7057	stage	Time 0
		RIOK2	0.998326	stage	Time 0
		YIPF1	0.98822	stage	Time 0
		NDC1	0.973576	stage	Time 0
		FLYWCH1	0.899398	stage	Time 0
		PARP12	0.99866	stage	Time 0
		TARBP1	0.65679	stage	Time 0
		DNAJC25	0.926049	stage	Time 0
		SLC2A3	0.804781	stage	Time 0
		CTDP1	0.93057	stage	Time 0
		YBX3	0.999531	stage	Time 0
		OGFR	0.94247	stage	Time 0
		PTPRU	0.801664	stage	Time 0
		SNRNP40	0.999999	stage	Time 0
		COL11A1	0.999971	stage	Time 0
		BCAT1	0.998534	stage	Time 0
		HDAC7	0.69043	stage	Time 0
		LZTS1	0.929663	stage	Time 0
		MRPS35	0.992446	stage	Time 0
		GUCY1B1	0.961663	stage	Time 0
		TNK2	0.992841	stage	Time 0
		CDH3	0.847948	stage	Time 0
		DGAT2	0.999999	stage	Time 0
		WAPL	0.825766	stage	Time 0
		APPBP2	0.999934	stage	Time 0
		EIF4B	0.994223	stage	Time 0
		SPHK2	0.960909	stage	Time 0
		CA11	0.998892	stage	Time 0
		ISOC2	0.999999	stage	Time 0
		U2AF2	0.999624	stage	Time 0
		EPN1	0.962777	stage	Time 0
		MED29	0.999786	stage	Time 0
		MTMR1	0.705513	stage	Time 0
		GPC1	0.673753	stage	Time 0
		ADCK1	0.99972	stage	Time 0
		HAGH	0.734872	stage	Time 0
		RNF4	0.791606	stage	Time 0
		TM7SF3	0.999697	stage	Time 0
		SPA17	1	stage	Time 0
		TNPO3	0.947634	stage	Time 0
		RFXANK	0.663063	stage	Time 0
		LPAR2	0.904147	stage	Time 0
		CTSA	0.978647	stage	Time 0
		SUGP2	0.890637	stage	Time 0
		SLC12A2	0.936672	stage	Time 0
		SNCAIP	0.730727	stage	Time 0
		BTBD1	0.916128	stage	Time 0
		FAR2	0.998706	stage	Time 0
		HMG20B	0.679728	stage	Time 0
		TAF11	0.908602	stage	Time 0
		AP3D1	0.679345	stage	Time 0
		ZNF76	0.996946	stage	Time 0
		SLC9A3R2	0.999824	stage	Time 0
		UHRF1BP1	0.996338	stage	Time 0
		IPO5	0.988421	stage	Time 0
		PKN2	0.796265	stage	Time 0
		WDR18	0.665581	stage	Time 0
		MCM10	0.781848	stage	Time 0
		DGKA	0.779728	stage	Time 0
		ANKRD44	0.99947	stage	Time 0
		KARS1	0.999623	stage	Time 0
		ADAT1	0.70256	stage	Time 0
		MYLK	0.826066	stage	Time 0
		PACC1	0.999998	stage	Time 0
		CYB5R4	0.988829	stage	Time 0
		GSTO2	0.962904	stage	Time 0
		SEC61A2	0.986816	stage	Time 0
		FAM107B	0.844935	stage	Time 0
		ME1	0.790832	stage	Time 0
		TBC1D1	0.74095	stage	Time 0
		MTHFD2	0.986636	stage	Time 0
		SLC9A7	0.986401	stage	Time 0
		SLC9A3	0.991173	stage	Time 0
		ZNRD1	0.712298	stage	Time 0
		ZBTB11	0.792686	stage	Time 0
		ATXN3	0.949485	stage	Time 0
		GOLGA5	0.999692	stage	Time 0
		FGFR2	0.961022	stage	Time 0
		TRMT11	0.786856	stage	Time 0
		THUMPD1	0.855129	stage	Time 0
		MSANTD3	0.787419	stage	Time 0
		ARFGEF1	0.959222	stage	Time 0
		MTFR1	0.999956	stage	Time 0
		FECH	0.859118	stage	Time 0
		MYO9A	0.999873	stage	Time 0
		PFKP	0.992566	stage	Time 0
		SP100	0.963788	stage	Time 0
		NEO1	0.762961	stage	Time 0
		PHKA1	0.999977	stage	Time 0
		TNFRSF1A	0.983292	stage	Time 0
		CACNB1	0.740694	stage	Time 0
		EVI5	0.672368	stage	Time 0
		PKM	0.660719	stage	Time 0
		TP53BP1	0.990671	stage	Time 0
		TRO	0.800744	stage	Time 0
		RRP15	0.887024	stage	Time 0
		PRKCZ	0.999907	stage	Time 0
		IARS2	0.797296	stage	Time 0
		NAV3	0.99084	stage	Time 0
		IDH3G	0.995564	stage	Time 0
		ROGDI	0.999449	stage	Time 0
		ROCK1	0.852558	stage	Time 0
		CBFB	0.947038	stage	Time 0
		PDK3	0.740163	stage	Time 0
		HYAL2	0.778519	stage	Time 0
		HDAC4	0.916661	stage	Time 0
		FGFR3	0.698473	stage	Time 0
		IFI35	0.985578	stage	Time 0
		COASY	0.999997	stage	Time 0
		PLEKHH3	0.997947	stage	Time 0
		TBC1D25	0.99659	stage	Time 0
		ACSL4	0.973668	stage	Time 0
		GPKOW	0.705367	stage	Time 0
		PRR11	0.737779	stage	Time 0
		POLR1A	0.937886	stage	Time 0
		TTC7A	0.999291	stage	Time 0
		SRBD1	0.999688	stage	Time 0
		KIF2A	0.967192	stage	Time 0
		RASGRP2	0.988402	stage	Time 0
		PSME4	0.905039	stage	Time 0
		IFT80	0.995834	stage	Time 0
		ERLEC1	0.940669	stage	Time 0
		PPP2R5B	0.884913	stage	Time 0
		NUP133	0.999995	stage	Time 0
		NUCKS1	0.667967	stage	Time 0
		BCL3	0.814323	stage	Time 0
		KCNAB2	0.720303	stage	Time 0
		GAL	0.99744	stage	Time 0
		FUNDC1	0.731255	stage	Time 0
		RORA	0.988791	stage	Time 0
		DRD4	0.997756	stage	Time 0
		TGFBR3	0.998669	stage	Time 0
		ATP1B3	0.958257	stage	Time 0
		NEDD4	0.812228	stage	Time 0
		PIGB	0.907762	stage	Time 0
		GNB5	0.999303	stage	Time 0
		RAB27A	0.844027	stage	Time 0
		HDHD5	0.998978	stage	Time 0
		UFD1	0.66348	stage	Time 0
		SCT	0.661291	stage	Time 0
		PHRF1	0.930193	stage	Time 0
		ELP1	0.999945	stage	Time 0
		PFN2	0.751366	stage	Time 0
		TMEM260	0.999658	stage	Time 0
		EXOC5	0.832332	stage	Time 0
		CLTCL1	0.67683	stage	Time 0
		FSTL3	0.999999	stage	Time 0
		RNF126	0.998796	stage	Time 0
		POLB	0.993634	stage	Time 0
		NDST1	0.892259	stage	Time 0
		AP3M2	0.799008	stage	Time 0
		TESK2	0.930923	stage	Time 0
		CSNK2A2	0.937619	stage	Time 0
		EIF2B3	0.76919	stage	Time 0
		TCOF1	0.806663	stage	Time 0
		CDC42	0.751013	stage	Time 0
		OSBPL3	0.999249	stage	Time 0
		ATP2B1	0.990869	stage	Time 0
		WDR1	0.997119	stage	Time 0
		SNX13	0.884421	stage	Time 0
		ARHGAP10	0.829086	stage	Time 0
		LMCD1	0.999986	stage	Time 0
		BUD23	0.977085	stage	Time 0
		SEL1L	0.886976	stage	Time 0
		TRIP13	0.777341	stage	Time 0
		ATP6AP1	0.725607	stage	Time 0
		TRIB2	0.998105	stage	Time 0
		FAM50A	0.909934	stage	Time 0
		CPSF1	0.760037	stage	Time 0
		CYBRD1	0.999477	stage	Time 0
		PDCD2	0.999866	stage	Time 0
		RDH11	0.99825	stage	Time 0
		ADGRL1	0.998389	stage	Time 0
		ACTN1	0.739951	stage	Time 0
		ZFYVE26	0.999333	stage	Time 0
		PTPN18	0.748169	stage	Time 0
		LIMS2	0.978881	stage	Time 0
		SPEG	0.707832	stage	Time 0
		ALDH3A2	0.736374	stage	Time 0
		TFRC	0.665129	stage	Time 0
		RHOBTB1	0.939923	stage	Time 0
		HSD17B10	0.933504	stage	Time 0
		HMMR	0.960092	stage	Time 0
		CHFR	0.999214	stage	Time 0
		TRHDE	0.746879	stage	Time 0
		P4HA2	0.972629	stage	Time 0
		NFATC3	0.98796	stage	Time 0
		TRNT1	0.982764	stage	Time 0
		ACADVL	0.998684	stage	Time 0
		STK10	0.985203	stage	Time 0
		FBXW11	0.764414	stage	Time 0
		ACAP1	1	stage	Time 0
		CRMP1	0.857827	stage	Time 0
		EVC	0.995252	stage	Time 0
		NDE1	0.786952	stage	Time 0
		TMEM38A	0.999787	stage	Time 0
		AP1M1	0.725785	stage	Time 0
		PVR	0.940001	stage	Time 0
		XRCC1	0.998329	stage	Time 0
		SCARB1	0.873136	stage	Time 0
		MCM2	0.999999	stage	Time 0
		PANX2	0.959321	stage	Time 0
		LLGL2	0.999621	stage	Time 0
		CLCN4	0.99978	stage	Time 0
		NLE1	1	stage	Time 0
		SDHA	0.999276	stage	Time 0
		SMARCE1	0.999916	stage	Time 0
		PPP2R3A	0.998193	stage	Time 0
		PTGS2	0.997553	stage	Time 0
		MAP3K13	0.866635	stage	Time 0
		ST6GAL1	0.88426	stage	Time 0
		NSF	0.663843	stage	Time 0
		CLASP1	0.989112	stage	Time 0
		NOTCH3	0.680051	stage	Time 0
		CLNS1A	0.999388	stage	Time 0
		TEAD2	0.89504	stage	Time 0
		EED	0.939284	stage	Time 0
		NCBP3	0.998661	stage	Time 0
		CA12	0.674597	stage	Time 0
		MGLL	0.816471	stage	Time 0
		NTN4	0.907466	stage	Time 0
		NUAK1	0.689577	stage	Time 0
		SLC24A1	0.999534	stage	Time 0
		ZNF532	0.897251	stage	Time 0
		ENO1	0.874004	stage	Time 0
		ANO8	0.71193	stage	Time 0
		TUBE1	0.938786	stage	Time 0
		ARHGEF10L	0.898294	stage	Time 0
		SRI	0.996177	stage	Time 0
		EIF4G3	0.987049	stage	Time 0
		SEMA3A	0.999894	stage	Time 0
		GTSE1	0.744492	stage	Time 0
		SEMA3C	0.90139	stage	Time 0
		TTC38	0.999997	stage	Time 0
		GRAMD4	0.770722	stage	Time 0
		CELSR1	0.946498	stage	Time 0
		TIMM21	0.999994	stage	Time 0
		RASAL2	0.661736	stage	Time 0
		SLC25A3	0.955998	stage	Time 0
		FNDC3B	0.936961	stage	Time 0
		FOSL2	0.71798	stage	Time 0
		TMEM131	0.954955	stage	Time 0
		MOCOS	0.999973	stage	Time 0
		PLD1	0.874129	stage	Time 0
		WDR62	0.83975	stage	Time 0
		DLG1	0.948856	stage	Time 0
		BCAP29	0.999785	stage	Time 0
		SEC31B	0.999779	stage	Time 0
		MCM6	0.976565	stage	Time 0
		REXO2	0.874563	stage	Time 0
		RBM7	0.988453	stage	Time 0
		RBMS2	0.82969	stage	Time 0
		BAZ2A	0.959767	stage	Time 0
		PTPN23	0.71638	stage	Time 0
		FMO4	0.994656	stage	Time 0
		PLXNA2	0.715546	stage	Time 0
		TPD52	0.999982	stage	Time 0
		ACACB	0.76938	stage	Time 0
		TRAF4	0.95527	stage	Time 0
		GPATCH1	0.819361	stage	Time 0
		ICAM3	0.999872	stage	Time 0
		NT5C2	0.984643	stage	Time 0
		MCAM	0.907491	stage	Time 0
		GPC4	0.875134	stage	Time 0
		MBNL3	0.949164	stage	Time 0
		STXBP2	0.711507	stage	Time 0
		MAP2K7	0.794549	stage	Time 0
		TOP2B	0.973916	stage	Time 0
		UBE2T	0.869624	stage	Time 0
		IL4R	0.99993	stage	Time 0
		USP33	0.867007	stage	Time 0
		EXOSC5	0.788473	stage	Time 0
		SIRT6	0.801306	stage	Time 0
		POLD3	0.853434	stage	Time 0
		CAPZB	0.97094	stage	Time 0
		NAALAD2	0.803508	stage	Time 0
		JADE1	0.984474	stage	Time 0
		SLC25A43	0.999998	stage	Time 0
		UBE2A	0.746448	stage	Time 0
		FGFR1	0.999648	stage	Time 0
		FBLN1	0.727381	stage	Time 0
		ARAF	0.998437	stage	Time 0
		MCCC1	0.999999	stage	Time 0
		ACER3	0.997091	stage	Time 0
		N4BP2	0.999918	stage	Time 0
		TULP3	0.996947	stage	Time 0
		SYNJ2	0.985062	stage	Time 0
		PPP2R5C	0.868067	stage	Time 0
		GNB1	0.681327	stage	Time 0
		EDN1	0.99877	stage	Time 0
		MLLT10	0.864155	stage	Time 0
		ZCWPW1	0.881957	stage	Time 0
		ITM2A	0.912987	stage	Time 0
		NRDC	0.813327	stage	Time 0
		PCM1	0.962018	stage	Time 0
		BRINP1	0.999812	stage	Time 0
		SDF4	0.999995	stage	Time 0
		RUNX1T1	0.99971	stage	Time 0
		FKBP7	0.682447	stage	Time 0
		OSBPL6	0.998904	stage	Time 0
		SLC1A3	0.997763	stage	Time 0
		LXN	0.999202	stage	Time 0
		MKNK1	0.999845	stage	Time 0
		TNS1	0.702736	stage	Time 0
		SENP1	0.693519	stage	Time 0
		LIPE	0.899271	stage	Time 0
		FDFT1	0.785843	stage	Time 0
		OPHN1	0.867447	stage	Time 0
		PGM1	0.997973	stage	Time 0
		DDX1	0.934883	stage	Time 0
		RABL2B	0.999996	stage	Time 0
		KEAP1	0.67417	stage	Time 0
		RFX3	0.993751	stage	Time 0
		RAB21	0.814409	stage	Time 0
		SMARCA2	0.984765	stage	Time 0
		SESN1	0.920944	stage	Time 0
		MID2	0.953931	stage	Time 0
		COL5A3	0.920539	stage	Time 0
		PSEN1	0.999312	stage	Time 0
		CPOX	0.951796	stage	Time 0
		CLDND1	0.884366	stage	Time 0
		MOK	0.999539	stage	Time 0
		HSP90AA1	0.839823	stage	Time 0
		DLGAP4	0.991926	stage	Time 0
		NDC80	0.804101	stage	Time 0
		RSBN1	0.98871	stage	Time 0
		CXCL2	0.989132	stage	Time 0
		AFP	0.72434	stage	Time 0
		TCF7	0.819985	stage	Time 0
		EXD2	0.997563	stage	Time 0
		ARG2	0.912821	stage	Time 0
		MEF2C	0.999161	stage	Time 0
		CDC14B	0.998941	stage	Time 0
		ZNF506	0.998579	stage	Time 0
		DUSP12	0.891273	stage	Time 0
		DELE1	0.896805	stage	Time 0
		CADPS2	0.999728	stage	Time 0
		HSPB11	0.999988	stage	Time 0
		PHLPP1	0.741928	stage	Time 0
		ATP8B1	0.998625	stage	Time 0
		SMARCD3	0.669933	stage	Time 0
		BZW1	0.671444	stage	Time 0
		C5orf22	0.73543	stage	Time 0
		CCNT2	0.857123	stage	Time 0
		FAM135A	0.946598	stage	Time 0
		COBLL1	0.793206	stage	Time 0
		DLG3	0.815678	stage	Time 0
		SERTAD4	0.747003	stage	Time 0
		TRAF5	0.981864	stage	Time 0
		GEMIN5	0.999957	stage	Time 0
		ITGB5	0.855078	stage	Time 0
		ERC1	0.9993	stage	Time 0
		XPO1	0.886039	stage	Time 0
		RNF13	0.860159	stage	Time 0
		DOP1A	0.684578	stage	Time 0
		BCKDHB	0.999889	stage	Time 0
		PLOD1	0.999789	stage	Time 0
		P2RX5	0.985187	stage	Time 0
		ITGAE	1	stage	Time 0
		DIS3	0.999995	stage	Time 0
		NUFIP1	0.998783	stage	Time 0
		PDS5B	0.943851	stage	Time 0
		OXCT1	0.953035	stage	Time 0
		RRAGB	0.987599	stage	Time 0
		CYLD	0.915106	stage	Time 0
		SLC27A5	1	stage	Time 0
		ZNF671	0.903006	stage	Time 0
		ZNF586	0.663503	stage	Time 0
		ZNF446	0.998325	stage	Time 0
		ZNF264	0.785598	stage	Time 0
		FAT1	0.717716	stage	Time 0
		SMAP2	0.999617	stage	Time 0
		STARD7	0.97174	stage	Time 0
		NOA1	1	stage	Time 0
		GSTP1	0.780186	stage	Time 0
		APLP2	0.679835	stage	Time 0
		NKAIN1	0.988039	stage	Time 0
		COL16A1	0.978938	stage	Time 0
		NCOA1	0.687006	stage	Time 0
		HADHA	0.999612	stage	Time 0
		CAD	0.998901	stage	Time 0
		ATRX	0.938233	stage	Time 0
		AK6	0.899605	stage	Time 0
		PREP	0.987943	stage	Time 0
		HACE1	0.769181	stage	Time 0
		SLC25A24	0.999752	stage	Time 0
		MAP3K4	0.709531	stage	Time 0
		RRN3	0.920645	stage	Time 0
		CTTN	0.738214	stage	Time 0
		MTIF2	0.995455	stage	Time 0
		EPS15	0.912054	stage	Time 0
		ORC1	1	stage	Time 0
		MGST2	0.937322	stage	Time 0
		CHERP	0.999097	stage	Time 0
		ATG16L1	0.998821	stage	Time 0
		USP40	0.898478	stage	Time 0
		POMGNT1	0.660901	stage	Time 0
		RAD54L	0.989131	stage	Time 0
		B4GALT1	0.768124	stage	Time 0
		CHMP5	0.753761	stage	Time 0
		IPO11	0.999658	stage	Time 0
		EPDR1	0.998124	stage	Time 0
		SNX10	0.99583	stage	Time 0
		ITPKC	0.929516	stage	Time 0
		ERO1B	0.702665	stage	Time 0
		ZFAND6	0.891327	stage	Time 0
		ZW10	0.998954	stage	Time 0
		NOX4	0.999349	stage	Time 0
		ACOX3	0.999088	stage	Time 0
		PPP1R15A	0.922164	stage	Time 0
		TRIP6	0.991048	stage	Time 0
		FTL	0.827638	stage	Time 0
		BAX	0.996357	stage	Time 0
		PIGS	0.993652	stage	Time 0
		ADAMTS2	0.889876	stage	Time 0
		ATXN7L3	0.968812	stage	Time 0
		PGS1	0.753884	stage	Time 0
		UIMC1	0.76052	stage	Time 0
		LPCAT2	0.999997	stage	Time 0
		SH3BP2	0.980897	stage	Time 0
		NOP14	0.9616	stage	Time 0
		L2HGDH	0.713909	stage	Time 0
		TXNDC16	0.843768	stage	Time 0
		NID2	0.986402	stage	Time 0
		SF3B2	0.670912	stage	Time 0
		GNAS	0.997204	stage	Time 0
		DNM1L	0.767337	stage	Time 0
		PTHLH	0.736982	stage	Time 0
		RFX2	0.745556	stage	Time 0
		ALG6	0.999504	stage	Time 0
		DDX18	0.806358	stage	Time 0
		KHSRP	0.66787	stage	Time 0
		GNA11	0.671404	stage	Time 0
		ASAP3	0.988055	stage	Time 0
		EDEM2	0.997089	stage	Time 0
		DNMT3B	0.715108	stage	Time 0
		DOCK9	0.999801	stage	Time 0
		ANKRD10	0.942136	stage	Time 0
		TGDS	0.999994	stage	Time 0
		COQ9	0.999374	stage	Time 0
		KIF9	0.993511	stage	Time 0
		ARHGAP28	0.957709	stage	Time 0
		ATRN	0.704154	stage	Time 0
		FKBP1A	0.67298	stage	Time 0
		NSFL1C	0.73839	stage	Time 0
		SLC4A11	0.999989	stage	Time 0
		ZNF343	0.997653	stage	Time 0
		CPXM1	0.999966	stage	Time 0
		MAVS	0.998871	stage	Time 0
		LZTS3	0.877182	stage	Time 0
		XRN2	0.912781	stage	Time 0
		KIZ	0.787757	stage	Time 0
		DYNLL1	0.739509	stage	Time 0
		SNX5	0.795861	stage	Time 0
		MAPKAPK5	0.670148	stage	Time 0
		RBBP9	0.999924	stage	Time 0
		ANAPC5	0.877726	stage	Time 0
		TMEM230	0.932328	stage	Time 0
		DZANK1	0.997138	stage	Time 0
		TASP1	0.996371	stage	Time 0
		GCN1	0.690121	stage	Time 0
		PXN	0.957165	stage	Time 0
		SIRT4	0.996699	stage	Time 0
		KIF16B	0.991847	stage	Time 0
		ERP29	0.969755	stage	Time 0
		FUS	0.999922	stage	Time 0
		IGBP1	0.841818	stage	Time 0
		ZNF302	0.999927	stage	Time 0
		HEPH	0.827548	stage	Time 0
		CDIP1	0.661138	stage	Time 0
		GMIP	0.999368	stage	Time 0
		MLF2	0.999126	stage	Time 0
		ZBTB25	0.827674	stage	Time 0
		DHX32	0.97586	stage	Time 0
		RCOR1	0.967156	stage	Time 0
		GPATCH2L	0.999555	stage	Time 0
		LTBP4	0.749046	stage	Time 0
		BLVRB	0.941105	stage	Time 0
		SLC9A1	0.999705	stage	Time 0
		SPTLC1	0.832506	stage	Time 0
		PCBP4	0.977368	stage	Time 0
		YPEL3	0.999473	stage	Time 0
		MRPS33	0.999866	stage	Time 0
		NDUFB2	0.915197	stage	Time 0
		ICAM1	0.891979	stage	Time 0
		IRAK3	0.946755	stage	Time 0
		MUL1	0.922844	stage	Time 0
		TFAP4	0.998994	stage	Time 0
		PDCD7	0.896279	stage	Time 0
		SPG21	0.999446	stage	Time 0
		DNAJB11	0.870381	stage	Time 0
		P3H2	0.999917	stage	Time 0
		RAB11FIP3	0.999953	stage	Time 0
		GNPTG	0.971146	stage	Time 0
		ZNF268	0.880297	stage	Time 0
		GOLGA3	0.85055	stage	Time 0
		PABPC4	0.992703	stage	Time 0
		CERS4	0.902993	stage	Time 0
		MCOLN1	0.999442	stage	Time 0
		EFNB1	0.840245	stage	Time 0
		PDPR	0.999991	stage	Time 0
		GLG1	0.942503	stage	Time 0
		KIF4A	0.999307	stage	Time 0
		PLEKHG2	0.8295	stage	Time 0
		DLL3	0.994651	stage	Time 0
		EXOC1	0.999983	stage	Time 0
		RBM27	0.932934	stage	Time 0
		OSBPL8	0.9977	stage	Time 0
		DTX2	0.66963	stage	Time 0
		WDR7	0.999992	stage	Time 0
		ITGA6	0.878412	stage	Time 0
		SEL1L3	0.864784	stage	Time 0
		ORC6	0.956697	stage	Time 0
		RGS17	0.953024	stage	Time 0
		ANGPT2	0.732379	stage	Time 0
		TMEM101	0.954083	stage	Time 0
		CCDC80	0.998828	stage	Time 0
		PSME1	0.999948	stage	Time 0
		SLC7A8	0.738838	stage	Time 0
		OSGEP	0.971991	stage	Time 0
		SLC22A17	0.849273	stage	Time 0
		G2E3	0.999108	stage	Time 0
		HNRNPC	0.669258	stage	Time 0
		TINF2	0.973303	stage	Time 0
		WDR76	0.998374	stage	Time 0
		SNAP23	0.967903	stage	Time 0
		COL9A3	0.999877	stage	Time 0
		EZR	0.842613	stage	Time 0
		AGO1	0.983504	stage	Time 0
		RFFL	0.999078	stage	Time 0
		UNC13D	0.910584	stage	Time 0
		DPYSL2	0.999745	stage	Time 0
		TGFB2	0.894192	stage	Time 0
		CDC45	0.978435	stage	Time 0
		ADA2	0.863163	stage	Time 0
		SEC22C	0.967277	stage	Time 0
		XYLB	0.857613	stage	Time 0
		HDAC6	0.999261	stage	Time 0
		UPRT	0.980472	stage	Time 0
		CDC23	0.667111	stage	Time 0
		CBX5	0.919366	stage	Time 0
		SUCO	0.843465	stage	Time 0
		MSH2	0.998105	stage	Time 0
		DHPS	0.874829	stage	Time 0
		HOOK2	0.802405	stage	Time 0
		ARCN1	0.911207	stage	Time 0
		TMEM38B	0.948876	stage	Time 0
		PSMD5	0.999786	stage	Time 0
		PTGS1	0.889601	stage	Time 0
		NUP188	0.795794	stage	Time 0
		CRAT	0.891461	stage	Time 0
		NANS	0.926979	stage	Time 0
		WHRN	0.973229	stage	Time 0
		CWF19L1	0.688379	stage	Time 0
		BTAF1	0.999997	stage	Time 0
		IKZF5	0.997229	stage	Time 0
		TLL2	0.97264	stage	Time 0
		BAMBI	0.854197	stage	Time 0
		IL11	0.947684	stage	Time 0
		CREM	0.662973	stage	Time 0
		NUBP2	0.998021	stage	Time 0
		FKBP5	0.834781	stage	Time 0
		TMEM14A	0.838468	stage	Time 0
		EFHC1	0.95405	stage	Time 0
		ZNF184	0.692529	stage	Time 0
		DSP	0.881554	stage	Time 0
		SIRT1	0.695774	stage	Time 0
		JAK2	0.961418	stage	Time 0
		ABL1	0.999537	stage	Time 0
		ACOT7	0.743231	stage	Time 0
		CDC7	0.999001	stage	Time 0
		SYDE2	0.999995	stage	Time 0
		SCD	0.977036	stage	Time 0
		ABLIM1	0.904561	stage	Time 0
		ERMP1	0.991771	stage	Time 0
		RAB18	0.998367	stage	Time 0
		NRP1	0.9732	stage	Time 0
		PRTFDC1	0.954564	stage	Time 0
		MACROH2A2	0.808212	stage	Time 0
		MZF1	0.752998	stage	Time 0
		OCEL1	0.805543	stage	Time 0
		MYO9B	0.923022	stage	Time 0
		KCNK6	0.998904	stage	Time 0
		HSD3B7	0.967545	stage	Time 0
		SETD1A	0.995543	stage	Time 0
		BCL7C	0.967347	stage	Time 0
		CIRBP	0.687183	stage	Time 0
		ATP5F1D	0.909842	stage	Time 0
		CBARP	0.650059	stage	Time 0
		HNRNPM	0.661631	stage	Time 0
		TIMM13	0.752345	stage	Time 0
		MTAP	0.773485	stage	Time 0
		POLRMT	0.891943	stage	Time 0
		HCN2	0.998376	stage	Time 0
		IZUMO4	0.992325	stage	Time 0
		RASSF7	0.999479	stage	Time 0
		GADD45B	0.961194	stage	Time 0
		PALM	0.997643	stage	Time 0
		MKNK2	0.977111	stage	Time 0
		ARVCF	0.999955	stage	Time 0
		ZDHHC8	0.994147	stage	Time 0
		KLHL22	0.908897	stage	Time 0
		LZTR1	0.999962	stage	Time 0
		DERL3	0.994369	stage	Time 0
		BCL2L13	0.941946	stage	Time 0
		DDT	1	stage	Time 0
		TBC1D10A	0.988081	stage	Time 0
		SF3A1	0.988417	stage	Time 0
		RNF215	0.715096	stage	Time 0
		SEC14L2	0.999774	stage	Time 0
		YPEL1	0.99557	stage	Time 0
		MAPK1	0.999584	stage	Time 0
		PPM1F	0.999949	stage	Time 0
		TOP3B	0.994837	stage	Time 0
		ESS2	0.865469	stage	Time 0
		CARD10	0.997819	stage	Time 0
		SLC25A1	0.663851	stage	Time 0
		GRK3	0.875837	stage	Time 0
		HIRA	0.850039	stage	Time 0
		HPS4	0.999983	stage	Time 0
		PIK3IP1	0.984386	stage	Time 0
		SRRD	1	stage	Time 0
		PATZ1	0.709128	stage	Time 0
		TRIOBP	1	stage	Time 0
		GCAT	0.952431	stage	Time 0
		ANKRD54	0.999815	stage	Time 0
		MICALL1	0.712387	stage	Time 0
		CCDC134	0.999752	stage	Time 0
		DEPDC5	0.84217	stage	Time 0
		CENPM	0.998232	stage	Time 0
		DDX17	0.999997	stage	Time 0
		TCF20	0.951806	stage	Time 0
		HSCB	0.78952	stage	Time 0
		CBY1	0.961316	stage	Time 0
		TOMM22	1	stage	Time 0
		XBP1	0.65164	stage	Time 0
		RTCB	0.924925	stage	Time 0
		FBXO7	0.959733	stage	Time 0
		GTPBP1	0.994685	stage	Time 0
		POLDIP3	0.999854	stage	Time 0
		PPP6R2	0.993193	stage	Time 0
		SBF1	0.9998	stage	Time 0
		SUN2	0.753262	stage	Time 0
		DNAL4	0.999973	stage	Time 0
		RHBDD3	0.998069	stage	Time 0
		TOM1	0.958665	stage	Time 0
		ARSA	0.993312	stage	Time 0
		TTLL12	0.962204	stage	Time 0
		ZMAT5	0.985852	stage	Time 0
		RBFOX2	0.899485	stage	Time 0
		SYNGR1	0.783367	stage	Time 0
		TAB1	0.812185	stage	Time 0
		ASCC2	0.789906	stage	Time 0
		MIEF1	0.999943	stage	Time 0
		PNPLA3	0.998043	stage	Time 0
		MYH9	0.790428	stage	Time 0
		FOXRED2	0.999912	stage	Time 0
		SGSM3	0.955202	stage	Time 0
		IFT27	0.999998	stage	Time 0
		RBX1	0.973356	stage	Time 0
		L3MBTL2	0.664886	stage	Time 0
		RANGAP1	0.993916	stage	Time 0
		PHF5A	0.998355	stage	Time 0
		ACO2	0.907484	stage	Time 0
		PMM1	0.985088	stage	Time 0
		DESI1	0.938315	stage	Time 0
		CERK	0.969171	stage	Time 0
		BRD1	0.747142	stage	Time 0
		ZBED4	0.75957	stage	Time 0
		HDAC10	0.999967	stage	Time 0
		ABHD4	0.999448	stage	Time 0
		KHNYN	0.9962	stage	Time 0
		FKBP3	0.894237	stage	Time 0
		SDR39U1	1	stage	Time 0
		PRMT5	0.915064	stage	Time 0
		AP4S1	0.909381	stage	Time 0
		POLE2	0.975706	stage	Time 0
		SOS2	0.771964	stage	Time 0
		CDKL1	0.669441	stage	Time 0
		NIN	0.959351	stage	Time 0
		PYGL	0.970642	stage	Time 0
		GNPNAT1	0.763099	stage	Time 0
		DDHD1	0.855766	stage	Time 0
		CDKN3	0.975705	stage	Time 0
		ATP6V1D	0.92348	stage	Time 0
		PIGH	0.9814	stage	Time 0
		TIMM9	0.920617	stage	Time 0
		GSTZ1	0.999743	stage	Time 0
		KIAA0586	0.843392	stage	Time 0
		TMED8	0.949624	stage	Time 0
		SPTLC2	0.989922	stage	Time 0
		RIN3	0.99688	stage	Time 0
		SNW1	0.86304	stage	Time 0
		ITPK1	0.7034	stage	Time 0
		DHRS7	0.965724	stage	Time 0
		GALNT16	0.999909	stage	Time 0
		CEP128	0.999609	stage	Time 0
		HIF1A	0.86571	stage	Time 0
		DICER1	0.929995	stage	Time 0
		MTHFD1	0.878215	stage	Time 0
		ZC3H14	0.74715	stage	Time 0
		TELO2	0.816204	stage	Time 0
		BDKRB1	0.926285	stage	Time 0
		ACIN1	0.927594	stage	Time 0
		CCNB1IP1	1	stage	Time 0
		TRIP11	0.990216	stage	Time 0
		EFS	0.984417	stage	Time 0
		ARHGAP5	0.808098	stage	Time 0
		CINP	0.677482	stage	Time 0
		DHRS2	0.998393	stage	Time 0
		PCK2	0.992401	stage	Time 0
		NFKBIA	0.90618	stage	Time 0
		EMC9	0.962782	stage	Time 0
		TM9SF1	0.915049	stage	Time 0
		GMPR2	0.820375	stage	Time 0
		RABGGTA	0.764624	stage	Time 0
		NFATC4	0.801501	stage	Time 0
		PLTP	0.994909	stage	Time 0
		TRPC4AP	0.991866	stage	Time 0
		PROCR	0.999997	stage	Time 0
		GINS1	0.866021	stage	Time 0
		NINL	0.933694	stage	Time 0
		CD40	0.896346	stage	Time 0
		ZMYND8	0.996765	stage	Time 0
		IFT52	0.99498	stage	Time 0
		MYBL2	0.999806	stage	Time 0
		NDRG3	0.805165	stage	Time 0
		PABPC1L	0.998355	stage	Time 0
		STK4	0.92507	stage	Time 0
		DOK5	0.696555	stage	Time 0
		CSTF1	0.860441	stage	Time 0
		DNAJC5	0.861897	stage	Time 0
		PRELID3B	0.972701	stage	Time 0
		MTG2	0.952622	stage	Time 0
		MRGBP	0.911517	stage	Time 0
		TCFL5	0.665715	stage	Time 0
		DIDO1	0.711469	stage	Time 0
		GID8	0.911498	stage	Time 0
		ARFGAP1	0.965326	stage	Time 0
		EEF1A2	0.736736	stage	Time 0
		CDC25B	0.985016	stage	Time 0
		ARFRP1	0.762445	stage	Time 0
		NDUFAF5	0.660318	stage	Time 0
		TRIB3	0.996933	stage	Time 0
		FERMT1	0.996318	stage	Time 0
		PLCB4	0.964532	stage	Time 0
		MYL9	0.980221	stage	Time 0
		TM9SF4	0.989388	stage	Time 0
		SAMHD1	0.683676	stage	Time 0
		KIF3B	0.876361	stage	Time 0
		NOP56	0.957985	stage	Time 0
		IDH3B	0.999593	stage	Time 0
		JAG1	0.983917	stage	Time 0
		CDK5RAP1	0.997902	stage	Time 0
		SNTA1	0.893028	stage	Time 0
		PXMP4	0.993879	stage	Time 0
		CST3	0.999914	stage	Time 0
		WFDC2	0.999949	stage	Time 0
		DNTTIP1	0.942702	stage	Time 0
		TNNC2	0.960295	stage	Time 0
		ACOT8	0.990223	stage	Time 0
		APMAP	0.775522	stage	Time 0
		ADNP2	0.995208	stage	Time 0
		RBFA	1	stage	Time 0
		METTL4	0.999822	stage	Time 0
		MYL12A	0.860963	stage	Time 0
		CEP76	0.99801	stage	Time 0
		CEP192	0.998029	stage	Time 0
		POLI	0.99989	stage	Time 0
		MIB1	0.999512	stage	Time 0
		RBBP8	0.984925	stage	Time 0
		MXRA5	0.977706	stage	Time 0
		ATG4A	0.984766	stage	Time 0
		STS	0.986534	stage	Time 0
		TBL1X	0.970368	stage	Time 0
		GPR143	0.999338	stage	Time 0
		PGRMC1	0.730815	stage	Time 0
		POLA1	0.999999	stage	Time 0
		NKAP	0.998101	stage	Time 0
		PRPS2	0.763657	stage	Time 0
		MOSPD1	0.845558	stage	Time 0
		WDR13	0.999294	stage	Time 0
		SUV39H1	0.922126	stage	Time 0
		SRPX	0.749373	stage	Time 0
		STAG2	0.754849	stage	Time 0
		ATP11C	0.884209	stage	Time 0
		PLP2	0.980904	stage	Time 0
		PLS3	0.782575	stage	Time 0
		NAA10	0.889501	stage	Time 0
		ELF4	0.903083	stage	Time 0
		SMARCA1	0.93563	stage	Time 0
		SLC25A14	0.914434	stage	Time 0
		SCML2	0.993843	stage	Time 0
		SLC35A2	0.761616	stage	Time 0
		PQBP1	0.98499	stage	Time 0
		PCSK1N	0.698793	stage	Time 0
		EMD	0.999921	stage	Time 0
		TAZ	0.723393	stage	Time 0
		MAGT1	0.994297	stage	Time 0
		SMS	0.851186	stage	Time 0
		UBL4A	0.991719	stage	Time 0
		CD99L2	1	stage	Time 0
		PCYT1B	0.961091	stage	Time 0
		KLHL4	0.703669	stage	Time 0
		FGD1	0.912003	stage	Time 0
		PIN4	0.944542	stage	Time 0
		PORCN	0.917517	stage	Time 0
		RBM3	0.999999	stage	Time 0
		PBDC1	0.995449	stage	Time 0
		FNDC3A	0.999922	stage	Time 0
		CAB39L	0.997202	stage	Time 0
		KLF5	0.972099	stage	Time 0
		UGGT2	1	stage	Time 0
		PARP4	0.805107	stage	Time 0
		SUPT20H	0.999316	stage	Time 0
		MRPS31	0.999953	stage	Time 0
		KPNA3	0.656246	stage	Time 0
		VWA8	0.676336	stage	Time 0
		INTS6	0.676423	stage	Time 0
		DHRS12	1	stage	Time 0
		TSC22D1	0.808951	stage	Time 0
		CLN5	0.958196	stage	Time 0
		MGRN1	0.992957	stage	Time 0
		ZNF629	0.995331	stage	Time 0
		TRADD	0.939073	stage	Time 0
		CORO1A	0.804655	stage	Time 0
		MAPK3	0.975249	stage	Time 0
		LYRM1	0.993027	stage	Time 0
		NUTF2	0.663652	stage	Time 0
		NUP93	0.998637	stage	Time 0
		CENPT	0.992404	stage	Time 0
		ARL2BP	0.910696	stage	Time 0
		ZNF423	0.993538	stage	Time 0
		ACD	0.693625	stage	Time 0
		PARD6A	0.978128	stage	Time 0
		ZNF821	0.703057	stage	Time 0
		MMP15	0.67097	stage	Time 0
		USB1	0.998895	stage	Time 0
		CCDC113	0.833193	stage	Time 0
		NME3	0.955396	stage	Time 0
		PSMD7	0.67233	stage	Time 0
		SETD6	0.93342	stage	Time 0
		HAS3	0.999349	stage	Time 0
		TANGO6	0.999977	stage	Time 0
		SLC7A6	1	stage	Time 0
		PLA2G15	0.881632	stage	Time 0
		WDR59	0.736235	stage	Time 0
		MON1B	0.79977	stage	Time 0
		CMC2	0.72372	stage	Time 0
		AXIN1	0.781824	stage	Time 0
		NPRL3	0.999992	stage	Time 0
		MLYCD	0.898471	stage	Time 0
		MPG	0.94096	stage	Time 0
		HSDL1	0.982642	stage	Time 0
		TAF1C	0.821365	stage	Time 0
		NAGPA	0.997181	stage	Time 0
		WFDC1	0.994736	stage	Time 0
		COTL1	0.993812	stage	Time 0
		CRISPLD2	0.70443	stage	Time 0
		TSC2	0.94239	stage	Time 0
		MTHFSD	1	stage	Time 0
		CLCN7	0.959734	stage	Time 0
		ANTKMT	0.9652	stage	Time 0
		SLC7A5	0.741954	stage	Time 0
		METRN	0.967858	stage	Time 0
		FBXO31	0.989227	stage	Time 0
		STUB1	0.999959	stage	Time 0
		RHBDL1	0.761926	stage	Time 0
		NUBP1	0.913187	stage	Time 0
		EEF2K	0.999919	stage	Time 0
		PIEZO1	0.888032	stage	Time 0
		GSPT1	0.995986	stage	Time 0
		ZNF174	0.99994	stage	Time 0
		EARS2	0.990747	stage	Time 0
		CPPED1	0.873057	stage	Time 0
		HMOX2	0.87771	stage	Time 0
		BFAR	0.999538	stage	Time 0
		RBL2	0.964424	stage	Time 0
		QPRT	0.99942	stage	Time 0
		PYCARD	0.999948	stage	Time 0
		MAZ	0.927002	stage	Time 0
		BCKDK	0.952385	stage	Time 0
		RNF40	0.881311	stage	Time 0
		KNOP1	0.848614	stage	Time 0
		AAGAB	0.999939	stage	Time 0
		LACTB	0.766153	stage	Time 0
		CORO2B	0.999714	stage	Time 0
		CSK	0.991845	stage	Time 0
		MTFMT	0.824266	stage	Time 0
		IGDCC4	0.997283	stage	Time 0
		CTSH	0.856122	stage	Time 0
		TTC23	0.725227	stage	Time 0
		FAH	0.999819	stage	Time 0
		EHD4	0.733687	stage	Time 0
		CEP152	0.939148	stage	Time 0
		TJP1	0.999715	stage	Time 0
		BMF	0.827481	stage	Time 0
		MYEF2	0.753246	stage	Time 0
		CSPP1	0.998843	stage	Time 0
		BRF2	0.886632	stage	Time 0
		ZFAND1	0.999966	stage	Time 0
		INTS9	0.982584	stage	Time 0
		RIPK2	0.904757	stage	Time 0
		DECR1	0.725276	stage	Time 0
		IMPAD1	0.831187	stage	Time 0
		SFRP1	0.879246	stage	Time 0
		NIPAL2	0.969742	stage	Time 0
		PLAT	0.999999	stage	Time 0
		GDAP1	0.999888	stage	Time 0
		EMC2	0.997999	stage	Time 0
		NDRG1	0.787534	stage	Time 0
		ZC2HC1A	0.991976	stage	Time 0
		ARMC1	0.900848	stage	Time 0
		TRPS1	0.999932	stage	Time 0
		SPAG1	0.90077	stage	Time 0
		CHRAC1	0.969344	stage	Time 0
		SNX16	0.999363	stage	Time 0
		UBR5	0.999951	stage	Time 0
		GSDMD	0.997356	stage	Time 0
		TSTA3	0.958685	stage	Time 0
		EEF1D	0.991531	stage	Time 0
		SH2D4A	0.988138	stage	Time 0
		INTS10	0.929501	stage	Time 0
		ERI1	0.998572	stage	Time 0
		SLC39A14	0.808257	stage	Time 0
		MTMR9	0.864572	stage	Time 0
		UBXN8	0.984932	stage	Time 0
		PPP2CB	0.693269	stage	Time 0
		ERICH1	0.979466	stage	Time 0
		TUSC3	0.999918	stage	Time 0
		ARHGEF10	0.828194	stage	Time 0
		KLHDC4	0.999982	stage	Time 0
		MCM4	0.77551	stage	Time 0
		KCTD9	0.789587	stage	Time 0
		ASAH1	1	stage	Time 0
		NUCB1	0.887233	stage	Time 0
		DHDH	0.999992	stage	Time 0
		ECH1	1	stage	Time 0
		HNRNPL	0.999392	stage	Time 0
		NFKBIB	0.830901	stage	Time 0
		CLPTM1	0.764578	stage	Time 0
		PPP1R37	0.782784	stage	Time 0
		PIH1D1	0.965484	stage	Time 0
		PPP1R13L	0.766369	stage	Time 0
		PEX11G	0.989225	stage	Time 0
		DOT1L	0.984161	stage	Time 0
		PLEKHJ1	0.900134	stage	Time 0
		RNASEH2A	0.999976	stage	Time 0
		AMH	0.997717	stage	Time 0
		DKKL1	0.995739	stage	Time 0
		TRMT1	0.948331	stage	Time 0
		STX10	0.70494	stage	Time 0
		DMPK	0.93352	stage	Time 0
		CCDC130	0.99991	stage	Time 0
		TLE5	0.751428	stage	Time 0
		MED25	0.999955	stage	Time 0
		SNAPC2	0.971863	stage	Time 0
		CCDC61	0.71233	stage	Time 0
		IL27RA	0.997794	stage	Time 0
		ASF1B	0.999981	stage	Time 0
		VRK3	0.999285	stage	Time 0
		FAM32A	0.830701	stage	Time 0
		AKAP8	0.928091	stage	Time 0
		ILVBL	0.956607	stage	Time 0
		POP4	0.995801	stage	Time 0
		CCNE1	0.896131	stage	Time 0
		URI1	0.878	stage	Time 0
		FBL	0.668074	stage	Time 0
		PRX	0.952795	stage	Time 0
		PIAS4	0.728334	stage	Time 0
		NUMBL	0.777814	stage	Time 0
		EBI3	0.984739	stage	Time 0
		YJU2	0.802493	stage	Time 0
		POLR2I	0.918118	stage	Time 0
		CLIP3	0.80545	stage	Time 0
		PRKD2	0.927278	stage	Time 0
		APLP1	0.68199	stage	Time 0
		CACTIN	0.999975	stage	Time 0
		CCDC9	0.955101	stage	Time 0
		HNRNPUL1	0.710456	stage	Time 0
		FZR1	0.968197	stage	Time 0
		BBC3	0.99837	stage	Time 0
		DMAC2	0.673412	stage	Time 0
		PLIN3	0.999711	stage	Time 0
		ICAM4	0.665605	stage	Time 0
		NOP53	0.756964	stage	Time 0
		ETFB	0.910144	stage	Time 0
		NAPA	0.956542	stage	Time 0
		MEIS3	0.999748	stage	Time 0
		CNFN	0.999133	stage	Time 0
		KDELR1	0.758616	stage	Time 0
		CYTH2	0.706408	stage	Time 0
		GRIN2D	0.67595	stage	Time 0
		CLEC11A	0.954158	stage	Time 0
		CARD8	0.980278	stage	Time 0
		LIG1	0.999755	stage	Time 0
		PLA2G4C	0.97692	stage	Time 0
		TMEM205	0.999266	stage	Time 0
		PLPPR2	0.99821	stage	Time 0
		BCAT2	0.835436	stage	Time 0
		PLEKHA4	0.955479	stage	Time 0
		PPP2R1A	0.87549	stage	Time 0
		TNPO2	0.999216	stage	Time 0
		WDR83OS	0.779827	stage	Time 0
		GCDH	0.999348	stage	Time 0
		DNASE2	0.999999	stage	Time 0
		PRPF31	0.999942	stage	Time 0
		ISYNA1	0.813202	stage	Time 0
		CRTC1	0.997908	stage	Time 0
		ETV2	0.997106	stage	Time 0
		TMEM147	0.90954	stage	Time 0
		TMEM59L	0.991825	stage	Time 0
		USF2	0.870687	stage	Time 0
		SCN1B	0.804783	stage	Time 0
		ZNF574	0.99099	stage	Time 0
		GRIK5	0.776571	stage	Time 0
		SIPA1L3	0.867421	stage	Time 0
		ETHE1	0.88751	stage	Time 0
		CADM4	0.984414	stage	Time 0
		SMG9	0.96656	stage	Time 0
		CFAP69	0.967726	stage	Time 0
		GTPBP10	0.858502	stage	Time 0
		CDK6	0.820682	stage	Time 0
		TFPI2	0.829593	stage	Time 0
		BET1	0.970858	stage	Time 0
		NAMPT	0.713686	stage	Time 0
		ITGB8	0.928313	stage	Time 0
		HBP1	0.979895	stage	Time 0
		SP4	0.88055	stage	Time 0
		MTPN	0.829226	stage	Time 0
		PTN	0.672194	stage	Time 0
		MPP6	0.664841	stage	Time 0
		GSDME	0.999665	stage	Time 0
		OGDH	0.994409	stage	Time 0
		ADAP1	0.999668	stage	Time 0
		CAV2	0.943109	stage	Time 0
		CAV1	0.942358	stage	Time 0
		MET	0.686307	stage	Time 0
		RNF32	0.809665	stage	Time 0
		DNAJB6	0.999869	stage	Time 0
		LFNG	0.980809	stage	Time 0
		BRAT1	0.997457	stage	Time 0
		IQCE	0.97473	stage	Time 0
		CPVL	0.982102	stage	Time 0
		GRB10	0.990648	stage	Time 0
		ABHD11	0.999927	stage	Time 0
		FKBP14	0.790832	stage	Time 0
		PLEKHA8	0.71729	stage	Time 0
		NOD1	0.995132	stage	Time 0
		GARS1	0.950159	stage	Time 0
		EPHB6	0.709071	stage	Time 0
		MINDY4	0.999441	stage	Time 0
		CASP2	0.999966	stage	Time 0
		CHCHD2	0.998313	stage	Time 0
		HSPB1	0.770705	stage	Time 0
		NPTX2	0.744469	stage	Time 0
		WASL	0.939655	stage	Time 0
		AIMP2	0.985632	stage	Time 0
		MOSPD3	0.820856	stage	Time 0
		PCOLCE	0.738192	stage	Time 0
		SERPINE1	0.993655	stage	Time 0
		AP1S1	0.999998	stage	Time 0
		C1GALT1	1	stage	Time 0
		PLOD3	0.999993	stage	Time 0
		ZNHIT1	0.904543	stage	Time 0
		GLCCI1	0.920451	stage	Time 0
		PHF14	0.840075	stage	Time 0
		CEP41	0.94616	stage	Time 0
		ZNF862	0.989709	stage	Time 0
		MEST	0.947074	stage	Time 0
		ANKMY2	0.783713	stage	Time 0
		RARRES2	0.943891	stage	Time 0
		AHR	0.921345	stage	Time 0
		GLI3	0.970473	stage	Time 0
		BLVRA	0.781169	stage	Time 0
		TMEM248	0.999937	stage	Time 0
		PRKAG2	0.989605	stage	Time 0
		AEBP1	0.989398	stage	Time 0
		POLD2	0.908107	stage	Time 0
		BCL7B	0.768602	stage	Time 0
		TBL2	0.999699	stage	Time 0
		LIMK1	0.997524	stage	Time 0
		SPATA6L	0.98732	stage	Time 0
		SLC1A1	0.691614	stage	Time 0
		FSD1L	0.884352	stage	Time 0
		SPIN1	0.993664	stage	Time 0
		MEGF9	0.750547	stage	Time 0
		TRIM14	0.909663	stage	Time 0
		C5	0.999971	stage	Time 0
		TLE4	0.704939	stage	Time 0
		PTGR1	0.999976	stage	Time 0
		SUSD1	0.991885	stage	Time 0
		AKNA	0.651595	stage	Time 0
		AK1	0.760718	stage	Time 0
		RLN2	0.999774	stage	Time 0
		PLGRKT	0.975745	stage	Time 0
		TBC1D13	0.961976	stage	Time 0
		KANK1	0.969263	stage	Time 0
		ELAVL2	0.906114	stage	Time 0
		CREB3	0.719964	stage	Time 0
		MPDZ	0.983924	stage	Time 0
		DDX58	0.997415	stage	Time 0
		BAG1	0.999001	stage	Time 0
		NPDC1	0.832574	stage	Time 0
		SETX	0.999996	stage	Time 0
		ABCA2	0.989756	stage	Time 0
		SHB	0.836441	stage	Time 0
		ABHD17B	0.658329	stage	Time 0
		EXOSC3	1	stage	Time 0
		PDLIM1	0.999837	stage	Time 0
		CCNJ	0.700377	stage	Time 0
		ATRNL1	0.958126	stage	Time 0
		HPS1	0.999995	stage	Time 0
		PHYH	0.865537	stage	Time 0
		RASSF4	0.999999	stage	Time 0
		RAB11FIP2	0.926923	stage	Time 0
		CXCL12	0.997932	stage	Time 0
		ERLIN1	0.988912	stage	Time 0
		DDX50	0.968393	stage	Time 0
		MAPK8	0.805655	stage	Time 0
		ATE1	0.991026	stage	Time 0
		NSMCE4A	0.996659	stage	Time 0
		UNC5B	0.998973	stage	Time 0
		VSIR	0.702194	stage	Time 0
		MICU1	0.883378	stage	Time 0
		PPP3CB	0.939405	stage	Time 0
		CCSER2	0.889798	stage	Time 0
		SFXN3	0.904386	stage	Time 0
		KAZALD1	0.999079	stage	Time 0
		NPM3	0.976487	stage	Time 0
		TNKS2	0.77637	stage	Time 0
		FBXL15	0.999653	stage	Time 0
		CUEDC2	0.999497	stage	Time 0
		SUFU	0.993241	stage	Time 0
		ACBD5	0.803558	stage	Time 0
		LHPP	0.999964	stage	Time 0
		LARP4B	0.999995	stage	Time 0
		GTPBP4	0.992316	stage	Time 0
		EDRF1	0.658937	stage	Time 0
		SH3PXD2A	0.671185	stage	Time 0
		PITRM1	0.994584	stage	Time 0
		STN1	0.810648	stage	Time 0
		XPNPEP1	0.773819	stage	Time 0
		SHOC2	0.982878	stage	Time 0
		CCDC6	0.997063	stage	Time 0
		CUL2	0.988128	stage	Time 0
		CCNY	0.999994	stage	Time 0
		ZMIZ1	0.998181	stage	Time 0
		PPIF	0.999239	stage	Time 0
		PBLD	1	stage	Time 0
		TSPAN14	0.707753	stage	Time 0
		TBC1D12	0.998603	stage	Time 0
		NUFIP2	0.693664	stage	Time 0
		WNT3	0.993409	stage	Time 0
		RAD51C	0.980471	stage	Time 0
		TRIM37	0.982823	stage	Time 0
		TUBD1	0.998339	stage	Time 0
		KPNB1	0.787601	stage	Time 0
		PNPO	0.999998	stage	Time 0
		CDK5RAP3	0.897431	stage	Time 0
		CBX1	0.675463	stage	Time 0
		RECQL5	0.989804	stage	Time 0
		PIGL	0.999999	stage	Time 0
		GALK1	0.99363	stage	Time 0
		INTS2	0.999934	stage	Time 0
		MED13	0.751613	stage	Time 0
		ENO3	0.999998	stage	Time 0
		RNF167	0.970985	stage	Time 0
		RAI1	0.698061	stage	Time 0
		C1QBP	0.674817	stage	Time 0
		BLMH	0.655189	stage	Time 0
		CPD	0.807345	stage	Time 0
		GOSR1	1	stage	Time 0
		SYNGR2	0.999806	stage	Time 0
		UTP6	0.972951	stage	Time 0
		DDX5	0.945158	stage	Time 0
		CCL2	0.999455	stage	Time 0
		DHX58	0.999824	stage	Time 0
		KAT2A	0.992116	stage	Time 0
		RAB5C	0.862626	stage	Time 0
		NAGLU	0.96627	stage	Time 0
		MLX	0.999988	stage	Time 0
		CNTNAP1	0.783363	stage	Time 0
		VAT1	0.999981	stage	Time 0
		RND2	0.777053	stage	Time 0
		ABCC3	0.999906	stage	Time 0
		SMURF2	0.810677	stage	Time 0
		EFTUD2	0.999657	stage	Time 0
		EFNB3	0.715022	stage	Time 0
		FAM20A	0.9464	stage	Time 0
		YWHAE	0.65936	stage	Time 0
		RANGRF	0.754236	stage	Time 0
		DHRS7B	0.999467	stage	Time 0
		TNFAIP1	0.992274	stage	Time 0
		TMEM97	0.968739	stage	Time 0
		PMP22	0.947838	stage	Time 0
		UNC119	0.775453	stage	Time 0
		ALDOC	0.971116	stage	Time 0
		RAB34	0.999672	stage	Time 0
		PHF12	0.908471	stage	Time 0
		DCUN1D4	0.991003	stage	Time 0
		USP46	0.954423	stage	Time 0
		CHIC2	0.884927	stage	Time 0
		CRACD	0.675152	stage	Time 0
		PF4V1	1	stage	Time 0
		NFKB1	0.978597	stage	Time 0
		MANBA	0.854652	stage	Time 0
		ELF2	0.670625	stage	Time 0
		TBC1D9	0.999999	stage	Time 0
		KLHL2	0.809094	stage	Time 0
		WFS1	0.997363	stage	Time 0
		GRPEL1	0.999829	stage	Time 0
		FRG1	0.979759	stage	Time 0
		CLCN3	0.767226	stage	Time 0
		AADAT	0.991395	stage	Time 0
		GALNT7	0.999921	stage	Time 0
		DHX15	0.845258	stage	Time 0
		SOD3	0.714646	stage	Time 0
		TRIM2	0.86685	stage	Time 0
		TBC1D19	0.982189	stage	Time 0
		NSD2	0.930207	stage	Time 0
		SH3D19	0.956982	stage	Time 0
		STIM2	0.654478	stage	Time 0
		MFSD10	0.990185	stage	Time 0
		GLRB	0.992173	stage	Time 0
		BST1	0.996685	stage	Time 0
		SNX25	0.999873	stage	Time 0
		UFSP2	0.983364	stage	Time 0
		FAM149A	0.999993	stage	Time 0
		NCAPG	0.997698	stage	Time 0
		UGDH	0.761381	stage	Time 0
		CTSC	0.999959	stage	Time 0
		CCDC34	0.998003	stage	Time 0
		ELP4	0.999987	stage	Time 0
		MTCH2	0.995732	stage	Time 0
		FNBP4	0.712198	stage	Time 0
		JHY	0.972958	stage	Time 0
		VWA5A	0.999994	stage	Time 0
		DNAJC4	0.999987	stage	Time 0
		SIAE	0.715643	stage	Time 0
		DTX4	0.990129	stage	Time 0
		EHD1	0.670921	stage	Time 0
		UNC93B1	0.999997	stage	Time 0
		PUS3	0.999997	stage	Time 0
		DCPS	0.990389	stage	Time 0
		KMT5B	0.879476	stage	Time 0
		FOXRED1	0.74678	stage	Time 0
		PPP6R3	0.999881	stage	Time 0
		CPT1A	0.999678	stage	Time 0
		CCND1	0.99947	stage	Time 0
		CHORDC1	0.963283	stage	Time 0
		PANX1	0.999804	stage	Time 0
		ARHGEF17	0.999605	stage	Time 0
		RNF141	0.999839	stage	Time 0
		CEP126	0.652731	stage	Time 0
		UBE4A	0.984567	stage	Time 0
		CBL	0.954261	stage	Time 0
		NECTIN1	0.838146	stage	Time 0
		KIAA1549L	0.994043	stage	Time 0
		FBXO3	0.9951	stage	Time 0
		SLC15A3	0.999972	stage	Time 0
		ACCS	0.99979	stage	Time 0
		AMBRA1	0.862808	stage	Time 0
		PTPMT1	0.67215	stage	Time 0
		CARS1	0.927729	stage	Time 0
		PITPNM1	0.999994	stage	Time 0
		NUP98	0.9908	stage	Time 0
		CHKA	0.999123	stage	Time 0
		EXPH5	0.987293	stage	Time 0
		HPS5	0.981872	stage	Time 0
		PSMD9	0.91521	stage	Time 0
		P3H3	0.984372	stage	Time 0
		PRDM4	0.925571	stage	Time 0
		CLEC2B	0.843544	stage	Time 0
		CORO1C	0.782722	stage	Time 0
		ASIC1	0.966015	stage	Time 0
		CAPRIN2	0.865325	stage	Time 0
		KCTD10	0.999021	stage	Time 0
		SLC11A2	0.970771	stage	Time 0
		MVK	0.650929	stage	Time 0
		BCL7A	0.988521	stage	Time 0
		LIN7A	0.784996	stage	Time 0
		TNS2	0.999879	stage	Time 0
		GLI1	0.984958	stage	Time 0
		PPM1H	0.996659	stage	Time 0
		WNT5B	0.950641	stage	Time 0
		FOXM1	0.999994	stage	Time 0
		ARPC3	0.96486	stage	Time 0
		MANSC1	0.999971	stage	Time 0
		ACAD10	0.999998	stage	Time 0
		ALDH2	0.98948	stage	Time 0
		CDKN1B	0.999739	stage	Time 0
		NAA25	0.919391	stage	Time 0
		LTBR	0.999836	stage	Time 0
		OGFOD2	0.899266	stage	Time 0
		CDK2AP1	0.999994	stage	Time 0
		ARHGDIB	0.987556	stage	Time 0
		GTF2H3	0.998074	stage	Time 0
		DDX55	0.936154	stage	Time 0
		SLC38A1	0.883348	stage	Time 0
		C12orf49	0.999999	stage	Time 0
		VDR	0.699408	stage	Time 0
		RFC5	0.987171	stage	Time 0
		STX2	0.885308	stage	Time 0
		CAND1	0.99899	stage	Time 0
		MDM1	0.98768	stage	Time 0
		NUP107	0.672276	stage	Time 0
		TIMELESS	0.945609	stage	Time 0
		CPSF6	0.806523	stage	Time 0
		GAPDH	0.975339	stage	Time 0
		UHRF1BP1L	0.733485	stage	Time 0
		COPS7A	0.997408	stage	Time 0
		CDCA3	0.868251	stage	Time 0
		CHPT1	0.999903	stage	Time 0
		USP5	0.988945	stage	Time 0
		TPI1	0.956809	stage	Time 0
		SPSB2	0.962816	stage	Time 0
		ENO2	0.994853	stage	Time 0
		LPCAT3	0.99843	stage	Time 0
		NT5DC3	0.760423	stage	Time 0
		CMAS	0.99793	stage	Time 0
		C2CD5	0.98801	stage	Time 0
		PHC1	0.768962	stage	Time 0
		FGFR1OP2	0.834341	stage	Time 0
		COL12A1	0.999892	stage	Time 0
		PAK1IP1	0.967253	stage	Time 0
		NEDD9	0.999751	stage	Time 0
		RNGTT	0.843526	stage	Time 0
		MAN1A1	0.998942	stage	Time 0
		SERINC1	0.667024	stage	Time 0
		HDDC2	0.826548	stage	Time 0
		HINT3	0.990972	stage	Time 0
		RIPOR2	0.999958	stage	Time 0
		SASH1	0.918143	stage	Time 0
		UST	0.984541	stage	Time 0
		FANCE	0.999611	stage	Time 0
		MAPK14	0.650895	stage	Time 0
		KCTD20	0.970098	stage	Time 0
		STK38	0.846926	stage	Time 0
		SOD2	0.997264	stage	Time 0
		MRPL18	0.928625	stage	Time 0
		MCM3	0.993592	stage	Time 0
		FBXO9	0.995126	stage	Time 0
		CD83	0.998725	stage	Time 0
		SAYSD1	0.705719	stage	Time 0
		CAP2	0.755032	stage	Time 0
		GPR63	0.947306	stage	Time 0
		FBXL4	0.683696	stage	Time 0
		ASCC3	0.904619	stage	Time 0
		MED23	0.995837	stage	Time 0
		GPLD1	0.998129	stage	Time 0
		ALDH5A1	0.998941	stage	Time 0
		CRYBG1	0.84256	stage	Time 0
		ACOT13	0.991416	stage	Time 0
		B3GAT2	0.973562	stage	Time 0
		SOBP	0.81348	stage	Time 0
		SNX3	1	stage	Time 0
		TRIM38	0.657724	stage	Time 0
		ZBTB24	0.814706	stage	Time 0
		PERP	0.988119	stage	Time 0
		ADGRG6	0.828971	stage	Time 0
		PHACTR2	0.828858	stage	Time 0
		CUTA	0.997872	stage	Time 0
		QKI	0.984153	stage	Time 0
		PDE10A	0.815593	stage	Time 0
		MDFI	0.942168	stage	Time 0
		TFEB	0.67532	stage	Time 0
		FAM120B	0.999973	stage	Time 0
		PPP2R5D	0.791144	stage	Time 0
		SRF	0.767629	stage	Time 0
		CUL9	0.70572	stage	Time 0
		DNPH1	0.998258	stage	Time 0
		DUSP22	0.869842	stage	Time 0
		TMEM30A	0.994694	stage	Time 0
		GMDS	0.990448	stage	Time 0
		VEGFA	0.814062	stage	Time 0
		PRPF4B	0.928702	stage	Time 0
		SLC29A1	0.874539	stage	Time 0
		LAMA4	0.903229	stage	Time 0
		TENT5A	0.840884	stage	Time 0
		PRSS16	0.999746	stage	Time 0
		ERBIN	0.968141	stage	Time 0
		PCDHB2	0.999999	stage	Time 0
		NUDT12	0.874658	stage	Time 0
		CEP72	0.85127	stage	Time 0
		MAN2A1	0.805352	stage	Time 0
		SEMA5A	0.657691	stage	Time 0
		TENT4A	0.987331	stage	Time 0
		HMGCS1	0.885719	stage	Time 0
		DAP	0.998591	stage	Time 0
		BRD8	0.989653	stage	Time 0
		KIF20A	0.987989	stage	Time 0
		NNT	0.946117	stage	Time 0
		MRPS30	0.877466	stage	Time 0
		MRPS27	0.985098	stage	Time 0
		PFDN1	0.913403	stage	Time 0
		HBEGF	0.997904	stage	Time 0
		LOX	0.696261	stage	Time 0
		APBB3	0.999893	stage	Time 0
		TMCO6	0.901264	stage	Time 0
		IK	0.930198	stage	Time 0
		CERT1	0.856896	stage	Time 0
		FAF2	0.995711	stage	Time 0
		CLK4	0.81721	stage	Time 0
		THG1L	0.995734	stage	Time 0
		ARSB	0.986196	stage	Time 0
		DROSHA	0.984195	stage	Time 0
		CDH6	0.926963	stage	Time 0
		LNPEP	0.954652	stage	Time 0
		PDE4D	0.994658	stage	Time 0
		RAD1	0.999566	stage	Time 0
		SLC12A7	0.924168	stage	Time 0
		RAD50	1	stage	Time 0
		GNPDA1	0.999734	stage	Time 0
		FGF1	0.758583	stage	Time 0
		NR3C1	0.818199	stage	Time 0
		PPWD1	0.994817	stage	Time 0
		LIFR	0.925168	stage	Time 0
		TXNDC15	0.952286	stage	Time 0
		RARS1	0.993216	stage	Time 0
		WWC1	0.99787	stage	Time 0
		MACROH2A1	0.69749	stage	Time 0
		TCERG1	0.673156	stage	Time 0
		DPYSL3	0.999992	stage	Time 0
		SMAD5	0.879353	stage	Time 0
		CSNK1A1	0.747033	stage	Time 0
		ERGIC1	0.66151	stage	Time 0
		ATP6V0E1	0.748625	stage	Time 0
		BNIP1	0.776803	stage	Time 0
		STC2	0.994938	stage	Time 0
		HRH2	0.950121	stage	Time 0
		DBN1	0.751414	stage	Time 0
		SMC4	0.932413	stage	Time 0
		ACTR8	0.999844	stage	Time 0
		TIMMDC1	0.996895	stage	Time 0
		NPHP3	0.891174	stage	Time 0
		NIT2	0.81487	stage	Time 0
		FAM162A	0.809099	stage	Time 0
		OGG1	0.931396	stage	Time 0
		CEP70	0.730645	stage	Time 0
		RBP1	0.855041	stage	Time 0
		SLC25A36	0.999816	stage	Time 0
		RNF7	0.890335	stage	Time 0
		TFDP2	0.996046	stage	Time 0
		WNT5A	0.982102	stage	Time 0
		PRKAR2A	0.99845	stage	Time 0
		USP4	0.789442	stage	Time 0
		GNAI2	0.971916	stage	Time 0
		TFG	0.680441	stage	Time 0
		TUSC2	0.994717	stage	Time 0
		C3orf14	0.834979	stage	Time 0
		IFT57	0.924532	stage	Time 0
		GNB4	0.998719	stage	Time 0
		IQCG	0.942729	stage	Time 0
		NCBP2	0.999831	stage	Time 0
		SLC41A3	0.999964	stage	Time 0
		PLXNA1	0.850014	stage	Time 0
		PODXL2	0.976948	stage	Time 0
		KLHL18	0.999634	stage	Time 0
		SCAP	0.984028	stage	Time 0
		NEK11	0.953672	stage	Time 0
		PLSCR4	0.993346	stage	Time 0
		HEMK1	1	stage	Time 0
		CISH	0.760084	stage	Time 0
		MAPKAPK3	0.996202	stage	Time 0
		WDR48	0.987519	stage	Time 0
		COMMD2	0.988112	stage	Time 0
		ABCC5	0.994672	stage	Time 0
		ABHD14B	0.984666	stage	Time 0
		EIF1B	0.864008	stage	Time 0
		FOXP1	0.971057	stage	Time 0
		EIF4G1	0.678059	stage	Time 0
		NEK4	0.843444	stage	Time 0
		ADAM23	0.662347	stage	Time 0
		DGUOK	0.999994	stage	Time 0
		MOB1A	0.812654	stage	Time 0
		KANSL3	0.999746	stage	Time 0
		LMAN2L	0.990703	stage	Time 0
		RTKN	0.887157	stage	Time 0
		TTL	0.999962	stage	Time 0
		PIKFYVE	0.997821	stage	Time 0
		FAHD2A	0.999986	stage	Time 0
		ACTR1B	0.938043	stage	Time 0
		SLC35F5	0.984178	stage	Time 0
		ACTR3	0.82672	stage	Time 0
		EPB41L5	0.989804	stage	Time 0
		SF3B6	0.985206	stage	Time 0
		TP53I3	0.999988	stage	Time 0
		CENPA	0.998215	stage	Time 0
		NRBP1	0.923273	stage	Time 0
		FNDC4	0.912755	stage	Time 0
		ITGA4	0.862748	stage	Time 0
		PSMD14	0.677991	stage	Time 0
		SNX17	0.999838	stage	Time 0
		PCSK4	0.993173	stage	Time 0
		IFIH1	0.921991	stage	Time 0
		GCA	0.995881	stage	Time 0
		GRB14	0.992456	stage	Time 0
		HTRA2	0.997146	stage	Time 0
		LOXL3	0.813013	stage	Time 0
		DOK1	0.993186	stage	Time 0
		GALNT3	0.878654	stage	Time 0
		EVA1A	0.662263	stage	Time 0
		LANCL1	0.999912	stage	Time 0
		WDR75	0.997322	stage	Time 0
		FANCL	0.997945	stage	Time 0
		FN1	0.834137	stage	Time 0
		STAT1	0.69387	stage	Time 0
		GLS	0.750851	stage	Time 0
		PAPOLG	0.981518	stage	Time 0
		UNC50	0.853052	stage	Time 0
		IGFBP2	0.797845	stage	Time 0
		ELMOD3	0.999973	stage	Time 0
		IGFBP5	0.861777	stage	Time 0
		EFHD1	0.800427	stage	Time 0
		CCT4	0.861412	stage	Time 0
		GGCX	0.953142	stage	Time 0
		EHBP1	0.846855	stage	Time 0
		COQ10B	0.765144	stage	Time 0
		CHST10	0.684395	stage	Time 0
		PDCL3	0.661102	stage	Time 0
		KDM3A	0.99501	stage	Time 0
		CHMP3	0.999679	stage	Time 0
		IL1R1	0.882365	stage	Time 0
		MLPH	0.999693	stage	Time 0
		CNPPD1	0.854746	stage	Time 0
		UXS1	0.999924	stage	Time 0
		STK16	0.99972	stage	Time 0
		HDLBP	0.696466	stage	Time 0
		PPP1R7	0.989901	stage	Time 0
		STK25	0.993472	stage	Time 0
		ID2	0.999158	stage	Time 0
		HPCAL1	0.956933	stage	Time 0
		BIRC6	0.999997	stage	Time 0
		PLEKHB2	0.999998	stage	Time 0
		STRN	0.977087	stage	Time 0
		CEBPZ	0.980076	stage	Time 0
		PRKD3	0.77897	stage	Time 0
		DCAF17	0.665829	stage	Time 0
		RAB3GAP1	0.996856	stage	Time 0
		SLC25A12	0.999994	stage	Time 0
		RMDN2	0.808857	stage	Time 0
		DARS1	0.839511	stage	Time 0
		SDC1	0.686052	stage	Time 0
		WIPF1	0.840601	stage	Time 0
		ORC2	0.895631	stage	Time 0
		COX7A2L	0.998656	stage	Time 0
		ORC4	0.838613	stage	Time 0
		THADA	0.974774	stage	Time 0
		AAK1	0.987911	stage	Time 0
		TRAK2	0.998326	stage	Time 0
		PCYOX1	0.651388	stage	Time 0
		ARID3A	0.791325	stage	Time 0
		NFE2L2	0.997271	stage	Time 0
		MSH6	0.958301	stage	Time 0
		PLEKHA3	0.999714	stage	Time 0
		SPR	0.999837	stage	Time 0
		PARD3B	0.999998	stage	Time 0
		FARSB	0.972274	stage	Time 0
		DHCR24	0.686756	stage	Time 0
		DNAJC16	0.970829	stage	Time 0
		MARK1	0.711389	stage	Time 0
		MORN1	1	stage	Time 0
		GPX7	0.742892	stage	Time 0
		RALGPS2	0.987375	stage	Time 0
		CEP104	0.978219	stage	Time 0
		LRRC42	0.996012	stage	Time 0
		WRAP73	0.847369	stage	Time 0
		MRPL37	0.999405	stage	Time 0
		ICMT	0.895341	stage	Time 0
		STXBP3	0.998916	stage	Time 0
		ERRFI1	0.989777	stage	Time 0
		PARK7	0.679308	stage	Time 0
		KIAA1324	0.883087	stage	Time 0
		AMPD2	0.736875	stage	Time 0
		WDR77	0.997278	stage	Time 0
		HDAC1	0.69857	stage	Time 0
		S100PBP	0.998716	stage	Time 0
		RNF19B	0.675133	stage	Time 0
		SCAMP3	0.672609	stage	Time 0
		SFPQ	0.746219	stage	Time 0
		RHOU	0.989658	stage	Time 0
		ARHGEF2	0.741134	stage	Time 0
		LAMTOR2	0.87364	stage	Time 0
		DOCK7	0.965307	stage	Time 0
		FBXO2	0.99943	stage	Time 0
		FBXO6	0.877293	stage	Time 0
		SWT1	0.694934	stage	Time 0
		IVNS1ABP	0.749047	stage	Time 0
		MFN2	0.999823	stage	Time 0
		MIIP	1	stage	Time 0
		SMG7	0.995568	stage	Time 0
		SLC35D1	0.947455	stage	Time 0
		GADD45A	0.98605	stage	Time 0
		PRDM2	0.993431	stage	Time 0
		RGS2	0.96583	stage	Time 0
		CTH	0.947624	stage	Time 0
		CD58	0.66111	stage	Time 0
		TTF2	0.999964	stage	Time 0
		KIF21B	0.997526	stage	Time 0
		TMEM9	0.955876	stage	Time 0
		WARS2	0.997726	stage	Time 0
		OSCP1	0.786229	stage	Time 0
		MRPS15	0.803622	stage	Time 0
		GNPAT	0.957521	stage	Time 0
		TSNAX	0.999751	stage	Time 0
		NID1	0.985221	stage	Time 0
		MTR	0.905906	stage	Time 0
		SIPA1L2	0.943072	stage	Time 0
		ZNF684	0.848369	stage	Time 0
		AKT3	0.971031	stage	Time 0
		ACADM	0.997383	stage	Time 0
		ST6GALNAC5	0.668365	stage	Time 0
		MFAP2	0.997138	stage	Time 0
		KDM5B	0.808297	stage	Time 0
		CTBS	0.980368	stage	Time 0
		RGS4	0.992244	stage	Time 0
		SSX2IP	0.937369	stage	Time 0
		GBP1	0.983989	stage	Time 0
		KIF17	0.841188	stage	Time 0
		RAB29	0.998742	stage	Time 0
		HMGCL	0.757701	stage	Time 0
		GALE	0.998722	stage	Time 0
		ID3	0.757181	stage	Time 0
		CD46	0.923645	stage	Time 0
		APH1A	0.882464	stage	Time 0
		P3H1	0.98575	stage	Time 0
		SLC2A1	0.891448	stage	Time 0
		EBNA1BP2	0.841319	stage	Time 0
		ATP6V0B	0.99939	stage	Time 0
		B4GALT2	0.97003	stage	Time 0
		AKR1A1	0.732728	stage	Time 0
		BLZF1	0.98346	stage	Time 0
		CCDC181	0.941021	stage	Time 0
		NSUN4	0.997099	stage	Time 0
		TMED5	0.999917	stage	Time 0
		DR1	0.862911	stage	Time 0
		PRRC2C	0.927837	stage	Time 0
		F3	0.670065	stage	Time 0
		DPH5	0.938182	stage	Time 0
		TNFSF4	0.999927	stage	Time 0
		DARS2	0.821104	stage	Time 0
		UTP25	0.690275	stage	Time 0
		RCAN3	0.988913	stage	Time 0
		SYF2	0.846429	stage	Time 0
		RSRP1	0.804909	stage	Time 0
		MTFR1L	0.650559	stage	Time 0
		MAN1C1	0.948731	stage	Time 0
		NSL1	0.772062	stage	Time 0
		ARID1A	0.696873	stage	Time 0
		STX12	0.998933	stage	Time 0
		MTARC2	0.999887	stage	Time 0
		TXNDC12	0.944179	stage	Time 0
		RCN2	0.666623	stage	Time 0
		STAG1	0.967297	stage	Time 0
		STK11	0.999994	stage	Time 0
		KMT2A	0.780893	stage	Time 0
		KPTN	0.994995	stage	Time 0
		KIF14	0.974198	stage	Time 0
		DDX59	0.999999	stage	Time 0
		ATF6	0.684082	stage	Time 0
		MREG	0.988154	stage	Time 0
[truncated: 78,022 more rows]
