# Supplementary material for: Evolutionary insights into primate skeletal gene regulation using a comparative cell culture model
Source: PLoS Genet. 2022 Mar 9;18(3):e1010073. doi: 10.1371/journal.pgen.1010073 (PMC8936463; doi:10.1371/journal.pgen.1010073)
Supplement: S13 Table — (XLSX) [file pgen.1010073.s014.xlsx]

## Sheet: S13 Table
Classification Set	Category DE Genes are Significant	Gene	P.Prob.H.t0-t1	P.Prob.C.t0-t1	P.Prob.H.t1-t2	P.Prob.C.t1-t2	cell.assign	significant.subset
Stages of Differentiation	Time 0 vs. Time 1 (humans and chimps)	AIM2	0.661156	0.657472	0.211229	0.108452	stage	t0vt1.hc
		FAM86B1	0.688648	0.693381	0.213563	0.109687	stage	t0vt1.hc
		TUSC1	0.662213	0.669637	0.212516	0.109851	stage	t0vt1.hc
		TFB2M	0.698061	0.717484	0.216313	0.111202	stage	t0vt1.hc
		TXNL4B	0.694745	0.730534	0.215079	0.111549	stage	t0vt1.hc
		NPEPPS	0.741335	0.750023	0.219278	0.113443	stage	t0vt1.hc
		UBLCP1	0.815288	0.836619	0.220216	0.113654	stage	t0vt1.hc
		HSPA1A	0.799178	0.827616	0.220178	0.113736	stage	t0vt1.hc
		NOA1	0.748804	0.749228	0.22098	0.114373	stage	t0vt1.hc
		CLPTM1L	0.715746	0.707099	0.22258	0.114606	stage	t0vt1.hc
		PTDSS2	0.794767	0.810587	0.222516	0.115092	stage	t0vt1.hc
		TNNC1	0.765739	0.770654	0.223827	0.115633	stage	t0vt1.hc
		PPP2R3C	0.733539	0.726841	0.224656	0.1158	stage	t0vt1.hc
		TMEM88	0.72344	0.750413	0.223182	0.116089	stage	t0vt1.hc
		TMEM151A	0.721411	0.744628	0.225498	0.116097	stage	t0vt1.hc
		SNAPC1	0.693248	0.689394	0.22456	0.116294	stage	t0vt1.hc
		NDN	0.717208	0.744294	0.221266	0.117119	stage	t0vt1.hc
		EOLA1	0.893842	0.900014	0.225928	0.117188	stage	t0vt1.hc
		NADK	0.888975	0.87679	0.225474	0.117555	stage	t0vt1.hc
		YES1	0.857063	0.845529	0.227541	0.117734	stage	t0vt1.hc
		UFC1	0.842458	0.84433	0.227369	0.117772	stage	t0vt1.hc
		C1orf56	0.733268	0.731541	0.225352	0.117943	stage	t0vt1.hc
		ZNF550	0.889862	0.878552	0.226008	0.118187	stage	t0vt1.hc
		NKRF	0.942199	0.986875	0.228103	0.118243	stage	t0vt1.hc
		SESTD1	0.661465	0.69416	0.220844	0.118324	stage	t0vt1.hc
		PLD2	0.850426	0.839197	0.229083	0.118441	stage	t0vt1.hc
		ISG20L2	0.942251	0.949401	0.228362	0.118556	stage	t0vt1.hc
		TPBG	0.913775	0.907376	0.227917	0.118837	stage	t0vt1.hc
		TNFRSF11B	0.772557	0.797882	0.226165	0.119005	stage	t0vt1.hc
		HHEX	0.900456	0.913126	0.229858	0.119135	stage	t0vt1.hc
		TMEM63B	0.890155	0.901712	0.228079	0.119164	stage	t0vt1.hc
		ALG11	0.949238	0.96283	0.229487	0.119408	stage	t0vt1.hc
		HTD2	0.905632	0.907925	0.228921	0.119476	stage	t0vt1.hc
		ZNF250	0.889557	0.927444	0.230009	0.119624	stage	t0vt1.hc
		COQ5	0.734282	0.742688	0.228488	0.119728	stage	t0vt1.hc
		ZNF562	0.967873	0.992008	0.230739	0.119784	stage	t0vt1.hc
		ARHGEF10L	0.972752	0.998087	0.230577	0.119844	stage	t0vt1.hc
		SHISA2	0.97723	0.993106	0.230868	0.11993	stage	t0vt1.hc
		ESS2	0.879766	0.867768	0.229201	0.119985	stage	t0vt1.hc
		CFDP1	0.982255	0.997799	0.230539	0.119993	stage	t0vt1.hc
		PHACTR4	0.740698	0.751252	0.229065	0.120132	stage	t0vt1.hc
		DDAH2	0.983599	0.986287	0.231132	0.120225	stage	t0vt1.hc
		SOCS4	0.798286	0.813283	0.233194	0.120272	stage	t0vt1.hc
		RAD23A	0.998974	0.999969	0.231331	0.120428	stage	t0vt1.hc
		CCDC40	0.999899	0.999913	0.23132	0.120435	stage	t0vt1.hc
		HSPA2	0.999991	0.999999	0.231313	0.120438	stage	t0vt1.hc
		COPS7A	0.999999	1	0.231358	0.12049	stage	t0vt1.hc
		PTGS2	0.994428	0.998009	0.231239	0.120513	stage	t0vt1.hc
		EID3	0.703116	0.738473	0.230199	0.120548	stage	t0vt1.hc
		SFSWAP	0.998173	0.998782	0.231577	0.120578	stage	t0vt1.hc
		GREM1	0.951164	0.945557	0.232146	0.120579	stage	t0vt1.hc
		CAPN2	1	1	0.231646	0.120608	stage	t0vt1.hc
		RBM12	0.999626	0.999999	0.231666	0.120741	stage	t0vt1.hc
		AC015802.6	0.667526	0.669274	0.234714	0.120777	stage	t0vt1.hc
		CCDC186	0.999955	0.988008	0.231631	0.12079	stage	t0vt1.hc
		EPHX2	0.999849	1	0.231997	0.120792	stage	t0vt1.hc
		ITM2A	0.999959	1	0.231703	0.120859	stage	t0vt1.hc
		RNF157	1	0.999999	0.232208	0.120892	stage	t0vt1.hc
		MTF1	0.976138	0.992547	0.232098	0.120913	stage	t0vt1.hc
		ZNF410	1	1	0.231857	0.120945	stage	t0vt1.hc
		CYYR1	1	1	0.232346	0.120966	stage	t0vt1.hc
		SLC39A8	0.995188	0.996588	0.23227	0.121015	stage	t0vt1.hc
		ATP13A3	0.996845	0.997134	0.231742	0.12104	stage	t0vt1.hc
		TP53I13	0.999936	1	0.231958	0.121072	stage	t0vt1.hc
		ZSCAN26	0.802349	0.797357	0.227557	0.121072	stage	t0vt1.hc
		LRPPRC	1	1	0.232366	0.121136	stage	t0vt1.hc
		PEA15	0.999986	0.999993	0.232663	0.121143	stage	t0vt1.hc
		ZNF442	0.999541	0.999855	0.23192	0.121146	stage	t0vt1.hc
		EED	0.999996	0.999896	0.232049	0.121184	stage	t0vt1.hc
		ZNF565	0.953616	0.984525	0.231831	0.121215	stage	t0vt1.hc
		SLC7A2	0.95372	0.999572	0.231024	0.121234	stage	t0vt1.hc
		C8orf33	0.998674	0.999796	0.232337	0.121253	stage	t0vt1.hc
		BDH1	0.999019	0.993226	0.232412	0.12127	stage	t0vt1.hc
		DENND5A	0.999895	0.999916	0.232803	0.121282	stage	t0vt1.hc
		PRR16	1	1	0.23301	0.121345	stage	t0vt1.hc
		CHD4	0.982486	0.986901	0.233423	0.12142	stage	t0vt1.hc
		GMPR2	0.962221	0.955125	0.233502	0.121424	stage	t0vt1.hc
		AZIN2	0.99988	0.998913	0.232787	0.121445	stage	t0vt1.hc
		XPNPEP3	0.956079	0.943509	0.233883	0.121463	stage	t0vt1.hc
		ZFPM2	0.999965	0.999922	0.233277	0.121525	stage	t0vt1.hc
		PEX26	0.704039	0.726	0.237292	0.121567	stage	t0vt1.hc
		VTI1A	0.941552	0.973729	0.231726	0.121583	stage	t0vt1.hc
		PHYHD1	0.784313	0.775499	0.227965	0.121645	stage	t0vt1.hc
		ZNF718	1	0.999836	0.232444	0.121654	stage	t0vt1.hc
		PIAS4	0.999978	0.999993	0.233411	0.121659	stage	t0vt1.hc
		NDUFAF1	0.999524	0.998744	0.233552	0.12166	stage	t0vt1.hc
		GALK1	0.996541	0.999364	0.233814	0.121674	stage	t0vt1.hc
		ZNF784	0.919141	0.912399	0.23034	0.121688	stage	t0vt1.hc
		COG1	1	1	0.233754	0.121689	stage	t0vt1.hc
		CRIPT	0.965835	0.979234	0.23384	0.121716	stage	t0vt1.hc
		UTRN	0.984848	0.999814	0.233874	0.121719	stage	t0vt1.hc
		TSC22D2	0.999986	0.999975	0.233769	0.121738	stage	t0vt1.hc
		FIP1L1	0.739602	0.777645	0.227658	0.121755	stage	t0vt1.hc
		ERG28	0.999997	1	0.233812	0.121761	stage	t0vt1.hc
		CYP27C1	0.955415	0.995902	0.235001	0.121796	stage	t0vt1.hc
		CDIP1	0.746839	0.75383	0.227126	0.121888	stage	t0vt1.hc
		NOVA1	0.999997	0.999999	0.233424	0.121922	stage	t0vt1.hc
		EXOSC10	0.907047	0.910523	0.22994	0.121977	stage	t0vt1.hc
		PCBD2	0.970316	0.97479	0.233493	0.121996	stage	t0vt1.hc
		STN1	0.99997	0.999886	0.23384	0.122083	stage	t0vt1.hc
		METTL18	0.998517	0.999701	0.233222	0.122188	stage	t0vt1.hc
		SUN2	1	1	0.23286	0.122214	stage	t0vt1.hc
		LRBA	0.999993	1	0.234457	0.122224	stage	t0vt1.hc
		B3GALNT1	0.97409	0.998531	0.234176	0.12223	stage	t0vt1.hc
		BCAS2	0.987708	0.992061	0.232533	0.12224	stage	t0vt1.hc
		FBXO42	0.735908	0.727512	0.225116	0.122244	stage	t0vt1.hc
		TUBB2A	0.87586	0.875506	0.229923	0.122248	stage	t0vt1.hc
		ADM5	0.999904	0.999967	0.233195	0.122255	stage	t0vt1.hc
		NEGR1	0.983452	0.97772	0.233904	0.122282	stage	t0vt1.hc
		PTPRZ1	0.999995	1	0.232957	0.122322	stage	t0vt1.hc
		EDC4	0.963815	0.96001	0.233566	0.122339	stage	t0vt1.hc
		FAM209B	0.899894	0.887479	0.233503	0.12235	stage	t0vt1.hc
		TSPO	0.999613	0.991018	0.235002	0.12239	stage	t0vt1.hc
		CCDC77	0.999999	0.988123	0.233991	0.122411	stage	t0vt1.hc
		TRAFD1	0.970056	0.982436	0.235585	0.12243	stage	t0vt1.hc
		GZF1	0.736714	0.727737	0.236279	0.122453	stage	t0vt1.hc
		RGS16	0.995824	0.98982	0.232849	0.122464	stage	t0vt1.hc
		DPP8	0.999992	1	0.235267	0.122471	stage	t0vt1.hc
		IFT88	0.999981	0.99998	0.233116	0.122492	stage	t0vt1.hc
		NTPCR	0.999997	0.999999	0.233084	0.122493	stage	t0vt1.hc
		ACTR10	1	1	0.234597	0.12251	stage	t0vt1.hc
		SLC66A3	0.746891	0.758471	0.227449	0.122554	stage	t0vt1.hc
		OSGIN1	0.999987	0.999937	0.233604	0.122624	stage	t0vt1.hc
		RTTN	0.776917	0.794362	0.23858	0.122659	stage	t0vt1.hc
		SDCBP2	0.999997	0.999985	0.235482	0.122714	stage	t0vt1.hc
		TYW3	0.961963	0.977678	0.235724	0.122785	stage	t0vt1.hc
		RNF152	0.999858	0.99999	0.235402	0.122823	stage	t0vt1.hc
		KLHL3	0.999978	1	0.234247	0.122826	stage	t0vt1.hc
		NAMPT	0.999979	0.989728	0.236078	0.122835	stage	t0vt1.hc
		BEND3	1	1	0.233404	0.122862	stage	t0vt1.hc
		SYNRG	0.999417	0.999937	0.233795	0.122876	stage	t0vt1.hc
		FHL1	0.999999	0.999046	0.235626	0.122884	stage	t0vt1.hc
		ACOT8	0.877312	0.922736	0.234	0.122934	stage	t0vt1.hc
		PCDHGB7	0.794988	0.814291	0.227756	0.123058	stage	t0vt1.hc
		C11orf71	0.977549	0.980046	0.234437	0.123061	stage	t0vt1.hc
		ATP6V1F	1	1	0.234507	0.123131	stage	t0vt1.hc
		EPHB2	0.997792	0.996798	0.235947	0.123141	stage	t0vt1.hc
		MTMR6	1	1	0.235511	0.123145	stage	t0vt1.hc
		C1orf43	0.93475	0.969784	0.232428	0.123176	stage	t0vt1.hc
		SLC35D1	1	1	0.235241	0.123201	stage	t0vt1.hc
		WTAP	0.997566	0.996717	0.23362	0.123213	stage	t0vt1.hc
		SAFB2	0.99765	0.997917	0.235796	0.123218	stage	t0vt1.hc
		RNF2	1	1	0.2363	0.123218	stage	t0vt1.hc
		ZNF678	1	1	0.236661	0.12325	stage	t0vt1.hc
		SLC25A43	0.999688	0.99914	0.234613	0.123272	stage	t0vt1.hc
		MTERF4	0.996832	0.999094	0.234725	0.123273	stage	t0vt1.hc
		NME7	0.845446	0.859346	0.232197	0.123339	stage	t0vt1.hc
		PLEKHG4B	1	1	0.236545	0.123342	stage	t0vt1.hc
		UBE3C	0.999857	0.99994	0.236886	0.123365	stage	t0vt1.hc
		EXO5	0.915445	0.9574	0.238793	0.123368	stage	t0vt1.hc
		LRCH3	0.992192	0.999637	0.236355	0.123375	stage	t0vt1.hc
		ICA1	0.999997	1	0.234731	0.123426	stage	t0vt1.hc
		ZFP82	0.999999	0.999986	0.233926	0.123437	stage	t0vt1.hc
		IMMP2L	0.887103	0.933163	0.237144	0.123454	stage	t0vt1.hc
		TADA1	0.999999	1	0.237102	0.123456	stage	t0vt1.hc
		ADRA2C	0.999997	1	0.234595	0.123495	stage	t0vt1.hc
		B4GAT1	0.869818	0.872571	0.231046	0.123497	stage	t0vt1.hc
		ITSN1	0.999659	0.991594	0.236966	0.123543	stage	t0vt1.hc
		LOXL3	0.995014	0.996762	0.234555	0.123545	stage	t0vt1.hc
		EPHA7	0.995788	0.994298	0.237185	0.123672	stage	t0vt1.hc
		CCDC136	0.999996	0.999998	0.23653	0.123676	stage	t0vt1.hc
		CHST7	0.999617	0.999939	0.237518	0.123699	stage	t0vt1.hc
		PGD	0.999995	0.99996	0.236576	0.123714	stage	t0vt1.hc
		SEPTIN10	0.94679	0.980895	0.238704	0.123732	stage	t0vt1.hc
		RALGPS1	1	1	0.235274	0.123747	stage	t0vt1.hc
		ADAMTS9	0.825553	0.828557	0.236209	0.12375	stage	t0vt1.hc
		MED14	0.999886	0.999997	0.236238	0.123754	stage	t0vt1.hc
		SRGAP2	0.999156	0.998826	0.237751	0.123755	stage	t0vt1.hc
		ATP7B	0.970077	0.971398	0.238181	0.123776	stage	t0vt1.hc
		DRAM1	0.999904	1	0.235973	0.123908	stage	t0vt1.hc
		ERP44	0.999996	1	0.235456	0.123909	stage	t0vt1.hc
		SLC43A2	0.968565	0.96296	0.238471	0.123912	stage	t0vt1.hc
		JRKL	1	1	0.235435	0.12393	stage	t0vt1.hc
		ABCF1	0.999885	0.999996	0.236332	0.123965	stage	t0vt1.hc
		ZSCAN1	0.998435	0.998356	0.237541	0.123998	stage	t0vt1.hc
		RNF19B	0.968344	0.997839	0.233649	0.124015	stage	t0vt1.hc
		ELAC1	0.979787	0.985775	0.237751	0.124026	stage	t0vt1.hc
		LRRCC1	0.999986	0.999207	0.238134	0.124124	stage	t0vt1.hc
		DNAAF2	1	1	0.234984	0.124133	stage	t0vt1.hc
		TGM2	0.999994	0.999848	0.234846	0.124255	stage	t0vt1.hc
		CARNMT1	0.996882	0.989667	0.237833	0.124268	stage	t0vt1.hc
		TIA1	0.999928	1	0.234664	0.124325	stage	t0vt1.hc
		PAF1	0.999755	0.999991	0.236028	0.124378	stage	t0vt1.hc
		RBPJ	0.980645	0.966703	0.238265	0.12438	stage	t0vt1.hc
		MICAL2	1	0.999999	0.235973	0.124416	stage	t0vt1.hc
		PIP4P2	0.999263	0.999947	0.237733	0.124437	stage	t0vt1.hc
		ODR4	0.999644	0.999999	0.234781	0.124444	stage	t0vt1.hc
		FAM43A	0.912743	0.906364	0.237178	0.124454	stage	t0vt1.hc
		BUD13	1	1	0.235155	0.124464	stage	t0vt1.hc
		ZMYM1	0.999999	0.999999	0.235688	0.124479	stage	t0vt1.hc
		EAF1	0.939924	0.980676	0.233517	0.124518	stage	t0vt1.hc
		KCTD11	0.999209	0.999978	0.236569	0.124548	stage	t0vt1.hc
		IGFBP3	1	1	0.238468	0.124606	stage	t0vt1.hc
		OSCP1	0.997838	0.998733	0.235323	0.124673	stage	t0vt1.hc
		CUX1	0.999985	1	0.235142	0.124692	stage	t0vt1.hc
		UXT	0.999959	1	0.23537	0.124706	stage	t0vt1.hc
		ERC1	0.999798	1	0.239604	0.124778	stage	t0vt1.hc
		SOX4	0.999875	0.999994	0.238775	0.124807	stage	t0vt1.hc
		SCYL2	0.999997	0.999996	0.23982	0.124831	stage	t0vt1.hc
		SLC10A7	0.999997	1	0.238691	0.124845	stage	t0vt1.hc
		TMA7	0.986047	0.995942	0.239193	0.124925	stage	t0vt1.hc
		CEP170B	0.964622	0.963577	0.234754	0.124949	stage	t0vt1.hc
		CSNK1A1	0.998063	0.999857	0.236663	0.125011	stage	t0vt1.hc
		TTYH1	0.999998	1	0.235668	0.125022	stage	t0vt1.hc
		ADAMTS1	0.996822	0.999967	0.236472	0.125027	stage	t0vt1.hc
		ZFP69B	0.999955	1	0.235291	0.125041	stage	t0vt1.hc
		GEMIN6	0.99994	0.999878	0.238071	0.125055	stage	t0vt1.hc
		BIRC2	1	1	0.239776	0.125108	stage	t0vt1.hc
		KLC2	0.998569	0.992816	0.237597	0.12512	stage	t0vt1.hc
		CAMK1D	0.857131	0.852953	0.236439	0.125138	stage	t0vt1.hc
		TMCO1	0.999996	1	0.236423	0.125198	stage	t0vt1.hc
		SDE2	0.992199	0.993427	0.239949	0.125226	stage	t0vt1.hc
		MKKS	0.703132	0.710677	0.229847	0.125327	stage	t0vt1.hc
		DISC1	0.998213	1	0.236904	0.125371	stage	t0vt1.hc
		CLINT1	0.844236	0.869238	0.241521	0.125429	stage	t0vt1.hc
		HSF2	0.817619	0.827182	0.239172	0.125457	stage	t0vt1.hc
		GTPBP6	0.999417	0.99998	0.236534	0.125458	stage	t0vt1.hc
		ZNF738	1	1	0.237801	0.125475	stage	t0vt1.hc
		PRRX1	0.982922	0.979495	0.240661	0.125498	stage	t0vt1.hc
		SCAF1	0.998275	0.997463	0.239262	0.125499	stage	t0vt1.hc
		PRDM4	0.999988	1	0.237316	0.125559	stage	t0vt1.hc
		PNPLA3	0.999998	1	0.240926	0.125565	stage	t0vt1.hc
		LPCAT2	0.999964	0.999375	0.236525	0.125569	stage	t0vt1.hc
		MRPL32	0.999728	0.999645	0.236274	0.125601	stage	t0vt1.hc
		PATZ1	1	1	0.237667	0.125647	stage	t0vt1.hc
		SALL1	1	0.999999	0.236052	0.125649	stage	t0vt1.hc
		DDX42	0.97167	0.980501	0.239087	0.125673	stage	t0vt1.hc
		SLC6A6	0.960184	0.971691	0.239253	0.125684	stage	t0vt1.hc
		MDN1	1	1	0.23788	0.125701	stage	t0vt1.hc
		SHANK3	0.781306	0.795483	0.23243	0.125852	stage	t0vt1.hc
		AC120114.4	0.999991	0.999994	0.241614	0.125868	stage	t0vt1.hc
		SEMA6B	1	1	0.238726	0.125913	stage	t0vt1.hc
		LSM11	0.999984	0.999994	0.238929	0.125949	stage	t0vt1.hc
		SELENOH	0.992263	0.994808	0.241484	0.125958	stage	t0vt1.hc
		RHOT1	0.879049	0.886978	0.240887	0.125993	stage	t0vt1.hc
		ABI2	0.995763	0.99756	0.240933	0.126031	stage	t0vt1.hc
		CYP20A1	0.998422	0.99993	0.241424	0.126033	stage	t0vt1.hc
		COX7C	0.999573	0.999994	0.242248	0.126052	stage	t0vt1.hc
		SEMA3F	0.964382	0.999902	0.238752	0.126075	stage	t0vt1.hc
		TMX1	0.950133	0.947344	0.242951	0.126158	stage	t0vt1.hc
		COL4A6	0.893679	0.888598	0.234793	0.126178	stage	t0vt1.hc
		SUFU	1	1	0.238361	0.126262	stage	t0vt1.hc
		RRP15	0.910056	0.943306	0.239033	0.126274	stage	t0vt1.hc
		CIAO2A	0.999963	0.999993	0.23726	0.126304	stage	t0vt1.hc
		TAF3	0.756549	0.763349	0.231963	0.126305	stage	t0vt1.hc
		GALNT1	0.999985	0.999998	0.240064	0.126311	stage	t0vt1.hc
		COPZ1	0.987125	0.988895	0.236217	0.126313	stage	t0vt1.hc
		HSPB6	0.748577	0.752844	0.232826	0.126331	stage	t0vt1.hc
		CLPB	0.836914	0.865347	0.23782	0.126333	stage	t0vt1.hc
		ANAPC13	0.999774	0.990547	0.236904	0.126348	stage	t0vt1.hc
		B3GLCT	0.999855	1	0.236617	0.126352	stage	t0vt1.hc
		BLZF1	1	1	0.241684	0.126409	stage	t0vt1.hc
		B3GNTL1	0.907217	0.953917	0.244352	0.12643	stage	t0vt1.hc
		ZNF569	0.763217	0.756343	0.231294	0.12644	stage	t0vt1.hc
		ENDOD1	1	1	0.242766	0.126442	stage	t0vt1.hc
		RIF1	0.999999	1	0.242846	0.126546	stage	t0vt1.hc
		FIZ1	0.919723	0.91626	0.24394	0.126553	stage	t0vt1.hc
		TRMT10B	0.67443	0.669715	0.239428	0.126624	stage	t0vt1.hc
		IARS2	0.854671	0.843318	0.245196	0.126628	stage	t0vt1.hc
		BLOC1S3	0.999852	1	0.238014	0.126675	stage	t0vt1.hc
		LAMC1	0.999988	1	0.239111	0.126687	stage	t0vt1.hc
		NAA40	0.999982	0.999668	0.237698	0.126744	stage	t0vt1.hc
		CHMP2B	0.724353	0.715999	0.230358	0.126756	stage	t0vt1.hc
		RAB42	0.999993	1	0.238497	0.126774	stage	t0vt1.hc
		TMEM51	0.97417	0.978625	0.238894	0.126807	stage	t0vt1.hc
		ERAL1	0.999978	0.999991	0.24368	0.126838	stage	t0vt1.hc
		BAG4	0.760509	0.761612	0.244496	0.126875	stage	t0vt1.hc
		TAOK1	0.956575	0.95165	0.244153	0.126878	stage	t0vt1.hc
		CEACAM19	0.999999	0.999374	0.23852	0.126894	stage	t0vt1.hc
		LDAH	0.994503	0.992924	0.237327	0.126913	stage	t0vt1.hc
		KHDC1	0.991876	0.998972	0.239769	0.126923	stage	t0vt1.hc
		HOXB2	0.987381	0.999998	0.24031	0.126959	stage	t0vt1.hc
		PBX3	0.964248	0.994584	0.241334	0.126984	stage	t0vt1.hc
		ZNF107	1	1	0.243463	0.126993	stage	t0vt1.hc
		CACNA1A	0.998718	0.999859	0.24243	0.127029	stage	t0vt1.hc
		MEPCE	0.988524	0.987145	0.238616	0.127055	stage	t0vt1.hc
		SCRN1	0.91052	0.907904	0.245096	0.127076	stage	t0vt1.hc
		RHOBTB1	0.999986	0.999996	0.238807	0.127082	stage	t0vt1.hc
		RSPH9	0.982344	0.985734	0.23744	0.127087	stage	t0vt1.hc
		ZC3H3	0.906143	0.91109	0.235551	0.127091	stage	t0vt1.hc
		ZNF264	0.961821	0.954545	0.242423	0.127095	stage	t0vt1.hc
		PTP4A3	0.999827	0.999983	0.242423	0.127129	stage	t0vt1.hc
		CRLS1	0.967294	0.993436	0.242879	0.127202	stage	t0vt1.hc
		MEST	0.976784	0.989637	0.237861	0.127231	stage	t0vt1.hc
		C20orf96	0.988334	0.999359	0.238121	0.127258	stage	t0vt1.hc
		HDX	0.93274	0.937326	0.238732	0.127278	stage	t0vt1.hc
		CISD3	1	1	0.241402	0.127285	stage	t0vt1.hc
		ECHDC1	0.97275	0.987528	0.24382	0.127354	stage	t0vt1.hc
		SPACA6	0.998252	0.998083	0.243795	0.127358	stage	t0vt1.hc
		CDC7	1	1	0.244791	0.127363	stage	t0vt1.hc
		LDB2	0.982877	0.988866	0.245086	0.127387	stage	t0vt1.hc
		ETV2	0.999997	0.999959	0.237781	0.127427	stage	t0vt1.hc
		ZFP69	0.94216	0.942526	0.239399	0.127437	stage	t0vt1.hc
		ARMCX2	0.997672	0.999314	0.23744	0.127438	stage	t0vt1.hc
		EGLN3	0.999998	0.999998	0.244335	0.127489	stage	t0vt1.hc
		SPTBN4	0.999225	0.999999	0.242467	0.127497	stage	t0vt1.hc
		ZNF680	0.999999	0.999997	0.237424	0.127505	stage	t0vt1.hc
		ZC3H14	0.999876	0.999975	0.240584	0.127508	stage	t0vt1.hc
		BRAF	0.968256	0.970283	0.236814	0.127509	stage	t0vt1.hc
		RHBDF2	0.883046	0.908156	0.239277	0.127518	stage	t0vt1.hc
		DYRK4	1	1	0.242296	0.127538	stage	t0vt1.hc
		CARD11	0.994502	0.996543	0.244198	0.127546	stage	t0vt1.hc
		LASP1	1	1	0.239482	0.127578	stage	t0vt1.hc
		TNFRSF1A	1	1	0.241878	0.127726	stage	t0vt1.hc
		MKNK2	0.999999	0.99998	0.244939	0.127765	stage	t0vt1.hc
		C16orf70	0.973603	0.992074	0.239793	0.127786	stage	t0vt1.hc
		BAG3	1	1	0.2377	0.127842	stage	t0vt1.hc
		KAT6A	0.978284	0.98482	0.237602	0.127848	stage	t0vt1.hc
		AKR1A1	0.999998	0.999842	0.237718	0.127864	stage	t0vt1.hc
		TCEAL7	0.99473	0.998677	0.240899	0.127876	stage	t0vt1.hc
		HS3ST3A1	0.942618	0.974604	0.236261	0.127884	stage	t0vt1.hc
		KCTD13	0.999987	0.999974	0.239906	0.127888	stage	t0vt1.hc
		PDE3B	0.999997	0.993594	0.238654	0.127897	stage	t0vt1.hc
		PTPN14	0.998965	0.999965	0.242184	0.127899	stage	t0vt1.hc
		KAT7	1	1	0.240952	0.127931	stage	t0vt1.hc
		MEX3D	0.869763	0.894432	0.234146	0.127937	stage	t0vt1.hc
		PACS1	1	0.997592	0.238317	0.127966	stage	t0vt1.hc
		CLU	0.999901	0.999463	0.245813	0.127989	stage	t0vt1.hc
		JAZF1	0.999346	0.999999	0.238	0.128002	stage	t0vt1.hc
		DUSP6	0.998626	1	0.243294	0.128024	stage	t0vt1.hc
		SRGN	0.927203	0.941304	0.241556	0.128039	stage	t0vt1.hc
		RBMXL1	1	1	0.239861	0.12804	stage	t0vt1.hc
		ASCC1	0.857751	0.861265	0.246276	0.128051	stage	t0vt1.hc
		FBXO41	0.995695	0.999991	0.244092	0.128126	stage	t0vt1.hc
		AQP1	0.977401	0.97841	0.239147	0.128143	stage	t0vt1.hc
		CORO6	0.994334	0.995607	0.244483	0.128245	stage	t0vt1.hc
		PGBD1	0.879326	0.879932	0.240173	0.128271	stage	t0vt1.hc
		ACADM	0.994959	0.992329	0.237912	0.128288	stage	t0vt1.hc
		COQ10B	0.99999	1	0.246324	0.128315	stage	t0vt1.hc
		VILL	0.980189	0.997503	0.239478	0.128409	stage	t0vt1.hc
		C1orf109	1	0.999999	0.238418	0.128414	stage	t0vt1.hc
		PBX1	0.999933	0.999969	0.238463	0.12843	stage	t0vt1.hc
		ABHD17C	0.999993	1	0.238283	0.128454	stage	t0vt1.hc
		ID2	0.956078	0.999954	0.241719	0.128588	stage	t0vt1.hc
		CSRNP1	0.999775	1	0.239212	0.128618	stage	t0vt1.hc
		HOOK2	1	1	0.245861	0.128671	stage	t0vt1.hc
		PRPF3	0.960138	0.992812	0.243539	0.128701	stage	t0vt1.hc
		ATF3	0.751701	0.767822	0.24625	0.128702	stage	t0vt1.hc
		MARVELD2	0.999996	1	0.245332	0.128752	stage	t0vt1.hc
		TBX3	0.999987	0.999984	0.244785	0.128757	stage	t0vt1.hc
		SUSD1	0.999912	1	0.246098	0.12877	stage	t0vt1.hc
		CNN3	0.722601	0.715441	0.2305	0.128845	stage	t0vt1.hc
		ZNF260	0.953488	0.956218	0.245842	0.128845	stage	t0vt1.hc
		GSDMD	0.740892	0.733151	0.251126	0.128867	stage	t0vt1.hc
		PIP5K1A	0.977374	0.97666	0.247974	0.128894	stage	t0vt1.hc
		TBP	0.999897	1	0.243211	0.128931	stage	t0vt1.hc
		ROBO3	0.910752	0.915815	0.246952	0.128956	stage	t0vt1.hc
		ZNF17	0.98268	0.994884	0.239097	0.129096	stage	t0vt1.hc
		STK35	0.991742	0.99884	0.248301	0.129129	stage	t0vt1.hc
		SENP5	0.999999	1	0.243127	0.129173	stage	t0vt1.hc
		ATG5	0.929707	0.924781	0.246401	0.129202	stage	t0vt1.hc
		TCAIM	0.883582	0.882774	0.2412	0.129262	stage	t0vt1.hc
		ZIC2	1	1	0.24854	0.129335	stage	t0vt1.hc
		ZNF35	0.994837	0.998132	0.248002	0.12941	stage	t0vt1.hc
		SPINT2	0.99999	0.999932	0.243557	0.12944	stage	t0vt1.hc
		DNA2	1	1	0.248779	0.129454	stage	t0vt1.hc
		CCND1	0.999985	0.999995	0.248566	0.129476	stage	t0vt1.hc
		ABCD1	0.999921	0.999996	0.247509	0.1295	stage	t0vt1.hc
		TULP4	0.999786	0.999755	0.246275	0.129509	stage	t0vt1.hc
		ALKBH4	1	0.999999	0.248659	0.129524	stage	t0vt1.hc
		TJP2	0.999988	0.999996	0.242877	0.129545	stage	t0vt1.hc
		DPY19L1	0.999396	0.999885	0.243131	0.129555	stage	t0vt1.hc
		TENT5A	0.999776	0.999998	0.248993	0.12958	stage	t0vt1.hc
		NAPG	0.999992	1	0.241222	0.129609	stage	t0vt1.hc
		SEMA6A	1	1	0.24885	0.129719	stage	t0vt1.hc
		CTCF	0.999999	1	0.249405	0.129737	stage	t0vt1.hc
		CDK9	0.971835	0.998992	0.238971	0.129738	stage	t0vt1.hc
		CTSZ	0.950129	0.99973	0.238855	0.129742	stage	t0vt1.hc
		MED30	0.999982	0.997496	0.239481	0.12979	stage	t0vt1.hc
		HIGD2A	0.884854	0.922003	0.237372	0.129815	stage	t0vt1.hc
		CAVIN1	1	1	0.248403	0.129835	stage	t0vt1.hc
		ANKS6	1	0.999981	0.239621	0.129848	stage	t0vt1.hc
		ZNRD1	0.999794	0.999362	0.244693	0.129856	stage	t0vt1.hc
		NFATC2IP	1	1	0.239777	0.129875	stage	t0vt1.hc
		PFDN4	0.999999	1	0.24217	0.129903	stage	t0vt1.hc
		S100A6	0.965485	0.982835	0.245544	0.12992	stage	t0vt1.hc
		BTBD11	0.999986	0.999948	0.249804	0.130055	stage	t0vt1.hc
		CCDC153	0.99926	0.999964	0.244307	0.130098	stage	t0vt1.hc
		MPHOSPH8	0.994632	0.9862	0.240341	0.130137	stage	t0vt1.hc
		PRKCA	0.968164	0.973959	0.245812	0.130153	stage	t0vt1.hc
		WDR5B	0.999907	0.999935	0.249688	0.130171	stage	t0vt1.hc
		MANEAL	0.999977	1	0.244498	0.130197	stage	t0vt1.hc
		PLCL2	0.999975	0.999996	0.250372	0.130247	stage	t0vt1.hc
		CD58	0.999999	1	0.242468	0.130282	stage	t0vt1.hc
		FAM86C1	0.925871	0.915661	0.242058	0.130299	stage	t0vt1.hc
		HAUS3	0.992674	0.987913	0.247758	0.130428	stage	t0vt1.hc
		PPP2CB	0.929485	0.921069	0.246227	0.130438	stage	t0vt1.hc
		DIP2B	0.992866	0.996902	0.24004	0.13048	stage	t0vt1.hc
		SIN3A	0.999999	1	0.249005	0.130482	stage	t0vt1.hc
		EEF1AKMT4	0.999836	0.999999	0.244498	0.130485	stage	t0vt1.hc
		AC040162.1	0.999893	0.99997	0.242089	0.130494	stage	t0vt1.hc
		MTERF1	0.985025	0.974297	0.243792	0.130505	stage	t0vt1.hc
		CUL2	0.99984	0.999958	0.242662	0.130529	stage	t0vt1.hc
		SCAF11	0.999286	0.999972	0.241497	0.130576	stage	t0vt1.hc
		CACNG8	0.949832	0.998034	0.248598	0.130645	stage	t0vt1.hc
		SH2B2	0.999997	0.999988	0.246408	0.130698	stage	t0vt1.hc
		NDRG1	0.999098	1	0.240944	0.130721	stage	t0vt1.hc
		QARS1	0.997716	0.998042	0.240502	0.130737	stage	t0vt1.hc
		SEPHS2	0.895138	0.900588	0.245391	0.13074	stage	t0vt1.hc
		CGREF1	0.856383	0.847245	0.252966	0.1308	stage	t0vt1.hc
		DNAJC11	0.999915	0.999999	0.240404	0.130806	stage	t0vt1.hc
		DYNC1I2	1	1	0.240446	0.131015	stage	t0vt1.hc
		ALDH16A1	0.999643	0.999906	0.245013	0.131078	stage	t0vt1.hc
		ZNF70	0.999927	0.99996	0.251251	0.13112	stage	t0vt1.hc
		TIAM1	0.999986	0.999976	0.240602	0.131139	stage	t0vt1.hc
		PKIB	0.825156	0.853877	0.241848	0.13117	stage	t0vt1.hc
		PCIF1	0.999924	0.999997	0.243295	0.131189	stage	t0vt1.hc
		CASP8AP2	0.999516	0.999993	0.251617	0.131212	stage	t0vt1.hc
		PLXNA3	1	1	0.251438	0.131223	stage	t0vt1.hc
		TINF2	0.999984	1	0.241833	0.13123	stage	t0vt1.hc
		BCL2L2-PABPN1	0.715989	0.730515	0.239584	0.131271	stage	t0vt1.hc
		CALY	0.978002	0.999203	0.250771	0.131282	stage	t0vt1.hc
		LOXL1	1	1	0.240745	0.131335	stage	t0vt1.hc
		NSMCE2	0.997327	0.998497	0.250457	0.131335	stage	t0vt1.hc
		TTLL11	0.999994	0.999981	0.252383	0.131352	stage	t0vt1.hc
		AFF3	0.967427	0.96	0.247384	0.131357	stage	t0vt1.hc
		EIF2AK2	0.995189	0.999998	0.245866	0.131407	stage	t0vt1.hc
		VPS25	0.883624	0.872591	0.238619	0.131423	stage	t0vt1.hc
		GPHN	0.997811	0.999711	0.250089	0.131434	stage	t0vt1.hc
		LIFR	0.851894	0.891369	0.245752	0.13145	stage	t0vt1.hc
		WDR26	0.999968	0.999961	0.251945	0.131472	stage	t0vt1.hc
		WDR90	0.999984	1	0.252673	0.131485	stage	t0vt1.hc
		SLIT2	0.737373	0.762938	0.234703	0.131491	stage	t0vt1.hc
		GNA11	1	1	0.252856	0.131518	stage	t0vt1.hc
		ATP5MC2	0.993747	0.995475	0.245474	0.131547	stage	t0vt1.hc
		APOE	1	0.999998	0.246993	0.131561	stage	t0vt1.hc
		LRRC28	0.945875	0.984243	0.254089	0.131565	stage	t0vt1.hc
		CRACR2B	0.999945	0.999998	0.24122	0.131567	stage	t0vt1.hc
		TRAPPC12	0.984403	0.980368	0.240899	0.131599	stage	t0vt1.hc
		NSD3	0.914708	0.931637	0.253644	0.131624	stage	t0vt1.hc
		ANTKMT	0.999295	0.996298	0.241629	0.131644	stage	t0vt1.hc
		RAB6A	0.999976	1	0.246295	0.131655	stage	t0vt1.hc
		MOB1A	0.999887	0.999989	0.241534	0.13171	stage	t0vt1.hc
		SHROOM3	0.935982	0.983729	0.248337	0.131717	stage	t0vt1.hc
		ZFAND3	0.999999	1	0.246776	0.131752	stage	t0vt1.hc
		NUP54	1	1	0.242794	0.131785	stage	t0vt1.hc
		FOXRED2	0.997556	0.996718	0.245218	0.131819	stage	t0vt1.hc
		CD99	1	1	0.253481	0.131847	stage	t0vt1.hc
		PRR5	0.988955	0.995803	0.25382	0.131863	stage	t0vt1.hc
		SLC25A26	0.999995	0.99999	0.242418	0.131875	stage	t0vt1.hc
		KDM4B	0.982856	0.983598	0.248108	0.131938	stage	t0vt1.hc
		LIMCH1	0.793479	0.816564	0.245342	0.131945	stage	t0vt1.hc
		EPB41L3	0.97894	0.994788	0.253609	0.131999	stage	t0vt1.hc
		FKBP15	1	1	0.25382	0.132008	stage	t0vt1.hc
		SEMA4C	0.996881	0.98269	0.253456	0.132042	stage	t0vt1.hc
		SMC5	0.999944	0.999989	0.244834	0.132094	stage	t0vt1.hc
		PHOSPHO2	0.999999	1	0.246352	0.132124	stage	t0vt1.hc
		ZNF398	1	1	0.243535	0.132133	stage	t0vt1.hc
		GINM1	1	1	0.243047	0.132144	stage	t0vt1.hc
		MTBP	0.999997	0.999949	0.241488	0.132161	stage	t0vt1.hc
		RIPOR1	1	1	0.241566	0.132244	stage	t0vt1.hc
		CD63	1	1	0.254341	0.13229	stage	t0vt1.hc
		FECH	0.941765	0.938957	0.252853	0.132346	stage	t0vt1.hc
		AL662884.4	0.830996	0.873026	0.256606	0.132375	stage	t0vt1.hc
		CDKN1A	1	1	0.254058	0.13239	stage	t0vt1.hc
		CXCL5	0.909202	0.906305	0.240309	0.13241	stage	t0vt1.hc
		GPKOW	0.999796	0.999891	0.242104	0.132437	stage	t0vt1.hc
		MAGEH1	0.996797	0.999999	0.245012	0.132441	stage	t0vt1.hc
		NFKB2	0.999992	1	0.252781	0.132471	stage	t0vt1.hc
		PEX19	0.993421	0.999935	0.251817	0.132522	stage	t0vt1.hc
		C6orf141	0.999883	0.999957	0.253308	0.132571	stage	t0vt1.hc
		KCNQ5	0.997843	0.999993	0.24542	0.132604	stage	t0vt1.hc
		DNALI1	0.999942	1	0.246689	0.13263	stage	t0vt1.hc
		GCH1	0.99978	0.998314	0.245366	0.132678	stage	t0vt1.hc
		FAT3	0.999974	0.999969	0.254958	0.132745	stage	t0vt1.hc
		CARS2	0.999881	0.999936	0.255235	0.132753	stage	t0vt1.hc
		TICAM1	0.998272	1	0.25538	0.132776	stage	t0vt1.hc
		SLC39A1	0.998414	0.998356	0.243298	0.132833	stage	t0vt1.hc
		SRSF6	0.938375	0.94622	0.25613	0.132851	stage	t0vt1.hc
		DDX39A	0.999982	0.999984	0.255509	0.132891	stage	t0vt1.hc
		ERO1A	0.998762	0.999996	0.245421	0.132938	stage	t0vt1.hc
		ABLIM1	0.999967	0.999994	0.242439	0.132965	stage	t0vt1.hc
		BEX1	0.999964	0.999999	0.255497	0.133068	stage	t0vt1.hc
		AL355385.2	0.999272	0.999638	0.247164	0.13308	stage	t0vt1.hc
		ZNF641	0.947845	0.955569	0.245458	0.133133	stage	t0vt1.hc
		FDX1	0.7868	0.778427	0.243531	0.133147	stage	t0vt1.hc
		AK6	0.94564	0.955923	0.256752	0.133156	stage	t0vt1.hc
		ADIPOR1	0.965294	0.967856	0.24821	0.133179	stage	t0vt1.hc
		PDS5A	0.665839	0.667131	0.236299	0.133254	stage	t0vt1.hc
		PTX3	0.999992	0.999998	0.244057	0.133257	stage	t0vt1.hc
		KSR1	0.726463	0.751592	0.252881	0.133276	stage	t0vt1.hc
		KIFAP3	1	1	0.246428	0.133282	stage	t0vt1.hc
		RBM42	0.841465	0.83886	0.239866	0.133296	stage	t0vt1.hc
		OSBPL1A	0.950601	0.999938	0.257362	0.133327	stage	t0vt1.hc
		FRMD5	0.869974	0.886063	0.257159	0.133334	stage	t0vt1.hc
		GPR157	0.686385	0.678532	0.256033	0.133342	stage	t0vt1.hc
		SPATA7	0.959395	0.992535	0.257159	0.133349	stage	t0vt1.hc
		PIGC	0.977503	0.991942	0.245524	0.133425	stage	t0vt1.hc
		C3orf70	0.815368	0.856904	0.251428	0.133493	stage	t0vt1.hc
		EPHX1	0.996788	0.998039	0.255925	0.133516	stage	t0vt1.hc
		H2AJ	0.871706	0.913628	0.250735	0.133622	stage	t0vt1.hc
		GTF3C4	1	1	0.242845	0.133656	stage	t0vt1.hc
		LRIF1	0.921659	0.934933	0.257837	0.133657	stage	t0vt1.hc
		GRTP1	1	1	0.253702	0.133737	stage	t0vt1.hc
		YIPF2	0.999996	1	0.246677	0.13374	stage	t0vt1.hc
		ITPRIP	0.968151	0.969305	0.249969	0.133785	stage	t0vt1.hc
		MAP1LC3A	0.999988	0.999932	0.249697	0.133788	stage	t0vt1.hc
		TAOK3	1	0.999477	0.250916	0.133795	stage	t0vt1.hc
		MRPL46	0.926933	0.941795	0.240968	0.133819	stage	t0vt1.hc
		SCML2	1	1	0.256402	0.133889	stage	t0vt1.hc
		POLR2K	0.774534	0.783228	0.25927	0.134002	stage	t0vt1.hc
		TGFB2	0.999973	0.999575	0.257574	0.134019	stage	t0vt1.hc
		MBLAC2	0.770236	0.760615	0.260982	0.134022	stage	t0vt1.hc
		THTPA	0.990106	0.988827	0.257968	0.134202	stage	t0vt1.hc
		PPP2R1A	0.900872	0.94384	0.256059	0.134277	stage	t0vt1.hc
		IQGAP1	0.999996	1	0.253651	0.134284	stage	t0vt1.hc
		ZNF681	1	0.999958	0.253788	0.13431	stage	t0vt1.hc
		ARHGAP29	0.999995	1	0.245818	0.134321	stage	t0vt1.hc
		GTPBP1	0.999963	1	0.243763	0.134334	stage	t0vt1.hc
		NKIRAS1	0.999177	0.99827	0.258223	0.134351	stage	t0vt1.hc
		ZBTB3	1	1	0.2568	0.13436	stage	t0vt1.hc
		RAPGEFL1	0.996345	0.997192	0.257534	0.134485	stage	t0vt1.hc
		GPATCH11	0.999999	0.999977	0.24672	0.134497	stage	t0vt1.hc
		B3GNT8	0.890497	0.888262	0.240251	0.134515	stage	t0vt1.hc
		JAM3	0.999486	0.997309	0.245598	0.134537	stage	t0vt1.hc
		MBNL2	1	1	0.258652	0.13455	stage	t0vt1.hc
		FAM199X	0.991129	0.988694	0.25818	0.13455	stage	t0vt1.hc
		DDX19B	0.976961	0.996827	0.251311	0.134555	stage	t0vt1.hc
		CRYBG3	0.999968	0.999995	0.244623	0.134559	stage	t0vt1.hc
		CRLF3	0.999994	1	0.243822	0.134579	stage	t0vt1.hc
		MT1X	0.910715	0.898278	0.259682	0.134589	stage	t0vt1.hc
		STRIP2	0.999364	0.999185	0.244464	0.134643	stage	t0vt1.hc
		WSB1	0.97733	0.993317	0.246125	0.1347	stage	t0vt1.hc
		MARK1	0.999979	1	0.246381	0.134712	stage	t0vt1.hc
		DDX27	0.999921	0.999994	0.258476	0.134716	stage	t0vt1.hc
		LRRC8A	0.84606	0.878271	0.242054	0.134719	stage	t0vt1.hc
		SMPD4	0.999993	0.999866	0.250866	0.134767	stage	t0vt1.hc
		ZNF277	0.912998	0.960472	0.245773	0.134808	stage	t0vt1.hc
		BMP6	0.778997	0.789615	0.240016	0.13482	stage	t0vt1.hc
		PLA2G4C	0.973425	0.99996	0.248659	0.134846	stage	t0vt1.hc
		GNG4	0.999979	1	0.246146	0.134869	stage	t0vt1.hc
		MYO1F	0.933334	0.968465	0.257365	0.134915	stage	t0vt1.hc
		CHD8	0.997666	0.999291	0.254957	0.134919	stage	t0vt1.hc
		GRIN2D	0.770584	0.761347	0.246515	0.134925	stage	t0vt1.hc
		SH2B3	0.670941	0.693217	0.237476	0.135008	stage	t0vt1.hc
		PDIA5	0.999861	0.999998	0.248137	0.135011	stage	t0vt1.hc
		MFSD3	0.995617	0.999918	0.246283	0.135039	stage	t0vt1.hc
		ZNF146	1	0.999997	0.257209	0.135099	stage	t0vt1.hc
		RECK	0.999968	1	0.258276	0.135121	stage	t0vt1.hc
		ARHGAP19	1	1	0.251986	0.135145	stage	t0vt1.hc
		LDLR	0.987991	0.985994	0.245583	0.135216	stage	t0vt1.hc
		DNM1	0.886161	0.926726	0.259305	0.135394	stage	t0vt1.hc
		ZNF654	0.999999	1	0.260428	0.135426	stage	t0vt1.hc
		ENSA	1	0.999999	0.247	0.135446	stage	t0vt1.hc
		RAP1GAP2	0.999945	1	0.259727	0.135455	stage	t0vt1.hc
		SLF1	0.999992	0.999999	0.257338	0.135468	stage	t0vt1.hc
		ZNF43	1	0.999822	0.246189	0.135468	stage	t0vt1.hc
		FOXL2	0.979873	0.981756	0.259676	0.135507	stage	t0vt1.hc
		MARCHF9	0.857506	0.888921	0.241065	0.135515	stage	t0vt1.hc
		APLP2	0.979298	0.99445	0.259634	0.135552	stage	t0vt1.hc
		SLC22A18	0.999982	0.999893	0.255522	0.135561	stage	t0vt1.hc
		CTSB	1	1	0.2603	0.135573	stage	t0vt1.hc
		SYT11	0.972925	0.980837	0.247899	0.135591	stage	t0vt1.hc
		ASIC1	0.996066	0.999916	0.259265	0.135624	stage	t0vt1.hc
		NDUFS1	0.934492	0.921462	0.250447	0.135625	stage	t0vt1.hc
		GDAP1	1	1	0.26098	0.135698	stage	t0vt1.hc
		TUFT1	0.999992	0.999948	0.255279	0.135711	stage	t0vt1.hc
		PDLIM1	0.980714	0.999837	0.245166	0.135764	stage	t0vt1.hc
		XPO4	0.999999	1	0.255355	0.135804	stage	t0vt1.hc
		LY6G5C	0.985288	0.991627	0.24555	0.135806	stage	t0vt1.hc
		EFNA5	0.99999	0.999126	0.260118	0.13594	stage	t0vt1.hc
		IGSF3	0.999996	1	0.249656	0.135968	stage	t0vt1.hc
		CRYAB	0.998836	0.998364	0.259295	0.135994	stage	t0vt1.hc
		APIP	0.995382	0.996	0.246939	0.136069	stage	t0vt1.hc
		TTC38	0.922966	0.922937	0.261724	0.136111	stage	t0vt1.hc
		TMEM263	1	1	0.247354	0.136123	stage	t0vt1.hc
		SLC45A4	0.999888	1	0.244912	0.136148	stage	t0vt1.hc
		ABR	0.999956	0.994554	0.2611	0.136156	stage	t0vt1.hc
		ZNF587B	1	1	0.257631	0.136182	stage	t0vt1.hc
		PYCARD	0.99554	0.999998	0.256957	0.136204	stage	t0vt1.hc
		CSRNP2	0.978846	0.97947	0.252358	0.136206	stage	t0vt1.hc
		TFDP2	0.999989	1	0.254772	0.136213	stage	t0vt1.hc
		ERCC1	0.999999	0.999963	0.252936	0.13625	stage	t0vt1.hc
		BICD2	0.999992	1	0.256885	0.136298	stage	t0vt1.hc
		TPST2	0.958987	1	0.246066	0.136324	stage	t0vt1.hc
		TMEM44	0.80882	0.799512	0.260447	0.136371	stage	t0vt1.hc
		TMEM19	0.993634	0.99982	0.262358	0.136393	stage	t0vt1.hc
		LURAP1	0.996782	0.998692	0.246955	0.136396	stage	t0vt1.hc
		DSEL	0.980442	0.999902	0.250397	0.13647	stage	t0vt1.hc
		SLC1A1	0.764351	0.796747	0.248749	0.136493	stage	t0vt1.hc
		ZCCHC10	0.999968	1	0.245183	0.136507	stage	t0vt1.hc
		HRH2	0.954209	0.999004	0.259997	0.136521	stage	t0vt1.hc
		MAGEE1	0.997498	0.999999	0.24595	0.136521	stage	t0vt1.hc
		MAVS	0.999997	0.999997	0.260434	0.136636	stage	t0vt1.hc
		OXSR1	0.986452	0.974301	0.259917	0.136651	stage	t0vt1.hc
		GYPC	0.966959	0.999996	0.251683	0.136671	stage	t0vt1.hc
		LPCAT3	0.999999	0.999798	0.262052	0.136735	stage	t0vt1.hc
		LARP4	0.949967	0.996487	0.25208	0.136787	stage	t0vt1.hc
		FTSJ1	0.650825	0.677468	0.238851	0.136791	stage	t0vt1.hc
		DCLK2	0.999851	0.999965	0.248284	0.136792	stage	t0vt1.hc
		POU2F2	0.934649	0.939338	0.262766	0.136891	stage	t0vt1.hc
		MAP1LC3B2	0.964381	0.967878	0.259612	0.136903	stage	t0vt1.hc
		ASH2L	0.666401	0.686092	0.236166	0.136913	stage	t0vt1.hc
		HECTD1	0.981725	0.981364	0.258205	0.136936	stage	t0vt1.hc
		UBAP2L	0.945884	0.994879	0.254298	0.136958	stage	t0vt1.hc
		VTN	0.825939	0.825141	0.244864	0.136982	stage	t0vt1.hc
		KBTBD8	0.999999	1	0.251613	0.136987	stage	t0vt1.hc
		ZNF792	0.95803	0.951989	0.245266	0.13701	stage	t0vt1.hc
		NLGN1	0.995339	0.992888	0.246361	0.137012	stage	t0vt1.hc
		WAC	0.883007	0.889289	0.242616	0.137042	stage	t0vt1.hc
		METTL2B	0.899761	0.909589	0.25513	0.137043	stage	t0vt1.hc
		TMEM201	0.999995	1	0.257047	0.137079	stage	t0vt1.hc
		GBP3	1	1	0.247622	0.137092	stage	t0vt1.hc
		ZNF300	0.995975	0.995096	0.248125	0.137092	stage	t0vt1.hc
		DUSP22	0.769232	0.770498	0.242961	0.137123	stage	t0vt1.hc
		EFHD1	0.942296	0.974453	0.262828	0.137172	stage	t0vt1.hc
		EYA3	0.657049	0.682758	0.254597	0.137198	stage	t0vt1.hc
		MTA2	0.729257	0.765144	0.24955	0.137224	stage	t0vt1.hc
		ZNF423	1	1	0.26328	0.137245	stage	t0vt1.hc
		CCSAP	0.986834	0.999917	0.25213	0.137251	stage	t0vt1.hc
		MRPL44	0.999999	1	0.261587	0.137265	stage	t0vt1.hc
		TSTD1	0.993424	0.999967	0.257104	0.137316	stage	t0vt1.hc
		MRPS17	0.939412	0.934468	0.258785	0.137383	stage	t0vt1.hc
		ZNF234	0.931083	0.960449	0.246385	0.137387	stage	t0vt1.hc
		CDC42BPB	0.999998	1	0.252454	0.137388	stage	t0vt1.hc
		KLHL8	0.995845	0.99645	0.263768	0.137426	stage	t0vt1.hc
		ZMIZ2	0.905275	0.933298	0.252105	0.137504	stage	t0vt1.hc
		GAS2	0.975239	0.971162	0.258601	0.137518	stage	t0vt1.hc
		SNX7	0.999717	0.999984	0.249449	0.137543	stage	t0vt1.hc
		KRT7	0.715219	0.707975	0.258856	0.137555	stage	t0vt1.hc
		ADPGK	0.988991	0.993264	0.247682	0.13763	stage	t0vt1.hc
		TRIM62	0.865521	0.857837	0.254547	0.137695	stage	t0vt1.hc
		TFPT	0.996377	0.998081	0.252401	0.137716	stage	t0vt1.hc
		IL17RD	1	1	0.264734	0.137741	stage	t0vt1.hc
		ZNF667	0.948386	0.985796	0.265461	0.137748	stage	t0vt1.hc
		DUSP7	0.999873	0.999934	0.247292	0.137837	stage	t0vt1.hc
		MSX1	0.997407	0.997391	0.264819	0.137859	stage	t0vt1.hc
		NOP2	0.930202	0.930757	0.245677	0.137866	stage	t0vt1.hc
		ZNF699	0.998741	0.998949	0.265247	0.137873	stage	t0vt1.hc
		RLN2	0.999689	0.998999	0.249129	0.137922	stage	t0vt1.hc
		SLC25A20	1	0.999999	0.249211	0.137926	stage	t0vt1.hc
		LRRC41	1	0.999999	0.264461	0.137927	stage	t0vt1.hc
		ADGRL1	1	1	0.250949	0.138011	stage	t0vt1.hc
		BTF3L4	0.996772	0.999921	0.246733	0.138139	stage	t0vt1.hc
		EFNB1	0.679171	0.672116	0.259871	0.138145	stage	t0vt1.hc
		BOD1L1	0.891271	0.884943	0.258246	0.138159	stage	t0vt1.hc
		STARD13	0.999911	0.999998	0.265769	0.138183	stage	t0vt1.hc
		TPCN2	0.889279	0.926996	0.264279	0.138227	stage	t0vt1.hc
		CDKN2B	0.999892	0.999913	0.248786	0.138277	stage	t0vt1.hc
		SENP7	0.999998	1	0.265809	0.138284	stage	t0vt1.hc
		SERPINE2	0.997425	0.999829	0.246692	0.138295	stage	t0vt1.hc
		DEGS1	1	1	0.265139	0.138309	stage	t0vt1.hc
		TMUB1	0.966272	0.976923	0.250953	0.138318	stage	t0vt1.hc
		RAB30	0.999997	0.999983	0.262201	0.138412	stage	t0vt1.hc
		BPTF	0.999696	1	0.247202	0.138426	stage	t0vt1.hc
		KPNA3	0.999462	0.995089	0.262748	0.138457	stage	t0vt1.hc
		C4orf33	0.984874	0.999008	0.247383	0.138485	stage	t0vt1.hc
		PEX13	0.999669	0.999631	0.247629	0.138489	stage	t0vt1.hc
		C6orf132	1	1	0.249793	0.138544	stage	t0vt1.hc
		CDK5R1	0.999888	1	0.255527	0.138558	stage	t0vt1.hc
		SPIN2A	0.997142	0.990432	0.247683	0.138582	stage	t0vt1.hc
		NUDT10	1	1	0.264549	0.138664	stage	t0vt1.hc
		PSMA2	0.986602	0.989094	0.256306	0.138807	stage	t0vt1.hc
		RBM45	0.656883	0.656827	0.238277	0.138817	stage	t0vt1.hc
		C3orf67	0.999985	0.999945	0.255963	0.138914	stage	t0vt1.hc
		MGRN1	0.98758	0.996601	0.266025	0.138957	stage	t0vt1.hc
		CCDC59	0.658084	0.656843	0.262249	0.138969	stage	t0vt1.hc
		PNISR	0.999934	0.999988	0.260854	0.138996	stage	t0vt1.hc
		ACSS2	0.932423	0.93725	0.257314	0.139016	stage	t0vt1.hc
		PCP4	0.70976	0.704586	0.245549	0.139037	stage	t0vt1.hc
		SLC8A1	0.923639	0.91757	0.268127	0.139038	stage	t0vt1.hc
		RBM28	0.999238	0.99922	0.258428	0.139049	stage	t0vt1.hc
		AGAP1	0.999852	1	0.259283	0.139071	stage	t0vt1.hc
		FOXJ2	0.999834	0.999993	0.25707	0.139082	stage	t0vt1.hc
		RGS11	0.938417	0.938871	0.249445	0.139159	stage	t0vt1.hc
		CAAP1	0.999992	1	0.265018	0.139265	stage	t0vt1.hc
		ADCY1	1	1	0.25045	0.139283	stage	t0vt1.hc
		SFXN4	0.999643	0.999999	0.265566	0.139285	stage	t0vt1.hc
		ZNF169	0.9995	0.999998	0.264807	0.139286	stage	t0vt1.hc
		GTF3C2	1	1	0.267369	0.139485	stage	t0vt1.hc
		L1TD1	1	1	0.268235	0.139496	stage	t0vt1.hc
		UTP15	0.999828	0.999993	0.258689	0.139496	stage	t0vt1.hc
		SLC39A10	0.999999	1	0.262327	0.139497	stage	t0vt1.hc
		HAND2	0.938368	0.933723	0.269348	0.139595	stage	t0vt1.hc
		MBOAT1	0.999973	0.999364	0.267235	0.13963	stage	t0vt1.hc
		ULK1	0.803397	0.834644	0.258763	0.139653	stage	t0vt1.hc
		AHDC1	0.997064	0.993382	0.258454	0.139714	stage	t0vt1.hc
		UBA3	0.813524	0.852061	0.271605	0.139728	stage	t0vt1.hc
		KLHL13	0.999382	0.999574	0.252272	0.139731	stage	t0vt1.hc
		PAMR1	0.92103	0.930751	0.27018	0.139747	stage	t0vt1.hc
		TRUB2	0.98544	0.999996	0.261103	0.139803	stage	t0vt1.hc
		CYB5R2	0.967782	0.961027	0.247142	0.139849	stage	t0vt1.hc
		IPPK	0.980068	0.985088	0.268521	0.139896	stage	t0vt1.hc
		SAMD4B	0.971048	0.980781	0.25336	0.1399	stage	t0vt1.hc
		CDC25B	0.773888	0.812262	0.261397	0.139928	stage	t0vt1.hc
		SMYD2	0.999961	1	0.249317	0.139949	stage	t0vt1.hc
		MRPL39	0.999855	0.999979	0.263712	0.139955	stage	t0vt1.hc
		SH3BP4	0.999981	1	0.25617	0.139959	stage	t0vt1.hc
		EFCAB2	0.913843	0.919067	0.27063	0.139998	stage	t0vt1.hc
		PBX2	0.996549	0.995518	0.265851	0.139999	stage	t0vt1.hc
		RAB38	1	0.999999	0.24885	0.140145	stage	t0vt1.hc
		PLEKHA3	0.999769	0.99998	0.255407	0.14015	stage	t0vt1.hc
		SPTBN2	0.999884	0.999967	0.269264	0.14027	stage	t0vt1.hc
		SELENOF	0.989855	0.992938	0.267282	0.140289	stage	t0vt1.hc
		MIER2	0.782786	0.822052	0.262799	0.140292	stage	t0vt1.hc
		VPS36	1	1	0.256664	0.140338	stage	t0vt1.hc
		FLRT3	0.899691	0.932613	0.252015	0.140355	stage	t0vt1.hc
		PUM1	0.852908	0.87977	0.25008	0.140397	stage	t0vt1.hc
		LCMT2	0.999969	0.999926	0.248667	0.140408	stage	t0vt1.hc
		TRIM33	1	1	0.251098	0.140432	stage	t0vt1.hc
		PELI1	1	0.999999	0.269975	0.14046	stage	t0vt1.hc
		NDST2	0.996234	0.995728	0.266736	0.14048	stage	t0vt1.hc
		ZNF561	0.823648	0.840744	0.245402	0.140491	stage	t0vt1.hc
		DDX39B	0.911527	0.91995	0.267991	0.140508	stage	t0vt1.hc
		SLAIN2	1	1	0.270461	0.14056	stage	t0vt1.hc
		CLNS1A	0.999991	1	0.266646	0.140625	stage	t0vt1.hc
		IL17D	0.979324	0.966618	0.270395	0.140635	stage	t0vt1.hc
		SMAD6	0.979149	0.98596	0.253116	0.140644	stage	t0vt1.hc
		LIPE	0.998708	0.999961	0.263669	0.140662	stage	t0vt1.hc
		THAP12	0.854441	0.891921	0.269263	0.140664	stage	t0vt1.hc
		AGTPBP1	0.999999	1	0.249002	0.1407	stage	t0vt1.hc
		CABYR	0.997938	0.999601	0.254949	0.140701	stage	t0vt1.hc
		SHISA4	1	1	0.270437	0.140832	stage	t0vt1.hc
		RBM47	1	1	0.249578	0.140848	stage	t0vt1.hc
		FIG4	0.798035	0.828437	0.244326	0.140864	stage	t0vt1.hc
		ZNF346	0.814479	0.856068	0.264854	0.140873	stage	t0vt1.hc
		ASXL1	0.999999	1	0.268888	0.141	stage	t0vt1.hc
		MAP2K6	0.999981	1	0.267183	0.14101	stage	t0vt1.hc
		NSL1	0.999939	1	0.264105	0.141011	stage	t0vt1.hc
		SGCE	0.958989	0.995266	0.248274	0.141031	stage	t0vt1.hc
		COG7	0.999994	0.999998	0.249571	0.141046	stage	t0vt1.hc
		CHSY3	0.999997	0.999998	0.249996	0.141063	stage	t0vt1.hc
		UBTF	0.993007	0.995299	0.25755	0.141082	stage	t0vt1.hc
		PITPNM2	0.75457	0.793051	0.265576	0.141157	stage	t0vt1.hc
		VMAC	0.999896	0.999999	0.25952	0.141182	stage	t0vt1.hc
		TP53I3	0.995704	0.997676	0.267269	0.141192	stage	t0vt1.hc
		FAM217B	0.905889	0.896091	0.27325	0.141256	stage	t0vt1.hc
		SCAI	1	1	0.263363	0.141302	stage	t0vt1.hc
		KLF10	0.998819	0.999993	0.271951	0.141306	stage	t0vt1.hc
		ATP11A	0.962935	0.957707	0.24835	0.14134	stage	t0vt1.hc
		LENG1	0.998528	0.997911	0.265102	0.141392	stage	t0vt1.hc
		NR3C1	0.999989	1	0.272077	0.141394	stage	t0vt1.hc
		COPS9	0.949546	0.946997	0.258952	0.141414	stage	t0vt1.hc
		RNF24	0.987737	0.999938	0.272603	0.141471	stage	t0vt1.hc
		ERVK3-1	0.960982	0.993398	0.265039	0.141489	stage	t0vt1.hc
		CEP350	0.775731	0.773728	0.253983	0.141498	stage	t0vt1.hc
		FGF11	0.981938	0.999922	0.265999	0.141536	stage	t0vt1.hc
		MDK	0.983754	0.98853	0.249138	0.141592	stage	t0vt1.hc
		REX1BD	0.977145	0.986708	0.260641	0.141632	stage	t0vt1.hc
		AHI1	0.995444	0.997073	0.266056	0.141682	stage	t0vt1.hc
		ISG20	0.896859	0.891834	0.269555	0.141705	stage	t0vt1.hc
		AEN	0.999998	0.998012	0.272726	0.141712	stage	t0vt1.hc
		ARID1B	0.999165	0.999332	0.269761	0.141723	stage	t0vt1.hc
		NFATC4	0.949712	0.998729	0.271129	0.141729	stage	t0vt1.hc
		ANAPC10	0.944375	0.983568	0.262355	0.141759	stage	t0vt1.hc
		PCNP	0.759055	0.761921	0.242806	0.141802	stage	t0vt1.hc
		IQCJ-SCHIP1	0.99789	0.994641	0.272724	0.14183	stage	t0vt1.hc
		RFC1	0.822777	0.831331	0.249951	0.141877	stage	t0vt1.hc
		ENG	0.963771	0.963251	0.263085	0.141899	stage	t0vt1.hc
		DUSP5	0.865015	0.855101	0.271861	0.141905	stage	t0vt1.hc
		TAP1	0.999932	0.999994	0.272718	0.141906	stage	t0vt1.hc
		MICOS13	1	1	0.264311	0.141999	stage	t0vt1.hc
		ATMIN	0.999685	0.999998	0.27289	0.142065	stage	t0vt1.hc
		ASPSCR1	0.999561	0.999623	0.250554	0.142127	stage	t0vt1.hc
		SLC6A8	0.984695	0.982944	0.250108	0.142162	stage	t0vt1.hc
		WASF1	0.999565	0.999999	0.261395	0.142244	stage	t0vt1.hc
		ZNF322	0.975143	0.970605	0.265585	0.142264	stage	t0vt1.hc
		NVL	0.999744	0.999989	0.250793	0.142289	stage	t0vt1.hc
		WASF3	0.691152	0.69775	0.246754	0.14232	stage	t0vt1.hc
		IRAK1BP1	0.999998	0.999967	0.250224	0.142341	stage	t0vt1.hc
		WDR25	0.999966	0.999967	0.27264	0.142358	stage	t0vt1.hc
		FAM149A	0.999977	0.989646	0.269738	0.142407	stage	t0vt1.hc
		MIPOL1	0.999592	0.999809	0.269145	0.14248	stage	t0vt1.hc
		TMEM198	0.999954	0.999902	0.273144	0.142481	stage	t0vt1.hc
		CCDC107	0.999999	0.999942	0.250575	0.142504	stage	t0vt1.hc
		USP2	0.999983	1	0.274268	0.142527	stage	t0vt1.hc
		TPT1	0.995982	0.999999	0.252448	0.14253	stage	t0vt1.hc
		CTNND2	0.993372	0.9984	0.259554	0.142569	stage	t0vt1.hc
		RBBP4	0.999999	1	0.273913	0.142581	stage	t0vt1.hc
		C17orf75	0.999516	0.99912	0.264183	0.142586	stage	t0vt1.hc
		SEC14L2	0.999047	0.997548	0.250594	0.142624	stage	t0vt1.hc
		CYTL1	0.982377	0.983736	0.250053	0.142625	stage	t0vt1.hc
		SLC23A3	0.999993	0.999995	0.251552	0.142649	stage	t0vt1.hc
		TNPO2	0.663996	0.684686	0.266595	0.142687	stage	t0vt1.hc
		PIAS2	0.998986	0.999996	0.253304	0.142816	stage	t0vt1.hc
		FBLL1	0.977433	0.977958	0.271516	0.14285	stage	t0vt1.hc
		C15orf40	0.999729	1	0.27031	0.142916	stage	t0vt1.hc
		C8orf88	0.999991	0.999988	0.266094	0.142961	stage	t0vt1.hc
		SNCA	0.900708	0.889263	0.258613	0.142965	stage	t0vt1.hc
		MAIP1	0.936797	0.934904	0.255235	0.14301	stage	t0vt1.hc
		MTHFD1	0.999989	0.999989	0.257241	0.143099	stage	t0vt1.hc
		GRK3	1	1	0.268509	0.143138	stage	t0vt1.hc
		ZNF595	1	0.999465	0.273114	0.143161	stage	t0vt1.hc
		PHLPP2	0.991512	0.992734	0.275742	0.143206	stage	t0vt1.hc
		TMEM225B	0.999003	0.999498	0.268735	0.143214	stage	t0vt1.hc
		RGS14	0.970697	0.996432	0.264196	0.143239	stage	t0vt1.hc
		ADCY7	1	1	0.269181	0.143265	stage	t0vt1.hc
		NOP53	0.999998	0.999825	0.25218	0.143372	stage	t0vt1.hc
		OSBPL8	0.997012	0.993102	0.275547	0.143428	stage	t0vt1.hc
		MBIP	0.841055	0.843116	0.246522	0.143433	stage	t0vt1.hc
		DIP2A	0.99777	0.999999	0.251244	0.143499	stage	t0vt1.hc
		TYW1B	0.831149	0.823127	0.246214	0.143563	stage	t0vt1.hc
		CREB3L4	1	1	0.256332	0.143639	stage	t0vt1.hc
		RUFY2	1	1	0.274744	0.143643	stage	t0vt1.hc
		HSPB8	0.999784	0.99975	0.276416	0.143649	stage	t0vt1.hc
		CNP	0.999976	0.99972	0.266733	0.143667	stage	t0vt1.hc
		ZNF623	0.979951	0.989928	0.26756	0.143669	stage	t0vt1.hc
		REXO5	0.999873	0.999939	0.261771	0.143723	stage	t0vt1.hc
		TAPBPL	0.946301	0.948945	0.254113	0.143734	stage	t0vt1.hc
		RTN4R	1	1	0.273056	0.143745	stage	t0vt1.hc
		TMEM120A	0.999727	0.999809	0.266342	0.143746	stage	t0vt1.hc
		DCLK1	0.992689	0.989548	0.260935	0.143764	stage	t0vt1.hc
		RNF135	0.956441	0.99998	0.276552	0.143809	stage	t0vt1.hc
		GPATCH8	0.996074	0.992625	0.273099	0.14383	stage	t0vt1.hc
		CXCL12	0.993746	0.99624	0.251738	0.143868	stage	t0vt1.hc
		BHLHE41	0.996053	0.996239	0.251846	0.143881	stage	t0vt1.hc
		ACAD9	0.761686	0.757584	0.260865	0.143889	stage	t0vt1.hc
		SNRNP70	0.997515	0.999992	0.275596	0.143912	stage	t0vt1.hc
		TOMM6	0.782212	0.784261	0.257066	0.14392	stage	t0vt1.hc
		C1orf174	0.997771	0.998448	0.253379	0.144003	stage	t0vt1.hc
		TTLL4	1	1	0.256059	0.144052	stage	t0vt1.hc
		SNRPN	1	1	0.251745	0.14407	stage	t0vt1.hc
		CCP110	0.998831	0.996212	0.272638	0.144087	stage	t0vt1.hc
		NEK8	1	1	0.276445	0.144101	stage	t0vt1.hc
		LSM14B	0.999982	0.999995	0.276674	0.14411	stage	t0vt1.hc
		DENND3	0.998535	0.999758	0.256101	0.144126	stage	t0vt1.hc
		MFGE8	0.897999	0.911745	0.250011	0.144147	stage	t0vt1.hc
		TMEM134	0.971922	0.958116	0.250941	0.14422	stage	t0vt1.hc
		MON1A	0.909276	0.935091	0.263459	0.144243	stage	t0vt1.hc
		REPS1	1	1	0.262306	0.144268	stage	t0vt1.hc
		SELENBP1	0.997685	0.994679	0.262269	0.144315	stage	t0vt1.hc
		DHCR7	0.999598	0.99999	0.253142	0.14437	stage	t0vt1.hc
		CDV3	0.999539	0.999757	0.277607	0.144406	stage	t0vt1.hc
		C19orf12	0.999996	1	0.262356	0.14445	stage	t0vt1.hc
		SETD7	1	1	0.27555	0.144588	stage	t0vt1.hc
		ATXN7L1	1	1	0.27688	0.144608	stage	t0vt1.hc
		FKBPL	0.995369	0.996812	0.269194	0.144687	stage	t0vt1.hc
		RND2	1	1	0.252358	0.144757	stage	t0vt1.hc
		SLC10A3	1	1	0.278328	0.144861	stage	t0vt1.hc
		ZNF66	1	1	0.272597	0.144877	stage	t0vt1.hc
		TIMM17B	0.998486	0.999991	0.258173	0.144937	stage	t0vt1.hc
		SELENOM	1	1	0.265807	0.144955	stage	t0vt1.hc
		TXNDC12	0.727641	0.728282	0.245697	0.144958	stage	t0vt1.hc
		SLC9A3R2	0.999998	0.999999	0.276227	0.144983	stage	t0vt1.hc
		HMGCS1	1	1	0.279162	0.145051	stage	t0vt1.hc
		PEX2	0.999598	0.999589	0.26129	0.145093	stage	t0vt1.hc
		F3	0.97286	0.99999	0.26225	0.145108	stage	t0vt1.hc
		TIAM2	0.843756	0.833101	0.250013	0.145133	stage	t0vt1.hc
		RBM26	0.999751	0.999994	0.254397	0.145183	stage	t0vt1.hc
		MEIG1	0.968408	0.972656	0.280111	0.145235	stage	t0vt1.hc
		DNASE1L1	1	1	0.276687	0.145236	stage	t0vt1.hc
		CLDN1	0.986505	0.985501	0.25364	0.145238	stage	t0vt1.hc
		MEX3B	0.997404	0.99919	0.260458	0.145254	stage	t0vt1.hc
		ZNF324	0.903752	0.91592	0.260866	0.145259	stage	t0vt1.hc
		SLC31A1	0.697279	0.722824	0.285095	0.1453	stage	t0vt1.hc
		FJX1	0.980755	0.996198	0.264018	0.145341	stage	t0vt1.hc
		HOMER1	1	1	0.253143	0.145414	stage	t0vt1.hc
		MMP24OS	1	1	0.252927	0.14544	stage	t0vt1.hc
		JAK3	0.714968	0.709993	0.263138	0.145443	stage	t0vt1.hc
		ODF2L	0.999999	0.999974	0.279221	0.145528	stage	t0vt1.hc
		TLCD1	0.999996	1	0.260694	0.145562	stage	t0vt1.hc
		PACSIN3	0.909672	0.922654	0.276911	0.145576	stage	t0vt1.hc
		ZNF563	0.802432	0.805108	0.251896	0.145623	stage	t0vt1.hc
		EEPD1	0.996785	1	0.253231	0.14565	stage	t0vt1.hc
		MVK	0.737485	0.73477	0.24692	0.145674	stage	t0vt1.hc
		ZNF518B	0.999996	0.999975	0.277146	0.145749	stage	t0vt1.hc
		LY6E	0.994479	0.999704	0.271964	0.14575	stage	t0vt1.hc
		PIN4	0.795041	0.822739	0.284427	0.145778	stage	t0vt1.hc
		WFDC2	1	1	0.278507	0.145803	stage	t0vt1.hc
		IGFBP6	1	0.999996	0.256248	0.145806	stage	t0vt1.hc
		COMMD3	1	1	0.274064	0.145864	stage	t0vt1.hc
		AARS2	0.999703	0.999997	0.261037	0.14591	stage	t0vt1.hc
		PPP1R14A	0.719172	0.755637	0.26985	0.145919	stage	t0vt1.hc
		NDUFB3	0.999997	0.999988	0.271742	0.145921	stage	t0vt1.hc
		ZNF589	1	1	0.280572	0.145971	stage	t0vt1.hc
		ARMC5	0.868397	0.888722	0.261781	0.14599	stage	t0vt1.hc
		ZNF564	0.999149	0.997694	0.261923	0.145999	stage	t0vt1.hc
		MAP2	0.993883	0.999821	0.261087	0.146009	stage	t0vt1.hc
		HENMT1	0.999451	0.999993	0.27544	0.14603	stage	t0vt1.hc
		TJP1	0.998756	0.992969	0.273532	0.146036	stage	t0vt1.hc
		POP4	0.999823	0.999998	0.279242	0.146089	stage	t0vt1.hc
		UGP2	1	0.999999	0.253504	0.146121	stage	t0vt1.hc
		SYNE1	1	1	0.261847	0.146127	stage	t0vt1.hc
		ABCB9	0.999909	0.999616	0.280507	0.146196	stage	t0vt1.hc
		CWC22	0.999983	0.999998	0.281311	0.146225	stage	t0vt1.hc
		COL27A1	0.978958	0.998367	0.279974	0.146233	stage	t0vt1.hc
		NIF3L1	1	0.999859	0.280538	0.146266	stage	t0vt1.hc
		RNASEH2C	0.932446	0.942119	0.273656	0.146309	stage	t0vt1.hc
		TNFAIP6	0.960368	0.983721	0.252709	0.146319	stage	t0vt1.hc
		ATP9A	0.998787	0.988227	0.281662	0.146378	stage	t0vt1.hc
		PPT2	0.871844	0.911418	0.282765	0.146443	stage	t0vt1.hc
		ZFHX4	0.999853	0.999783	0.274079	0.146455	stage	t0vt1.hc
		RBM33	0.725445	0.743047	0.248477	0.146494	stage	t0vt1.hc
		MYD88	0.821649	0.853221	0.270116	0.146569	stage	t0vt1.hc
		STX6	0.950035	0.999309	0.252881	0.146574	stage	t0vt1.hc
		CYP2R1	0.994275	0.995924	0.275271	0.146633	stage	t0vt1.hc
		UACA	1	0.999974	0.257694	0.146657	stage	t0vt1.hc
		ADNP2	1	1	0.257511	0.146662	stage	t0vt1.hc
		ARIH1	0.977505	0.974555	0.259644	0.146664	stage	t0vt1.hc
		CHUK	0.729061	0.728185	0.287106	0.146772	stage	t0vt1.hc
		ENGASE	0.845859	0.848232	0.262034	0.146779	stage	t0vt1.hc
		LPAR1	0.999905	1	0.275538	0.146846	stage	t0vt1.hc
		PHF14	1	0.999996	0.258107	0.146885	stage	t0vt1.hc
		ERBB3	1	1	0.282691	0.146887	stage	t0vt1.hc
		GLRX2	0.999999	0.999999	0.279555	0.146902	stage	t0vt1.hc
		ELMO3	1	1	0.257161	0.146978	stage	t0vt1.hc
		GNPTAB	0.916905	0.916914	0.265081	0.147055	stage	t0vt1.hc
		PRKD2	0.987569	0.993691	0.254452	0.147065	stage	t0vt1.hc
		NXNL2	0.766223	0.775927	0.257906	0.147116	stage	t0vt1.hc
		NRBF2	0.999934	0.999926	0.28312	0.147178	stage	t0vt1.hc
		WNT5A	0.999122	0.999997	0.257588	0.147182	stage	t0vt1.hc
		BAMBI	0.986376	0.999965	0.273416	0.147238	stage	t0vt1.hc
		NAIF1	0.664899	0.66218	0.245399	0.147254	stage	t0vt1.hc
		CXXC5	0.950309	0.998962	0.279088	0.147283	stage	t0vt1.hc
		BIRC6	0.995187	0.986216	0.266194	0.147335	stage	t0vt1.hc
		MSS51	0.884039	0.892212	0.283944	0.14736	stage	t0vt1.hc
		PIGB	0.999482	0.999995	0.282104	0.147374	stage	t0vt1.hc
		CNTLN	0.837884	0.827095	0.267814	0.147408	stage	t0vt1.hc
		GGACT	0.999974	0.999917	0.278541	0.147428	stage	t0vt1.hc
		CAND2	0.952001	0.998916	0.285272	0.147506	stage	t0vt1.hc
		ST3GAL3	0.999906	0.999566	0.256234	0.147682	stage	t0vt1.hc
		ATG4A	1	1	0.270939	0.147805	stage	t0vt1.hc
		MDM4	0.858387	0.854404	0.272446	0.147886	stage	t0vt1.hc
		C11orf95	0.93619	0.936776	0.253451	0.147905	stage	t0vt1.hc
		MLXIP	0.99921	0.996114	0.271912	0.147914	stage	t0vt1.hc
		DUS4L-BCAP29	0.99999	1	0.255829	0.147944	stage	t0vt1.hc
		CRYZ	0.959906	0.998694	0.28186	0.147955	stage	t0vt1.hc
		ANGPTL4	0.998933	0.99936	0.26484	0.148035	stage	t0vt1.hc
		LSR	1	1	0.274866	0.14808	stage	t0vt1.hc
		KATNA1	0.860356	0.901373	0.281161	0.148096	stage	t0vt1.hc
		HHIPL1	0.983448	0.999875	0.275707	0.148101	stage	t0vt1.hc
		AZIN1	0.999873	0.999893	0.281598	0.148188	stage	t0vt1.hc
		MMP15	0.999837	0.999998	0.255506	0.14821	stage	t0vt1.hc
		SNX4	0.771381	0.780549	0.250712	0.148221	stage	t0vt1.hc
		DOK5	0.855618	0.854088	0.274394	0.14828	stage	t0vt1.hc
		AC073610.2	0.918269	0.90646	0.255586	0.148301	stage	t0vt1.hc
		FAM92A	0.988342	0.999124	0.26761	0.14833	stage	t0vt1.hc
		PPIL4	0.694265	0.697249	0.290973	0.148367	stage	t0vt1.hc
		SPRY4	0.999972	1	0.273024	0.148372	stage	t0vt1.hc
		RBL1	0.996122	0.990828	0.256714	0.148403	stage	t0vt1.hc
		IGBP1	0.908566	0.932204	0.264162	0.148405	stage	t0vt1.hc
		TMEM182	0.947062	0.995242	0.272578	0.148435	stage	t0vt1.hc
		CXCL14	0.814615	0.82449	0.271165	0.148479	stage	t0vt1.hc
		PF4V1	0.670036	0.676619	0.245776	0.148515	stage	t0vt1.hc
		HSPA12A	0.972466	0.974653	0.281558	0.148536	stage	t0vt1.hc
		TLE5	0.999732	0.999417	0.260035	0.148618	stage	t0vt1.hc
		ATG10	0.999908	0.999997	0.279123	0.148634	stage	t0vt1.hc
		PLEKHA2	0.999977	1	0.261535	0.148637	stage	t0vt1.hc
		GTDC1	0.876692	0.918548	0.273202	0.14866	stage	t0vt1.hc
		ANOS1	0.998351	0.999999	0.268385	0.148662	stage	t0vt1.hc
		GSE1	0.987711	0.976637	0.285034	0.14873	stage	t0vt1.hc
		SNRPD3	0.999674	0.999593	0.268287	0.148826	stage	t0vt1.hc
		CD2BP2	0.999907	1	0.265938	0.148837	stage	t0vt1.hc
		ZNF433	0.999892	0.999982	0.275324	0.148878	stage	t0vt1.hc
		DST	0.999921	0.997805	0.26362	0.148889	stage	t0vt1.hc
		PITX1	0.823098	0.825056	0.252834	0.148959	stage	t0vt1.hc
		DMAC1	0.995027	0.997387	0.265125	0.148973	stage	t0vt1.hc
		CCHCR1	0.999777	0.999983	0.255964	0.148994	stage	t0vt1.hc
		MEN1	0.99929	0.998175	0.281526	0.149046	stage	t0vt1.hc
		MISP3	0.991451	0.992542	0.28715	0.149064	stage	t0vt1.hc
		RWDD2B	0.971535	0.998491	0.255557	0.149074	stage	t0vt1.hc
		TOPORS	0.999428	0.999497	0.27425	0.14909	stage	t0vt1.hc
		SPATS2L	0.968374	0.999988	0.285689	0.149115	stage	t0vt1.hc
		MRPL3	0.999988	0.999971	0.285486	0.149122	stage	t0vt1.hc
		DSC2	0.999723	0.999983	0.269482	0.149173	stage	t0vt1.hc
		PPP2R5A	0.968068	0.96689	0.276602	0.149178	stage	t0vt1.hc
		ATXN7	0.966821	0.970154	0.280879	0.149197	stage	t0vt1.hc
		FNDC10	0.955509	0.994854	0.256479	0.149258	stage	t0vt1.hc
		KCTD9	0.99999	0.999999	0.264604	0.149298	stage	t0vt1.hc
		ZNF573	0.998661	0.99996	0.282052	0.149314	stage	t0vt1.hc
		MASP1	0.735934	0.738615	0.278298	0.149388	stage	t0vt1.hc
		SENP8	0.99027	0.988394	0.267284	0.149415	stage	t0vt1.hc
		L3MBTL1	0.978704	0.997541	0.261149	0.149434	stage	t0vt1.hc
		MPI	0.95775	0.996336	0.277875	0.149436	stage	t0vt1.hc
		PAM	0.999999	0.999846	0.286458	0.149445	stage	t0vt1.hc
		ATOH8	0.999735	0.999994	0.286854	0.149471	stage	t0vt1.hc
		B3GAT2	0.999922	1	0.266461	0.149494	stage	t0vt1.hc
		LACTB	0.999871	0.999975	0.259368	0.149498	stage	t0vt1.hc
		HSCB	0.949424	0.997592	0.283432	0.14955	stage	t0vt1.hc
		MSH6	0.999999	1	0.285842	0.149564	stage	t0vt1.hc
		ROCK2	0.999732	1	0.256842	0.149566	stage	t0vt1.hc
		SOX6	0.992462	0.992053	0.286932	0.149669	stage	t0vt1.hc
		ZNF547	0.999678	0.99997	0.273825	0.149669	stage	t0vt1.hc
		TUBGCP3	0.766339	0.762184	0.290215	0.149688	stage	t0vt1.hc
		TTLL12	1	1	0.273721	0.149714	stage	t0vt1.hc
		MOCS3	0.972521	0.977286	0.255825	0.149755	stage	t0vt1.hc
		AL360181.3	0.989214	0.99697	0.280803	0.149775	stage	t0vt1.hc
		TRIAP1	0.999835	0.99994	0.287984	0.149846	stage	t0vt1.hc
		MRPS18B	0.999971	0.999465	0.27475	0.149854	stage	t0vt1.hc
		MFSD9	0.999343	0.990354	0.262095	0.149889	stage	t0vt1.hc
		OTUD7B	0.999721	0.999999	0.288554	0.149902	stage	t0vt1.hc
		DAD1	1	0.999613	0.287116	0.14991	stage	t0vt1.hc
		MRPL45	1	0.999999	0.257988	0.150049	stage	t0vt1.hc
		NAT8L	0.99998	0.999953	0.281497	0.15005	stage	t0vt1.hc
		TRMT12	0.999683	0.999999	0.257819	0.150071	stage	t0vt1.hc
		PIP4K2A	0.937095	0.985104	0.276227	0.150073	stage	t0vt1.hc
		QTRT2	0.999998	1	0.264705	0.150078	stage	t0vt1.hc
		SLC29A1	0.999949	1	0.27044	0.150083	stage	t0vt1.hc
		ANKIB1	0.999998	1	0.284914	0.150088	stage	t0vt1.hc
		VASH2	1	1	0.287801	0.15009	stage	t0vt1.hc
		TMEM179B	0.999997	0.999956	0.282773	0.150093	stage	t0vt1.hc
		PSD4	0.987675	0.981908	0.269411	0.150104	stage	t0vt1.hc
		SMURF1	0.998392	0.998684	0.259838	0.15012	stage	t0vt1.hc
		RGS2	0.950308	0.996677	0.280702	0.150137	stage	t0vt1.hc
		NXT2	0.999999	0.999993	0.261072	0.150202	stage	t0vt1.hc
		RAB3IP	0.999986	1	0.257065	0.150278	stage	t0vt1.hc
		PDE10A	0.988805	0.974946	0.281452	0.150305	stage	t0vt1.hc
		PHACTR1	0.999958	0.99996	0.284629	0.150315	stage	t0vt1.hc
		ZNF689	1	0.999997	0.261163	0.150348	stage	t0vt1.hc
		CHPF2	1	1	0.260139	0.150356	stage	t0vt1.hc
		INSL3	0.9923	0.988379	0.275773	0.150361	stage	t0vt1.hc
		GALNT3	0.998939	0.999265	0.28672	0.150396	stage	t0vt1.hc
		DUS2	0.80146	0.808091	0.258595	0.150404	stage	t0vt1.hc
		RGP1	0.974269	0.982728	0.2851	0.150422	stage	t0vt1.hc
		HABP4	0.988331	0.982603	0.284817	0.150431	stage	t0vt1.hc
		TMEM154	0.997253	0.999977	0.262615	0.150481	stage	t0vt1.hc
		ZC3H12A	0.942862	0.96697	0.257657	0.150513	stage	t0vt1.hc
		SEC24A	0.99999	0.999998	0.258262	0.150537	stage	t0vt1.hc
		ABRAXAS1	1	0.999985	0.274119	0.150563	stage	t0vt1.hc
		VPS37D	0.672245	0.670215	0.279328	0.150579	stage	t0vt1.hc
		REEP2	0.978754	0.999979	0.272794	0.150588	stage	t0vt1.hc
		NUP153	0.999997	1	0.272109	0.150607	stage	t0vt1.hc
		UTP20	0.999999	1	0.257398	0.150634	stage	t0vt1.hc
		ATP2C1	0.999559	0.998043	0.263718	0.150639	stage	t0vt1.hc
		SLTM	0.999975	0.999992	0.28978	0.150657	stage	t0vt1.hc
		CAST	1	1	0.260684	0.150694	stage	t0vt1.hc
		IGSF9B	0.999999	1	0.272677	0.150714	stage	t0vt1.hc
		FASTKD2	0.994163	0.987039	0.261016	0.150813	stage	t0vt1.hc
		ACO2	0.99982	0.999841	0.257647	0.150856	stage	t0vt1.hc
		ZNF281	0.940875	0.988958	0.281943	0.15089	stage	t0vt1.hc
		COA3	0.999644	0.999987	0.277471	0.15094	stage	t0vt1.hc
		FAM169A	1	1	0.289395	0.150974	stage	t0vt1.hc
		DLG5	0.957294	0.980727	0.289987	0.150993	stage	t0vt1.hc
		POLR2L	0.999979	0.999833	0.286002	0.151022	stage	t0vt1.hc
		CNTROB	0.906413	0.918894	0.292429	0.151119	stage	t0vt1.hc
		NMNAT1	1	1	0.290799	0.151148	stage	t0vt1.hc
		KDR	0.998994	0.99806	0.265715	0.151192	stage	t0vt1.hc
		IMPAD1	1	1	0.259703	0.151232	stage	t0vt1.hc
		GMFB	0.775083	0.778234	0.272928	0.151311	stage	t0vt1.hc
		RILP	0.969754	0.96663	0.27936	0.151393	stage	t0vt1.hc
		ADAMTS19	0.999995	1	0.260595	0.151441	stage	t0vt1.hc
		AKIRIN2	0.980059	0.9959	0.27977	0.15146	stage	t0vt1.hc
		METTL7A	0.926537	0.924757	0.276932	0.151471	stage	t0vt1.hc
		SNX21	0.988822	0.999967	0.259955	0.151537	stage	t0vt1.hc
		BNC2	0.984453	0.999391	0.272744	0.15163	stage	t0vt1.hc
		MAP7	1	1	0.276358	0.15165	stage	t0vt1.hc
		MACF1	0.999971	0.999999	0.273925	0.151672	stage	t0vt1.hc
		RINL	0.999996	0.999979	0.27398	0.151678	stage	t0vt1.hc
		MTIF2	0.998477	0.987111	0.258131	0.151713	stage	t0vt1.hc
		G3BP1	1	1	0.291493	0.151715	stage	t0vt1.hc
		PPP1R1C	0.999188	0.999142	0.273783	0.151721	stage	t0vt1.hc
		ADAMTSL1	0.918333	0.919071	0.285006	0.151752	stage	t0vt1.hc
		PIGW	1	0.999752	0.276869	0.151758	stage	t0vt1.hc
		OXNAD1	0.999999	0.99996	0.267735	0.151787	stage	t0vt1.hc
		MSL3	0.999973	1	0.261231	0.151827	stage	t0vt1.hc
		FES	0.977099	1	0.282457	0.15184	stage	t0vt1.hc
		PRSS16	1	1	0.259248	0.152	stage	t0vt1.hc
		DBI	0.999985	0.999998	0.282596	0.15202	stage	t0vt1.hc
		CFAP97	0.658999	0.667301	0.299182	0.152045	stage	t0vt1.hc
		CUTC	1	0.999999	0.292443	0.152065	stage	t0vt1.hc
		FGFRL1	0.999987	0.996759	0.258754	0.15207	stage	t0vt1.hc
		RASAL2	0.97088	0.986432	0.291242	0.152082	stage	t0vt1.hc
		ATG16L2	0.785879	0.818802	0.279132	0.152082	stage	t0vt1.hc
		HNRNPL	1	1	0.27946	0.152117	stage	t0vt1.hc
		ZNF34	0.85251	0.855326	0.290786	0.152126	stage	t0vt1.hc
		DZIP1L	0.999221	0.999806	0.291305	0.152152	stage	t0vt1.hc
		SCRG1	0.997365	0.999838	0.271124	0.152153	stage	t0vt1.hc
		ISCA1	0.999996	0.999717	0.280999	0.152153	stage	t0vt1.hc
		PGS1	0.664415	0.664274	0.298639	0.152195	stage	t0vt1.hc
		RABGAP1L	1	0.999897	0.281087	0.152218	stage	t0vt1.hc
		CA13	0.994695	0.99485	0.281839	0.152237	stage	t0vt1.hc
		KCNK6	0.999194	0.999987	0.259764	0.152257	stage	t0vt1.hc
		ANKRD42	1	1	0.26516	0.152257	stage	t0vt1.hc
		FIGN	0.999593	0.99943	0.289369	0.152275	stage	t0vt1.hc
		LSG1	0.99978	0.999802	0.259112	0.152282	stage	t0vt1.hc
		SETD6	1	1	0.259646	0.1524	stage	t0vt1.hc
		PHF13	0.777224	0.777457	0.265615	0.152451	stage	t0vt1.hc
		GLYCTK	0.871661	0.873413	0.264433	0.152471	stage	t0vt1.hc
		RNF125	1	1	0.289566	0.15248	stage	t0vt1.hc
		SNX24	0.994741	0.999986	0.290993	0.152512	stage	t0vt1.hc
		GATA6	0.999768	0.999988	0.271188	0.152584	stage	t0vt1.hc
		SLC25A53	0.999994	0.999999	0.286934	0.152638	stage	t0vt1.hc
		TMEM50B	1	1	0.293955	0.152639	stage	t0vt1.hc
		TCFL5	0.986456	0.997552	0.294457	0.152656	stage	t0vt1.hc
		C6orf163	0.978892	0.979693	0.259335	0.152682	stage	t0vt1.hc
		TNRC6B	0.963937	0.988096	0.270695	0.152725	stage	t0vt1.hc
		PRSS35	0.918303	0.921241	0.268333	0.152898	stage	t0vt1.hc
		TTI2	0.999971	0.999999	0.274183	0.1529	stage	t0vt1.hc
		BTBD1	0.999468	0.99962	0.266472	0.153025	stage	t0vt1.hc
		TMED7-TICAM2	1	1	0.29356	0.153094	stage	t0vt1.hc
		APEH	1	0.999998	0.27794	0.153118	stage	t0vt1.hc
		AGAP3	0.999632	1	0.293972	0.153153	stage	t0vt1.hc
		ZNF134	0.999999	0.999999	0.259846	0.153165	stage	t0vt1.hc
		SH3BGRL2	0.97359	0.999993	0.29348	0.153177	stage	t0vt1.hc
		ISOC1	1	1	0.282294	0.153181	stage	t0vt1.hc
		USP15	0.999989	1	0.265224	0.153187	stage	t0vt1.hc
		ZNF335	0.980851	0.998511	0.26253	0.153208	stage	t0vt1.hc
		MSRB2	0.74187	0.733	0.277519	0.153265	stage	t0vt1.hc
		RMDN1	0.87372	0.892162	0.256984	0.153377	stage	t0vt1.hc
		MAST4	0.999962	0.999998	0.259872	0.153389	stage	t0vt1.hc
		RAB11FIP5	1	1	0.281367	0.153418	stage	t0vt1.hc
		ALAS1	0.983266	0.984284	0.265643	0.153428	stage	t0vt1.hc
		CDKL5	0.974967	0.999137	0.259381	0.153505	stage	t0vt1.hc
		SNCAIP	0.679111	0.672703	0.251391	0.153525	stage	t0vt1.hc
		SUCLA2	0.997944	0.99867	0.264409	0.153557	stage	t0vt1.hc
		LMO4	0.950828	0.99292	0.290685	0.153559	stage	t0vt1.hc
		VAMP7	1	1	0.292041	0.153576	stage	t0vt1.hc
		HSPBP1	0.999451	0.999248	0.286643	0.153603	stage	t0vt1.hc
		TMEM167B	1	1	0.284856	0.153605	stage	t0vt1.hc
		SETD4	0.999999	0.999999	0.293856	0.153645	stage	t0vt1.hc
		GSTT2B	0.967477	0.983927	0.259274	0.153648	stage	t0vt1.hc
		KRR1	0.923599	0.918597	0.259907	0.153655	stage	t0vt1.hc
		NEURL2	0.699193	0.69952	0.301484	0.153659	stage	t0vt1.hc
		CYP51A1	0.999886	0.999976	0.262947	0.15368	stage	t0vt1.hc
		ADCY6	1	1	0.296062	0.15374	stage	t0vt1.hc
		SUGCT	0.999999	0.998777	0.286903	0.153747	stage	t0vt1.hc
		RTN3	0.934743	0.942752	0.258814	0.153749	stage	t0vt1.hc
		PPIE	0.989542	0.994599	0.275626	0.15376	stage	t0vt1.hc
		ABHD5	0.847929	0.872026	0.263673	0.153784	stage	t0vt1.hc
		SKAP2	0.999867	0.99967	0.272967	0.153785	stage	t0vt1.hc
		MAP9	0.999997	0.999925	0.294633	0.153794	stage	t0vt1.hc
		TRIML2	0.999999	1	0.270692	0.153825	stage	t0vt1.hc
		PIGA	0.831462	0.840383	0.266362	0.15383	stage	t0vt1.hc
		TPD52	0.979248	0.965767	0.269469	0.153831	stage	t0vt1.hc
		CHST11	0.945306	0.955434	0.292304	0.153875	stage	t0vt1.hc
		UBR5	0.99996	1	0.284132	0.153892	stage	t0vt1.hc
		GBP1	0.999994	0.999044	0.295902	0.15391	stage	t0vt1.hc
		PRCC	0.944517	0.992019	0.295788	0.153918	stage	t0vt1.hc
		TBX19	0.998993	0.999257	0.283072	0.153964	stage	t0vt1.hc
		TSPAN5	0.999997	1	0.261244	0.153967	stage	t0vt1.hc
		XRRA1	0.863949	0.869321	0.290261	0.153987	stage	t0vt1.hc
		SAMD4A	0.999978	1	0.263069	0.154064	stage	t0vt1.hc
		ANKRD9	0.998389	0.998506	0.281128	0.1541	stage	t0vt1.hc
		TFRC	0.942744	0.978795	0.295951	0.154128	stage	t0vt1.hc
		CMSS1	0.999992	0.999989	0.262112	0.154206	stage	t0vt1.hc
		GAREM2	0.994414	1	0.262258	0.154207	stage	t0vt1.hc
		IRGQ	0.819646	0.816502	0.272437	0.154213	stage	t0vt1.hc
		UBE2Z	1	1	0.291526	0.154222	stage	t0vt1.hc
		UBL7	0.999878	0.999982	0.274313	0.154278	stage	t0vt1.hc
		KDM8	0.999937	0.999996	0.267775	0.154317	stage	t0vt1.hc
		USP34	0.999937	0.999959	0.295902	0.154406	stage	t0vt1.hc
		TCF21	0.992504	0.992249	0.296593	0.154451	stage	t0vt1.hc
		CLMP	0.950942	0.99982	0.281908	0.154453	stage	t0vt1.hc
		ARRDC4	0.998056	0.999948	0.28166	0.154476	stage	t0vt1.hc
		CEP250	0.974916	0.997107	0.295183	0.15448	stage	t0vt1.hc
		SOX2	1	1	0.269643	0.154498	stage	t0vt1.hc
		UEVLD	1	1	0.271082	0.154586	stage	t0vt1.hc
		MTHFD2L	0.695303	0.689049	0.275451	0.15477	stage	t0vt1.hc
		RASGRP2	0.999963	1	0.297983	0.154869	stage	t0vt1.hc
		MTMR10	0.999153	0.999377	0.278718	0.154907	stage	t0vt1.hc
		GFPT2	0.965536	0.960259	0.269991	0.154917	stage	t0vt1.hc
		HNRNPU	0.999999	1	0.274571	0.154954	stage	t0vt1.hc
		INHBA	0.999991	0.997697	0.295657	0.155034	stage	t0vt1.hc
		DKKL1	0.999037	0.999936	0.274567	0.155045	stage	t0vt1.hc
		TIMM8B	0.988499	0.999667	0.269081	0.155055	stage	t0vt1.hc
		GBE1	0.999993	1	0.26566	0.155061	stage	t0vt1.hc
		EIF4B	0.999785	0.999747	0.277314	0.155078	stage	t0vt1.hc
		GATAD2B	0.975338	0.962921	0.269408	0.155095	stage	t0vt1.hc
		ZNF777	0.998702	0.999977	0.272861	0.15513	stage	t0vt1.hc
		MYO9B	1	0.999987	0.270577	0.155142	stage	t0vt1.hc
		ZNRF3	1	1	0.277627	0.155204	stage	t0vt1.hc
		AKR7A3	0.985705	0.999226	0.296756	0.155223	stage	t0vt1.hc
		GART	0.999999	1	0.286182	0.155314	stage	t0vt1.hc
		SUN1	0.793562	0.799869	0.2568	0.155359	stage	t0vt1.hc
		SS18	0.998651	0.999405	0.28864	0.155426	stage	t0vt1.hc
		RASIP1	0.999662	0.999902	0.299427	0.155521	stage	t0vt1.hc
		EPHB6	0.999108	1	0.261624	0.155577	stage	t0vt1.hc
		NKX3-1	0.984299	0.999982	0.267513	0.1556	stage	t0vt1.hc
		ERO1B	0.784799	0.824498	0.25845	0.155697	stage	t0vt1.hc
		GHDC	1	0.999351	0.269399	0.155739	stage	t0vt1.hc
		PPIA	0.658826	0.677605	0.276615	0.155758	stage	t0vt1.hc
		LSAMP	0.90696	0.911085	0.25936	0.155759	stage	t0vt1.hc
		ZFAND2A	0.984398	0.999845	0.296446	0.155798	stage	t0vt1.hc
		ZNF486	0.999986	0.999735	0.272483	0.155808	stage	t0vt1.hc
		ELP6	0.834455	0.826781	0.287457	0.155826	stage	t0vt1.hc
		ECSIT	1	1	0.275937	0.155832	stage	t0vt1.hc
		PIK3R3	0.939003	0.982031	0.302078	0.155875	stage	t0vt1.hc
		NDUFAF7	1	0.999849	0.300003	0.155875	stage	t0vt1.hc
		FILIP1	0.911965	0.902045	0.296848	0.155924	stage	t0vt1.hc
		CCNI	0.734495	0.734237	0.254843	0.155945	stage	t0vt1.hc
		DSP	0.923999	0.915029	0.279699	0.155972	stage	t0vt1.hc
		COX7B	0.702186	0.707609	0.265685	0.15598	stage	t0vt1.hc
		SYTL4	1	1	0.281552	0.156072	stage	t0vt1.hc
		CUEDC2	0.999923	0.987023	0.276053	0.156152	stage	t0vt1.hc
		CSRP1	0.99562	0.99658	0.30069	0.156153	stage	t0vt1.hc
		RBM41	0.999294	0.999248	0.276754	0.156224	stage	t0vt1.hc
		ZIK1	1	1	0.283049	0.156296	stage	t0vt1.hc
		NARS2	1	0.999996	0.299916	0.156302	stage	t0vt1.hc
		CAPRIN2	0.994554	0.999562	0.263743	0.156315	stage	t0vt1.hc
		MEIS3	0.973481	0.999972	0.263454	0.156321	stage	t0vt1.hc
		HAUS5	1	1	0.262324	0.156373	stage	t0vt1.hc
		PMAIP1	0.999077	0.999999	0.297159	0.156378	stage	t0vt1.hc
		KLHDC4	0.999962	1	0.283181	0.156382	stage	t0vt1.hc
		PANK2	0.999954	0.999999	0.296178	0.156418	stage	t0vt1.hc
		TRPM4	0.981361	0.9757	0.297479	0.156525	stage	t0vt1.hc
		KYAT3	0.94641	0.949424	0.262879	0.156544	stage	t0vt1.hc
		WFDC3	0.998866	0.999362	0.280292	0.156552	stage	t0vt1.hc
		COX6C	0.978271	0.997001	0.262478	0.156557	stage	t0vt1.hc
		KCTD6	0.99962	0.999982	0.286777	0.156567	stage	t0vt1.hc
		SLX4IP	0.996032	0.993137	0.301733	0.156582	stage	t0vt1.hc
		ZNF467	0.973983	0.97347	0.301401	0.156586	stage	t0vt1.hc
		SLC16A1	1	1	0.262624	0.156645	stage	t0vt1.hc
		SYNJ2BP	0.935011	0.944573	0.284387	0.156689	stage	t0vt1.hc
		ALKBH1	0.999683	0.999313	0.268633	0.156697	stage	t0vt1.hc
		FUT10	0.848635	0.838033	0.269623	0.156711	stage	t0vt1.hc
		RAD21	0.999994	0.999986	0.273272	0.156741	stage	t0vt1.hc
		DMRTA1	0.889956	0.893258	0.296384	0.156839	stage	t0vt1.hc
		MRPL10	1	1	0.279232	0.156847	stage	t0vt1.hc
		GLDC	1	1	0.286321	0.156929	stage	t0vt1.hc
		GNB5	0.972682	0.97827	0.301976	0.156991	stage	t0vt1.hc
		TFCP2	0.999969	0.999995	0.278834	0.157108	stage	t0vt1.hc
		ZFP28	0.933043	0.928748	0.265097	0.157124	stage	t0vt1.hc
		GSTZ1	0.989473	0.978282	0.28871	0.15713	stage	t0vt1.hc
		F2RL1	0.97044	0.999853	0.298641	0.15713	stage	t0vt1.hc
		RAB9A	0.95752	0.998116	0.274813	0.157154	stage	t0vt1.hc
		RNF167	0.998946	0.999986	0.276102	0.157247	stage	t0vt1.hc
		RAB10	0.948104	0.947793	0.291727	0.157317	stage	t0vt1.hc
		COL3A1	0.999871	0.999992	0.290573	0.157321	stage	t0vt1.hc
		LMOD1	0.999977	0.999999	0.271524	0.157404	stage	t0vt1.hc
		AKIP1	0.999997	0.999102	0.263487	0.157557	stage	t0vt1.hc
		RRS1	0.999992	0.999998	0.302036	0.157585	stage	t0vt1.hc
		TIMM21	0.999789	0.999903	0.294647	0.157602	stage	t0vt1.hc
		CEP41	0.999057	0.999932	0.279335	0.157653	stage	t0vt1.hc
		METTL2A	0.980924	0.981322	0.282283	0.157721	stage	t0vt1.hc
		INTS9	0.998502	0.998778	0.279361	0.157776	stage	t0vt1.hc
		GFM2	0.998075	0.996367	0.27716	0.157794	stage	t0vt1.hc
		OPLAH	0.952126	0.948896	0.288405	0.157911	stage	t0vt1.hc
		TMEM183A	0.99996	1	0.279364	0.157911	stage	t0vt1.hc
		CORO2B	0.985335	0.999998	0.267026	0.157912	stage	t0vt1.hc
		DNAJC15	0.907865	0.951069	0.298535	0.157913	stage	t0vt1.hc
		KCNK1	0.999927	0.999963	0.303443	0.157943	stage	t0vt1.hc
		TSPAN18	0.763547	0.757351	0.300037	0.157945	stage	t0vt1.hc
		ATP6V1E2	0.995321	0.997716	0.302128	0.157966	stage	t0vt1.hc
		MTG2	0.999574	1	0.276114	0.15797	stage	t0vt1.hc
		ARID3A	0.970158	0.957097	0.285404	0.157978	stage	t0vt1.hc
		KRT10	0.999999	1	0.298155	0.157991	stage	t0vt1.hc
		PIGP	0.998636	0.999792	0.300423	0.158062	stage	t0vt1.hc
		ASH1L	0.999987	1	0.289789	0.158077	stage	t0vt1.hc
		DUS1L	0.994865	0.989972	0.275424	0.158101	stage	t0vt1.hc
		ATRNL1	0.99985	0.999984	0.295866	0.158173	stage	t0vt1.hc
		NDUFA5	0.999874	0.99986	0.301359	0.158191	stage	t0vt1.hc
		SIAH2	0.979183	0.999996	0.265436	0.158218	stage	t0vt1.hc
		TELO2	0.999961	1	0.276689	0.158234	stage	t0vt1.hc
		TOM1L2	1	1	0.275312	0.158234	stage	t0vt1.hc
		PIGH	0.999975	1	0.265346	0.158244	stage	t0vt1.hc
		RHOB	0.999731	1	0.285158	0.158247	stage	t0vt1.hc
		RHEBL1	1	1	0.287893	0.158256	stage	t0vt1.hc
		C15orf65	0.99987	0.999808	0.302722	0.158304	stage	t0vt1.hc
		ATP8A2	0.999674	0.999951	0.268621	0.158309	stage	t0vt1.hc
		POLDIP3	0.998584	0.999533	0.265854	0.158332	stage	t0vt1.hc
		TOM1L1	0.999999	1	0.297613	0.158336	stage	t0vt1.hc
		SHLD1	0.979543	0.968621	0.263538	0.158344	stage	t0vt1.hc
		AMPD2	1	1	0.301438	0.158394	stage	t0vt1.hc
		ACTN4	0.999432	0.99888	0.266692	0.15849	stage	t0vt1.hc
		WIPI1	1	1	0.273873	0.158557	stage	t0vt1.hc
		IDH1	0.999998	0.999887	0.280652	0.158561	stage	t0vt1.hc
		TAF11	0.999106	0.999654	0.26551	0.158565	stage	t0vt1.hc
		CHPF	0.999999	1	0.290218	0.158585	stage	t0vt1.hc
		PCM1	0.996318	0.996232	0.305095	0.158592	stage	t0vt1.hc
		UBR7	0.998521	0.999914	0.265582	0.158647	stage	t0vt1.hc
		NUP35	1	1	0.27586	0.158647	stage	t0vt1.hc
		BMPER	0.999823	1	0.298595	0.158791	stage	t0vt1.hc
		MGLL	0.999992	0.999998	0.26805	0.158814	stage	t0vt1.hc
		PANO1	0.982133	0.983743	0.274967	0.158824	stage	t0vt1.hc
		ORC4	0.999949	0.999637	0.287764	0.158833	stage	t0vt1.hc
		ZNF580	1	0.999999	0.293211	0.158875	stage	t0vt1.hc
		KCTD16	0.99452	0.995858	0.272858	0.158894	stage	t0vt1.hc
		NUP85	0.999708	0.998985	0.270931	0.158927	stage	t0vt1.hc
		GADD45A	0.999968	1	0.303602	0.158952	stage	t0vt1.hc
		SCAMP3	0.999979	0.999977	0.305269	0.158965	stage	t0vt1.hc
		DDX52	0.873813	0.917679	0.304723	0.158977	stage	t0vt1.hc
		TUB	0.900792	0.890192	0.307668	0.159032	stage	t0vt1.hc
		CCDC9B	0.999997	0.999982	0.293945	0.159076	stage	t0vt1.hc
		PNPLA4	0.83265	0.849034	0.288151	0.159114	stage	t0vt1.hc
		DCHS1	0.997724	0.999994	0.305307	0.159122	stage	t0vt1.hc
		TBC1D10A	1	0.999997	0.305443	0.159132	stage	t0vt1.hc
		ZBTB39	1	1	0.272182	0.159139	stage	t0vt1.hc
		HSD17B8	0.999743	0.999988	0.28241	0.159171	stage	t0vt1.hc
		LSM6	1	1	0.293429	0.159171	stage	t0vt1.hc
		TRAF1	0.999597	0.999575	0.271002	0.15921	stage	t0vt1.hc
		NGDN	0.999997	0.999996	0.283006	0.159216	stage	t0vt1.hc
		GID8	0.999999	1	0.264892	0.159226	stage	t0vt1.hc
		TNFSF9	0.704211	0.717269	0.300722	0.159336	stage	t0vt1.hc
		TAF15	0.999372	0.999817	0.306452	0.159377	stage	t0vt1.hc
		LAPTM4A	0.999973	0.999977	0.276085	0.159398	stage	t0vt1.hc
		SNRNP40	1	0.999998	0.266764	0.159444	stage	t0vt1.hc
		NDUFV3	0.765374	0.757496	0.311142	0.159482	stage	t0vt1.hc
		CA12	0.98687	0.999768	0.293017	0.159482	stage	t0vt1.hc
		CHCHD5	0.665597	0.66587	0.256621	0.15949	stage	t0vt1.hc
		MSI2	0.90123	0.888958	0.262893	0.159528	stage	t0vt1.hc
		TMEM91	0.975917	0.983512	0.268413	0.159568	stage	t0vt1.hc
		TUBB2B	1	1	0.267412	0.159667	stage	t0vt1.hc
		PRDM15	0.991912	0.991134	0.305022	0.159818	stage	t0vt1.hc
		SMIM26	0.761138	0.762091	0.268028	0.159873	stage	t0vt1.hc
		DMXL2	0.998418	0.999976	0.295407	0.159912	stage	t0vt1.hc
		ZNF800	1	1	0.270644	0.160081	stage	t0vt1.hc
		ARPP19	0.998186	0.999991	0.267595	0.160185	stage	t0vt1.hc
		ATP8A1	0.999638	0.999964	0.307814	0.160218	stage	t0vt1.hc
		MRTFA	0.999999	1	0.285219	0.160228	stage	t0vt1.hc
		PIM1	0.958559	0.94512	0.296999	0.16025	stage	t0vt1.hc
		H2BC21	0.992799	0.992184	0.30172	0.160251	stage	t0vt1.hc
		LARP7	0.991013	0.999537	0.270078	0.160262	stage	t0vt1.hc
		ASCC3	0.99473	0.999736	0.277273	0.16027	stage	t0vt1.hc
		SCAF4	1	1	0.274658	0.160284	stage	t0vt1.hc
		KIAA1586	0.992558	0.999998	0.307436	0.160331	stage	t0vt1.hc
		AGMAT	1	1	0.28289	0.160349	stage	t0vt1.hc
		TMEM138	0.933166	0.956272	0.290736	0.160363	stage	t0vt1.hc
		DEK	0.999989	0.999996	0.29495	0.160406	stage	t0vt1.hc
		KDM5A	0.999969	0.99988	0.267398	0.160441	stage	t0vt1.hc
		AMER1	0.999998	1	0.296469	0.160485	stage	t0vt1.hc
		TTC21B	0.955326	0.998931	0.268099	0.160493	stage	t0vt1.hc
		ADD1	1	1	0.296764	0.160517	stage	t0vt1.hc
		KLHDC10	1	1	0.309291	0.160535	stage	t0vt1.hc
		YY2	0.977732	0.964306	0.305439	0.160596	stage	t0vt1.hc
		MED26	0.738731	0.744658	0.30794	0.16061	stage	t0vt1.hc
		CLASP2	0.953151	0.994674	0.29172	0.160623	stage	t0vt1.hc
		NSUN2	0.998845	0.99981	0.275515	0.160638	stage	t0vt1.hc
		PEX11B	1	1	0.276645	0.16065	stage	t0vt1.hc
		KMT2A	0.995333	0.999994	0.292374	0.160686	stage	t0vt1.hc
		RIMS1	0.879044	0.900707	0.263897	0.160762	stage	t0vt1.hc
		CNTRL	0.999437	0.999702	0.273651	0.160796	stage	t0vt1.hc
		ABLIM3	0.999718	0.999622	0.270561	0.16081	stage	t0vt1.hc
		KLHL35	1	1	0.281781	0.160886	stage	t0vt1.hc
		FBXO2	0.998754	0.999842	0.296069	0.160936	stage	t0vt1.hc
		UFM1	0.999613	1	0.267205	0.160943	stage	t0vt1.hc
		PTCH1	0.999828	0.999716	0.276695	0.161059	stage	t0vt1.hc
		RNF166	0.973216	0.998373	0.310223	0.161065	stage	t0vt1.hc
		GET1	0.991016	0.994162	0.269515	0.161067	stage	t0vt1.hc
		PSMG2	0.84376	0.840083	0.261689	0.161087	stage	t0vt1.hc
		FOXRED1	0.999997	1	0.272113	0.161133	stage	t0vt1.hc
		FAM110B	0.8773	0.910476	0.303675	0.16117	stage	t0vt1.hc
		MGME1	1	1	0.274641	0.161206	stage	t0vt1.hc
		AKAP6	0.998986	0.999362	0.266715	0.16122	stage	t0vt1.hc
		STEAP2	0.999902	0.999985	0.307913	0.161268	stage	t0vt1.hc
		LIG3	1	1	0.292277	0.161276	stage	t0vt1.hc
		DNAJA2	0.974594	0.991332	0.290895	0.161312	stage	t0vt1.hc
		C12orf65	0.934368	0.965145	0.305337	0.161348	stage	t0vt1.hc
		LRFN4	0.754496	0.771411	0.272802	0.161362	stage	t0vt1.hc
		TRNAU1AP	0.998743	0.999926	0.310549	0.16146	stage	t0vt1.hc
		ZNF593	0.856482	0.869682	0.290269	0.161463	stage	t0vt1.hc
		GLIS3	1	1	0.29753	0.161796	stage	t0vt1.hc
		FAM122B	0.997746	0.997662	0.299031	0.161809	stage	t0vt1.hc
		DIABLO	0.998505	0.998825	0.267401	0.161837	stage	t0vt1.hc
		TAF1B	0.99656	0.999991	0.312202	0.162002	stage	t0vt1.hc
		GBA2	0.999993	1	0.293534	0.162015	stage	t0vt1.hc
		FAM227A	0.937127	0.984245	0.266381	0.162079	stage	t0vt1.hc
		DNAJC5	1	1	0.312059	0.162099	stage	t0vt1.hc
		FBH1	0.999997	1	0.271175	0.16212	stage	t0vt1.hc
		ZNF720	0.935385	0.936947	0.291736	0.162152	stage	t0vt1.hc
		HSD17B11	0.98585	0.999996	0.276156	0.162172	stage	t0vt1.hc
		CAVIN4	0.999998	0.99997	0.274561	0.162195	stage	t0vt1.hc
		POLD3	0.999999	0.999987	0.276487	0.162277	stage	t0vt1.hc
		EPB41	1	1	0.285126	0.162282	stage	t0vt1.hc
		YAF2	1	0.999999	0.293501	0.162324	stage	t0vt1.hc
		PRKCE	0.999993	0.999999	0.309539	0.162356	stage	t0vt1.hc
		KATNAL1	0.999999	1	0.312793	0.162423	stage	t0vt1.hc
		ZNFX1	0.999992	1	0.278924	0.162425	stage	t0vt1.hc
		PAQR3	0.983206	0.980716	0.267014	0.162429	stage	t0vt1.hc
		UHMK1	1	1	0.276071	0.162437	stage	t0vt1.hc
		RFX3	0.999999	0.999994	0.270814	0.162462	stage	t0vt1.hc
		SCNM1	0.994483	0.999619	0.274885	0.162494	stage	t0vt1.hc
		BFSP1	0.977703	0.98887	0.278745	0.162505	stage	t0vt1.hc
		EXTL2	0.950557	0.998935	0.30395	0.162547	stage	t0vt1.hc
		MAML1	0.999818	0.999866	0.31285	0.162556	stage	t0vt1.hc
		ATP5PD	0.912112	0.929668	0.301057	0.162564	stage	t0vt1.hc
		THSD1	0.992418	0.990763	0.299426	0.162565	stage	t0vt1.hc
		ME2	0.996889	0.996409	0.311448	0.162574	stage	t0vt1.hc
		SCOC	1	1	0.267906	0.162611	stage	t0vt1.hc
		ATXN3	0.999662	0.99994	0.284758	0.162641	stage	t0vt1.hc
		RBPMS	0.999999	0.999995	0.302291	0.162644	stage	t0vt1.hc
		GRB14	0.988653	0.997182	0.303025	0.162684	stage	t0vt1.hc
		TMEM87B	0.999999	1	0.2836	0.162729	stage	t0vt1.hc
		CPNE1	0.7932	0.808448	0.290411	0.162735	stage	t0vt1.hc
		MED28	0.999999	0.999977	0.290716	0.162794	stage	t0vt1.hc
		MTRES1	0.999836	0.988542	0.310037	0.162803	stage	t0vt1.hc
		DOCK5	1	0.999999	0.306962	0.162819	stage	t0vt1.hc
		AP002495.1	0.91498	0.919317	0.299614	0.162889	stage	t0vt1.hc
		PLEKHA4	0.802618	0.826382	0.311446	0.16289	stage	t0vt1.hc
		FAM184B	0.951808	0.998048	0.29969	0.162944	stage	t0vt1.hc
		RIT1	0.999875	0.997659	0.313449	0.162979	stage	t0vt1.hc
		TIFA	0.991071	0.992588	0.268858	0.16298	stage	t0vt1.hc
		SPOP	0.999999	1	0.283336	0.16306	stage	t0vt1.hc
		MAN2B1	0.715648	0.713637	0.313244	0.163084	stage	t0vt1.hc
		ORAI2	0.999985	0.999797	0.313651	0.16312	stage	t0vt1.hc
		RAB1B	0.999992	1	0.304937	0.163156	stage	t0vt1.hc
		IKZF4	0.999708	0.999454	0.280519	0.163161	stage	t0vt1.hc
		PTTG1IP	0.999995	1	0.287904	0.163192	stage	t0vt1.hc
		BICD1	0.997562	0.999973	0.280826	0.163207	stage	t0vt1.hc
		SLC9A7	0.99983	0.999847	0.270026	0.163264	stage	t0vt1.hc
		WDR75	0.999999	1	0.271958	0.163338	stage	t0vt1.hc
		MOB1B	0.994422	0.985643	0.309594	0.163385	stage	t0vt1.hc
		LMTK3	0.999984	0.999992	0.275203	0.163438	stage	t0vt1.hc
		SAMD12	0.998191	0.999999	0.281146	0.163489	stage	t0vt1.hc
		FAM219B	0.913686	0.907728	0.302554	0.163525	stage	t0vt1.hc
		SNAI2	0.999999	1	0.277557	0.163569	stage	t0vt1.hc
		TMEM92	0.999995	1	0.279713	0.16363	stage	t0vt1.hc
		TRAF3IP1	0.933761	0.970177	0.288441	0.163689	stage	t0vt1.hc
		SCAPER	0.999367	0.999806	0.270266	0.163761	stage	t0vt1.hc
		MXD4	1	1	0.313403	0.163769	stage	t0vt1.hc
		SLC35F6	0.999989	1	0.29223	0.163801	stage	t0vt1.hc
		NMD3	0.99914	0.999161	0.297883	0.163805	stage	t0vt1.hc
		CASTOR1	0.984675	0.986519	0.302083	0.163905	stage	t0vt1.hc
		ZNF586	0.995369	0.982702	0.302972	0.164017	stage	t0vt1.hc
		SH3BP5L	0.998693	0.989246	0.274396	0.164144	stage	t0vt1.hc
		AUTS2	1	1	0.297499	0.164189	stage	t0vt1.hc
		CCBE1	0.660981	0.673534	0.316283	0.164246	stage	t0vt1.hc
		NCOR1	0.937897	0.931987	0.302392	0.164272	stage	t0vt1.hc
		UQCR11	0.999973	1	0.287549	0.164371	stage	t0vt1.hc
		EIF5A2	0.99995	1	0.288104	0.164513	stage	t0vt1.hc
		EDRF1	0.999977	0.999952	0.275391	0.164637	stage	t0vt1.hc
		SCARB1	0.999613	0.999614	0.281555	0.16464	stage	t0vt1.hc
		HPDL	0.999995	1	0.279557	0.164641	stage	t0vt1.hc
		ICE1	0.99992	0.999965	0.273437	0.16471	stage	t0vt1.hc
		POU3F1	1	1	0.308113	0.164746	stage	t0vt1.hc
		EMP3	0.999998	1	0.309832	0.164753	stage	t0vt1.hc
		ZNF74	1	1	0.282436	0.164762	stage	t0vt1.hc
		ZC3H13	0.977819	0.984617	0.27066	0.164791	stage	t0vt1.hc
		NAGS	0.999628	0.99997	0.290495	0.164874	stage	t0vt1.hc
		CCDC181	0.999995	0.99997	0.270993	0.164883	stage	t0vt1.hc
		ARHGAP45	1	1	0.281752	0.164904	stage	t0vt1.hc
		ZSWIM3	0.978873	0.999095	0.284346	0.164914	stage	t0vt1.hc
		RIN3	1	1	0.293744	0.164939	stage	t0vt1.hc
		PHF11	0.993964	0.999909	0.317258	0.164946	stage	t0vt1.hc
		CCNG1	0.993492	0.992046	0.272401	0.164948	stage	t0vt1.hc
		CDYL	0.999585	0.999617	0.269951	0.164985	stage	t0vt1.hc
		TRDMT1	0.999998	0.999716	0.3169	0.165109	stage	t0vt1.hc
		ECHDC3	0.997937	0.999909	0.275625	0.165128	stage	t0vt1.hc
		ZCCHC9	0.997781	0.984487	0.310896	0.165165	stage	t0vt1.hc
		FBXL20	0.999986	0.99999	0.291596	0.165176	stage	t0vt1.hc
		FOXC2	0.934056	0.934984	0.282793	0.165208	stage	t0vt1.hc
		PPP1R15A	0.999394	1	0.285922	0.165227	stage	t0vt1.hc
		DNAJB9	0.999994	1	0.270504	0.165241	stage	t0vt1.hc
		RSL24D1	0.999983	0.999926	0.270195	0.165276	stage	t0vt1.hc
		SRFBP1	0.990245	0.998551	0.271954	0.165294	stage	t0vt1.hc
		TSPYL2	0.997197	0.997213	0.283028	0.165334	stage	t0vt1.hc
		LHX4	0.991528	0.986674	0.270081	0.16534	stage	t0vt1.hc
		DHX32	0.999994	0.999939	0.27882	0.165355	stage	t0vt1.hc
		QSER1	1	1	0.274608	0.165423	stage	t0vt1.hc
		NKTR	0.958725	0.991502	0.310193	0.165448	stage	t0vt1.hc
		RAB21	0.999962	1	0.272235	0.165452	stage	t0vt1.hc
		NBEAL1	1	1	0.314581	0.165581	stage	t0vt1.hc
		ATG101	0.994015	0.991936	0.270294	0.165585	stage	t0vt1.hc
		NAGK	1	1	0.294074	0.165622	stage	t0vt1.hc
		MFSD10	0.974397	0.972181	0.27198	0.165793	stage	t0vt1.hc
		TMC7	0.99997	0.999999	0.312439	0.165836	stage	t0vt1.hc
		MMAB	0.833885	0.831104	0.267634	0.165847	stage	t0vt1.hc
		TANK	1	0.999999	0.286793	0.165847	stage	t0vt1.hc
		BANP	0.987806	0.984835	0.302752	0.16588	stage	t0vt1.hc
		CUL1	0.986704	0.986264	0.2741	0.165912	stage	t0vt1.hc
		FASN	1	1	0.292113	0.165936	stage	t0vt1.hc
		GLYR1	0.999939	0.999998	0.2996	0.166038	stage	t0vt1.hc
		PKN1	0.989559	0.997904	0.284548	0.1661	stage	t0vt1.hc
		TRIM36	0.999091	1	0.294456	0.166114	stage	t0vt1.hc
		LZIC	0.999942	1	0.274994	0.166125	stage	t0vt1.hc
		VPS16	0.999956	0.999994	0.294544	0.166161	stage	t0vt1.hc
		PYCR2	0.992506	0.999576	0.278319	0.166222	stage	t0vt1.hc
		TANC1	1	1	0.271718	0.16624	stage	t0vt1.hc
		LENG8	0.999827	0.999968	0.271665	0.166311	stage	t0vt1.hc
		TSPAN9	0.999965	1	0.299019	0.166409	stage	t0vt1.hc
		DUSP28	0.999998	0.999858	0.286707	0.166423	stage	t0vt1.hc
		PLBD1	1	0.999995	0.314039	0.166452	stage	t0vt1.hc
		TXNDC15	1	1	0.311277	0.166474	stage	t0vt1.hc
		PLD3	0.999989	0.999995	0.295777	0.16655	stage	t0vt1.hc
		ST20	0.708402	0.713513	0.284251	0.166564	stage	t0vt1.hc
		RSRC2	0.993243	0.996965	0.286244	0.16657	stage	t0vt1.hc
		OTUD4	0.981905	0.990677	0.270753	0.166573	stage	t0vt1.hc
		PPP1R21	0.998846	0.998627	0.319682	0.166681	stage	t0vt1.hc
		DYNLT3	0.993755	0.999991	0.27667	0.166695	stage	t0vt1.hc
		SMDT1	0.999906	1	0.31885	0.166711	stage	t0vt1.hc
		ZNF559	0.992891	0.995086	0.306854	0.166715	stage	t0vt1.hc
		NT5DC1	0.999523	0.999996	0.283308	0.16672	stage	t0vt1.hc
		NRAS	0.983976	0.991222	0.272464	0.166824	stage	t0vt1.hc
		SV2A	0.999998	1	0.279987	0.166833	stage	t0vt1.hc
		SELENOK	0.994222	0.997752	0.317829	0.166833	stage	t0vt1.hc
		NAAA	0.999586	0.999996	0.274881	0.166958	stage	t0vt1.hc
		TMEM47	0.974987	0.961784	0.309139	0.167003	stage	t0vt1.hc
		RAB2A	1	1	0.321606	0.167004	stage	t0vt1.hc
		POMK	0.904725	0.912858	0.268766	0.167013	stage	t0vt1.hc
		MBNL1	1	1	0.298893	0.167041	stage	t0vt1.hc
		PLP2	0.99999	1	0.32162	0.167069	stage	t0vt1.hc
		DNAH14	1	1	0.282946	0.167094	stage	t0vt1.hc
		POLB	0.991723	0.99999	0.317157	0.167099	stage	t0vt1.hc
		RMND1	0.872387	0.862114	0.29656	0.167123	stage	t0vt1.hc
		DDHD2	1	1	0.315804	0.167129	stage	t0vt1.hc
		VWA5A	0.999499	0.999993	0.289423	0.16713	stage	t0vt1.hc
		RBPMS2	1	1	0.285285	0.167192	stage	t0vt1.hc
		CSNK1G3	0.99879	0.999978	0.272158	0.167214	stage	t0vt1.hc
		LNP1	0.996795	0.983238	0.27143	0.167258	stage	t0vt1.hc
		S100A10	0.999197	1	0.315471	0.167294	stage	t0vt1.hc
		TANGO6	0.987105	0.999156	0.271692	0.167319	stage	t0vt1.hc
		LIX1L	1	1	0.318584	0.167336	stage	t0vt1.hc
		COLEC12	0.951767	0.989241	0.309344	0.167469	stage	t0vt1.hc
		MTFP1	0.999665	0.999985	0.290993	0.167496	stage	t0vt1.hc
		CDK12	0.999219	0.998965	0.289265	0.167566	stage	t0vt1.hc
		TMEM33	0.780918	0.806552	0.287487	0.167602	stage	t0vt1.hc
		HM13	0.999999	1	0.31817	0.167621	stage	t0vt1.hc
		NAF1	0.999999	1	0.312217	0.167717	stage	t0vt1.hc
		ARHGEF9	0.950411	0.998777	0.279188	0.167747	stage	t0vt1.hc
		POLD4	0.999986	0.999996	0.317479	0.167779	stage	t0vt1.hc
		TTLL5	0.998422	0.999567	0.272225	0.167845	stage	t0vt1.hc
		CTTN	0.999975	0.999827	0.292095	0.167862	stage	t0vt1.hc
		GDI1	1	1	0.31643	0.16788	stage	t0vt1.hc
		TMED5	1	1	0.314158	0.167909	stage	t0vt1.hc
		TMEM254	0.998227	0.999328	0.274591	0.167939	stage	t0vt1.hc
		MYPOP	0.992445	0.999988	0.310187	0.167942	stage	t0vt1.hc
		ZEB2	1	1	0.305935	0.167947	stage	t0vt1.hc
		MICAL1	0.746641	0.778049	0.329425	0.167956	stage	t0vt1.hc
		MRPS28	0.952085	0.9553	0.289864	0.167968	stage	t0vt1.hc
		DHX34	0.999611	0.999993	0.318157	0.167973	stage	t0vt1.hc
		MFAP2	0.932608	0.956104	0.305984	0.168001	stage	t0vt1.hc
		FDPS	0.999499	1	0.321451	0.168032	stage	t0vt1.hc
		CHTF8	0.989064	0.988796	0.302602	0.168071	stage	t0vt1.hc
		STX12	1	1	0.274527	0.168164	stage	t0vt1.hc
		RASA1	0.999732	0.997121	0.302054	0.16817	stage	t0vt1.hc
		RBCK1	1	0.999993	0.272557	0.168173	stage	t0vt1.hc
		GXYLT1	0.97804	0.978799	0.322828	0.168175	stage	t0vt1.hc
		TRNT1	0.920185	0.939729	0.28756	0.168209	stage	t0vt1.hc
		ARHGAP32	0.965969	0.953706	0.272012	0.168238	stage	t0vt1.hc
		RTL6	0.862457	0.901927	0.270232	0.168251	stage	t0vt1.hc
		MMACHC	0.982642	0.997622	0.277422	0.168263	stage	t0vt1.hc
		TGOLN2	1	1	0.298436	0.168426	stage	t0vt1.hc
		GSTA4	0.999942	0.999606	0.312985	0.168446	stage	t0vt1.hc
		PRMT2	0.999982	1	0.287144	0.16854	stage	t0vt1.hc
		APOC1	1	0.999987	0.32211	0.168554	stage	t0vt1.hc
		PDGFRL	0.992372	0.999756	0.314335	0.168557	stage	t0vt1.hc
		RHOBTB3	1	1	0.32502	0.16877	stage	t0vt1.hc
		TRIO	0.999999	0.999934	0.277338	0.168791	stage	t0vt1.hc
		TMF1	1	1	0.293524	0.168817	stage	t0vt1.hc
		FBXO28	0.696328	0.721133	0.268148	0.168836	stage	t0vt1.hc
		ST6GALNAC5	0.953866	0.980062	0.316768	0.168843	stage	t0vt1.hc
		TWF1	1	1	0.275259	0.168869	stage	t0vt1.hc
		CCDC58	0.999999	1	0.28791	0.168877	stage	t0vt1.hc
		ZNF385A	0.993457	1	0.325591	0.168975	stage	t0vt1.hc
		OLFM1	1	0.999995	0.308578	0.169029	stage	t0vt1.hc
		B3GNT5	0.65712	0.669345	0.332599	0.16904	stage	t0vt1.hc
		ZNF496	0.999975	0.999995	0.325291	0.169087	stage	t0vt1.hc
		SLC29A3	0.999995	0.999997	0.295034	0.169234	stage	t0vt1.hc
		GRK2	0.999237	0.999907	0.295013	0.169304	stage	t0vt1.hc
		TUSC3	0.999995	0.999958	0.301439	0.169342	stage	t0vt1.hc
		PELP1	1	1	0.273571	0.169344	stage	t0vt1.hc
		ABCF2	0.997815	0.998773	0.275301	0.169389	stage	t0vt1.hc
		CRY2	0.679045	0.67535	0.293728	0.16942	stage	t0vt1.hc
		ZSCAN22	0.788164	0.827293	0.325272	0.169447	stage	t0vt1.hc
		PIP5K1C	0.999991	0.999999	0.323554	0.169473	stage	t0vt1.hc
		USP11	0.790408	0.82992	0.268378	0.169478	stage	t0vt1.hc
		ZSCAN5A	0.999936	0.99998	0.326888	0.169612	stage	t0vt1.hc
		PNPT1	1	1	0.325437	0.16963	stage	t0vt1.hc
		ATG4B	0.921289	0.936843	0.328383	0.16963	stage	t0vt1.hc
		PARD6B	1	1	0.279437	0.169658	stage	t0vt1.hc
		SSR4	0.999994	1	0.280581	0.16974	stage	t0vt1.hc
		SLC25A21	1	1	0.275561	0.169794	stage	t0vt1.hc
		ACTRT3	0.880134	0.871131	0.270238	0.169799	stage	t0vt1.hc
		USP44	1	1	0.322522	0.16981	stage	t0vt1.hc
		ZNF670	1	1	0.319013	0.169876	stage	t0vt1.hc
		ZNF614	0.999978	0.992402	0.322758	0.169944	stage	t0vt1.hc
		EFEMP1	0.999614	0.985621	0.30066	0.169944	stage	t0vt1.hc
		HRH1	0.999996	1	0.298417	0.170005	stage	t0vt1.hc
		TARDBP	0.999946	1	0.322308	0.1701	stage	t0vt1.hc
		SMIM29	1	1	0.275841	0.170103	stage	t0vt1.hc
		SMARCD2	0.999982	1	0.287225	0.170126	stage	t0vt1.hc
		CCDC149	1	0.999978	0.321056	0.170141	stage	t0vt1.hc
		HELB	0.999832	0.997703	0.324031	0.17015	stage	t0vt1.hc
		GNB3	0.824532	0.843304	0.271754	0.170188	stage	t0vt1.hc
		CEP135	0.992024	0.984675	0.327111	0.170199	stage	t0vt1.hc
		CPOX	0.982542	0.99454	0.273967	0.170239	stage	t0vt1.hc
		ARHGAP28	0.990858	0.978427	0.310813	0.1703	stage	t0vt1.hc
		LDLRAD3	0.999995	0.999999	0.30102	0.170329	stage	t0vt1.hc
		TMEM18	0.988781	0.998893	0.301627	0.170363	stage	t0vt1.hc
		MPP5	0.9989	0.994616	0.27975	0.17038	stage	t0vt1.hc
		ZMYM4	0.991147	0.998071	0.277017	0.170426	stage	t0vt1.hc
		TMEM223	1	0.999807	0.317291	0.170517	stage	t0vt1.hc
		SERPINB8	1	1	0.284238	0.170659	stage	t0vt1.hc
		SEL1L3	0.985919	0.999262	0.305943	0.170677	stage	t0vt1.hc
		KCNK12	0.999999	0.999682	0.279756	0.170746	stage	t0vt1.hc
		DDX51	0.9999	1	0.287855	0.170774	stage	t0vt1.hc
		ATP8B1	0.66475	0.659115	0.293809	0.170802	stage	t0vt1.hc
		DENND4A	1	1	0.276682	0.17082	stage	t0vt1.hc
		ZNF773	0.831993	0.862955	0.31945	0.17097	stage	t0vt1.hc
		SYTL1	0.999996	1	0.277336	0.170972	stage	t0vt1.hc
		SPEG	0.983951	0.970038	0.296923	0.170975	stage	t0vt1.hc
		SMYD4	0.999967	0.999555	0.317397	0.170998	stage	t0vt1.hc
		CWF19L1	0.984636	0.980397	0.287329	0.171034	stage	t0vt1.hc
		KLHL29	0.99461	0.994612	0.295864	0.171038	stage	t0vt1.hc
		CCDC32	0.999997	1	0.313255	0.171051	stage	t0vt1.hc
		HAUS7	0.997849	0.99794	0.274959	0.171068	stage	t0vt1.hc
		WDR34	0.977177	0.975216	0.315642	0.171125	stage	t0vt1.hc
		B3GALT5	1	0.999997	0.282472	0.171131	stage	t0vt1.hc
		OSBPL2	0.999937	1	0.27566	0.171185	stage	t0vt1.hc
		CARHSP1	0.998621	0.999042	0.326095	0.171306	stage	t0vt1.hc
		ABCB1	0.859275	0.864661	0.291305	0.171316	stage	t0vt1.hc
		AGPAT4	0.887425	0.876259	0.276267	0.171335	stage	t0vt1.hc
		DNPH1	0.966077	0.975172	0.292026	0.171356	stage	t0vt1.hc
		IVNS1ABP	0.951938	0.999929	0.298131	0.171364	stage	t0vt1.hc
		C18orf54	1	0.999993	0.320338	0.171376	stage	t0vt1.hc
		CTBS	1	1	0.320363	0.171383	stage	t0vt1.hc
		TCTEX1D2	0.985196	0.972804	0.314468	0.171386	stage	t0vt1.hc
		PYURF	0.994148	0.999892	0.325238	0.171514	stage	t0vt1.hc
		OCLN	1	1	0.320066	0.171531	stage	t0vt1.hc
		GPR135	0.999452	0.985783	0.275361	0.171537	stage	t0vt1.hc
		PRKAA1	1	1	0.275513	0.171579	stage	t0vt1.hc
		CNDP2	1	1	0.275483	0.171601	stage	t0vt1.hc
		BLCAP	0.999322	0.999015	0.32787	0.171689	stage	t0vt1.hc
		SLC27A1	0.999615	0.98881	0.296789	0.171781	stage	t0vt1.hc
		IREB2	0.997187	0.998413	0.275551	0.171787	stage	t0vt1.hc
		ING5	0.999999	1	0.276369	0.171813	stage	t0vt1.hc
		TSTD3	0.785473	0.785265	0.333403	0.17195	stage	t0vt1.hc
		LRCH2	0.994184	0.99345	0.27893	0.171954	stage	t0vt1.hc
		TAF8	0.979385	0.977679	0.290016	0.171954	stage	t0vt1.hc
		E2F4	0.999966	0.999664	0.289155	0.171968	stage	t0vt1.hc
		PMPCB	0.936755	0.929078	0.332678	0.172001	stage	t0vt1.hc
		NUP98	0.976501	0.980521	0.331898	0.172061	stage	t0vt1.hc
		SOCS6	0.950845	0.9846	0.293421	0.172079	stage	t0vt1.hc
		PET117	0.968462	0.966362	0.32658	0.172107	stage	t0vt1.hc
		ZNF280C	0.999915	0.999999	0.305575	0.172148	stage	t0vt1.hc
		FOSL2	0.999999	1	0.323276	0.172171	stage	t0vt1.hc
		RNFT2	0.99956	0.993548	0.330451	0.172182	stage	t0vt1.hc
		FRA10AC1	0.970111	0.958494	0.323292	0.172182	stage	t0vt1.hc
		USP38	0.999999	0.999974	0.328399	0.172294	stage	t0vt1.hc
		PCBP2	0.97863	0.97428	0.275864	0.172332	stage	t0vt1.hc
		INVS	0.999869	0.999999	0.303295	0.172337	stage	t0vt1.hc
		PCDHGA10	0.695791	0.727377	0.33885	0.172364	stage	t0vt1.hc
		UBE2E3	0.875766	0.916391	0.276711	0.172375	stage	t0vt1.hc
		UNKL	0.980587	0.966771	0.275977	0.172454	stage	t0vt1.hc
		DDX20	0.999827	0.999989	0.322871	0.17249	stage	t0vt1.hc
		TOE1	0.999988	0.999935	0.30815	0.172498	stage	t0vt1.hc
		ABHD2	0.999741	0.999988	0.328814	0.17253	stage	t0vt1.hc
		TDRD3	0.824502	0.822636	0.334262	0.17257	stage	t0vt1.hc
		SLC35B3	1	1	0.33138	0.172674	stage	t0vt1.hc
		ILVBL	0.983818	0.999671	0.276096	0.172758	stage	t0vt1.hc
		MPHOSPH6	0.995872	0.988042	0.279024	0.172976	stage	t0vt1.hc
		GALNT12	0.992072	0.978051	0.295103	0.173018	stage	t0vt1.hc
		SPARC	1	1	0.277169	0.173034	stage	t0vt1.hc
		CDS1	0.999999	1	0.313482	0.173084	stage	t0vt1.hc
		PPM1K	0.995522	0.999999	0.330403	0.173088	stage	t0vt1.hc
		DRG1	0.931739	0.941111	0.333549	0.173109	stage	t0vt1.hc
		COL9A3	1	0.999888	0.28769	0.173123	stage	t0vt1.hc
		NR2C2AP	0.999994	0.999772	0.295555	0.173141	stage	t0vt1.hc
		TNFSF12	0.833899	0.836631	0.313856	0.173144	stage	t0vt1.hc
		FAM241B	0.999635	1	0.310385	0.173166	stage	t0vt1.hc
		CLIP1	1	1	0.277304	0.17318	stage	t0vt1.hc
		HDDC3	0.893512	0.913523	0.330054	0.173235	stage	t0vt1.hc
		SUDS3	0.999458	0.999988	0.313667	0.173235	stage	t0vt1.hc
		DYRK3	0.998031	0.99087	0.324802	0.173236	stage	t0vt1.hc
		CTSV	1	1	0.282406	0.173245	stage	t0vt1.hc
		PJA1	0.997684	0.999577	0.292359	0.173282	stage	t0vt1.hc
		HADHB	1	1	0.325106	0.173391	stage	t0vt1.hc
		NBPF11	0.972221	0.982409	0.317665	0.173471	stage	t0vt1.hc
		SF3B3	0.999912	1	0.326841	0.17349	stage	t0vt1.hc
		TMEM64	0.999615	0.99997	0.326584	0.173646	stage	t0vt1.hc
		USP8	0.862706	0.864667	0.314161	0.173677	stage	t0vt1.hc
		ZNF22	0.997734	0.995565	0.323004	0.173755	stage	t0vt1.hc
		ZBTB2	0.999035	0.998859	0.279933	0.173772	stage	t0vt1.hc
		VANGL1	0.954966	0.999949	0.276495	0.173776	stage	t0vt1.hc
		ZNF205	0.999656	0.999993	0.293153	0.174008	stage	t0vt1.hc
		VAT1L	0.999973	0.999946	0.30727	0.174086	stage	t0vt1.hc
		URB2	0.99999	1	0.329739	0.174093	stage	t0vt1.hc
		RANGAP1	0.99499	0.994554	0.302353	0.174133	stage	t0vt1.hc
		RAI14	0.999998	0.999936	0.283339	0.174149	stage	t0vt1.hc
		WRAP53	0.999999	0.999995	0.332756	0.174159	stage	t0vt1.hc
		MORF4L1	0.93233	0.9765	0.300298	0.174234	stage	t0vt1.hc
		LIMK2	0.99874	0.999996	0.335221	0.174278	stage	t0vt1.hc
		ELK3	1	0.999999	0.279595	0.174306	stage	t0vt1.hc
		TUBGCP2	0.993533	0.996788	0.277666	0.174309	stage	t0vt1.hc
		TRPT1	0.983948	0.986505	0.332312	0.174419	stage	t0vt1.hc
		PUDP	0.809054	0.806162	0.335247	0.174447	stage	t0vt1.hc
		POLR1C	0.999707	0.999988	0.279494	0.174465	stage	t0vt1.hc
		CLDN6	1	1	0.331203	0.174479	stage	t0vt1.hc
		PLK3	1	1	0.316579	0.174509	stage	t0vt1.hc
		ITGA3	1	0.999938	0.333398	0.174512	stage	t0vt1.hc
		SDF4	1	1	0.296814	0.174542	stage	t0vt1.hc
		TTC9	0.999998	1	0.319434	0.17462	stage	t0vt1.hc
		SLC2A3	1	1	0.300254	0.174662	stage	t0vt1.hc
		LXN	0.997921	0.999986	0.278257	0.174692	stage	t0vt1.hc
		TMEM175	1	1	0.33637	0.174754	stage	t0vt1.hc
		ABHD13	0.999997	0.999992	0.294454	0.174779	stage	t0vt1.hc
		TCIRG1	0.990454	0.999017	0.283261	0.174804	stage	t0vt1.hc
		SPRYD7	1	1	0.337119	0.174838	stage	t0vt1.hc
		GPRC5B	0.999998	0.991545	0.333992	0.174863	stage	t0vt1.hc
		GNB1L	0.986033	0.987931	0.330281	0.174966	stage	t0vt1.hc
		RNF220	0.999996	0.999996	0.281861	0.174971	stage	t0vt1.hc
		RAB23	0.999998	1	0.335205	0.174995	stage	t0vt1.hc
		FOPNL	0.94352	0.945398	0.277075	0.175048	stage	t0vt1.hc
		MOCS2	0.999999	1	0.333562	0.175055	stage	t0vt1.hc
		CTDNEP1	0.939064	0.974082	0.27921	0.175084	stage	t0vt1.hc
		SERPINE1	1	1	0.280366	0.175096	stage	t0vt1.hc
		B4GALT2	0.992487	0.987254	0.333063	0.175116	stage	t0vt1.hc
		SLIT3	0.993059	0.993114	0.30939	0.175138	stage	t0vt1.hc
		GALT	0.987141	0.982819	0.338069	0.175176	stage	t0vt1.hc
		RNF214	0.995482	0.999482	0.303047	0.175229	stage	t0vt1.hc
		SLC38A5	0.999771	0.999999	0.285031	0.175243	stage	t0vt1.hc
		SPRTN	0.92911	0.926685	0.316312	0.175261	stage	t0vt1.hc
		PNKD	0.999953	0.999993	0.33825	0.175418	stage	t0vt1.hc
		LIN9	1	0.999991	0.308717	0.17549	stage	t0vt1.hc
		CELF1	0.999942	1	0.316441	0.175507	stage	t0vt1.hc
		FCHSD2	0.999997	1	0.33404	0.175527	stage	t0vt1.hc
		PLPBP	0.998558	0.999996	0.287702	0.175563	stage	t0vt1.hc
		EMB	0.980621	0.992965	0.287911	0.175639	stage	t0vt1.hc
		SOX9	0.990743	0.994107	0.333358	0.17565	stage	t0vt1.hc
		SPTY2D1	0.999924	0.999999	0.290702	0.175724	stage	t0vt1.hc
		TMEM106C	0.972562	0.967675	0.297685	0.175741	stage	t0vt1.hc
		MVB12A	0.999962	0.999959	0.292506	0.175748	stage	t0vt1.hc
		NQO2	0.999998	0.999906	0.281861	0.175813	stage	t0vt1.hc
		SKP2	1	1	0.33903	0.175826	stage	t0vt1.hc
		NKAIN1	1	1	0.293837	0.175892	stage	t0vt1.hc
		TBC1D24	0.98291	0.999103	0.30238	0.175904	stage	t0vt1.hc
		ERLEC1	1	1	0.320137	0.175961	stage	t0vt1.hc
		SNX5	0.999998	0.99991	0.290262	0.176179	stage	t0vt1.hc
		COMMD8	1	1	0.323612	0.17621	stage	t0vt1.hc
		IL4R	0.957681	0.998024	0.338038	0.176212	stage	t0vt1.hc
		SLCO3A1	0.999967	0.999998	0.338424	0.176224	stage	t0vt1.hc
		DHX15	0.999992	0.999999	0.321215	0.176289	stage	t0vt1.hc
		FAM210B	0.987776	0.987451	0.339027	0.176346	stage	t0vt1.hc
		NIT2	0.999993	1	0.299567	0.176356	stage	t0vt1.hc
		MMP23B	0.990028	0.999061	0.304624	0.176412	stage	t0vt1.hc
		TIGD7	0.794426	0.824843	0.324563	0.176427	stage	t0vt1.hc
		SLC35E2B	0.913106	0.93413	0.320638	0.176437	stage	t0vt1.hc
		MRPL33	0.999997	0.999995	0.288703	0.176442	stage	t0vt1.hc
		PPP1R35	0.997666	0.999559	0.337846	0.176565	stage	t0vt1.hc
		NFYA	0.781468	0.783302	0.300876	0.176583	stage	t0vt1.hc
		SF1	0.999973	0.999994	0.319898	0.176592	stage	t0vt1.hc
		ARID2	0.999999	1	0.310843	0.176602	stage	t0vt1.hc
		TNFAIP2	0.951954	0.968164	0.297165	0.176619	stage	t0vt1.hc
		IK	0.812276	0.821554	0.284552	0.176663	stage	t0vt1.hc
		LRRC2	0.999703	1	0.297238	0.176673	stage	t0vt1.hc
		GCA	0.999992	1	0.288385	0.176683	stage	t0vt1.hc
		MGARP	0.99952	0.999409	0.340481	0.176815	stage	t0vt1.hc
		NAP1L2	0.999994	1	0.340957	0.176824	stage	t0vt1.hc
		CPVL	0.999993	0.999941	0.333027	0.176861	stage	t0vt1.hc
		MRPS30	0.999999	1	0.29127	0.176875	stage	t0vt1.hc
		TNFRSF10D	0.981524	0.976439	0.324842	0.176962	stage	t0vt1.hc
		TYRO3	1	1	0.280125	0.176987	stage	t0vt1.hc
		OSBPL6	0.793444	0.804949	0.305856	0.177035	stage	t0vt1.hc
		TMEM74	0.999999	1	0.280296	0.177138	stage	t0vt1.hc
		NAPRT	0.788185	0.792493	0.345969	0.177226	stage	t0vt1.hc
		GPR180	0.999945	0.999992	0.323488	0.17728	stage	t0vt1.hc
		NEXN	1	1	0.288231	0.177356	stage	t0vt1.hc
		ARPC1B	1	1	0.32262	0.177395	stage	t0vt1.hc
		MGAT4A	0.997824	0.98473	0.339932	0.177398	stage	t0vt1.hc
		SSBP3	0.99991	0.997881	0.298153	0.177456	stage	t0vt1.hc
		TMED1	0.997353	0.998549	0.282622	0.177478	stage	t0vt1.hc
		SUZ12	0.970964	0.973446	0.30466	0.177494	stage	t0vt1.hc
		RXRA	0.677248	0.70709	0.347702	0.177688	stage	t0vt1.hc
		FAM53C	0.997406	0.998061	0.339628	0.177732	stage	t0vt1.hc
		TEF	0.74198	0.755195	0.326134	0.177864	stage	t0vt1.hc
		LZTS3	0.989067	0.991486	0.280857	0.177868	stage	t0vt1.hc
		ABHD17B	0.999999	0.999841	0.33161	0.17787	stage	t0vt1.hc
		ACTL10	0.893086	0.919217	0.277904	0.17789	stage	t0vt1.hc
		TRIM7	0.999441	0.999853	0.33112	0.177915	stage	t0vt1.hc
		RNLS	0.99763	0.995863	0.332115	0.178078	stage	t0vt1.hc
		USP9X	0.999849	1	0.339991	0.178121	stage	t0vt1.hc
		CFAP298-TCP10L	0.999989	1	0.298085	0.178262	stage	t0vt1.hc
		CHCHD7	0.991579	0.991973	0.343344	0.178273	stage	t0vt1.hc
		AIF1L	1	1	0.318243	0.178295	stage	t0vt1.hc
		MRPL16	0.999996	1	0.321564	0.17832	stage	t0vt1.hc
		JPH2	0.99827	0.999622	0.294641	0.178386	stage	t0vt1.hc
		ELMO2	0.999987	0.999976	0.343209	0.178435	stage	t0vt1.hc
		SUOX	0.910943	0.929105	0.280279	0.178449	stage	t0vt1.hc
		MTMR4	0.99102	0.997332	0.313403	0.178609	stage	t0vt1.hc
		RNF169	0.99904	0.99997	0.305569	0.178618	stage	t0vt1.hc
		LMNTD2	0.756587	0.75683	0.300386	0.178638	stage	t0vt1.hc
		MAP3K1	0.98648	0.997689	0.293807	0.178639	stage	t0vt1.hc
		METTL17	0.999999	0.999982	0.320264	0.178667	stage	t0vt1.hc
		ZMYM3	0.999288	1	0.299231	0.178687	stage	t0vt1.hc
		INCA1	0.767171	0.758335	0.275257	0.178786	stage	t0vt1.hc
		POSTN	0.856232	0.851187	0.337038	0.178789	stage	t0vt1.hc
		PLAT	0.998781	0.984615	0.299138	0.178818	stage	t0vt1.hc
		ALG2	0.998433	0.99908	0.336758	0.178884	stage	t0vt1.hc
		CHD1	0.999963	0.999999	0.344476	0.178932	stage	t0vt1.hc
		MAP3K7	0.99735	0.995763	0.282071	0.178938	stage	t0vt1.hc
		DNAJC25	0.999951	0.999896	0.288075	0.179006	stage	t0vt1.hc
		TMED4	0.999992	0.999994	0.343312	0.179037	stage	t0vt1.hc
		RWDD2A	0.999884	0.999988	0.295254	0.179045	stage	t0vt1.hc
		HEPH	0.888156	0.924102	0.289601	0.179047	stage	t0vt1.hc
		GNAQ	0.96468	0.964562	0.34617	0.179079	stage	t0vt1.hc
		ZNF18	0.963565	0.999752	0.330824	0.179099	stage	t0vt1.hc
		RAB18	0.999997	1	0.345392	0.179115	stage	t0vt1.hc
		C8orf48	0.969504	0.956789	0.341408	0.179117	stage	t0vt1.hc
		SLC22A3	0.904233	0.904413	0.298572	0.17914	stage	t0vt1.hc
		CAMKK2	0.984928	0.999206	0.334819	0.179156	stage	t0vt1.hc
		MED4	0.993627	0.999515	0.332506	0.179244	stage	t0vt1.hc
		RARS2	0.980497	0.984898	0.295476	0.179249	stage	t0vt1.hc
		LTBR	0.964128	0.987874	0.313167	0.1793	stage	t0vt1.hc
		HNRNPA0	1	1	0.299125	0.179336	stage	t0vt1.hc
		ANKRD35	0.999999	1	0.314521	0.179584	stage	t0vt1.hc
		CAPZA2	0.999999	0.999943	0.337817	0.179603	stage	t0vt1.hc
		CDC42EP5	1	1	0.342492	0.179616	stage	t0vt1.hc
		LIPT2	0.999999	0.999923	0.335728	0.179641	stage	t0vt1.hc
		CBX8	0.999965	1	0.337333	0.17968	stage	t0vt1.hc
		PDE4D	0.980122	0.999992	0.32801	0.179784	stage	t0vt1.hc
		AL121758.1	0.986222	0.999948	0.283833	0.179852	stage	t0vt1.hc
		ANKRD1	0.997397	0.997574	0.283328	0.179968	stage	t0vt1.hc
		POLR3C	0.856768	0.863756	0.337465	0.180018	stage	t0vt1.hc
		SCRN3	0.998127	0.999904	0.343381	0.180018	stage	t0vt1.hc
		SLC20A2	0.995134	0.992003	0.285184	0.180025	stage	t0vt1.hc
		ENOX2	0.964066	0.99933	0.307188	0.180055	stage	t0vt1.hc
		SH3BP2	0.99951	0.99941	0.295842	0.180078	stage	t0vt1.hc
		ANKDD1A	0.999314	0.999591	0.297689	0.180084	stage	t0vt1.hc
		PNRC2	0.999998	1	0.347078	0.180091	stage	t0vt1.hc
		DCAF13	0.999994	0.999874	0.347406	0.180119	stage	t0vt1.hc
		WSB2	0.999998	0.999879	0.346827	0.180164	stage	t0vt1.hc
		FAAP24	0.98443	0.97052	0.311673	0.180296	stage	t0vt1.hc
		ARSD	0.999939	0.999995	0.319817	0.180309	stage	t0vt1.hc
		CNPY3	0.9954	0.997247	0.288219	0.180331	stage	t0vt1.hc
		COX20	0.996663	0.999939	0.320037	0.180339	stage	t0vt1.hc
		DAPL1	0.996839	0.996944	0.304894	0.18035	stage	t0vt1.hc
		CELSR2	0.999997	1	0.347832	0.180396	stage	t0vt1.hc
		TMC6	0.999945	0.994755	0.342117	0.180453	stage	t0vt1.hc
		ZNF628	0.950455	0.958364	0.349395	0.180555	stage	t0vt1.hc
		SARAF	0.998356	0.995779	0.327269	0.180641	stage	t0vt1.hc
		CLIP2	0.827629	0.817284	0.329026	0.180649	stage	t0vt1.hc
		SOWAHC	0.999401	0.999918	0.286875	0.180699	stage	t0vt1.hc
		CAVIN3	0.963344	0.998873	0.282483	0.180748	stage	t0vt1.hc
		LYSMD3	1	1	0.285858	0.180796	stage	t0vt1.hc
		SHROOM1	0.976515	0.999899	0.347359	0.180844	stage	t0vt1.hc
		SOCS5	0.999972	0.999989	0.287208	0.180889	stage	t0vt1.hc
		DOCK4	0.994875	1	0.29071	0.180985	stage	t0vt1.hc
		NT5E	1	0.999987	0.34902	0.18101	stage	t0vt1.hc
		CROT	0.999978	0.999966	0.284055	0.181064	stage	t0vt1.hc
		BGN	0.960769	0.958107	0.284143	0.181122	stage	t0vt1.hc
		PRICKLE2	0.99997	0.999998	0.330231	0.181127	stage	t0vt1.hc
		FOXK2	0.966019	0.992478	0.282862	0.181139	stage	t0vt1.hc
		LLGL2	1	1	0.329852	0.181158	stage	t0vt1.hc
		GPD1L	0.999921	0.999976	0.298332	0.181163	stage	t0vt1.hc
		TMED3	1	1	0.32512	0.181174	stage	t0vt1.hc
		KANK1	0.981171	0.999561	0.344941	0.181219	stage	t0vt1.hc
		TMEM208	0.893276	0.909871	0.294893	0.181497	stage	t0vt1.hc
		TAF6	0.999038	0.999338	0.346026	0.1815	stage	t0vt1.hc
		PPM1N	1	0.999935	0.324129	0.181588	stage	t0vt1.hc
		TIMM10B	0.999404	0.99995	0.350333	0.181612	stage	t0vt1.hc
		RABAC1	1	1	0.284366	0.181623	stage	t0vt1.hc
		CSNK2A2	0.95	0.939618	0.300282	0.181645	stage	t0vt1.hc
		METTL16	1	1	0.348112	0.18174	stage	t0vt1.hc
		ZBTB17	0.999937	0.999922	0.28469	0.181764	stage	t0vt1.hc
		PIGS	1	1	0.297061	0.181832	stage	t0vt1.hc
		ARHGAP31	0.999995	0.999989	0.349743	0.181841	stage	t0vt1.hc
		FANCF	1	1	0.348519	0.181893	stage	t0vt1.hc
		GLMN	1	1	0.285443	0.18198	stage	t0vt1.hc
		ECE1	1	0.999996	0.348172	0.181996	stage	t0vt1.hc
		TAFA5	0.999977	0.999909	0.315368	0.182069	stage	t0vt1.hc
		RBM15B	0.998424	0.999753	0.335233	0.182135	stage	t0vt1.hc
		CPXM1	0.999827	0.999797	0.285447	0.182175	stage	t0vt1.hc
		MCCC2	0.999981	1	0.284655	0.18219	stage	t0vt1.hc
		GABRA5	0.999968	1	0.294374	0.182205	stage	t0vt1.hc
		SLC2A12	0.954559	0.96084	0.285429	0.182263	stage	t0vt1.hc
		SULT1A1	0.988651	0.999474	0.352109	0.182287	stage	t0vt1.hc
		SUPT5H	0.991633	0.994802	0.285912	0.1824	stage	t0vt1.hc
		EPS15L1	0.796825	0.809614	0.314194	0.182455	stage	t0vt1.hc
		VTI1B	0.956841	0.967516	0.325417	0.182511	stage	t0vt1.hc
		USP42	0.894331	0.908352	0.354192	0.182553	stage	t0vt1.hc
		TCEA2	0.998467	0.996714	0.347193	0.182591	stage	t0vt1.hc
		CNOT4	0.985589	0.98598	0.342237	0.182594	stage	t0vt1.hc
		PDE9A	0.999989	0.999823	0.344059	0.182602	stage	t0vt1.hc
		ANO8	0.999894	0.999934	0.289014	0.182619	stage	t0vt1.hc
		STPG1	0.950325	0.997323	0.354276	0.182639	stage	t0vt1.hc
		CCDC113	0.998162	0.999807	0.352449	0.182671	stage	t0vt1.hc
		LNPEP	1	1	0.291718	0.182731	stage	t0vt1.hc
		MOB3B	0.999999	1	0.317275	0.182739	stage	t0vt1.hc
		SLC39A11	0.978457	0.984536	0.345975	0.182766	stage	t0vt1.hc
		ZBTB18	0.853773	0.842695	0.326955	0.182769	stage	t0vt1.hc
		HNRNPDL	0.999989	0.999996	0.321048	0.182779	stage	t0vt1.hc
		PURB	0.976902	0.978476	0.351878	0.182821	stage	t0vt1.hc
		MTR	0.99993	0.999969	0.341696	0.182826	stage	t0vt1.hc
		POPDC3	0.989078	0.988033	0.285332	0.182901	stage	t0vt1.hc
		DENND1B	0.999999	0.999998	0.298364	0.182926	stage	t0vt1.hc
		NUMB	0.999999	0.999999	0.31346	0.182976	stage	t0vt1.hc
		RAD9A	0.999999	0.999998	0.301415	0.183032	stage	t0vt1.hc
		IER3IP1	0.999995	1	0.312932	0.183038	stage	t0vt1.hc
		MPP7	0.997292	0.999834	0.343413	0.183039	stage	t0vt1.hc
		ARAP2	0.857079	0.854802	0.324971	0.183088	stage	t0vt1.hc
		CDK5	0.999978	1	0.353175	0.183112	stage	t0vt1.hc
		RALBP1	0.992728	0.999745	0.34231	0.183283	stage	t0vt1.hc
		PPIP5K2	0.99061	0.991659	0.349797	0.183285	stage	t0vt1.hc
		BRAP	0.911359	0.931067	0.310107	0.183301	stage	t0vt1.hc
		MKRN2	0.999999	0.999998	0.318296	0.183466	stage	t0vt1.hc
		ANKS1A	0.999851	0.999668	0.294934	0.1835	stage	t0vt1.hc
		DHX36	0.99993	1	0.299597	0.183603	stage	t0vt1.hc
		ASPHD2	0.999899	0.999995	0.353944	0.183887	stage	t0vt1.hc
		L2HGDH	1	0.999999	0.313874	0.1839	stage	t0vt1.hc
		SLC44A3	0.818435	0.844687	0.281543	0.183912	stage	t0vt1.hc
		HNRNPUL2	0.985449	0.990409	0.323826	0.183914	stage	t0vt1.hc
		SLC4A1AP	0.986382	0.992664	0.287168	0.183934	stage	t0vt1.hc
		PPP1R13L	0.853877	0.843876	0.288478	0.18407	stage	t0vt1.hc
		SOX15	0.996137	0.999462	0.351055	0.184085	stage	t0vt1.hc
		NUMBL	0.999999	1	0.354364	0.184089	stage	t0vt1.hc
		ANO10	0.98749	0.998666	0.287291	0.184171	stage	t0vt1.hc
		CCNY	0.999155	0.999648	0.315432	0.184199	stage	t0vt1.hc
		NUP50	1	1	0.35354	0.184266	stage	t0vt1.hc
		NRN1L	1	1	0.311189	0.184356	stage	t0vt1.hc
		INTU	0.982782	0.99985	0.302193	0.18438	stage	t0vt1.hc
		PRPF38B	0.999927	1	0.35363	0.18446	stage	t0vt1.hc
		SHF	1	1	0.311758	0.184465	stage	t0vt1.hc
		ACAP2	0.999874	0.999999	0.342361	0.184486	stage	t0vt1.hc
		GSKIP	0.99598	0.999451	0.325655	0.184515	stage	t0vt1.hc
		FKBP2	0.995571	0.99569	0.331486	0.184604	stage	t0vt1.hc
		DNAJC6	0.757722	0.759708	0.336514	0.184735	stage	t0vt1.hc
		NIPSNAP3A	1	1	0.331364	0.184811	stage	t0vt1.hc
		CTNNBL1	0.778483	0.781388	0.342227	0.184842	stage	t0vt1.hc
		FAM168B	0.999995	0.999994	0.289261	0.184875	stage	t0vt1.hc
		BPNT1	0.999912	0.999937	0.355673	0.184955	stage	t0vt1.hc
		PPP4R2	0.967015	0.994634	0.329365	0.184969	stage	t0vt1.hc
		EML4	0.939971	0.929555	0.331847	0.184971	stage	t0vt1.hc
		KLF7	0.99743	0.999997	0.307999	0.184996	stage	t0vt1.hc
		WBP4	0.95769	0.95783	0.348332	0.185099	stage	t0vt1.hc
		HERC1	0.999971	0.999821	0.28712	0.185105	stage	t0vt1.hc
		RREB1	0.904477	0.930482	0.329653	0.185108	stage	t0vt1.hc
		SCAMP4	0.95196	0.999893	0.319195	0.185229	stage	t0vt1.hc
		ALG6	1	0.999999	0.342986	0.185242	stage	t0vt1.hc
		HMGCR	0.999999	1	0.290455	0.185276	stage	t0vt1.hc
		DNAAF3	0.999986	0.999996	0.356135	0.185288	stage	t0vt1.hc
		PLEKHB1	0.999997	0.999999	0.332278	0.185496	stage	t0vt1.hc
		CHST3	0.999987	0.999962	0.354514	0.185497	stage	t0vt1.hc
		EEF1AKMT1	0.989731	0.996921	0.357664	0.185522	stage	t0vt1.hc
		SGSH	1	0.999992	0.294152	0.185611	stage	t0vt1.hc
		NUB1	0.998709	0.999984	0.358159	0.18566	stage	t0vt1.hc
		PCBP1	0.999998	0.999987	0.291136	0.185671	stage	t0vt1.hc
		SEMA4B	0.861712	0.851916	0.326386	0.185751	stage	t0vt1.hc
		SCARF2	1	1	0.301608	0.185761	stage	t0vt1.hc
		DDHD1	0.976895	0.983806	0.296921	0.185872	stage	t0vt1.hc
		ANKRD50	0.999884	0.999997	0.297322	0.185906	stage	t0vt1.hc
		GDNF	0.969173	0.975444	0.325622	0.185912	stage	t0vt1.hc
		RCC1	1	1	0.312025	0.186059	stage	t0vt1.hc
		CAMK2G	0.987822	0.988433	0.356235	0.186091	stage	t0vt1.hc
		RNASET2	0.903518	0.89292	0.344782	0.186091	stage	t0vt1.hc
		NTF3	0.899352	0.89104	0.289888	0.186135	stage	t0vt1.hc
		NSG1	0.999888	0.999995	0.343656	0.186277	stage	t0vt1.hc
		C1orf54	0.998459	0.999997	0.359318	0.186282	stage	t0vt1.hc
		BAHCC1	0.999966	1	0.349512	0.186323	stage	t0vt1.hc
		SVIP	0.983233	0.999845	0.358273	0.186404	stage	t0vt1.hc
		RAD23B	0.876268	0.913732	0.362297	0.186434	stage	t0vt1.hc
		BDP1	0.884704	0.903376	0.328831	0.186471	stage	t0vt1.hc
		XRCC1	0.994189	0.995915	0.28839	0.186473	stage	t0vt1.hc
		OBSL1	0.994606	0.999939	0.350072	0.186506	stage	t0vt1.hc
		DSC3	0.998806	0.994294	0.357233	0.186564	stage	t0vt1.hc
		MPV17L	0.999999	1	0.350015	0.186656	stage	t0vt1.hc
		TNRC6A	0.999534	0.997536	0.356944	0.186677	stage	t0vt1.hc
		BTBD3	0.999771	1	0.350717	0.186712	stage	t0vt1.hc
		PRPF31	0.677723	0.670121	0.361588	0.186714	stage	t0vt1.hc
		JAKMIP2	0.999996	1	0.288988	0.18681	stage	t0vt1.hc
		MYBBP1A	0.999983	1	0.292332	0.186843	stage	t0vt1.hc
		RELB	0.703274	0.707308	0.28524	0.1869	stage	t0vt1.hc
		ARL5A	0.999807	0.999987	0.313142	0.187022	stage	t0vt1.hc
		CBFB	0.999644	0.99737	0.352921	0.18703	stage	t0vt1.hc
		PLPP4	0.999507	0.999979	0.297487	0.187068	stage	t0vt1.hc
		CSTF1	0.999999	1	0.291673	0.187076	stage	t0vt1.hc
		SEPTIN7	0.999999	0.999996	0.345579	0.187191	stage	t0vt1.hc
		PYROXD2	0.984296	0.999568	0.309588	0.187212	stage	t0vt1.hc
		DGKA	0.999999	0.999858	0.29943	0.187346	stage	t0vt1.hc
		RAB12	0.784584	0.781726	0.288457	0.187369	stage	t0vt1.hc
		ZNF583	0.999996	0.999769	0.318848	0.187607	stage	t0vt1.hc
		GTF3C5	0.999996	1	0.328516	0.187733	stage	t0vt1.hc
		PRKAR1B	0.999999	1	0.361262	0.187736	stage	t0vt1.hc
		TES	0.998278	0.998596	0.35909	0.187761	stage	t0vt1.hc
		PTPN1	0.999856	0.999997	0.359771	0.187804	stage	t0vt1.hc
		MYEF2	0.999989	1	0.356185	0.187823	stage	t0vt1.hc
		BPHL	0.999999	1	0.291204	0.187837	stage	t0vt1.hc
		FEM1A	0.987016	0.991338	0.35518	0.187839	stage	t0vt1.hc
		NPRL3	0.964106	0.998438	0.318275	0.187842	stage	t0vt1.hc
		ACIN1	0.999973	0.999961	0.297675	0.187883	stage	t0vt1.hc
		C18orf21	0.999999	0.999943	0.30386	0.187894	stage	t0vt1.hc
		SERGEF	0.999402	0.999733	0.303057	0.187966	stage	t0vt1.hc
		GLCE	0.990718	0.978619	0.342886	0.188025	stage	t0vt1.hc
		SMPD1	1	1	0.320445	0.188041	stage	t0vt1.hc
		NTHL1	1	1	0.336338	0.188206	stage	t0vt1.hc
		PTCD3	1	1	0.311684	0.18821	stage	t0vt1.hc
		ENDOV	1	1	0.332171	0.188427	stage	t0vt1.hc
		GSR	0.991368	0.991794	0.355225	0.188447	stage	t0vt1.hc
		ZNF880	0.753104	0.744264	0.329773	0.188555	stage	t0vt1.hc
		ADGRG6	0.998037	0.999963	0.351096	0.188595	stage	t0vt1.hc
		CAPNS1	1	1	0.291056	0.188608	stage	t0vt1.hc
		MIS12	0.999875	0.993597	0.309382	0.188799	stage	t0vt1.hc
		SIN3B	0.974585	0.97643	0.292251	0.188801	stage	t0vt1.hc
		NRP2	0.958712	0.99991	0.328234	0.188861	stage	t0vt1.hc
		MPP3	0.999117	0.997991	0.294283	0.188862	stage	t0vt1.hc
		SFMBT1	0.999999	1	0.363001	0.188897	stage	t0vt1.hc
		TESC	0.999999	0.999999	0.290933	0.188937	stage	t0vt1.hc
		TMOD2	0.999996	1	0.290479	0.188941	stage	t0vt1.hc
		FAM133B	0.999994	1	0.356813	0.189022	stage	t0vt1.hc
		UNC13B	0.998093	1	0.351673	0.189097	stage	t0vt1.hc
		ZNF57	0.999996	0.993731	0.337784	0.189173	stage	t0vt1.hc
		F2R	0.999265	0.98908	0.361989	0.189227	stage	t0vt1.hc
		LMBR1	0.99402	0.997879	0.292061	0.189234	stage	t0vt1.hc
		DOLK	0.974609	0.97301	0.315258	0.189257	stage	t0vt1.hc
		GCNT4	0.99828	1	0.290772	0.189355	stage	t0vt1.hc
		PAPPA	1	1	0.364881	0.189361	stage	t0vt1.hc
		PPIB	0.99997	0.999998	0.292396	0.189363	stage	t0vt1.hc
		SPIRE1	0.999974	1	0.340587	0.18941	stage	t0vt1.hc
		RBM22	0.984449	0.995928	0.349967	0.189477	stage	t0vt1.hc
		ARVCF	0.999977	1	0.29314	0.189636	stage	t0vt1.hc
		LRRC8B	1	1	0.307581	0.189644	stage	t0vt1.hc
		SLC35A3	0.999945	1	0.325802	0.18975	stage	t0vt1.hc
		GRINA	0.999992	0.999175	0.293907	0.189879	stage	t0vt1.hc
		KYAT1	0.99481	0.999796	0.348385	0.189912	stage	t0vt1.hc
		FUNDC1	0.937489	0.93873	0.29555	0.189975	stage	t0vt1.hc
		DERL2	0.99961	0.999989	0.365809	0.190113	stage	t0vt1.hc
		LIMS1	0.999998	1	0.327208	0.190126	stage	t0vt1.hc
		RRAD	0.981126	0.981589	0.363723	0.190161	stage	t0vt1.hc
		TMEM25	0.999979	0.985884	0.296279	0.190226	stage	t0vt1.hc
		ASAH2	0.956339	0.997031	0.368812	0.190285	stage	t0vt1.hc
		TRIT1	0.99999	0.999999	0.314733	0.190305	stage	t0vt1.hc
		SEPTIN1	0.99629	0.996858	0.364654	0.190346	stage	t0vt1.hc
		DTNBP1	0.997622	0.995605	0.316967	0.190361	stage	t0vt1.hc
		CCSER2	1	0.999997	0.299217	0.19043	stage	t0vt1.hc
		LRRC4	0.999997	1	0.36753	0.190508	stage	t0vt1.hc
		GSPT2	0.999981	1	0.291874	0.19054	stage	t0vt1.hc
		YEATS4	1	1	0.293316	0.190576	stage	t0vt1.hc
		ZFHX3	1	1	0.314225	0.19058	stage	t0vt1.hc
		NPAS3	0.967475	0.999522	0.330429	0.190605	stage	t0vt1.hc
		SNX9	0.999864	0.999893	0.347371	0.190755	stage	t0vt1.hc
		CKLF	0.999997	1	0.300171	0.190804	stage	t0vt1.hc
[truncated: 29,069 more rows]
