# Supplementary material for: Evolutionary insights into primate skeletal gene regulation using a comparative cell culture model
Source: PLoS Genet. 2022 Mar 9;18(3):e1010073. doi: 10.1371/journal.pgen.1010073 (PMC8936463; doi:10.1371/journal.pgen.1010073)
Supplement: S14 Table — (XLSX) [file pgen.1010073.s015.xlsx]

## Sheet: S14 Table
Resolution	Topic (color in figures)	Ontology	ID	Description	GeneRatio	BgRatio	pvalue	p.adjust	qvalue	geneID	Count	Resolution	Topic
3-Topic Analysis	Topic k3 (pink)	BP	GO:0035019	somatic stem cell population maintenance	15/103	81/17073	1.04039e-18	2.22747e-15	1.86722e-15	POU5F1/POU5F1/POU5F1/POU5F1/POU5F1/POU5F1/POU5F1/LIN28A/TDGF1/SOX2/ZSCAN10/SFRP1/EPHA1/EPHA1/DPPA4	15	3-Topic Analysis	Topic k3
		BP	GO:0019827	stem cell population maintenance	16/103	174/17073	7.01763e-15	4.50377e-12	3.77538e-12	POU5F1/POU5F1/POU5F1/POU5F1/POU5F1/POU5F1/POU5F1/LIN28A/TDGF1/SOX2/ZSCAN10/SFRP1/EPHA1/EPHA1/NODAL/DPPA4	16	3-Topic Analysis	Topic k3
		BP	GO:0001714	endodermal cell fate specification	8/103	15/17073	8.26732e-15	4.50377e-12	3.77538e-12	POU5F1/POU5F1/POU5F1/POU5F1/POU5F1/POU5F1/POU5F1/SOX2	8	3-Topic Analysis	Topic k3
		BP	GO:0098727	maintenance of cell number	16/103	176/17073	8.41433e-15	4.50377e-12	3.77538e-12	POU5F1/POU5F1/POU5F1/POU5F1/POU5F1/POU5F1/POU5F1/LIN28A/TDGF1/SOX2/ZSCAN10/SFRP1/EPHA1/EPHA1/NODAL/DPPA4	16	3-Topic Analysis	Topic k3
		BP	GO:0009786	regulation of asymmetric cell division	7/103	11/17073	7.65068e-14	3.27602e-11	2.74619e-11	POU5F1/POU5F1/POU5F1/POU5F1/POU5F1/POU5F1/POU5F1	7	3-Topic Analysis	Topic k3
		BP	GO:0060795	cell fate commitment involved in formation of primary germ layer	10/103	48/17073	2.20899e-13	7.88241e-11	6.60759e-11	POU5F1/POU5F1/POU5F1/POU5F1/POU5F1/POU5F1/POU5F1/SOX2/SFRP2/NODAL	10	3-Topic Analysis	Topic k3
		BP	GO:0001711	endodermal cell fate commitment	8/103	22/17073	3.96803e-13	1.21365e-10	1.01737e-10	POU5F1/POU5F1/POU5F1/POU5F1/POU5F1/POU5F1/POU5F1/SOX2	8	3-Topic Analysis	Topic k3
		BP	GO:0006614	SRP-dependent cotranslational protein targeting to membrane	12/103	110/17073	2.59803e-12	6.95298e-10	5.82848e-10	RPS27A/RPL12/RPL11/RPS7/RPL8/RPSA/RPS3/RPS24/RPS3A/RPS23/RPL15/RPS13	12	3-Topic Analysis	Topic k3
		BP	GO:0001708	cell fate specification	11/103	85/17073	3.2865e-12	7.69978e-10	6.45449e-10	POU5F1/POU5F1/POU5F1/POU5F1/POU5F1/POU5F1/POU5F1/SOX2/ESRP1/SFRP2/NODAL	11	3-Topic Analysis	Topic k3
		BP	GO:0006613	cotranslational protein targeting to membrane	12/103	113/17073	3.59635e-12	7.69978e-10	6.45449e-10	RPS27A/RPL12/RPL11/RPS7/RPL8/RPSA/RPS3/RPS24/RPS3A/RPS23/RPL15/RPS13	12	3-Topic Analysis	Topic k3
		BP	GO:0045047	protein targeting to ER	12/103	116/17073	4.9318e-12	9.17843e-10	7.69401e-10	RPS27A/RPL12/RPL11/RPS7/RPL8/RPSA/RPS3/RPS24/RPS3A/RPS23/RPL15/RPS13	12	3-Topic Analysis	Topic k3
		BP	GO:0060969	negative regulation of gene silencing	8/103	29/17073	5.14438e-12	9.17843e-10	7.69401e-10	POU5F1/POU5F1/POU5F1/POU5F1/POU5F1/POU5F1/POU5F1/HMGA1	8	3-Topic Analysis	Topic k3
		BP	GO:0072599	establishment of protein localization to endoplasmic reticulum	12/103	120/17073	7.41144e-12	1.22061e-09	1.0232e-09	RPS27A/RPL12/RPL11/RPS7/RPL8/RPSA/RPS3/RPS24/RPS3A/RPS23/RPL15/RPS13	12	3-Topic Analysis	Topic k3
		BP	GO:0060965	negative regulation of gene silencing by miRNA	7/103	20/17073	1.71917e-11	2.62909e-09	2.20389e-09	POU5F1/POU5F1/POU5F1/POU5F1/POU5F1/POU5F1/POU5F1	7	3-Topic Analysis	Topic k3
		BP	GO:0035987	endodermal cell differentiation	9/103	52/17073	2.20005e-11	3.1402e-09	2.63234e-09	POU5F1/POU5F1/POU5F1/POU5F1/POU5F1/POU5F1/POU5F1/SOX2/NODAL	9	3-Topic Analysis	Topic k3
		BP	GO:0070972	protein localization to endoplasmic reticulum	12/103	136/17073	3.29396e-11	4.40773e-09	3.69487e-09	RPS27A/RPL12/RPL11/RPS7/RPL8/RPSA/RPS3/RPS24/RPS3A/RPS23/RPL15/RPS13	12	3-Topic Analysis	Topic k3
		BP	GO:0060149	negative regulation of posttranscriptional gene silencing	7/103	22/17073	3.74504e-11	4.41165e-09	3.69815e-09	POU5F1/POU5F1/POU5F1/POU5F1/POU5F1/POU5F1/POU5F1	7	3-Topic Analysis	Topic k3
		BP	GO:0060967	negative regulation of gene silencing by RNA	7/103	22/17073	3.74504e-11	4.41165e-09	3.69815e-09	POU5F1/POU5F1/POU5F1/POU5F1/POU5F1/POU5F1/POU5F1	7	3-Topic Analysis	Topic k3
		BP	GO:0000184	nuclear-transcribed mRNA catabolic process, nonsense-mediated decay	12/103	138/17073	3.91505e-11	4.41165e-09	3.69815e-09	RPS27A/RPL12/RPL11/RPS7/RPL8/RPSA/RPS3/RPS24/RPS3A/RPS23/RPL15/RPS13	12	3-Topic Analysis	Topic k3
		BP	GO:0007492	endoderm development	10/103	83/17073	6.90305e-11	7.3238e-09	6.13932e-09	POU5F1/POU5F1/POU5F1/POU5F1/POU5F1/POU5F1/POU5F1/SOX2/NODAL/APELA	10	3-Topic Analysis	Topic k3
		BP	GO:0001706	endoderm formation	9/103	59/17073	7.25719e-11	7.3238e-09	6.13932e-09	POU5F1/POU5F1/POU5F1/POU5F1/POU5F1/POU5F1/POU5F1/SOX2/NODAL	9	3-Topic Analysis	Topic k3
		BP	GO:0042789	mRNA transcription by RNA polymerase II	7/103	24/17073	7.52562e-11	7.3238e-09	6.13932e-09	POU5F1/POU5F1/POU5F1/POU5F1/POU5F1/POU5F1/POU5F1	7	3-Topic Analysis	Topic k3
		BP	GO:0060968	regulation of gene silencing	11/103	115/17073	9.44415e-11	8.79127e-09	7.36946e-09	POU5F1/POU5F1/POU5F1/POU5F1/POU5F1/POU5F1/POU5F1/LIN28A/HMGA1/TRIM71/MYCN	11	3-Topic Analysis	Topic k3
		BP	GO:0060964	regulation of gene silencing by miRNA	10/103	90/17073	1.56802e-10	1.3988e-08	1.17257e-08	POU5F1/POU5F1/POU5F1/POU5F1/POU5F1/POU5F1/POU5F1/LIN28A/TRIM71/MYCN	10	3-Topic Analysis	Topic k3
		BP	GO:0008356	asymmetric cell division	7/103	27/17073	1.90256e-10	1.62935e-08	1.36584e-08	POU5F1/POU5F1/POU5F1/POU5F1/POU5F1/POU5F1/POU5F1	7	3-Topic Analysis	Topic k3
		BP	GO:0060147	regulation of posttranscriptional gene silencing	10/103	93/17073	2.18177e-10	1.73006e-08	1.45026e-08	POU5F1/POU5F1/POU5F1/POU5F1/POU5F1/POU5F1/POU5F1/LIN28A/TRIM71/MYCN	10	3-Topic Analysis	Topic k3
		BP	GO:0060966	regulation of gene silencing by RNA	10/103	93/17073	2.18177e-10	1.73006e-08	1.45026e-08	POU5F1/POU5F1/POU5F1/POU5F1/POU5F1/POU5F1/POU5F1/LIN28A/TRIM71/MYCN	10	3-Topic Analysis	Topic k3
		BP	GO:0035195	gene silencing by miRNA	11/103	128/17073	3.02807e-10	2.31539e-08	1.94092e-08	POU5F1/POU5F1/POU5F1/POU5F1/POU5F1/POU5F1/POU5F1/LIN28A/TRIM71/MYCN/RAN	11	3-Topic Analysis	Topic k3
		BP	GO:0001704	formation of primary germ layer	11/103	129/17073	3.29395e-10	2.43184e-08	2.03854e-08	POU5F1/POU5F1/POU5F1/POU5F1/POU5F1/POU5F1/POU5F1/SOX2/SFRP2/NODAL/APELA	11	3-Topic Analysis	Topic k3
		BP	GO:0006413	translational initiation	13/103	209/17073	3.87995e-10	2.76899e-08	2.32116e-08	RPS27A/RPL12/NPM1/RPL11/RPS7/RPL8/RPSA/RPS3/RPS24/RPS3A/RPS23/RPL15/RPS13	13	3-Topic Analysis	Topic k3
		BP	GO:0035194	posttranscriptional gene silencing by RNA	11/103	133/17073	4.57992e-10	3.1631e-08	2.65153e-08	POU5F1/POU5F1/POU5F1/POU5F1/POU5F1/POU5F1/POU5F1/LIN28A/TRIM71/MYCN/RAN	11	3-Topic Analysis	Topic k3
		BP	GO:0016441	posttranscriptional gene silencing	11/103	134/17073	4.96479e-10	3.32175e-08	2.78453e-08	POU5F1/POU5F1/POU5F1/POU5F1/POU5F1/POU5F1/POU5F1/LIN28A/TRIM71/MYCN/RAN	11	3-Topic Analysis	Topic k3
		BP	GO:0009299	mRNA transcription	7/103	31/17073	5.52369e-10	3.5837e-08	3.00411e-08	POU5F1/POU5F1/POU5F1/POU5F1/POU5F1/POU5F1/POU5F1	7	3-Topic Analysis	Topic k3
		BP	GO:0016458	gene silencing	13/103	218/17073	6.52413e-10	4.10828e-08	3.44385e-08	POU5F1/POU5F1/POU5F1/POU5F1/POU5F1/POU5F1/POU5F1/LIN28A/HMGA1/TRIM71/MYCN/HMGB1/RAN	13	3-Topic Analysis	Topic k3
		BP	GO:0006612	protein targeting to membrane	12/103	177/17073	7.14741e-10	4.37217e-08	3.66506e-08	RPS27A/RPL12/RPL11/RPS7/RPL8/RPSA/RPS3/RPS24/RPS3A/RPS23/RPL15/RPS13	12	3-Topic Analysis	Topic k3
		BP	GO:0007369	gastrulation	12/103	186/17073	1.26311e-09	7.512e-08	6.29708e-08	POU5F1/POU5F1/POU5F1/POU5F1/POU5F1/POU5F1/POU5F1/SOX2/SFRP1/SFRP2/NODAL/APELA	12	3-Topic Analysis	Topic k3
		BP	GO:0040029	regulation of gene expression, epigenetic	14/103	292/17073	2.36362e-09	1.36771e-07	1.14651e-07	POU5F1/POU5F1/POU5F1/POU5F1/POU5F1/POU5F1/POU5F1/DNMT3B/LIN28A/HMGA1/TRIM71/MYCN/HMGB1/RAN	14	3-Topic Analysis	Topic k3
		BP	GO:0031047	gene silencing by RNA	11/103	160/17073	3.29171e-09	1.85462e-07	1.55467e-07	POU5F1/POU5F1/POU5F1/POU5F1/POU5F1/POU5F1/POU5F1/LIN28A/TRIM71/MYCN/RAN	11	3-Topic Analysis	Topic k3
		BP	GO:1904666	regulation of ubiquitin protein ligase activity	6/103	23/17073	3.86542e-09	2.12201e-07	1.77882e-07	UBE2C/RPL11/RPS7/USP44/CDC20/MAD2L1	6	3-Topic Analysis	Topic k3
		BP	GO:0006401	RNA catabolic process	16/103	431/17073	6.20337e-09	3.32036e-07	2.78336e-07	LIN28A/TRIM71/SET/RPS27A/RPL12/NPM1/RPL11/RPS7/RPL8/RPSA/RPS3/RPS24/RPS3A/RPS23/RPL15/RPS13	16	3-Topic Analysis	Topic k3
		BP	GO:0019083	viral transcription	12/103	218/17073	7.64534e-09	3.99236e-07	3.34668e-07	RPS27A/RPL12/RPL11/RPS7/RPL8/RPSA/RPS3/RPS24/RPS3A/RPS23/RPL15/RPS13	12	3-Topic Analysis	Topic k3
		BP	GO:0000956	nuclear-transcribed mRNA catabolic process	12/103	233/17073	1.60934e-08	8.01299e-07	6.71705e-07	RPS27A/RPL12/RPL11/RPS7/RPL8/RPSA/RPS3/RPS24/RPS3A/RPS23/RPL15/RPS13	12	3-Topic Analysis	Topic k3
		BP	GO:0019080	viral gene expression	12/103	233/17073	1.60934e-08	8.01299e-07	6.71705e-07	RPS27A/RPL12/RPL11/RPS7/RPL8/RPSA/RPS3/RPS24/RPS3A/RPS23/RPL15/RPS13	12	3-Topic Analysis	Topic k3
		BP	GO:0006402	mRNA catabolic process	15/103	403/17073	1.86886e-08	9.09368e-07	7.62296e-07	TRIM71/SET/RPS27A/RPL12/NPM1/RPL11/RPS7/RPL8/RPSA/RPS3/RPS24/RPS3A/RPS23/RPL15/RPS13	15	3-Topic Analysis	Topic k3
		BP	GO:0001824	blastocyst development	9/103	112/17073	2.43841e-08	1.16014e-06	9.72511e-07	POU5F1/POU5F1/POU5F1/POU5F1/POU5F1/POU5F1/POU5F1/NASP/NODAL	9	3-Topic Analysis	Topic k3
		BP	GO:0045165	cell fate commitment	12/103	250/17073	3.51293e-08	1.63504e-06	1.37061e-06	POU5F1/POU5F1/POU5F1/POU5F1/POU5F1/POU5F1/POU5F1/SOX2/SFRP1/ESRP1/SFRP2/NODAL	12	3-Topic Analysis	Topic k3
		BP	GO:0090150	establishment of protein localization to membrane	13/103	306/17073	3.85677e-08	1.75688e-06	1.47274e-06	CD24/RPS27A/RPL12/RPL11/RPS7/RPL8/RPSA/RPS3/RPS24/RPS3A/RPS23/RPL15/RPS13	13	3-Topic Analysis	Topic k3
		BP	GO:0007059	chromosome segregation	12/103	292/17073	1.9117e-07	8.52697e-06	7.1479e-06	BIRC5/MKI67/DLGAP5/SPC25/SPC25/RAN/USP44/RPS3/CDC20/TOP2A/CENPF/MAD2L1	12	3-Topic Analysis	Topic k3
		BP	GO:0051438	regulation of ubiquitin-protein transferase activity	6/103	46/17073	3.20617e-07	1.4009e-05	1.17433e-05	UBE2C/RPL11/RPS7/USP44/CDC20/MAD2L1	6	3-Topic Analysis	Topic k3
		BP	GO:0051302	regulation of cell division	9/103	169/17073	8.34175e-07	3.57194e-05	2.99425e-05	POU5F1/POU5F1/POU5F1/POU5F1/POU5F1/POU5F1/POU5F1/SFRP2/CENPV	9	3-Topic Analysis	Topic k3
		BP	GO:2001251	negative regulation of chromosome organization	8/103	127/17073	9.88374e-07	4.14923e-05	3.47818e-05	DNMT3B/HMGA1/SET/USP44/CDC20/TOP2A/CENPF/MAD2L1	8	3-Topic Analysis	Topic k3
		BP	GO:0051444	negative regulation of ubiquitin-protein transferase activity	4/103	16/17073	2.15043e-06	8.85398e-05	7.42203e-05	RPL11/RPS7/USP44/MAD2L1	4	3-Topic Analysis	Topic k3
		BP	GO:0071824	protein-DNA complex subunit organization	9/103	199/17073	3.23303e-06	0.000130602	0.00010948	HMGA1/SET/RPS27A/NPM1/NASP/HMGB1/CENPF/PTMA/CENPV	9	3-Topic Analysis	Topic k3
		BP	GO:0006605	protein targeting	12/103	391/17073	4.11819e-06	0.000163278	0.000136872	RPS27A/RPL12/RPL11/RPS7/RPL8/RPSA/RPS3/RPS24/RPS3A/RPS23/RPL15/RPS13	12	3-Topic Analysis	Topic k3
		BP	GO:0033044	regulation of chromosome organization	11/103	335/17073	5.62623e-06	0.000219014	0.000183593	DNMT3B/HMGA1/MKI67/DLGAP5/SET/USP44/CDC20/TOP2A/CENPF/CENPV/MAD2L1	11	3-Topic Analysis	Topic k3
		BP	GO:0051348	negative regulation of transferase activity	10/103	276/17073	6.5126e-06	0.000245231	0.00020557	NPM1/RPL11/RPS7/USP44/SFRP1/EPHA1/EPHA1/SFRP2/MAD2L1/APOE	10	3-Topic Analysis	Topic k3
		BP	GO:0030071	regulation of mitotic metaphase/anaphase transition	5/103	44/17073	6.5288e-06	0.000245231	0.00020557	DLGAP5/USP44/CDC20/CENPF/MAD2L1	5	3-Topic Analysis	Topic k3
		BP	GO:0072594	establishment of protein localization to organelle	13/103	484/17073	6.80953e-06	0.000251366	0.000210712	RPS27A/RPL12/RPL11/RPS7/RPL8/RAN/RPSA/RPS3/RPS24/RPS3A/RPS23/RPL15/RPS13	13	3-Topic Analysis	Topic k3
		BP	GO:0007091	metaphase/anaphase transition of mitotic cell cycle	5/103	47/17073	9.09039e-06	0.000319058	0.000267457	DLGAP5/USP44/CDC20/CENPF/MAD2L1	5	3-Topic Analysis	Topic k3
		BP	GO:0010965	regulation of mitotic sister chromatid separation	5/103	47/17073	9.09039e-06	0.000319058	0.000267457	DLGAP5/USP44/CDC20/CENPF/MAD2L1	5	3-Topic Analysis	Topic k3
		BP	GO:1902099	regulation of metaphase/anaphase transition of cell cycle	5/103	47/17073	9.09039e-06	0.000319058	0.000267457	DLGAP5/USP44/CDC20/CENPF/MAD2L1	5	3-Topic Analysis	Topic k3
		BP	GO:0051306	mitotic sister chromatid separation	5/103	49/17073	1.11931e-05	0.000386521	0.000324009	DLGAP5/USP44/CDC20/CENPF/MAD2L1	5	3-Topic Analysis	Topic k3
		BP	GO:0044784	metaphase/anaphase transition of cell cycle	5/103	50/17073	1.23775e-05	0.000420637	0.000352608	DLGAP5/USP44/CDC20/CENPF/MAD2L1	5	3-Topic Analysis	Topic k3
		BP	GO:1905818	regulation of chromosome separation	5/103	53/17073	1.65257e-05	0.000552838	0.000463428	DLGAP5/USP44/CDC20/CENPF/MAD2L1	5	3-Topic Analysis	Topic k3
		BP	GO:0051983	regulation of chromosome segregation	6/103	93/17073	2.07564e-05	0.000683685	0.000573113	MKI67/DLGAP5/USP44/CDC20/CENPF/MAD2L1	6	3-Topic Analysis	Topic k3
		BP	GO:0033047	regulation of mitotic sister chromatid segregation	5/103	56/17073	2.16844e-05	0.00070343	0.000589665	DLGAP5/USP44/CDC20/CENPF/MAD2L1	5	3-Topic Analysis	Topic k3
		BP	GO:0000280	nuclear division	11/103	388/17073	2.22433e-05	0.000710789	0.000595834	MKI67/MYBL2/DLGAP5/UBE2C/CKS2/RAN/USP44/CDC20/TOP2A/CENPF/MAD2L1	11	3-Topic Analysis	Topic k3
		BP	GO:0140014	mitotic nuclear division	9/103	256/17073	2.44949e-05	0.000769977	0.000645449	MKI67/MYBL2/DLGAP5/UBE2C/RAN/USP44/CDC20/CENPF/MAD2L1	9	3-Topic Analysis	Topic k3
		BP	GO:0032070	regulation of deoxyribonuclease activity	3/103	10/17073	2.48148e-05	0.000769977	0.000645449	NPM1/HMGB1/RPS3	3	3-Topic Analysis	Topic k3
		BP	GO:0007094	mitotic spindle assembly checkpoint	4/103	30/17073	3.03448e-05	0.000889974	0.000746039	USP44/CDC20/CENPF/MAD2L1	4	3-Topic Analysis	Topic k3
		BP	GO:0031577	spindle checkpoint	4/103	30/17073	3.03448e-05	0.000889974	0.000746039	USP44/CDC20/CENPF/MAD2L1	4	3-Topic Analysis	Topic k3
		BP	GO:0071173	spindle assembly checkpoint	4/103	30/17073	3.03448e-05	0.000889974	0.000746039	USP44/CDC20/CENPF/MAD2L1	4	3-Topic Analysis	Topic k3
		BP	GO:0071174	mitotic spindle checkpoint	4/103	30/17073	3.03448e-05	0.000889974	0.000746039	USP44/CDC20/CENPF/MAD2L1	4	3-Topic Analysis	Topic k3
		BP	GO:0061450	trophoblast cell migration	3/103	11/17073	3.39707e-05	0.000969749	0.000812912	NODAL/APELA/C1QBP	3	3-Topic Analysis	Topic k3
		BP	GO:1901163	regulation of trophoblast cell migration	3/103	11/17073	3.39707e-05	0.000969749	0.000812912	NODAL/APELA/C1QBP	3	3-Topic Analysis	Topic k3
		BP	GO:0031396	regulation of protein ubiquitination	8/103	209/17073	3.87453e-05	0.00108286	0.000907729	UBE2C/RPL11/RPS7/USP44/RPS3/CDC20/HSP90AB1/MAD2L1	8	3-Topic Analysis	Topic k3
		BP	GO:0045841	negative regulation of mitotic metaphase/anaphase transition	4/103	32/17073	3.94503e-05	0.00108286	0.000907729	USP44/CDC20/CENPF/MAD2L1	4	3-Topic Analysis	Topic k3
		BP	GO:2000816	negative regulation of mitotic sister chromatid separation	4/103	32/17073	3.94503e-05	0.00108286	0.000907729	USP44/CDC20/CENPF/MAD2L1	4	3-Topic Analysis	Topic k3
		BP	GO:1902100	negative regulation of metaphase/anaphase transition of cell cycle	4/103	33/17073	4.46842e-05	0.00119586	0.00100246	USP44/CDC20/CENPF/MAD2L1	4	3-Topic Analysis	Topic k3
		BP	GO:1905819	negative regulation of chromosome separation	4/103	33/17073	4.46842e-05	0.00119586	0.00100246	USP44/CDC20/CENPF/MAD2L1	4	3-Topic Analysis	Topic k3
		BP	GO:0007088	regulation of mitotic nuclear division	7/103	159/17073	4.9887e-05	0.00131862	0.00110536	MKI67/DLGAP5/UBE2C/USP44/CDC20/CENPF/MAD2L1	7	3-Topic Analysis	Topic k3
		BP	GO:0048285	organelle fission	11/103	425/17073	5.10209e-05	0.00133214	0.0011167	MKI67/MYBL2/DLGAP5/UBE2C/CKS2/RAN/USP44/CDC20/TOP2A/CENPF/MAD2L1	11	3-Topic Analysis	Topic k3
		BP	GO:0033048	negative regulation of mitotic sister chromatid segregation	4/103	35/17073	5.66496e-05	0.00146129	0.00122495	USP44/CDC20/CENPF/MAD2L1	4	3-Topic Analysis	Topic k3
		BP	GO:0051304	chromosome separation	5/103	69/17073	5.99623e-05	0.00152832	0.00128115	DLGAP5/USP44/CDC20/CENPF/MAD2L1	5	3-Topic Analysis	Topic k3
		BP	GO:0033045	regulation of sister chromatid segregation	5/103	70/17073	6.42676e-05	0.00161879	0.00135698	DLGAP5/USP44/CDC20/CENPF/MAD2L1	5	3-Topic Analysis	Topic k3
		BP	GO:0033046	negative regulation of sister chromatid segregation	4/103	37/17073	7.07972e-05	0.00175372	0.00147009	USP44/CDC20/CENPF/MAD2L1	4	3-Topic Analysis	Topic k3
		BP	GO:0010639	negative regulation of organelle organization	10/103	365/17073	7.12628e-05	0.00175372	0.00147009	DNMT3B/HMGA1/SET/NPM1/USP44/ADD2/CDC20/TOP2A/CENPF/MAD2L1	10	3-Topic Analysis	Topic k3
		BP	GO:0065004	protein-DNA complex assembly	7/103	169/17073	7.3381e-05	0.00178533	0.00149659	SET/RPS27A/NPM1/NASP/HMGB1/CENPF/CENPV	7	3-Topic Analysis	Topic k3
		BP	GO:0051985	negative regulation of chromosome segregation	4/103	38/17073	7.8761e-05	0.00189469	0.00158826	USP44/CDC20/CENPF/MAD2L1	4	3-Topic Analysis	Topic k3
		BP	GO:0071103	DNA conformation change	8/103	235/17073	8.83818e-05	0.0021025	0.00176247	HMGA1/SET/RPS27A/NPM1/NASP/HMGB1/TOP2A/CENPV	8	3-Topic Analysis	Topic k3
		BP	GO:1903320	regulation of protein modification by small protein conjugation or removal	8/103	236/17073	9.10319e-05	0.00214175	0.00179537	UBE2C/RPL11/RPS7/USP44/RPS3/CDC20/HSP90AB1/MAD2L1	8	3-Topic Analysis	Topic k3
		BP	GO:0045785	positive regulation of cell adhesion	11/103	456/17073	9.56972e-05	0.00222704	0.00186686	CD24/SOX2/HSPD1/HMGB1/SFRP1/RPS3/EPHA1/EPHA1/SFRP2/NODAL/C1QBP	11	3-Topic Analysis	Topic k3
		BP	GO:0022613	ribonucleoprotein complex biogenesis	10/103	383/17073	0.000106068	0.00244184	0.00204692	NPM1/RPL11/RPS7/RAN/HSP90AB1/RPS24/RPS23/PSIP1/C1QBP/SNRPD1	10	3-Topic Analysis	Topic k3
		BP	GO:0051783	regulation of nuclear division	7/103	183/17073	0.000120764	0.0027506	0.00230575	MKI67/DLGAP5/UBE2C/USP44/CDC20/CENPF/MAD2L1	7	3-Topic Analysis	Topic k3
		BP	GO:0052548	regulation of endopeptidase activity	10/103	394/17073	0.000133732	0.00301391	0.00252647	BIRC5/SOX2/WFDC2/HSPD1/HMGB1/RPS3/PTTG1/HSPE1/SFRP2/NODAL	10	3-Topic Analysis	Topic k3
		BP	GO:0022618	ribonucleoprotein complex assembly	7/103	189/17073	0.000147522	0.00329004	0.00275794	NPM1/RPL11/HSP90AB1/RPS23/PSIP1/C1QBP/SNRPD1	7	3-Topic Analysis	Topic k3
		BP	GO:0031397	negative regulation of protein ubiquitination	5/103	84/17073	0.000153354	0.00336255	0.00281873	RPL11/RPS7/USP44/RPS3/MAD2L1	5	3-Topic Analysis	Topic k3
		BP	GO:0045839	negative regulation of mitotic nuclear division	4/103	45/17073	0.000153914	0.00336255	0.00281873	USP44/CDC20/CENPF/MAD2L1	4	3-Topic Analysis	Topic k3
		BP	GO:1902850	microtubule cytoskeleton organization involved in mitosis	6/103	134/17073	0.000160191	0.00346433	0.00290405	MYBL2/SPC25/SPC25/RAN/CDC20/MAD2L1	6	3-Topic Analysis	Topic k3
		BP	GO:0000070	mitotic sister chromatid segregation	6/103	138/17073	0.000188067	0.00402652	0.00337531	DLGAP5/RAN/USP44/CDC20/CENPF/MAD2L1	6	3-Topic Analysis	Topic k3
		BP	GO:0071826	ribonucleoprotein complex subunit organization	7/103	201/17073	0.000215474	0.00456763	0.00382891	NPM1/RPL11/HSP90AB1/RPS23/PSIP1/C1QBP/SNRPD1	7	3-Topic Analysis	Topic k3
		BP	GO:0052547	regulation of peptidase activity	10/103	420/17073	0.000224238	0.0047068	0.00394557	BIRC5/SOX2/WFDC2/HSPD1/HMGB1/RPS3/PTTG1/HSPE1/SFRP2/NODAL	10	3-Topic Analysis	Topic k3
		BP	GO:0006323	DNA packaging	6/103	143/17073	0.000228155	0.00474252	0.00397551	HMGA1/SET/NPM1/NASP/TOP2A/CENPV	6	3-Topic Analysis	Topic k3
		BP	GO:1903321	negative regulation of protein modification by small protein conjugation or removal	5/103	92/17073	0.000235158	0.00484109	0.00405814	RPL11/RPS7/USP44/RPS3/MAD2L1	5	3-Topic Analysis	Topic k3
		BP	GO:0051784	negative regulation of nuclear division	4/103	52/17073	0.000270763	0.00551687	0.00462463	USP44/CDC20/CENPF/MAD2L1	4	3-Topic Analysis	Topic k3
		BP	GO:0014020	primary neural tube formation	5/103	95/17073	0.000273138	0.00551687	0.00462463	TRIM71/RPS7/SFRP1/SFRP2/NODAL	5	3-Topic Analysis	Topic k3
		BP	GO:0006338	chromatin remodeling	6/103	149/17073	0.000284835	0.00569936	0.0047776	HMGA1/CECR2/NPM1/NASP/PTMA/CENPV	6	3-Topic Analysis	Topic k3
		BP	GO:0043281	regulation of cysteine-type endopeptidase activity involved in apoptotic process	7/103	213/17073	0.000306732	0.00608067	0.00509724	SOX2/HSPD1/HMGB1/RPS3/HSPE1/SFRP2/NODAL	7	3-Topic Analysis	Topic k3
		BP	GO:0032069	regulation of nuclease activity	3/103	23/17073	0.000345914	0.00665595	0.00557948	NPM1/HMGB1/RPS3	3	3-Topic Analysis	Topic k3
		BP	GO:2000637	positive regulation of gene silencing by miRNA	3/103	23/17073	0.000345914	0.00665595	0.00557948	LIN28A/TRIM71/MYCN	3	3-Topic Analysis	Topic k3
		BP	GO:0031145	anaphase-promoting complex-dependent catabolic process	5/103	100/17073	0.000346576	0.00665595	0.00557948	UBE2C/RPS27A/CDC20/PTTG1/MAD2L1	5	3-Topic Analysis	Topic k3
		BP	GO:0001701	in utero embryonic development	9/103	363/17073	0.000348186	0.00665595	0.00557948	POU5F1/POU5F1/POU5F1/POU5F1/POU5F1/POU5F1/POU5F1/NASP/NODAL	9	3-Topic Analysis	Topic k3
		BP	GO:0031497	chromatin assembly	5/103	101/17073	0.000362898	0.0068758	0.00576378	HMGA1/SET/NPM1/NASP/CENPV	5	3-Topic Analysis	Topic k3
		BP	GO:0032092	positive regulation of protein binding	5/103	102/17073	0.000379795	0.00713282	0.00597923	RPL11/RAN/ADD2/HSP90AB1/APOE	5	3-Topic Analysis	Topic k3
		BP	GO:0033119	negative regulation of RNA splicing	3/103	24/17073	0.000393602	0.00726467	0.00608976	SRSF7/RPS13/C1QBP	3	3-Topic Analysis	Topic k3
		BP	GO:0060148	positive regulation of posttranscriptional gene silencing	3/103	24/17073	0.000393602	0.00726467	0.00608976	LIN28A/TRIM71/MYCN	3	3-Topic Analysis	Topic k3
		BP	GO:0001841	neural tube formation	5/103	103/17073	0.00039728	0.00726989	0.00609413	TRIM71/RPS7/SFRP1/SFRP2/NODAL	5	3-Topic Analysis	Topic k3
		BP	GO:0000819	sister chromatid segregation	6/103	164/17073	0.000475452	0.00862664	0.00723146	DLGAP5/RAN/USP44/CDC20/CENPF/MAD2L1	6	3-Topic Analysis	Topic k3
		CC	GO:0022626	cytosolic ribosome	12/102	112/17712	1.87912e-12	4.17164e-10	3.54065e-10	RPS27A/RPL12/RPL11/RPS7/RPL8/RPSA/RPS3/RPS24/RPS3A/RPS23/RPL15/RPS13	12	3-Topic Analysis	Topic k3
		CC	GO:0022627	cytosolic small ribosomal subunit	8/102	55/17712	8.91343e-10	9.89391e-08	8.39739e-08	RPS27A/RPS7/RPSA/RPS3/RPS24/RPS3A/RPS23/RPS13	8	3-Topic Analysis	Topic k3
		CC	GO:0044391	ribosomal subunit	12/102	198/17712	1.52946e-09	1.1318e-07	9.60608e-08	RPS27A/RPL12/RPL11/RPS7/RPL8/RPSA/RPS3/RPS24/RPS3A/RPS23/RPL15/RPS13	12	3-Topic Analysis	Topic k3
		CC	GO:0044445	cytosolic part	12/102	240/17712	1.34013e-08	6.83333e-07	5.79974e-07	RPS27A/RPL12/RPL11/RPS7/RPL8/RPSA/RPS3/RPS24/RPS3A/RPS23/RPL15/RPS13	12	3-Topic Analysis	Topic k3
		CC	GO:0005840	ribosome	12/102	243/17712	1.53904e-08	6.83333e-07	5.79974e-07	RPS27A/RPL12/RPL11/RPS7/RPL8/RPSA/RPS3/RPS24/RPS3A/RPS23/RPL15/RPS13	12	3-Topic Analysis	Topic k3
		CC	GO:0015935	small ribosomal subunit	8/102	91/17712	5.24796e-08	1.94174e-06	1.64804e-06	RPS27A/RPS7/RPSA/RPS3/RPS24/RPS3A/RPS23/RPS13	8	3-Topic Analysis	Topic k3
		CC	GO:0000793	condensed chromosome	9/102	207/17712	3.06191e-06	9.71061e-05	8.24182e-05	BIRC5/MKI67/SPC25/SPC25/HMGB1/TOP2A/CENPF/CENPV/MAD2L1	9	3-Topic Analysis	Topic k3
		CC	GO:0005844	polysome	5/102	61/17712	2.64319e-05	0.000733485	0.00062254	LIN28A/RPL11/RPL8/RPS3/RPS23	5	3-Topic Analysis	Topic k3
		CC	GO:0000777	condensed chromosome kinetochore	6/102	109/17712	3.94389e-05	0.000972826	0.00082568	BIRC5/SPC25/SPC25/CENPF/CENPV/MAD2L1	6	3-Topic Analysis	Topic k3
		CC	GO:0000779	condensed chromosome, centromeric region	6/102	119/17712	6.45245e-05	0.00143244	0.00121578	BIRC5/SPC25/SPC25/CENPF/CENPV/MAD2L1	6	3-Topic Analysis	Topic k3
		CC	GO:0000776	kinetochore	6/102	142/17712	0.000171035	0.0034518	0.0029297	BIRC5/SPC25/SPC25/CENPF/CENPV/MAD2L1	6	3-Topic Analysis	Topic k3
		CC	GO:0022625	cytosolic large ribosomal subunit	4/102	53/17712	0.000244421	0.00452178	0.00383783	RPL12/RPL11/RPL8/RPL15	4	3-Topic Analysis	Topic k3
		MF	GO:0035198	miRNA binding	10/103	36/17050	9.23417e-15	2.58557e-12	2.24536e-12	POU5F1/POU5F1/POU5F1/POU5F1/POU5F1/POU5F1/POU5F1/LIN28A/SOX2/TRIM71	10	3-Topic Analysis	Topic k3
		MF	GO:0061980	regulatory RNA binding	10/103	42/17050	5.18827e-14	7.26358e-12	6.30785e-12	POU5F1/POU5F1/POU5F1/POU5F1/POU5F1/POU5F1/POU5F1/LIN28A/SOX2/TRIM71	10	3-Topic Analysis	Topic k3
		MF	GO:0003735	structural constituent of ribosome	10/103	129/17050	5.62301e-09	5.24814e-07	4.5576e-07	RPS27A/RPL12/RPL11/RPS7/RPL8/RPS3/RPS24/RPS3A/RPS23/RPL15	10	3-Topic Analysis	Topic k3
		MF	GO:0044389	ubiquitin-like protein ligase binding	11/103	333/17050	5.38267e-06	0.000376787	0.00032721	POU5F1/POU5F1/POU5F1/POU5F1/POU5F1/POU5F1/POU5F1/UBE2C/RPL11/HSPD1/HSP90AB1	11	3-Topic Analysis	Topic k3
		MF	GO:0031625	ubiquitin protein ligase binding	10/103	318/17050	2.25254e-05	0.00126143	0.00109545	POU5F1/POU5F1/POU5F1/POU5F1/POU5F1/POU5F1/POU5F1/RPL11/HSPD1/HSP90AB1	10	3-Topic Analysis	Topic k3
		MF	GO:0003729	mRNA binding	7/103	174/17050	8.8874e-05	0.00414745	0.00360174	LIN28A/RPS7/RPS3/ESRP1/RPS3A/RPS13/C1QBP	7	3-Topic Analysis	Topic k3
	Topic k1 (purple)	BP	GO:0003012	muscle system process	22/108	429/17073	2.48492e-14	6.01755e-11	4.26958e-11	RGS4/CALD1/TPM1/TPM2/CCN2/MYL12A/ACTG2/MYL9/MYL6/VIM/IGFBP5/CSRP3/CRYAB/MYL12B/CAV1/CALM2/MYOZ2/ACTA2/LMNA/OXTR/F2R/EDN1	22	3-Topic Analysis	Topic k1
		BP	GO:0031589	cell-substrate adhesion	20/108	346/17073	4.59355e-14	6.01755e-11	4.26958e-11	COL8A1/FN1/CCN2/LGALS1/SERPINE1/POSTN/ITGB1/TNFRSF12A/THBS1/GREM1/GREM1/GREM1/ARPC2/ACTN1/CDK6/CDKN2A/EDIL3/ITGA3/CCN1/CCDC80	20	3-Topic Analysis	Topic k1
		BP	GO:0030198	extracellular matrix organization	20/108	371/17073	1.70016e-13	1.21329e-10	8.60854e-11	COL8A1/BGN/MMP1/FN1/CCN2/FOXC2/SERPINE1/TTR/HAPLN1/ITGB1/THBS1/TGFB2/ELN/GREM1/GREM1/GREM1/ITGA3/LOXL2/CCN1/CCDC80	20	3-Topic Analysis	Topic k1
		BP	GO:0010810	regulation of cell-substrate adhesion	16/108	204/17073	1.85235e-13	1.21329e-10	8.60854e-11	COL8A1/FN1/LGALS1/SERPINE1/POSTN/THBS1/GREM1/GREM1/GREM1/ARPC2/CDK6/CDKN2A/EDIL3/ITGA3/CCN1/CCDC80	16	3-Topic Analysis	Topic k1
		BP	GO:0043062	extracellular structure organization	20/108	430/17073	2.60354e-12	1.36425e-09	9.67968e-10	COL8A1/BGN/MMP1/FN1/CCN2/FOXC2/SERPINE1/TTR/HAPLN1/ITGB1/THBS1/TGFB2/ELN/GREM1/GREM1/GREM1/ITGA3/LOXL2/CCN1/CCDC80	20	3-Topic Analysis	Topic k1
		BP	GO:0006936	muscle contraction	18/108	336/17073	3.48551e-12	1.49264e-09	1.05906e-09	CALD1/TPM1/TPM2/CCN2/MYL12A/ACTG2/MYL9/MYL6/VIM/CSRP3/CRYAB/MYL12B/CAV1/CALM2/ACTA2/OXTR/F2R/EDN1	18	3-Topic Analysis	Topic k1
		BP	GO:0001525	angiogenesis	21/108	495/17073	3.98797e-12	1.49264e-09	1.05906e-09	COL8A1/FN1/CCN2/FOXC2/SERPINE1/ANXA2/ITGB1/PKM/TNFRSF12A/THBS1/TGFB2/CAV1/THBS2/GREM1/GREM1/GREM1/ANXA1/NPPB/LOXL2/EDN1/CCN1	21	3-Topic Analysis	Topic k1
		BP	GO:0060537	muscle tissue development	17/108	385/17073	3.00797e-10	9.85111e-08	6.98958e-08	RGS4/TPM1/FOXC2/ANKRD1/MYL6/IGFBP5/CSRP3/ITGB1/TGFB2/CAV1/MYOZ2/ELN/GREM1/GREM1/GREM1/LMNA/EDN1	17	3-Topic Analysis	Topic k1
		BP	GO:0014706	striated muscle tissue development	16/108	371/17073	1.48112e-09	4.31171e-07	3.05925e-07	RGS4/TPM1/FOXC2/ANKRD1/MYL6/CSRP3/ITGB1/TGFB2/CAV1/MYOZ2/ELN/GREM1/GREM1/GREM1/LMNA/EDN1	16	3-Topic Analysis	Topic k1
		BP	GO:0007160	cell-matrix adhesion	13/108	232/17073	2.53397e-09	6.63899e-07	4.71051e-07	FN1/CCN2/SERPINE1/POSTN/ITGB1/THBS1/GREM1/GREM1/GREM1/ACTN1/CDK6/CDKN2A/ITGA3	13	3-Topic Analysis	Topic k1
		BP	GO:0007517	muscle organ development	16/108	399/17073	4.20339e-09	1.00117e-06	7.10352e-07	TAGLN/RGS4/TPM1/FOXC2/ANKRD1/MYL6/CSRP3/CRYAB/TGFB2/CAV1/MYOZ2/ELN/GREM1/GREM1/GREM1/EDN1	16	3-Topic Analysis	Topic k1
		BP	GO:0090130	tissue migration	14/108	297/17073	5.52463e-09	1.20621e-06	8.55833e-07	FOXC2/ACTG2/ITGB1/TMSB4X/THBS1/TGFB2/ACTA2/GREM1/GREM1/GREM1/ANXA1/ITGA3/LOXL2/EDN1	14	3-Topic Analysis	Topic k1
		BP	GO:0048738	cardiac muscle tissue development	12/108	206/17073	6.98675e-09	1.4081e-06	9.99077e-07	RGS4/TPM1/FOXC2/ANKRD1/CSRP3/ITGB1/TGFB2/GREM1/GREM1/GREM1/LMNA/EDN1	12	3-Topic Analysis	Topic k1
		BP	GO:0016049	cell growth	17/108	496/17073	1.36896e-08	2.5619e-06	1.81773e-06	IGFBP7/RGS4/FN1/POSTN/IGFBP5/CRYAB/INHBA/ITGB1/MAP1B/TNFRSF12A/TGFB2/GREM1/GREM1/GREM1/CDKN2A/NPPB/EDN1	17	3-Topic Analysis	Topic k1
		BP	GO:0002040	sprouting angiogenesis	9/108	110/17073	3.15816e-08	5.51625e-06	3.9139e-06	FOXC2/ITGB1/PKM/THBS1/GREM1/GREM1/GREM1/ANXA1/LOXL2	9	3-Topic Analysis	Topic k1
		BP	GO:0045765	regulation of angiogenesis	13/108	293/17073	4.12035e-08	6.74708e-06	4.7872e-06	FOXC2/SERPINE1/ITGB1/PKM/TNFRSF12A/THBS1/TGFB2/THBS2/GREM1/GREM1/GREM1/ANXA1/NPPB	13	3-Topic Analysis	Topic k1
		BP	GO:0002042	cell migration involved in sprouting angiogenesis	7/108	57/17073	6.78775e-08	1.04611e-05	7.42239e-06	FOXC2/ITGB1/THBS1/GREM1/GREM1/GREM1/ANXA1	7	3-Topic Analysis	Topic k1
		BP	GO:0030335	positive regulation of cell migration	16/108	495/17073	8.55514e-08	1.19637e-05	8.48853e-06	FN1/FOXC2/SERPINE1/POSTN/IGFBP5/RHOC/ITGB1/TMSB4X/THBS1/TGFB2/CAV1/ANXA1/ITGA3/F2R/EDN1/CCN1	16	3-Topic Analysis	Topic k1
		BP	GO:0001558	regulation of cell growth	15/108	431/17073	8.67599e-08	1.19637e-05	8.48853e-06	IGFBP7/RGS4/FN1/IGFBP5/CRYAB/INHBA/MAP1B/TNFRSF12A/TGFB2/GREM1/GREM1/GREM1/CDKN2A/NPPB/EDN1	15	3-Topic Analysis	Topic k1
		BP	GO:0051146	striated muscle cell differentiation	12/108	261/17073	9.61472e-08	1.25953e-05	8.93663e-06	RGS4/TPM1/ANKRD1/IGFBP5/CSRP3/ITGB1/MYOZ2/GREM1/GREM1/GREM1/LMNA/EDN1	12	3-Topic Analysis	Topic k1
		BP	GO:0001667	ameboidal-type cell migration	14/108	376/17073	1.06294e-07	1.32614e-05	9.40927e-06	FN1/FOXC2/ITGB1/TMSB4X/THBS1/TGFB2/GREM1/GREM1/GREM1/ANXA1/ITGA3/LOXL2/EDN1/ARHGDIB	14	3-Topic Analysis	Topic k1
		BP	GO:1901342	regulation of vasculature development	13/108	325/17073	1.37803e-07	1.64111e-05	1.1644e-05	FOXC2/SERPINE1/ITGB1/PKM/TNFRSF12A/THBS1/TGFB2/THBS2/GREM1/GREM1/GREM1/ANXA1/NPPB	13	3-Topic Analysis	Topic k1
		BP	GO:0045785	positive regulation of cell adhesion	15/108	456/17073	1.79953e-07	1.99992e-05	1.41898e-05	COL8A1/TPM1/FN1/FOXC2/LGALS1/IGFBP2/TGFB2/CAV1/ARPC2/ANXA1/CDK6/EDIL3/ITGA3/CCN1/CCDC80	15	3-Topic Analysis	Topic k1
		BP	GO:0002576	platelet degranulation	9/108	135/17073	1.86509e-07	1.99992e-05	1.41898e-05	SRGN/FN1/SERPINE1/TAGLN2/TMSB4X/THBS1/TGFB2/ACTN1/ANXA5	9	3-Topic Analysis	Topic k1
		BP	GO:1903524	positive regulation of blood circulation	7/108	66/17073	1.90832e-07	1.99992e-05	1.41898e-05	RGS4/TPM1/CCN2/TGFB2/CAV1/F2R/EDN1	7	3-Topic Analysis	Topic k1
		BP	GO:0061041	regulation of wound healing	9/108	137/17073	2.11544e-07	2.05713e-05	1.45958e-05	FOXC2/SERPINE1/TNFRSF12A/THBS1/CAV1/ANXA1/PLAT/F2R/EDN1	9	3-Topic Analysis	Topic k1
		BP	GO:0061035	regulation of cartilage development	7/108	67/17073	2.11994e-07	2.05713e-05	1.45958e-05	CCN2/GREM1/GREM1/GREM1/LOXL2/EFEMP1/CCN1	7	3-Topic Analysis	Topic k1
		BP	GO:0035051	cardiocyte differentiation	9/108	141/17073	2.70504e-07	2.51811e-05	1.78665e-05	RGS4/CSRP3/ITGB1/TGFB2/GREM1/GREM1/GREM1/LMNA/EDN1	9	3-Topic Analysis	Topic k1
		BP	GO:0010631	epithelial cell migration	12/108	288/17073	2.78722e-07	2.51811e-05	1.78665e-05	FOXC2/ITGB1/TMSB4X/THBS1/TGFB2/GREM1/GREM1/GREM1/ANXA1/ITGA3/LOXL2/EDN1	12	3-Topic Analysis	Topic k1
		BP	GO:0090257	regulation of muscle system process	11/108	237/17073	3.09035e-07	2.63238e-05	1.86773e-05	RGS4/TPM1/CCN2/MYL9/IGFBP5/CAV1/CALM2/LMNA/OXTR/F2R/EDN1	11	3-Topic Analysis	Topic k1
		BP	GO:0090132	epithelium migration	12/108	291/17073	3.11465e-07	2.63238e-05	1.86773e-05	FOXC2/ITGB1/TMSB4X/THBS1/TGFB2/GREM1/GREM1/GREM1/ANXA1/ITGA3/LOXL2/EDN1	12	3-Topic Analysis	Topic k1
		BP	GO:0014065	phosphatidylinositol 3-kinase signaling	9/108	151/17073	4.84072e-07	3.96334e-05	2.81208e-05	TGFB2/IER3/IER3/IER3/IER3/IER3/IER3/F2R/EDN1	9	3-Topic Analysis	Topic k1
		BP	GO:0010811	positive regulation of cell-substrate adhesion	8/108	111/17073	5.07988e-07	4.03312e-05	2.86159e-05	COL8A1/FN1/ARPC2/CDK6/EDIL3/ITGA3/CCN1/CCDC80	8	3-Topic Analysis	Topic k1
		BP	GO:0055007	cardiac muscle cell differentiation	8/108	112/17073	5.4422e-07	4.12343e-05	2.92567e-05	RGS4/CSRP3/ITGB1/GREM1/GREM1/GREM1/LMNA/EDN1	8	3-Topic Analysis	Topic k1
		BP	GO:0032330	regulation of chondrocyte differentiation	6/108	48/17073	5.5084e-07	4.12343e-05	2.92567e-05	CCN2/GREM1/GREM1/GREM1/LOXL2/EFEMP1	6	3-Topic Analysis	Topic k1
		BP	GO:0030239	myofibril assembly	6/108	50/17073	7.06026e-07	5.1383e-05	3.64574e-05	TPM1/ANKRD1/CSRP3/ITGB1/MYOZ2/EDN1	6	3-Topic Analysis	Topic k1
		BP	GO:0001952	regulation of cell-matrix adhesion	8/108	118/17073	8.11474e-07	5.5949e-05	3.96971e-05	SERPINE1/POSTN/THBS1/GREM1/GREM1/GREM1/CDK6/CDKN2A	8	3-Topic Analysis	Topic k1
		BP	GO:0043534	blood vessel endothelial cell migration	8/108	118/17073	8.11474e-07	5.5949e-05	3.96971e-05	FOXC2/ITGB1/TMSB4X/THBS1/GREM1/GREM1/GREM1/ANXA1	8	3-Topic Analysis	Topic k1
		BP	GO:0043542	endothelial cell migration	10/108	210/17073	8.68313e-07	5.83328e-05	4.13884e-05	FOXC2/ITGB1/TMSB4X/THBS1/GREM1/GREM1/GREM1/ANXA1/LOXL2/EDN1	10	3-Topic Analysis	Topic k1
		BP	GO:0048771	tissue remodeling	9/108	163/17073	9.21398e-07	5.98293e-05	4.24502e-05	BGN/FOXC2/IGFBP5/CAV1/GREM1/GREM1/GREM1/ANXA1/F2R	9	3-Topic Analysis	Topic k1
		BP	GO:0031032	actomyosin structure organization	9/108	164/17073	9.69811e-07	5.98293e-05	4.24502e-05	TPM1/CCN2/ANKRD1/CSRP3/RHOC/ITGB1/MYOZ2/ELN/EDN1	9	3-Topic Analysis	Topic k1
		BP	GO:1903034	regulation of response to wounding	9/108	165/17073	1.02041e-06	5.98293e-05	4.24502e-05	FOXC2/SERPINE1/TNFRSF12A/THBS1/CAV1/ANXA1/PLAT/F2R/EDN1	9	3-Topic Analysis	Topic k1
		BP	GO:0090066	regulation of anatomical structure size	14/108	454/17073	1.03386e-06	5.98293e-05	4.24502e-05	FN1/FOXC2/DSTN/ARPC5/MAP1B/TNFRSF12A/TMSB4X/CAV1/ELN/ACTA2/ARPC2/NPPB/F2R/EDN1	14	3-Topic Analysis	Topic k1
		BP	GO:0045926	negative regulation of growth	11/108	268/17073	1.04395e-06	5.98293e-05	4.24502e-05	RGS4/IGFBP5/CRYAB/MT2A/INHBA/TGFB2/GREM1/GREM1/GREM1/CDKN2A/NPPB	11	3-Topic Analysis	Topic k1
		BP	GO:0036293	response to decreased oxygen levels	13/108	389/17073	1.06262e-06	5.98293e-05	4.24502e-05	CCN2/ANKRD1/POSTN/CRYAB/PKM/THBS1/TGFB2/CAV1/LMNA/OXTR/PLAT/LOXL2/EDN1	13	3-Topic Analysis	Topic k1
		BP	GO:0007178	transmembrane receptor protein serine/threonine kinase signaling pathway	12/108	327/17073	1.07275e-06	5.98293e-05	4.24502e-05	VIM/INHBA/DKK3/THBS1/FSTL1/TGFB2/CAV1/GREM1/GREM1/GREM1/ITGA3/CCN1	12	3-Topic Analysis	Topic k1
		BP	GO:0045766	positive regulation of angiogenesis	9/108	166/17073	1.07327e-06	5.98293e-05	4.24502e-05	FOXC2/SERPINE1/ITGB1/PKM/THBS1/GREM1/GREM1/GREM1/ANXA1	9	3-Topic Analysis	Topic k1
		BP	GO:1902903	regulation of supramolecular fiber organization	12/108	329/17073	1.1436e-06	6.24213e-05	4.42893e-05	RGS4/TPM1/CCN2/CRYAB/DSTN/RHOC/ARPC5/MAP1B/TMSB4X/ELN/ARPC2/EDN1	12	3-Topic Analysis	Topic k1
		BP	GO:0042692	muscle cell differentiation	12/108	339/17073	1.56384e-06	8.36178e-05	5.93287e-05	RGS4/TPM1/ANKRD1/IGFBP5/CSRP3/ITGB1/MYOZ2/GREM1/GREM1/GREM1/LMNA/EDN1	12	3-Topic Analysis	Topic k1
		BP	GO:0014066	regulation of phosphatidylinositol 3-kinase signaling	8/108	129/17073	1.5966e-06	8.3662e-05	5.936e-05	TGFB2/IER3/IER3/IER3/IER3/IER3/IER3/F2R	8	3-Topic Analysis	Topic k1
		BP	GO:0048015	phosphatidylinositol-mediated signaling	9/108	175/17073	1.66588e-06	8.55803e-05	6.07211e-05	TGFB2/IER3/IER3/IER3/IER3/IER3/IER3/F2R/EDN1	9	3-Topic Analysis	Topic k1
		BP	GO:0007015	actin filament organization	12/108	344/17073	1.82128e-06	9.17646e-05	6.5109e-05	RGS4/TPM1/CCN2/TMSB10/DSTN/RHOC/ARPC5/TMSB4X/ELN/ARPC2/ACTN1/MICAL2	12	3-Topic Analysis	Topic k1
		BP	GO:0032970	regulation of actin filament-based process	12/108	345/17073	1.87705e-06	9.27901e-05	6.58366e-05	RGS4/TPM1/CCN2/DSTN/RHOC/ARPC5/TMSB4X/CAV1/ELN/ARPC2/EDN1/ARHGDIB	12	3-Topic Analysis	Topic k1
		BP	GO:0048017	inositol lipid-mediated signaling	9/108	178/17073	1.91787e-06	9.30524e-05	6.60227e-05	TGFB2/IER3/IER3/IER3/IER3/IER3/IER3/F2R/EDN1	9	3-Topic Analysis	Topic k1
		BP	GO:0070482	response to oxygen levels	13/108	412/17073	2.01093e-06	9.57933e-05	6.79675e-05	CCN2/ANKRD1/POSTN/CRYAB/PKM/THBS1/TGFB2/CAV1/LMNA/OXTR/PLAT/LOXL2/EDN1	13	3-Topic Analysis	Topic k1
		BP	GO:0030199	collagen fibril organization	6/108	60/17073	2.1133e-06	9.88723e-05	7.01521e-05	FOXC2/TGFB2/GREM1/GREM1/GREM1/LOXL2	6	3-Topic Analysis	Topic k1
		BP	GO:1905207	regulation of cardiocyte differentiation	6/108	61/17073	2.33188e-06	0.000107184	7.60497e-05	RGS4/TGFB2/GREM1/GREM1/GREM1/EDN1	6	3-Topic Analysis	Topic k1
		BP	GO:0045214	sarcomere organization	5/108	35/17073	2.57536e-06	0.000116335	8.25424e-05	TPM1/ANKRD1/ITGB1/MYOZ2/EDN1	5	3-Topic Analysis	Topic k1
		BP	GO:0030308	negative regulation of cell growth	9/108	185/17073	2.63702e-06	0.000117102	8.30861e-05	RGS4/CRYAB/INHBA/TGFB2/GREM1/GREM1/GREM1/CDKN2A/NPPB	9	3-Topic Analysis	Topic k1
		BP	GO:1904018	positive regulation of vasculature development	9/108	186/17073	2.75665e-06	0.000120374	8.54078e-05	FOXC2/SERPINE1/ITGB1/PKM/THBS1/GREM1/GREM1/GREM1/ANXA1	9	3-Topic Analysis	Topic k1
		BP	GO:0055002	striated muscle cell development	8/108	140/17073	2.95327e-06	0.000126845	8.99996e-05	RGS4/TPM1/ANKRD1/CSRP3/ITGB1/MYOZ2/LMNA/EDN1	8	3-Topic Analysis	Topic k1
		BP	GO:0032956	regulation of actin cytoskeleton organization	11/108	302/17073	3.32764e-06	0.00014062	9.97727e-05	RGS4/TPM1/CCN2/DSTN/RHOC/ARPC5/TMSB4X/ELN/ARPC2/EDN1/ARHGDIB	11	3-Topic Analysis	Topic k1
		BP	GO:0034330	cell junction organization	11/108	306/17073	3.77524e-06	0.000157002	0.000111396	FN1/ACTB/RHOC/THBS1/TGFB2/CAV1/GREM1/GREM1/GREM1/ACTN1/F2R	11	3-Topic Analysis	Topic k1
		BP	GO:0045823	positive regulation of heart contraction	5/108	38/17073	3.9224e-06	0.000160573	0.00011393	RGS4/TPM1/CCN2/TGFB2/EDN1	5	3-Topic Analysis	Topic k1
		BP	GO:0050900	leukocyte migration	13/108	441/17073	4.23662e-06	0.000170768	0.000121164	MMP1/FN1/SERPINE1/ITGB1/THBS1/TGFB2/CAV1/GREM1/GREM1/GREM1/ANXA1/ITGA3/EDN1	13	3-Topic Analysis	Topic k1
		BP	GO:0061448	connective tissue development	10/108	251/17073	4.3205e-06	0.000171511	0.000121691	CCN2/FOXC2/ACTA2/GREM1/GREM1/GREM1/LOXL2/EDN1/EFEMP1/CCN1	10	3-Topic Analysis	Topic k1
		BP	GO:1905209	positive regulation of cardiocyte differentiation	5/108	39/17073	4.47667e-06	0.000175058	0.000124207	TGFB2/GREM1/GREM1/GREM1/EDN1	5	3-Topic Analysis	Topic k1
		BP	GO:0060485	mesenchyme development	10/108	253/17073	4.63534e-06	0.000178597	0.000126718	FN1/FOXC2/ACTG2/TGFB2/ACTA2/GREM1/GREM1/GREM1/LOXL2/EDN1	10	3-Topic Analysis	Topic k1
		BP	GO:0007568	aging	11/108	319/17073	5.61501e-06	0.000213208	0.000151276	CCN2/SERPINE1/IGFBP5/CRYAB/TSPO/IGFBP2/LMNA/CDK6/CDKN2A/LOXL2/EDN1	11	3-Topic Analysis	Topic k1
		BP	GO:0055001	muscle cell development	8/108	155/17073	6.29068e-06	0.000235451	0.000167058	RGS4/TPM1/ANKRD1/CSRP3/ITGB1/MYOZ2/LMNA/EDN1	8	3-Topic Analysis	Topic k1
		BP	GO:0030502	negative regulation of bone mineralization	4/108	20/17073	6.78573e-06	0.000250403	0.000177666	SRGN/GREM1/GREM1/GREM1	4	3-Topic Analysis	Topic k1
		BP	GO:0006937	regulation of muscle contraction	8/108	157/17073	6.91433e-06	0.000251605	0.000178519	TPM1/CCN2/MYL9/CAV1/CALM2/OXTR/F2R/EDN1	8	3-Topic Analysis	Topic k1
		BP	GO:0031952	regulation of protein autophosphorylation	5/108	43/17073	7.33555e-06	0.000263276	0.0001868	CAV1/CALM2/GREM1/GREM1/GREM1	5	3-Topic Analysis	Topic k1
		BP	GO:0007596	blood coagulation	11/108	330/17073	7.74109e-06	0.000274076	0.000194463	MYL12A/SERPINE1/MYL9/ACTB/F2RL2/THBS1/CAV1/PLAT/ANXA5/F2R/EDN1	11	3-Topic Analysis	Topic k1
		BP	GO:0030193	regulation of blood coagulation	6/108	75/17073	7.87182e-06	0.000274989	0.000195111	SERPINE1/THBS1/CAV1/PLAT/F2R/EDN1	6	3-Topic Analysis	Topic k1
		BP	GO:0110111	negative regulation of animal organ morphogenesis	5/108	44/17073	8.23454e-06	0.000283832	0.000201385	FOXC2/TGFB2/GREM1/GREM1/GREM1	5	3-Topic Analysis	Topic k1
		BP	GO:0032331	negative regulation of chondrocyte differentiation	4/108	21/17073	8.34162e-06	0.000283832	0.000201385	GREM1/GREM1/GREM1/EFEMP1	4	3-Topic Analysis	Topic k1
		BP	GO:1900046	regulation of hemostasis	6/108	76/17073	8.50295e-06	0.000285612	0.000202648	SERPINE1/THBS1/CAV1/PLAT/F2R/EDN1	6	3-Topic Analysis	Topic k1
		BP	GO:0050817	coagulation	11/108	334/17073	8.67229e-06	0.000287613	0.000204067	MYL12A/SERPINE1/MYL9/ACTB/F2RL2/THBS1/CAV1/PLAT/ANXA5/F2R/EDN1	11	3-Topic Analysis	Topic k1
		BP	GO:0007599	hemostasis	11/108	336/17073	9.17347e-06	0.000300431	0.000213162	MYL12A/SERPINE1/MYL9/ACTB/F2RL2/THBS1/CAV1/PLAT/ANXA5/F2R/EDN1	11	3-Topic Analysis	Topic k1
		BP	GO:0050818	regulation of coagulation	6/108	78/17073	9.88831e-06	0.000319844	0.000226936	SERPINE1/THBS1/CAV1/PLAT/F2R/EDN1	6	3-Topic Analysis	Topic k1
		BP	GO:0032570	response to progesterone	5/108	46/17073	1.02897e-05	0.000324237	0.000230054	TSPO/THBS1/TGFB2/CAV1/OXTR	5	3-Topic Analysis	Topic k1
		BP	GO:2000725	regulation of cardiac muscle cell differentiation	5/108	46/17073	1.02897e-05	0.000324237	0.000230054	RGS4/GREM1/GREM1/GREM1/EDN1	5	3-Topic Analysis	Topic k1
		BP	GO:0090092	regulation of transmembrane receptor protein serine/threonine kinase signaling pathway	9/108	219/17073	1.03954e-05	0.000324237	0.000230054	INHBA/DKK3/THBS1/CAV1/GREM1/GREM1/GREM1/ITGA3/CCN1	9	3-Topic Analysis	Topic k1
		BP	GO:0010002	cardioblast differentiation	4/108	23/17073	1.2222e-05	0.000376725	0.000267295	TGFB2/GREM1/GREM1/GREM1	4	3-Topic Analysis	Topic k1
		BP	GO:0035850	epithelial cell differentiation involved in kidney development	5/108	48/17073	1.27252e-05	0.000387674	0.000275063	FOXC2/ACTA2/GREM1/GREM1/GREM1	5	3-Topic Analysis	Topic k1
		BP	GO:0030279	negative regulation of ossification	6/108	82/17073	1.32077e-05	0.000397749	0.000282211	SRGN/IGFBP5/GREM1/GREM1/GREM1/CDK6	6	3-Topic Analysis	Topic k1
		BP	GO:0033688	regulation of osteoblast proliferation	4/108	24/17073	1.45951e-05	0.000434537	0.000308313	GREM1/GREM1/GREM1/CCN1	4	3-Topic Analysis	Topic k1
		BP	GO:0031954	positive regulation of protein autophosphorylation	4/108	25/17073	1.72907e-05	0.000509008	0.000361152	CALM2/GREM1/GREM1/GREM1	4	3-Topic Analysis	Topic k1
		BP	GO:0032355	response to estradiol	7/108	129/17073	1.76769e-05	0.000514595	0.000365116	CCN2/POSTN/CCND1/CRYAB/IGFBP2/MAP1B/OXTR	7	3-Topic Analysis	Topic k1
		BP	GO:0110053	regulation of actin filament organization	9/108	235/17073	1.82435e-05	0.000522084	0.00037043	RGS4/TPM1/CCN2/DSTN/RHOC/ARPC5/TMSB4X/ELN/ARPC2	9	3-Topic Analysis	Topic k1
		BP	GO:0071674	mononuclear cell migration	6/108	87/17073	1.85667e-05	0.000522084	0.00037043	SERPINE1/THBS1/GREM1/GREM1/GREM1/ANXA1	6	3-Topic Analysis	Topic k1
		BP	GO:0002548	monocyte chemotaxis	5/108	52/17073	1.89305e-05	0.000522084	0.00037043	SERPINE1/GREM1/GREM1/GREM1/ANXA1	5	3-Topic Analysis	Topic k1
		BP	GO:0048260	positive regulation of receptor-mediated endocytosis	5/108	52/17073	1.89305e-05	0.000522084	0.00037043	SERPINE1/ANXA2/GREM1/GREM1/GREM1	5	3-Topic Analysis	Topic k1
		BP	GO:0090303	positive regulation of wound healing	5/108	52/17073	1.89305e-05	0.000522084	0.00037043	FOXC2/SERPINE1/THBS1/ANXA1/F2R	5	3-Topic Analysis	Topic k1
		BP	GO:0038083	peptidyl-tyrosine autophosphorylation	4/108	26/17073	2.03352e-05	0.000554087	0.000393137	CAV1/GREM1/GREM1/GREM1	4	3-Topic Analysis	Topic k1
		BP	GO:0045668	negative regulation of osteoblast differentiation	5/108	53/17073	2.07978e-05	0.000554087	0.000393137	IGFBP5/GREM1/GREM1/GREM1/CDK6	5	3-Topic Analysis	Topic k1
		BP	GO:0034329	cell junction assembly	9/108	239/17073	2.08516e-05	0.000554087	0.000393137	FN1/ACTB/RHOC/THBS1/CAV1/GREM1/GREM1/GREM1/ACTN1	9	3-Topic Analysis	Topic k1
		BP	GO:0097529	myeloid leukocyte migration	8/108	183/17073	2.11208e-05	0.000554087	0.000393137	SERPINE1/THBS1/TGFB2/GREM1/GREM1/GREM1/ANXA1/EDN1	8	3-Topic Analysis	Topic k1
		BP	GO:0010927	cellular component assembly involved in morphogenesis	6/108	89/17073	2.11483e-05	0.000554087	0.000393137	TPM1/ANKRD1/CSRP3/ITGB1/MYOZ2/EDN1	6	3-Topic Analysis	Topic k1
		BP	GO:0033687	osteoblast proliferation	4/108	27/17073	2.37558e-05	0.000604274	0.000428746	GREM1/GREM1/GREM1/CCN1	4	3-Topic Analysis	Topic k1
		BP	GO:0060561	apoptotic process involved in morphogenesis	4/108	27/17073	2.37558e-05	0.000604274	0.000428746	FOXC2/CRYAB/TGFB2/CCN1	4	3-Topic Analysis	Topic k1
		BP	GO:0061037	negative regulation of cartilage development	4/108	27/17073	2.37558e-05	0.000604274	0.000428746	GREM1/GREM1/GREM1/EFEMP1	4	3-Topic Analysis	Topic k1
		BP	GO:0060389	pathway-restricted SMAD protein phosphorylation	5/108	55/17073	2.49603e-05	0.000628808	0.000446153	INHBA/TGFB2/GREM1/GREM1/GREM1	5	3-Topic Analysis	Topic k1
		BP	GO:0001666	response to hypoxia	11/108	377/17073	2.67324e-05	0.000667037	0.000473278	ANKRD1/POSTN/CRYAB/PKM/THBS1/TGFB2/CAV1/LMNA/PLAT/LOXL2/EDN1	11	3-Topic Analysis	Topic k1
		BP	GO:2000727	positive regulation of cardiac muscle cell differentiation	4/108	28/17073	2.75805e-05	0.000677238	0.000480515	GREM1/GREM1/GREM1/EDN1	4	3-Topic Analysis	Topic k1
		BP	GO:0051216	cartilage development	8/108	190/17073	2.76582e-05	0.000677238	0.000480515	CCN2/GREM1/GREM1/GREM1/LOXL2/EDN1/EFEMP1/CCN1	8	3-Topic Analysis	Topic k1
		BP	GO:0002158	osteoclast proliferation	3/108	10/17073	2.86019e-05	0.000687496	0.000487793	GREM1/GREM1/GREM1	3	3-Topic Analysis	Topic k1
		BP	GO:0071676	negative regulation of mononuclear cell migration	3/108	10/17073	2.86019e-05	0.000687496	0.000487793	GREM1/GREM1/GREM1	3	3-Topic Analysis	Topic k1
		BP	GO:0070168	negative regulation of biomineral tissue development	4/108	29/17073	3.18381e-05	0.000758324	0.000538048	SRGN/GREM1/GREM1/GREM1	4	3-Topic Analysis	Topic k1
		BP	GO:0010634	positive regulation of epithelial cell migration	7/108	143/17073	3.43846e-05	0.000807585	0.000572999	FOXC2/TMSB4X/THBS1/TGFB2/ANXA1/ITGA3/EDN1	7	3-Topic Analysis	Topic k1
		BP	GO:0007589	body fluid secretion	6/108	97/17073	3.45227e-05	0.000807585	0.000572999	CCND1/ANXA2/CAV1/OXTR/NPPB/EDN1	6	3-Topic Analysis	Topic k1
		BP	GO:0061005	cell differentiation involved in kidney development	5/108	59/17073	3.52076e-05	0.000816318	0.000579196	FOXC2/ACTA2/GREM1/GREM1/GREM1	5	3-Topic Analysis	Topic k1
		BP	GO:0048762	mesenchymal cell differentiation	8/108	198/17073	3.71272e-05	0.000853274	0.000605416	FN1/FOXC2/TGFB2/GREM1/GREM1/GREM1/LOXL2/EDN1	8	3-Topic Analysis	Topic k1
		BP	GO:0002062	chondrocyte differentiation	6/108	99/17073	3.87489e-05	0.000869186	0.000616706	CCN2/GREM1/GREM1/GREM1/LOXL2/EFEMP1	6	3-Topic Analysis	Topic k1
		BP	GO:0033689	negative regulation of osteoblast proliferation	3/108	11/17073	3.91465e-05	0.000869186	0.000616706	GREM1/GREM1/GREM1	3	3-Topic Analysis	Topic k1
		BP	GO:0048262	determination of dorsal/ventral asymmetry	3/108	11/17073	3.91465e-05	0.000869186	0.000616706	GREM1/GREM1/GREM1	3	3-Topic Analysis	Topic k1
		BP	GO:0048263	determination of dorsal identity	3/108	11/17073	3.91465e-05	0.000869186	0.000616706	GREM1/GREM1/GREM1	3	3-Topic Analysis	Topic k1
		BP	GO:0030595	leukocyte chemotaxis	8/108	200/17073	3.98769e-05	0.000870645	0.000617742	SERPINE1/THBS1/TGFB2/GREM1/GREM1/GREM1/ANXA1/EDN1	8	3-Topic Analysis	Topic k1
		BP	GO:1901654	response to ketone	8/108	200/17073	3.98769e-05	0.000870645	0.000617742	IGFBP7/CCND1/TSPO/THBS1/TGFB2/CAV1/OXTR/EDN1	8	3-Topic Analysis	Topic k1
		BP	GO:1902905	positive regulation of supramolecular fiber organization	8/108	202/17073	4.27948e-05	0.000920187	0.000652893	TPM1/CCN2/DSTN/RHOC/ARPC5/MAP1B/ARPC2/EDN1	8	3-Topic Analysis	Topic k1
		BP	GO:0060326	cell chemotaxis	9/108	262/17073	4.28484e-05	0.000920187	0.000652893	SERPINE1/TMSB4X/THBS1/TGFB2/GREM1/GREM1/GREM1/ANXA1/EDN1	9	3-Topic Analysis	Topic k1
		BP	GO:1903036	positive regulation of response to wounding	5/108	62/17073	4.48282e-05	0.000954877	0.000677506	FOXC2/SERPINE1/THBS1/ANXA1/F2R	5	3-Topic Analysis	Topic k1
		BP	GO:0048545	response to steroid hormone	11/108	401/17073	4.68867e-05	0.000990671	0.000702903	IGFBP7/CCN2/CCND1/TSPO/IGFBP2/THBS1/TGFB2/CAV1/ANXA1/OXTR/EDN1	11	3-Topic Analysis	Topic k1
		BP	GO:0090025	regulation of monocyte chemotaxis	4/108	32/17073	4.75056e-05	0.000995716	0.000706483	SERPINE1/GREM1/GREM1/GREM1	4	3-Topic Analysis	Topic k1
		BP	GO:0007044	cell-substrate junction assembly	6/108	103/17073	4.84456e-05	0.00100736	0.000714745	FN1/THBS1/GREM1/GREM1/GREM1/ACTN1	6	3-Topic Analysis	Topic k1
		BP	GO:0030278	regulation of ossification	8/108	206/17073	4.91676e-05	0.00101432	0.000719685	SRGN/IGFBP5/TGFB2/GREM1/GREM1/GREM1/CDK6/CCN1	8	3-Topic Analysis	Topic k1
		BP	GO:0060346	bone trabecula formation	3/108	12/17073	5.19551e-05	0.00106206	0.000753555	GREM1/GREM1/GREM1	3	3-Topic Analysis	Topic k1
		BP	GO:0071675	regulation of mononuclear cell migration	5/108	64/17073	5.22923e-05	0.00106206	0.000753555	SERPINE1/THBS1/GREM1/GREM1/GREM1	5	3-Topic Analysis	Topic k1
		BP	GO:0018149	peptide cross-linking	4/108	33/17073	5.37957e-05	0.00107591	0.000763385	BGN/FN1/THBS1/ANXA1	4	3-Topic Analysis	Topic k1
		BP	GO:1902742	apoptotic process involved in development	4/108	33/17073	5.37957e-05	0.00107591	0.000763385	FOXC2/CRYAB/TGFB2/CCN1	4	3-Topic Analysis	Topic k1
		BP	GO:0010038	response to metal ion	10/108	344/17073	6.51998e-05	0.00128534	0.000911975	S100A16/CCND1/TSPO/IGFBP2/MT2A/THBS1/CAV1/CALM2/LOXL2/EDN1	10	3-Topic Analysis	Topic k1
		BP	GO:0010812	negative regulation of cell-substrate adhesion	5/108	67/17073	6.52481e-05	0.00128534	0.000911975	LGALS1/SERPINE1/POSTN/THBS1/CDKN2A	5	3-Topic Analysis	Topic k1
		BP	GO:0060379	cardiac muscle cell myoblast differentiation	3/108	13/17073	6.72308e-05	0.00128573	0.000912252	GREM1/GREM1/GREM1	3	3-Topic Analysis	Topic k1
		BP	GO:0060394	negative regulation of pathway-restricted SMAD protein phosphorylation	3/108	13/17073	6.72308e-05	0.00128573	0.000912252	GREM1/GREM1/GREM1	3	3-Topic Analysis	Topic k1
		BP	GO:0072172	mesonephric tubule formation	3/108	13/17073	6.72308e-05	0.00128573	0.000912252	GREM1/GREM1/GREM1	3	3-Topic Analysis	Topic k1
		BP	GO:1903011	negative regulation of bone development	3/108	13/17073	6.72308e-05	0.00128573	0.000912252	GREM1/GREM1/GREM1	3	3-Topic Analysis	Topic k1
		BP	GO:0051493	regulation of cytoskeleton organization	12/108	500/17073	7.59379e-05	0.00144172	0.00102293	RGS4/TPM1/CCN2/DSTN/RHOC/ARPC5/MAP1B/TMSB4X/ELN/ARPC2/EDN1/ARHGDIB	12	3-Topic Analysis	Topic k1
		BP	GO:0007171	activation of transmembrane receptor protein tyrosine kinase activity	3/108	14/17073	8.51727e-05	0.00159585	0.00113229	GREM1/GREM1/GREM1	3	3-Topic Analysis	Topic k1
		BP	GO:0008217	regulation of blood pressure	7/108	165/17073	8.52746e-05	0.00159585	0.00113229	TPM1/POSTN/ACTA2/OXTR/NPPB/F2R/EDN1	7	3-Topic Analysis	Topic k1
		BP	GO:0051495	positive regulation of cytoskeleton organization	8/108	225/17073	9.12838e-05	0.0016962	0.00120349	TPM1/CCN2/DSTN/RHOC/ARPC5/MAP1B/ARPC2/EDN1	8	3-Topic Analysis	Topic k1
		BP	GO:1903522	regulation of blood circulation	9/108	290/17073	9.35733e-05	0.00172649	0.00122498	RGS4/TPM1/CCN2/CSRP3/TGFB2/CAV1/CALM2/F2R/EDN1	9	3-Topic Analysis	Topic k1
		BP	GO:0071560	cellular response to transforming growth factor beta stimulus	8/108	228/17073	0.000100084	0.00183371	0.00130106	ANKRD1/POSTN/DKK3/THBS1/TGFB2/CAV1/ITGA3/EDN1	8	3-Topic Analysis	Topic k1
		BP	GO:0030049	muscle filament sliding	4/108	39/17073	0.000105023	0.00188466	0.00133721	TPM1/TPM2/MYL6/VIM	4	3-Topic Analysis	Topic k1
		BP	GO:0033275	actin-myosin filament sliding	4/108	39/17073	0.000105023	0.00188466	0.00133721	TPM1/TPM2/MYL6/VIM	4	3-Topic Analysis	Topic k1
		BP	GO:0048333	mesodermal cell differentiation	4/108	39/17073	0.000105023	0.00188466	0.00133721	FOXC2/INHBA/ITGB1/ITGA3	4	3-Topic Analysis	Topic k1
		BP	GO:0002688	regulation of leukocyte chemotaxis	6/108	120/17073	0.00011348	0.00202257	0.00143506	SERPINE1/THBS1/GREM1/GREM1/GREM1/EDN1	6	3-Topic Analysis	Topic k1
		BP	GO:0001953	negative regulation of cell-matrix adhesion	4/108	40/17073	0.000116127	0.00204518	0.0014511	SERPINE1/POSTN/THBS1/CDKN2A	4	3-Topic Analysis	Topic k1
		BP	GO:0097191	extrinsic apoptotic signaling pathway	8/108	233/17073	0.00011631	0.00204518	0.0014511	SERPINE1/INHBA/KRT18/TNFRSF12A/THBS1/TGFB2/CAV1/LMNA	8	3-Topic Analysis	Topic k1
		BP	GO:0030500	regulation of bone mineralization	5/108	76/17073	0.000119317	0.0020787	0.00147488	SRGN/GREM1/GREM1/GREM1/CCN1	5	3-Topic Analysis	Topic k1
		BP	GO:0071559	response to transforming growth factor beta	8/108	234/17073	0.000119803	0.0020787	0.00147488	ANKRD1/POSTN/DKK3/THBS1/TGFB2/CAV1/ITGA3/EDN1	8	3-Topic Analysis	Topic k1
		BP	GO:0010712	regulation of collagen metabolic process	4/108	41/17073	0.000128057	0.00218052	0.00154713	CCN2/VIM/ITGB1/F2R	4	3-Topic Analysis	Topic k1
		BP	GO:2000273	positive regulation of signaling receptor activity	4/108	41/17073	0.000128057	0.00218052	0.00154713	ITGB1/GREM1/GREM1/GREM1	4	3-Topic Analysis	Topic k1
		BP	GO:0003337	mesenchymal to epithelial transition involved in metanephros morphogenesis	3/108	16/17073	0.000129832	0.00218052	0.00154713	GREM1/GREM1/GREM1	3	3-Topic Analysis	Topic k1
		BP	GO:0061430	bone trabecula morphogenesis	3/108	16/17073	0.000129832	0.00218052	0.00154713	GREM1/GREM1/GREM1	3	3-Topic Analysis	Topic k1
		BP	GO:1901213	regulation of transcription from RNA polymerase II promoter involved in heart development	3/108	16/17073	0.000129832	0.00218052	0.00154713	GREM1/GREM1/GREM1	3	3-Topic Analysis	Topic k1
		BP	GO:0043588	skin development	10/108	375/17073	0.000132808	0.00221629	0.00157251	KRT81/IGFBP5/INHBA/KRT18/KRT7/TGFB2/KRTAP2-3/KRTAP2-3/ANXA1/ITGA3	10	3-Topic Analysis	Topic k1
		BP	GO:0014909	smooth muscle cell migration	5/108	78/17073	0.000134985	0.00223835	0.00158816	TPM1/SERPINE1/POSTN/IGFBP5/ARPC5	5	3-Topic Analysis	Topic k1
		BP	GO:0008016	regulation of heart contraction	8/108	242/17073	0.000150995	0.00247548	0.00175641	RGS4/TPM1/CCN2/CSRP3/TGFB2/CAV1/CALM2/EDN1	8	3-Topic Analysis	Topic k1
		BP	GO:0051271	negative regulation of cellular component movement	9/108	309/17073	0.000151175	0.00247548	0.00175641	TPM1/SERPINE1/IGFBP5/THBS1/GREM1/GREM1/GREM1/ACTN1/ARHGDIB	9	3-Topic Analysis	Topic k1
		BP	GO:0051592	response to calcium ion	6/108	127/17073	0.000154968	0.00249184	0.00176801	S100A16/CCND1/THBS1/CAV1/CALM2/EDN1	6	3-Topic Analysis	Topic k1
		BP	GO:1901222	regulation of NIK/NF-kappaB signaling	6/108	127/17073	0.000154968	0.00249184	0.00176801	TMSB4X/GREM1/GREM1/GREM1/UACA/EDN1	6	3-Topic Analysis	Topic k1
		BP	GO:0043931	ossification involved in bone maturation	3/108	17/17073	0.000156929	0.00249184	0.00176801	GREM1/GREM1/GREM1	3	3-Topic Analysis	Topic k1
		BP	GO:0046851	negative regulation of bone remodeling	3/108	17/17073	0.000156929	0.00249184	0.00176801	GREM1/GREM1/GREM1	3	3-Topic Analysis	Topic k1
		BP	GO:0051482	positive regulation of cytosolic calcium ion concentration involved in phospholipase C-activating G protein-coupled signaling pathway	3/108	17/17073	0.000156929	0.00249184	0.00176801	KISS1/F2R/EDN1	3	3-Topic Analysis	Topic k1
		BP	GO:0050880	regulation of blood vessel size	6/108	128/17073	0.000161763	0.00255313	0.0018115	FOXC2/CAV1/ACTA2/NPPB/F2R/EDN1	6	3-Topic Analysis	Topic k1
		BP	GO:0001704	formation of primary germ layer	6/108	129/17073	0.000168792	0.00264811	0.00187889	COL8A1/FN1/FOXC2/INHBA/ITGB1/ITGA3	6	3-Topic Analysis	Topic k1
		BP	GO:0030510	regulation of BMP signaling pathway	5/108	82/17073	0.000171006	0.0026511	0.00188101	GREM1/GREM1/GREM1/ITGA3/CCN1	5	3-Topic Analysis	Topic k1
		BP	GO:0110110	positive regulation of animal organ morphogenesis	5/108	82/17073	0.000171006	0.0026511	0.00188101	TGFB2/GREM1/GREM1/GREM1/EDN1	5	3-Topic Analysis	Topic k1
		BP	GO:0035150	regulation of tube size	6/108	130/17073	0.00017606	0.00271339	0.00192521	FOXC2/CAV1/ACTA2/NPPB/F2R/EDN1	6	3-Topic Analysis	Topic k1
		BP	GO:0090090	negative regulation of canonical Wnt signaling pathway	7/108	187/17073	0.000185657	0.00284457	0.00201828	IGFBP2/DKK3/CAV1/GREM1/GREM1/GREM1/DKK2	7	3-Topic Analysis	Topic k1
		BP	GO:0035994	response to muscle stretch	3/108	18/17073	0.000187449	0.00285533	0.00202592	ANKRD1/CSRP3/EDN1	3	3-Topic Analysis	Topic k1
		BP	GO:0045667	regulation of osteoblast differentiation	6/108	132/17073	0.000191337	0.00289771	0.00205599	IGFBP5/GREM1/GREM1/GREM1/CDK6/CCN1	6	3-Topic Analysis	Topic k1
		BP	GO:0051048	negative regulation of secretion	8/108	252/17073	0.00019912	0.00299825	0.00212732	SRGN/FN1/INHBA/TMSB4X/ANXA1/OXTR/F2R/EDN1	8	3-Topic Analysis	Topic k1
		BP	GO:0030509	BMP signaling pathway	6/108	134/17073	0.000207643	0.00310871	0.0022057	FSTL1/GREM1/GREM1/GREM1/ITGA3/CCN1	6	3-Topic Analysis	Topic k1
		BP	GO:0045933	positive regulation of muscle contraction	4/108	47/17073	0.000219069	0.00326115	0.00231386	CCN2/OXTR/F2R/EDN1	4	3-Topic Analysis	Topic k1
		BP	GO:0070977	bone maturation	3/108	19/17073	0.000221573	0.00327978	0.00232708	GREM1/GREM1/GREM1	3	3-Topic Analysis	Topic k1
		BP	GO:0001503	ossification	10/108	400/17073	0.00022385	0.00329486	0.00233778	SRGN/CCN2/FOXC2/IGFBP5/TGFB2/GREM1/GREM1/GREM1/CDK6/CCN1	10	3-Topic Analysis	Topic k1
		BP	GO:0050922	negative regulation of chemotaxis	4/108	48/17073	0.000237828	0.00343003	0.00243368	THBS1/GREM1/GREM1/GREM1	4	3-Topic Analysis	Topic k1
		BP	GO:0007045	cell-substrate adherens junction assembly	5/108	88/17073	0.000238269	0.00343003	0.00243368	THBS1/GREM1/GREM1/GREM1/ACTN1	5	3-Topic Analysis	Topic k1
		BP	GO:0010717	regulation of epithelial to mesenchymal transition	5/108	88/17073	0.000238269	0.00343003	0.00243368	TGFB2/GREM1/GREM1/GREM1/LOXL2	5	3-Topic Analysis	Topic k1
		BP	GO:0048041	focal adhesion assembly	5/108	88/17073	0.000238269	0.00343003	0.00243368	THBS1/GREM1/GREM1/GREM1/ACTN1	5	3-Topic Analysis	Topic k1
		BP	GO:0032535	regulation of cellular component size	9/108	331/17073	0.000252258	0.00359679	0.002552	FN1/DSTN/ARPC5/MAP1B/TNFRSF12A/TMSB4X/ELN/ARPC2/EDN1	9	3-Topic Analysis	Topic k1
		BP	GO:0048863	stem cell differentiation	8/108	261/17073	0.000252599	0.00359679	0.002552	FN1/FOXC2/TGFB2/GREM1/GREM1/GREM1/CDK6/EDN1	8	3-Topic Analysis	Topic k1
		BP	GO:0014812	muscle cell migration	5/108	90/17073	0.000264643	0.00372777	0.00264493	TPM1/SERPINE1/POSTN/IGFBP5/ARPC5	5	3-Topic Analysis	Topic k1
		BP	GO:0055024	regulation of cardiac muscle tissue development	5/108	90/17073	0.000264643	0.00372777	0.00264493	RGS4/GREM1/GREM1/GREM1/EDN1	5	3-Topic Analysis	Topic k1
		BP	GO:0090287	regulation of cellular response to growth factor stimulus	8/108	264/17073	0.000272843	0.00382272	0.0027123	DKK3/THBS1/CAV1/GREM1/GREM1/GREM1/ITGA3/CCN1	8	3-Topic Analysis	Topic k1
		BP	GO:0030195	negative regulation of blood coagulation	4/108	50/17073	0.000278769	0.00384408	0.00272746	SERPINE1/THBS1/PLAT/EDN1	4	3-Topic Analysis	Topic k1
		BP	GO:0061383	trabecula morphogenesis	4/108	50/17073	0.000278769	0.00384408	0.00272746	TGFB2/GREM1/GREM1/GREM1	4	3-Topic Analysis	Topic k1
		BP	GO:2001238	positive regulation of extrinsic apoptotic signaling pathway	4/108	50/17073	0.000278769	0.00384408	0.00272746	INHBA/TNFRSF12A/THBS1/CAV1	4	3-Topic Analysis	Topic k1
		BP	GO:0060047	heart contraction	8/108	266/17073	0.000287063	0.00393773	0.0027939	RGS4/TPM1/CCN2/CSRP3/TGFB2/CAV1/CALM2/EDN1	8	3-Topic Analysis	Topic k1
		BP	GO:0009612	response to mechanical stimulus	7/108	201/17073	0.000288625	0.00393853	0.00279447	ANKRD1/POSTN/CSRP3/IGFBP2/MAP1B/THBS1/EDN1	7	3-Topic Analysis	Topic k1
		BP	GO:0014897	striated muscle hypertrophy	5/108	92/17073	0.000293178	0.00397993	0.00282385	RGS4/IGFBP5/CSRP3/LMNA/EDN1	5	3-Topic Analysis	Topic k1
		BP	GO:0060393	regulation of pathway-restricted SMAD protein phosphorylation	4/108	51/17073	0.000301031	0.00400757	0.00284346	INHBA/GREM1/GREM1/GREM1	4	3-Topic Analysis	Topic k1
		BP	GO:0072132	mesenchyme morphogenesis	4/108	51/17073	0.000301031	0.00400757	0.00284346	FOXC2/ACTG2/TGFB2/ACTA2	4	3-Topic Analysis	Topic k1
		BP	GO:1900047	negative regulation of hemostasis	4/108	51/17073	0.000301031	0.00400757	0.00284346	SERPINE1/THBS1/PLAT/EDN1	4	3-Topic Analysis	Topic k1
		BP	GO:0090190	positive regulation of branching involved in ureteric bud morphogenesis	3/108	21/17073	0.000301332	0.00400757	0.00284346	GREM1/GREM1/GREM1	3	3-Topic Analysis	Topic k1
		BP	GO:0008544	epidermis development	10/108	416/17073	0.000306063	0.0040352	0.00286306	CCN2/KRT81/IGFBP5/INHBA/KRT18/KRT7/TGFB2/KRTAP2-3/KRTAP2-3/ANXA1	10	3-Topic Analysis	Topic k1
		BP	GO:0050920	regulation of chemotaxis	7/108	203/17073	0.00030649	0.0040352	0.00286306	SERPINE1/TMSB4X/THBS1/GREM1/GREM1/GREM1/EDN1	7	3-Topic Analysis	Topic k1
		BP	GO:0070167	regulation of biomineral tissue development	5/108	93/17073	0.000308291	0.00403862	0.00286549	SRGN/GREM1/GREM1/GREM1/CCN1	5	3-Topic Analysis	Topic k1
		BP	GO:0043112	receptor metabolic process	7/108	204/17073	0.00031575	0.00411575	0.00292021	ANXA2/ITGB1/CAV1/GREM1/GREM1/GREM1/EDN1	7	3-Topic Analysis	Topic k1
		BP	GO:0014896	muscle hypertrophy	5/108	94/17073	0.000323988	0.00418863	0.00297193	RGS4/IGFBP5/CSRP3/LMNA/EDN1	5	3-Topic Analysis	Topic k1
		BP	GO:0050819	negative regulation of coagulation	4/108	52/17073	0.000324539	0.00418863	0.00297193	SERPINE1/THBS1/PLAT/EDN1	4	3-Topic Analysis	Topic k1
		BP	GO:0002027	regulation of heart rate	5/108	95/17073	0.000340284	0.00436851	0.00309956	RGS4/TPM1/CAV1/CALM2/EDN1	5	3-Topic Analysis	Topic k1
		BP	GO:0002689	negative regulation of leukocyte chemotaxis	3/108	22/17073	0.000347309	0.00436851	0.00309956	GREM1/GREM1/GREM1	3	3-Topic Analysis	Topic k1
		BP	GO:0031639	plasminogen activation	3/108	22/17073	0.000347309	0.00436851	0.00309956	SERPINE1/THBS1/PLAT	3	3-Topic Analysis	Topic k1
		BP	GO:0072283	metanephric renal vesicle morphogenesis	3/108	22/17073	0.000347309	0.00436851	0.00309956	GREM1/GREM1/GREM1	3	3-Topic Analysis	Topic k1
		BP	GO:0055025	positive regulation of cardiac muscle tissue development	4/108	53/17073	0.000349334	0.00436851	0.00309956	GREM1/GREM1/GREM1/EDN1	4	3-Topic Analysis	Topic k1
		BP	GO:0003015	heart process	8/108	274/17073	0.000350148	0.00436851	0.00309956	RGS4/TPM1/CCN2/CSRP3/TGFB2/CAV1/CALM2/EDN1	8	3-Topic Analysis	Topic k1
		BP	GO:0030336	negative regulation of cell migration	8/108	274/17073	0.000350148	0.00436851	0.00309956	TPM1/SERPINE1/IGFBP5/THBS1/GREM1/GREM1/GREM1/ARHGDIB	8	3-Topic Analysis	Topic k1
		BP	GO:0071772	response to BMP	6/108	148/17073	0.000354836	0.00438524	0.00311142	FSTL1/GREM1/GREM1/GREM1/ITGA3/CCN1	6	3-Topic Analysis	Topic k1
		BP	GO:0071773	cellular response to BMP stimulus	6/108	148/17073	0.000354836	0.00438524	0.00311142	FSTL1/GREM1/GREM1/GREM1/ITGA3/CCN1	6	3-Topic Analysis	Topic k1
		BP	GO:1901861	regulation of muscle tissue development	6/108	149/17073	0.000367848	0.0045247	0.00321038	RGS4/IGFBP5/GREM1/GREM1/GREM1/EDN1	6	3-Topic Analysis	Topic k1
		BP	GO:0072006	nephron development	6/108	150/17073	0.000381231	0.0046674	0.00331162	FOXC2/ACTA2/GREM1/GREM1/GREM1/ITGA3	6	3-Topic Analysis	Topic k1
		BP	GO:0033002	muscle cell proliferation	7/108	211/17073	0.000387052	0.00471663	0.00334655	TPM1/FOXC2/IGFBP5/THBS1/TGFB2/ELN/EDN1	7	3-Topic Analysis	Topic k1
		BP	GO:0048799	animal organ maturation	3/108	23/17073	0.000397572	0.00480018	0.00340583	GREM1/GREM1/GREM1	3	3-Topic Analysis	Topic k1
		BP	GO:0060231	mesenchymal to epithelial transition	3/108	23/17073	0.000397572	0.00480018	0.00340583	GREM1/GREM1/GREM1	3	3-Topic Analysis	Topic k1
		BP	GO:0006940	regulation of smooth muscle contraction	4/108	55/17073	0.000402947	0.00482064	0.00342035	CAV1/OXTR/F2R/EDN1	4	3-Topic Analysis	Topic k1
		BP	GO:0043536	positive regulation of blood vessel endothelial cell migration	4/108	55/17073	0.000402947	0.00482064	0.00342035	FOXC2/TMSB4X/THBS1/ANXA1	4	3-Topic Analysis	Topic k1
		BP	GO:0006939	smooth muscle contraction	5/108	99/17073	0.000411746	0.00488134	0.00346341	CAV1/ACTA2/OXTR/F2R/EDN1	5	3-Topic Analysis	Topic k1
		BP	GO:0034333	adherens junction assembly	5/108	99/17073	0.000411746	0.00488134	0.00346341	THBS1/GREM1/GREM1/GREM1/ACTN1	5	3-Topic Analysis	Topic k1
		BP	GO:0002685	regulation of leukocyte migration	7/108	214/17073	0.000421307	0.00497219	0.00352787	SERPINE1/THBS1/GREM1/GREM1/GREM1/ANXA1/EDN1	7	3-Topic Analysis	Topic k1
		BP	GO:0010595	positive regulation of endothelial cell migration	5/108	100/17073	0.000431259	0.0050668	0.00359501	FOXC2/TMSB4X/THBS1/ANXA1/EDN1	5	3-Topic Analysis	Topic k1
		BP	GO:0010460	positive regulation of heart rate	3/108	24/17073	0.000452283	0.00524328	0.00372022	RGS4/TPM1/EDN1	3	3-Topic Analysis	Topic k1
		BP	GO:0061213	positive regulation of mesonephros development	3/108	24/17073	0.000452283	0.00524328	0.00372022	GREM1/GREM1/GREM1	3	3-Topic Analysis	Topic k1
		BP	GO:0072079	nephron tubule formation	3/108	24/17073	0.000452283	0.00524328	0.00372022	GREM1/GREM1/GREM1	3	3-Topic Analysis	Topic k1
		BP	GO:0030178	negative regulation of Wnt signaling pathway	7/108	220/17073	0.00049709	0.00573734	0.00407077	IGFBP2/DKK3/CAV1/GREM1/GREM1/GREM1/DKK2	7	3-Topic Analysis	Topic k1
		BP	GO:0003018	vascular process in circulatory system	6/108	158/17073	0.000502534	0.00577473	0.0040973	FOXC2/CAV1/ACTA2/NPPB/F2R/EDN1	6	3-Topic Analysis	Topic k1
		BP	GO:2000146	negative regulation of cell motility	8/108	290/17073	0.000510346	0.00580257	0.00411705	TPM1/SERPINE1/IGFBP5/THBS1/GREM1/GREM1/GREM1/ARHGDIB	8	3-Topic Analysis	Topic k1
		BP	GO:2001020	regulation of response to DNA damage stimulus	7/108	221/17073	0.000510715	0.00580257	0.00411705	ANKRD1/IER3/IER3/IER3/IER3/IER3/IER3	7	3-Topic Analysis	Topic k1
		BP	GO:0072077	renal vesicle morphogenesis	3/108	25/17073	0.0005116	0.00580257	0.00411705	GREM1/GREM1/GREM1	3	3-Topic Analysis	Topic k1
		BP	GO:0032963	collagen metabolic process	5/108	104/17073	0.000516363	0.00583134	0.00413746	MMP1/CCN2/VIM/ITGB1/F2R	5	3-Topic Analysis	Topic k1
		BP	GO:0048588	developmental cell growth	7/108	222/17073	0.000524636	0.00589934	0.00418571	RGS4/FN1/POSTN/ITGB1/MAP1B/TNFRSF12A/EDN1	7	3-Topic Analysis	Topic k1
		BP	GO:0048259	regulation of receptor-mediated endocytosis	5/108	105/17073	0.000539482	0.00604035	0.00428576	SERPINE1/ANXA2/GREM1/GREM1/GREM1	5	3-Topic Analysis	Topic k1
		BP	GO:0030194	positive regulation of blood coagulation	3/108	26/17073	0.000575679	0.00618147	0.00438589	SERPINE1/THBS1/F2R	3	3-Topic Analysis	Topic k1
		BP	GO:0032967	positive regulation of collagen biosynthetic process	3/108	26/17073	0.000575679	0.00618147	0.00438589	CCN2/VIM/F2R	3	3-Topic Analysis	Topic k1
		BP	GO:0042730	fibrinolysis	3/108	26/17073	0.000575679	0.00618147	0.00438589	SERPINE1/THBS1/PLAT	3	3-Topic Analysis	Topic k1
		BP	GO:0060343	trabecula formation	3/108	26/17073	0.000575679	0.00618147	0.00438589	GREM1/GREM1/GREM1	3	3-Topic Analysis	Topic k1
		BP	GO:0072087	renal vesicle development	3/108	26/17073	0.000575679	0.00618147	0.00438589	GREM1/GREM1/GREM1	3	3-Topic Analysis	Topic k1
		BP	GO:0090189	regulation of branching involved in ureteric bud morphogenesis	3/108	26/17073	0.000575679	0.00618147	0.00438589	GREM1/GREM1/GREM1	3	3-Topic Analysis	Topic k1
		BP	GO:1900048	positive regulation of hemostasis	3/108	26/17073	0.000575679	0.00618147	0.00438589	SERPINE1/THBS1/F2R	3	3-Topic Analysis	Topic k1
		BP	GO:1900120	regulation of receptor binding	3/108	26/17073	0.000575679	0.00618147	0.00438589	ANXA2/PHLDA2/PHLDA2	3	3-Topic Analysis	Topic k1
		BP	GO:1903010	regulation of bone development	3/108	26/17073	0.000575679	0.00618147	0.00438589	GREM1/GREM1/GREM1	3	3-Topic Analysis	Topic k1
		BP	GO:2000482	regulation of interleukin-8 secretion	3/108	26/17073	0.000575679	0.00618147	0.00438589	TMSB4X/ANXA1/F2R	3	3-Topic Analysis	Topic k1
		BP	GO:0010632	regulation of epithelial cell migration	7/108	226/17073	0.000583377	0.00623857	0.0044264	FOXC2/TMSB4X/THBS1/TGFB2/ANXA1/ITGA3/EDN1	7	3-Topic Analysis	Topic k1
		BP	GO:0016525	negative regulation of angiogenesis	5/108	107/17073	0.000588046	0.00626293	0.00444369	SERPINE1/THBS1/TGFB2/THBS2/NPPB	5	3-Topic Analysis	Topic k1
		BP	GO:2001236	regulation of extrinsic apoptotic signaling pathway	6/108	163/17073	0.000592386	0.00628361	0.00445836	SERPINE1/INHBA/TNFRSF12A/THBS1/CAV1/LMNA	6	3-Topic Analysis	Topic k1
		BP	GO:0055008	cardiac muscle tissue morphogenesis	4/108	62/17073	0.000637108	0.00667602	0.00473678	TPM1/FOXC2/ANKRD1/TGFB2	4	3-Topic Analysis	Topic k1
		BP	GO:2000181	negative regulation of blood vessel morphogenesis	5/108	109/17073	0.000639822	0.00667602	0.00473678	SERPINE1/THBS1/TGFB2/THBS2/NPPB	5	3-Topic Analysis	Topic k1
		BP	GO:0002092	positive regulation of receptor internalization	3/108	27/17073	0.000644669	0.00667602	0.00473678	GREM1/GREM1/GREM1	3	3-Topic Analysis	Topic k1
		BP	GO:0010714	positive regulation of collagen metabolic process	3/108	27/17073	0.000644669	0.00667602	0.00473678	CCN2/VIM/F2R	3	3-Topic Analysis	Topic k1
		BP	GO:0014912	negative regulation of smooth muscle cell migration	3/108	27/17073	0.000644669	0.00667602	0.00473678	TPM1/SERPINE1/IGFBP5	3	3-Topic Analysis	Topic k1
		BP	GO:0050820	positive regulation of coagulation	3/108	27/17073	0.000644669	0.00667602	0.00473678	SERPINE1/THBS1/F2R	3	3-Topic Analysis	Topic k1
		BP	GO:0044706	multi-multicellular organism process	7/108	231/17073	0.000664041	0.00682269	0.00484085	IGFBP7/IGFBP5/IGFBP2/OXTR/ITGA3/EDN1/ARHGDIB	7	3-Topic Analysis	Topic k1
		BP	GO:1903531	negative regulation of secretion by cell	7/108	231/17073	0.000664041	0.00682269	0.00484085	SRGN/FN1/INHBA/TMSB4X/ANXA1/F2R/EDN1	7	3-Topic Analysis	Topic k1
		BP	GO:0043500	muscle adaptation	5/108	110/17073	0.000666955	0.00682587	0.0048431	RGS4/IGFBP5/MYOZ2/LMNA/EDN1	5	3-Topic Analysis	Topic k1
		BP	GO:0033627	cell adhesion mediated by integrin	4/108	63/17073	0.000677017	0.00690188	0.00489704	FOXC2/SERPINE1/ITGB1/TGFB2	4	3-Topic Analysis	Topic k1
		BP	GO:0031960	response to corticosteroid	6/108	168/17073	0.000694253	0.00702991	0.00498787	IGFBP7/CCN2/CCND1/IGFBP2/ANXA1/EDN1	6	3-Topic Analysis	Topic k1
		BP	GO:1901888	regulation of cell junction assembly	5/108	111/17073	0.000694941	0.00702991	0.00498787	THBS1/CAV1/GREM1/GREM1/GREM1	5	3-Topic Analysis	Topic k1
		BP	GO:0014741	negative regulation of muscle hypertrophy	3/108	28/17073	0.000718719	0.00724248	0.0051387	RGS4/IGFBP5/LMNA	3	3-Topic Analysis	Topic k1
		BP	GO:0070252	actin-mediated cell contraction	5/108	112/17073	0.000723797	0.0072657	0.00515518	TPM1/TPM2/MYL6/VIM/CAV1	5	3-Topic Analysis	Topic k1
		BP	GO:0030282	bone mineralization	5/108	114/17073	0.000784188	0.00781206	0.00554283	SRGN/GREM1/GREM1/GREM1/CCN1	5	3-Topic Analysis	Topic k1
		BP	GO:0051153	regulation of striated muscle cell differentiation	5/108	114/17073	0.000784188	0.00781206	0.00554283	RGS4/GREM1/GREM1/GREM1/EDN1	5	3-Topic Analysis	Topic k1
		BP	GO:0050849	negative regulation of calcium-mediated signaling	3/108	29/17073	0.000797975	0.00785975	0.00557667	CALM2/MYOZ2/RCAN1	3	3-Topic Analysis	Topic k1
		BP	GO:0061217	regulation of mesonephros development	3/108	29/17073	0.000797975	0.00785975	0.00557667	GREM1/GREM1/GREM1	3	3-Topic Analysis	Topic k1
		BP	GO:0072202	cell differentiation involved in metanephros development	3/108	29/17073	0.000797975	0.00785975	0.00557667	GREM1/GREM1/GREM1	3	3-Topic Analysis	Topic k1
		BP	GO:0014743	regulation of muscle hypertrophy	4/108	66/17073	0.000807347	0.00789272	0.00560006	RGS4/IGFBP5/LMNA/EDN1	4	3-Topic Analysis	Topic k1
		BP	GO:0014910	regulation of smooth muscle cell migration	4/108	66/17073	0.000807347	0.00789272	0.00560006	TPM1/SERPINE1/POSTN/IGFBP5	4	3-Topic Analysis	Topic k1
		BP	GO:0051893	regulation of focal adhesion assembly	4/108	67/17073	0.000854464	0.00829147	0.00588298	THBS1/GREM1/GREM1/GREM1	4	3-Topic Analysis	Topic k1
		BP	GO:0090109	regulation of cell-substrate junction assembly	4/108	67/17073	0.000854464	0.00829147	0.00588298	THBS1/GREM1/GREM1/GREM1	4	3-Topic Analysis	Topic k1
		BP	GO:0001818	negative regulation of cytokine production	8/108	314/17073	0.000857682	0.00829198	0.00588334	SRGN/FN1/TSPO/INHBA/TMSB4X/THBS1/TGFB2/ANXA1	8	3-Topic Analysis	Topic k1
		BP	GO:0031623	receptor internalization	5/108	117/17073	0.000881729	0.00840855	0.00596605	ITGB1/CAV1/GREM1/GREM1/GREM1	5	3-Topic Analysis	Topic k1
		BP	GO:0034104	negative regulation of tissue remodeling	3/108	30/17073	0.000882577	0.00840855	0.00596605	GREM1/GREM1/GREM1	3	3-Topic Analysis	Topic k1
		BP	GO:0045987	positive regulation of smooth muscle contraction	3/108	30/17073	0.000882577	0.00840855	0.00596605	OXTR/F2R/EDN1	3	3-Topic Analysis	Topic k1
		BP	GO:0072606	interleukin-8 secretion	3/108	30/17073	0.000882577	0.00840855	0.00596605	TMSB4X/ANXA1/F2R	3	3-Topic Analysis	Topic k1
		BP	GO:0003007	heart morphogenesis	7/108	244/17073	0.000915703	0.00869254	0.00616755	TPM1/FOXC2/ANKRD1/TGFB2/ELN/MICAL2/CCN1	7	3-Topic Analysis	Topic k1
		BP	GO:0048638	regulation of developmental growth	8/108	318/17073	0.000930674	0.00880276	0.00624575	RGS4/FN1/FOXC2/MAP1B/TNFRSF12A/PHLDA2/PHLDA2/EDN1	8	3-Topic Analysis	Topic k1
		BP	GO:0051385	response to mineralocorticoid	3/108	31/17073	0.000972663	0.00916683	0.00650406	CCN2/CCND1/EDN1	3	3-Topic Analysis	Topic k1
		BP	GO:0035296	regulation of tube diameter	5/108	120/17073	0.000988037	0.00921231	0.00653633	CAV1/ACTA2/NPPB/F2R/EDN1	5	3-Topic Analysis	Topic k1
		BP	GO:0097746	regulation of blood vessel diameter	5/108	120/17073	0.000988037	0.00921231	0.00653633	CAV1/ACTA2/NPPB/F2R/EDN1	5	3-Topic Analysis	Topic k1
		BP	GO:1901343	negative regulation of vasculature development	5/108	120/17073	0.000988037	0.00921231	0.00653633	SERPINE1/THBS1/TGFB2/THBS2/NPPB	5	3-Topic Analysis	Topic k1
		BP	GO:0042698	ovulation cycle	4/108	70/17073	0.00100743	0.0093267	0.0066175	INHBA/TGFB2/KISS1/OXTR	4	3-Topic Analysis	Topic k1
		BP	GO:1903670	regulation of sprouting angiogenesis	4/108	70/17073	0.00100743	0.0093267	0.0066175	FOXC2/PKM/THBS1/ANXA1	4	3-Topic Analysis	Topic k1
		BP	GO:0008154	actin polymerization or depolymerization	6/108	182/17073	0.00105261	0.00971066	0.00688993	DSTN/ARPC5/TMSB4X/ELN/ARPC2/MICAL2	6	3-Topic Analysis	Topic k1
		BP	GO:0042310	vasoconstriction	4/108	71/17073	0.00106242	0.00976684	0.00692979	CAV1/ACTA2/F2R/EDN1	4	3-Topic Analysis	Topic k1
		CC	GO:0062023	collagen-containing extracellular matrix	25/107	413/17712	2.18101e-18	4.88547e-16	3.76512e-16	IGFBP7/COL8A1/BGN/FN1/CCN2/LGALS1/SERPINE1/POSTN/ANXA2/HAPLN1/PKM/THBS1/TGFB2/ELN/THBS2/GREM1/GREM1/GREM1/ANXA1/EDIL3/ANXA5/LOXL2/EFEMP1/CCN1/CCDC80	25	3-Topic Analysis	Topic k1
		CC	GO:0031012	extracellular matrix	26/107	490/17712	1.05684e-17	1.18366e-15	9.12218e-16	IGFBP7/COL8A1/BGN/MMP1/FN1/CCN2/LGALS1/SERPINE1/POSTN/ANXA2/HAPLN1/PKM/THBS1/TGFB2/ELN/THBS2/GREM1/GREM1/GREM1/ANXA1/EDIL3/ANXA5/LOXL2/EFEMP1/CCN1/CCDC80	26	3-Topic Analysis	Topic k1
		CC	GO:0015629	actin cytoskeleton	16/107	461/17712	1.68904e-08	1.26115e-06	9.71941e-07	CALD1/TPM1/TPM2/MYL12A/ACTG2/MYL9/MYL6/CRYAB/ACTB/MYL12B/DSTN/ARPC5/ACTA2/ARPC2/ANXA1/ACTN1	16	3-Topic Analysis	Topic k1
		CC	GO:0043292	contractile fiber	11/107	220/17712	9.22084e-08	5.16367e-06	3.97952e-06	CALD1/TPM1/TPM2/ANKRD1/MYL9/CSRP3/CRYAB/CALM2/MYOZ2/ACTA2/ACTN1	11	3-Topic Analysis	Topic k1
		CC	GO:0031091	platelet alpha granule	8/107	100/17712	1.59941e-07	7.16537e-06	5.52219e-06	SRGN/FN1/SERPINE1/TMSB4X/THBS1/TGFB2/THBS2/ACTN1	8	3-Topic Analysis	Topic k1
		CC	GO:0031093	platelet alpha granule lumen	7/107	70/17712	2.11166e-07	7.88354e-06	6.07566e-06	SRGN/FN1/SERPINE1/TMSB4X/THBS1/TGFB2/ACTN1	7	3-Topic Analysis	Topic k1
		CC	GO:0044449	contractile fiber part	10/107	202/17712	4.00579e-07	1.28185e-05	9.87894e-06	TPM1/TPM2/ANKRD1/MYL9/CSRP3/CRYAB/CALM2/MYOZ2/ACTA2/ACTN1	10	3-Topic Analysis	Topic k1
		CC	GO:0030016	myofibril	10/107	207/17712	5.01687e-07	1.40472e-05	1.08259e-05	CALD1/TPM1/TPM2/ANKRD1/MYL9/CSRP3/CRYAB/CALM2/MYOZ2/ACTN1	10	3-Topic Analysis	Topic k1
		CC	GO:0034774	secretory granule lumen	12/107	354/17712	1.52261e-06	3.70827e-05	2.85787e-05	SRGN/S100A11/FN1/SERPINE1/TTR/ANXA2/ARPC5/PKM/TMSB4X/THBS1/TGFB2/ACTN1	12	3-Topic Analysis	Topic k1
		CC	GO:0030017	sarcomere	9/107	183/17712	1.65548e-06	3.70827e-05	2.85787e-05	TPM1/TPM2/ANKRD1/MYL9/CSRP3/CRYAB/CALM2/MYOZ2/ACTN1	9	3-Topic Analysis	Topic k1
		CC	GO:0060205	cytoplasmic vesicle lumen	12/107	372/17712	2.54677e-06	4.8875e-05	3.76668e-05	SRGN/S100A11/FN1/SERPINE1/TTR/ANXA2/ARPC5/PKM/TMSB4X/THBS1/TGFB2/ACTN1	12	3-Topic Analysis	Topic k1
		CC	GO:0031983	vesicle lumen	12/107	373/17712	2.6183e-06	4.8875e-05	3.76668e-05	SRGN/S100A11/FN1/SERPINE1/TTR/ANXA2/ARPC5/PKM/TMSB4X/THBS1/TGFB2/ACTN1	12	3-Topic Analysis	Topic k1
		CC	GO:0031252	cell leading edge	12/107	409/17712	6.71286e-06	0.000115668	8.91424e-05	TPM1/S100A11/ACTG2/VIM/ANXA2/ARPC5/ITGB1/TNFRSF12A/ACTA2/ARPC2/ACTN1/CDK6	12	3-Topic Analysis	Topic k1
		CC	GO:0005913	cell-cell adherens junction	6/107	90/17712	1.74158e-05	0.00027708	0.000213539	S100A11/ANXA2/KRT18/ANXA1/ACTN1/OXTR	6	3-Topic Analysis	Topic k1
		CC	GO:0005604	basement membrane	6/107	91/17712	1.85544e-05	0.00027708	0.000213539	COL8A1/FN1/ANXA2/THBS2/LOXL2/CCDC80	6	3-Topic Analysis	Topic k1
		CC	GO:0005788	endoplasmic reticulum lumen	10/107	321/17712	2.46955e-05	0.000345737	0.000266452	IGFBP7/COL8A1/FN1/LGALS1/IGFBP5/PRSS23/THBS1/FSTL1/EDN1/CCN1	10	3-Topic Analysis	Topic k1
		CC	GO:0005882	intermediate filament	7/107	159/17712	5.0614e-05	0.000665141	0.000512609	KRT81/VIM/KRT18/KRT7/KRTAP2-3/KRTAP2-3/LMNA	7	3-Topic Analysis	Topic k1
		CC	GO:0016459	myosin complex	5/107	68/17712	5.64182e-05	0.000665141	0.000512609	MYL12A/ACTG2/MYL9/MYL6/MYL12B	5	3-Topic Analysis	Topic k1
		CC	GO:0045095	keratin filament	5/107	68/17712	5.64182e-05	0.000665141	0.000512609	KRT81/KRT18/KRT7/KRTAP2-3/KRTAP2-3	5	3-Topic Analysis	Topic k1
		CC	GO:0031674	I band	6/107	124/17712	0.00010584	0.0011854	0.000913563	ANKRD1/MYL9/CSRP3/CRYAB/MYOZ2/ACTN1	6	3-Topic Analysis	Topic k1
		CC	GO:0001726	ruffle	7/107	181/17712	0.000114377	0.00122002	0.000940238	TPM1/S100A11/ANXA2/ITGB1/TNFRSF12A/ACTN1/CDK6	7	3-Topic Analysis	Topic k1
		CC	GO:0045111	intermediate filament cytoskeleton	7/107	198/17712	0.000199223	0.00202845	0.00156328	KRT81/VIM/KRT18/KRT7/KRTAP2-3/KRTAP2-3/LMNA	7	3-Topic Analysis	Topic k1
		CC	GO:0043209	myelin sheath	4/107	51/17712	0.000252862	0.00246266	0.00189791	ANXA2/ITGB1/CALM2/TUBA1A	4	3-Topic Analysis	Topic k1
		CC	GO:0005925	focal adhesion	10/107	452/17712	0.00040978	0.0038009	0.00292927	VIM/ACTB/ARPC5/ITGB1/CAV1/ARPC2/ANXA1/ACTN1/ITGA3/ANXA5	10	3-Topic Analysis	Topic k1
		CC	GO:0005924	cell-substrate adherens junction	10/107	454/17712	0.000424208	0.0038009	0.00292927	VIM/ACTB/ARPC5/ITGB1/CAV1/ARPC2/ANXA1/ACTN1/ITGA3/ANXA5	10	3-Topic Analysis	Topic k1
		CC	GO:0030055	cell-substrate junction	10/107	458/17712	0.000454338	0.00391429	0.00301665	VIM/ACTB/ARPC5/ITGB1/CAV1/ARPC2/ANXA1/ACTN1/ITGA3/ANXA5	10	3-Topic Analysis	Topic k1
		CC	GO:0031594	neuromuscular junction	4/107	62/17712	0.000536449	0.00429159	0.00330743	POSTN/ITGB1/TUBA1A/F2R	4	3-Topic Analysis	Topic k1
		CC	GO:0032432	actin filament bundle	4/107	62/17712	0.000536449	0.00429159	0.00330743	TPM1/MYL9/CRYAB/ACTN1	4	3-Topic Analysis	Topic k1
		CC	GO:0030018	Z disc	5/107	113/17712	0.000612874	0.00473392	0.00364832	MYL9/CSRP3/CRYAB/MYOZ2/ACTN1	5	3-Topic Analysis	Topic k1
		CC	GO:0005938	cell cortex	7/107	240/17712	0.000634965	0.00474107	0.00365383	CALD1/CCN2/ANXA2/ACTB/MYL12B/DSTN/CAV1	7	3-Topic Analysis	Topic k1
		MF	GO:0005201	extracellular matrix structural constituent	12/103	183/17050	1.06426e-09	2.50101e-07	1.88206e-07	IGFBP7/COL8A1/BGN/FN1/POSTN/HAPLN1/THBS1/ELN/THBS2/EDIL3/EFEMP1/CCN1	12	3-Topic Analysis	Topic k1
		MF	GO:0050840	extracellular matrix binding	6/103	43/17050	2.13417e-07	1.76372e-05	1.32723e-05	BGN/LGALS1/THBS1/ELN/ITGA3/CCN1	6	3-Topic Analysis	Topic k1
		MF	GO:0001968	fibronectin binding	5/103	23/17050	2.25156e-07	1.76372e-05	1.32723e-05	CCN2/ITGB1/THBS1/ITGA3/CCDC80	5	3-Topic Analysis	Topic k1
		MF	GO:0005520	insulin-like growth factor binding	5/103	27/17050	5.29928e-07	3.11333e-05	2.34284e-05	IGFBP7/CCN2/IGFBP5/IGFBP2/CCN1	5	3-Topic Analysis	Topic k1
		MF	GO:0008307	structural constituent of muscle	5/103	37/17050	2.72745e-06	0.000110214	8.29384e-05	TPM1/TPM2/MYL9/MYL6/CSRP3	5	3-Topic Analysis	Topic k1
		MF	GO:0098641	cadherin binding involved in cell-cell adhesion	4/103	17/17050	2.81398e-06	0.000110214	8.29384e-05	S100A11/ANXA2/KRT18/ANXA1	4	3-Topic Analysis	Topic k1
		MF	GO:0003779	actin binding	12/103	382/17050	3.28828e-06	0.000110392	8.30724e-05	TAGLN/CALD1/TPM1/TPM2/CSRP3/DSTN/ARPC5/ITGB1/TMSB4X/ARPC2/ACTN1/MICAL2	12	3-Topic Analysis	Topic k1
		MF	GO:0098631	cell adhesion mediator activity	5/103	42/17050	5.1968e-06	0.000144016	0.000108375	S100A11/ANXA2/KRT18/ITGB1/ANXA1	5	3-Topic Analysis	Topic k1
		MF	GO:0050839	cell adhesion molecule binding	13/103	474/17050	5.51551e-06	0.000144016	0.000108375	CALD1/S100A11/FN1/TAGLN2/ANXA2/KRT18/ITGB1/PKM/THBS1/ANXA1/ACTN1/EDIL3/ITGA3	13	3-Topic Analysis	Topic k1
		MF	GO:0004859	phospholipase inhibitor activity	3/103	10/17050	2.49143e-05	0.00053226	0.000400536	ANXA2/ANXA1/ANXA5	3	3-Topic Analysis	Topic k1
		MF	GO:0043184	vascular endothelial growth factor receptor 2 binding	3/103	10/17050	2.49143e-05	0.00053226	0.000400536	GREM1/GREM1/GREM1	3	3-Topic Analysis	Topic k1
		MF	GO:0051015	actin filament binding	7/103	149/17050	3.32326e-05	0.000650805	0.000489743	TAGLN/TPM1/TPM2/DSTN/ARPC5/ARPC2/ACTN1	7	3-Topic Analysis	Topic k1
		MF	GO:0005539	glycosaminoglycan binding	8/103	208/17050	3.78024e-05	0.000683352	0.000514236	BGN/FN1/POSTN/HAPLN1/THBS1/FSTL1/THBS2/CCDC80	8	3-Topic Analysis	Topic k1
		MF	GO:0098632	cell-cell adhesion mediator activity	4/103	33/17050	4.49177e-05	0.000727059	0.000547126	S100A11/ANXA2/KRT18/ANXA1	4	3-Topic Analysis	Topic k1
		MF	GO:0048018	receptor ligand activity	11/103	420/17050	4.6408e-05	0.000727059	0.000547126	CCN2/TTR/INHBA/TGFB2/GREM1/GREM1/GREM1/NPPB/FGF5/EDN1/EFEMP1	11	3-Topic Analysis	Topic k1
		MF	GO:0005172	vascular endothelial growth factor receptor binding	3/103	13/17050	5.86003e-05	0.00076506	0.000575723	GREM1/GREM1/GREM1	3	3-Topic Analysis	Topic k1
		MF	GO:0030546	receptor activator activity	3/103	13/17050	5.86003e-05	0.00076506	0.000575723	GREM1/GREM1/GREM1	3	3-Topic Analysis	Topic k1
		MF	GO:0036122	BMP binding	3/103	13/17050	5.86003e-05	0.00076506	0.000575723	GREM1/GREM1/GREM1	3	3-Topic Analysis	Topic k1
		MF	GO:0055102	lipase inhibitor activity	3/103	14/17050	7.42549e-05	0.000918416	0.000691126	ANXA2/ANXA1/ANXA5	3	3-Topic Analysis	Topic k1
		MF	GO:0005200	structural constituent of cytoskeleton	5/103	74/17050	8.44529e-05	0.000963609	0.000725135	TPM1/VIM/ACTB/ARPC5/ARPC2	5	3-Topic Analysis	Topic k1
		MF	GO:0030545	receptor regulator activity	11/103	450/17050	8.61097e-05	0.000963609	0.000725135	CCN2/TTR/INHBA/TGFB2/GREM1/GREM1/GREM1/NPPB/FGF5/EDN1/EFEMP1	11	3-Topic Analysis	Topic k1
		MF	GO:0019838	growth factor binding	6/103	132/17050	0.000148614	0.00158747	0.0011946	IGFBP7/CCN2/IGFBP5/IGFBP2/THBS1/CCN1	6	3-Topic Analysis	Topic k1
		MF	GO:0030296	protein tyrosine kinase activator activity	3/103	22/17050	0.000303306	0.003099	0.00233205	GREM1/GREM1/GREM1	3	3-Topic Analysis	Topic k1
		MF	GO:0008201	heparin binding	6/103	161/17050	0.000434127	0.00425083	0.00319883	FN1/POSTN/THBS1/FSTL1/THBS2/CCDC80	6	3-Topic Analysis	Topic k1
		MF	GO:0005544	calcium-dependent phospholipid binding	3/103	26/17050	0.000503168	0.00451228	0.00339558	ANXA2/ANXA1/ANXA5	3	3-Topic Analysis	Topic k1
		MF	GO:0043236	laminin binding	3/103	26/17050	0.000503168	0.00451228	0.00339558	LGALS1/THBS1/ITGA3	3	3-Topic Analysis	Topic k1
		MF	GO:0019955	cytokine binding	5/103	109/17050	0.000518433	0.00451228	0.00339558	ITGB1/THBS1/GREM1/GREM1/GREM1	5	3-Topic Analysis	Topic k1
		MF	GO:0045296	cadherin binding	8/103	308/17050	0.000557231	0.00467676	0.00351935	CALD1/S100A11/TAGLN2/ANXA2/KRT18/ITGB1/PKM/ANXA1	8	3-Topic Analysis	Topic k1
		MF	GO:0070851	growth factor receptor binding	5/103	119/17050	0.000772849	0.00626274	0.00471283	GREM1/GREM1/GREM1/FGF5/EFEMP1	5	3-Topic Analysis	Topic k1
		MF	GO:0005125	cytokine activity	6/103	185/17050	0.000900753	0.00705297	0.0053075	INHBA/TGFB2/GREM1/GREM1/GREM1/EDN1	6	3-Topic Analysis	Topic k1
		MF	GO:0005178	integrin binding	5/103	124/17050	0.000930391	0.00705297	0.0053075	FN1/THBS1/ACTN1/EDIL3/ITGA3	5	3-Topic Analysis	Topic k1
		MF	GO:0005518	collagen binding	4/103	76/17050	0.0011545	0.00847834	0.00638012	FN1/ITGB1/THBS1/ITGA3	4	3-Topic Analysis	Topic k1
		MF	GO:0030295	protein kinase activator activity	4/103	77/17050	0.00121216	0.00863207	0.0064958	CALM2/GREM1/GREM1/GREM1	4	3-Topic Analysis	Topic k1
	Topic k2 (blue)	BP	GO:0030198	extracellular matrix organization	20/108	371/17073	1.70016e-13	3.54142e-10	2.85805e-10	DCN/TIMP1/LUM/COL3A1/MFAP4/FBLN2/COL1A1/EGFL6/COL14A1/PDGFRA/CTSL/CRISPLD2/ITGA1/RGCC/TNC/VTN/MMP2/CST3/ADAMTS9/COL5A1	20	3-Topic Analysis	Topic k2
		BP	GO:0043062	extracellular structure organization	20/108	430/17073	2.60354e-12	2.71158e-09	2.18834e-09	DCN/TIMP1/LUM/COL3A1/MFAP4/FBLN2/COL1A1/EGFL6/COL14A1/PDGFRA/CTSL/CRISPLD2/ITGA1/RGCC/TNC/VTN/MMP2/CST3/ADAMTS9/COL5A1	20	3-Topic Analysis	Topic k2
		BP	GO:0002480	antigen processing and presentation of exogenous peptide antigen via MHC class I, TAP-independent	9/108	46/17073	1.04754e-11	7.27339e-09	5.86987e-09	B2M/B2M/HLA-C/HLA-C/HLA-C/HLA-C/HLA-C/HLA-C/HLA-C	9	3-Topic Analysis	Topic k2
		BP	GO:0048732	gland development	18/108	461/17073	6.21978e-10	3.23895e-07	2.61394e-07	IGF2/IGF2/FGF7/CDKN1C/CDKN1C/PITX1/TGM2/HAND2/PDGFRA/SERPINE2/PRL/WNT2/TNC/FRZB/VTN/CST3/HGF/TGFBR3	18	3-Topic Analysis	Topic k2
		BP	GO:0001649	osteoblast differentiation	12/108	229/17073	2.2811e-08	9.50308e-06	7.66931e-06	CYP24A1/CEBPD/IGFBP3/IGF2/IGF2/COL1A1/IL6ST/HAND2/TNC/HGF/CCN4/RANBP3L	12	3-Topic Analysis	Topic k2
		BP	GO:0001890	placenta development	10/108	154/17073	4.83113e-08	1.67721e-05	1.35356e-05	DCN/HAND1/IGF2/IGF2/HSD17B2/CDKN1C/CDKN1C/MME/WNT2/KRT8	10	3-Topic Analysis	Topic k2
		BP	GO:0048608	reproductive structure development	15/108	424/17073	7.00885e-08	2.00071e-05	1.61464e-05	DCN/HAND1/IGF2/IGF2/HSD17B2/CDKN1C/CDKN1C/MME/PDGFRA/SERPINE2/WNT2/TNC/CST3/KRT8/SLIT2	15	3-Topic Analysis	Topic k2
		BP	GO:0061458	reproductive system development	15/108	427/17073	7.68396e-08	2.00071e-05	1.61464e-05	DCN/HAND1/IGF2/IGF2/HSD17B2/CDKN1C/CDKN1C/MME/PDGFRA/SERPINE2/WNT2/TNC/CST3/KRT8/SLIT2	15	3-Topic Analysis	Topic k2
		BP	GO:0001503	ossification	14/108	400/17073	2.26388e-07	5.23962e-05	4.22855e-05	CYP24A1/MGP/CEBPD/IGFBP3/IGF2/IGF2/COL1A1/IL6ST/HAND2/TNC/MMP2/HGF/CCN4/RANBP3L	14	3-Topic Analysis	Topic k2
		BP	GO:0032963	collagen metabolic process	8/108	104/17073	3.07363e-07	6.40237e-05	5.16694e-05	MFAP4/COL1A1/CTSL/RGCC/MMP2/CST3/COL5A1/COL15A1	8	3-Topic Analysis	Topic k2
		BP	GO:0002479	antigen processing and presentation of exogenous peptide antigen via MHC class I, TAP-dependent	9/108	147/17073	3.85597e-07	7.30181e-05	5.89281e-05	B2M/B2M/HLA-C/HLA-C/HLA-C/HLA-C/HLA-C/HLA-C/HLA-C	9	3-Topic Analysis	Topic k2
		BP	GO:0042590	antigen processing and presentation of exogenous peptide antigen via MHC class I	9/108	150/17073	4.57608e-07	7.94331e-05	6.41053e-05	B2M/B2M/HLA-C/HLA-C/HLA-C/HLA-C/HLA-C/HLA-C/HLA-C	9	3-Topic Analysis	Topic k2
		BP	GO:0002474	antigen processing and presentation of peptide antigen via MHC class I	9/108	168/17073	1.18615e-06	0.000190057	0.000153382	B2M/B2M/HLA-C/HLA-C/HLA-C/HLA-C/HLA-C/HLA-C/HLA-C	9	3-Topic Analysis	Topic k2
		BP	GO:0035272	exocrine system development	6/108	58/17073	1.72614e-06	0.000256824	0.000207266	IGF2/IGF2/FGF7/TGM2/CST3/HGF	6	3-Topic Analysis	Topic k2
		BP	GO:0001892	embryonic placenta development	7/108	92/17073	1.8762e-06	0.000260542	0.000210266	HAND1/IGF2/IGF2/CDKN1C/CDKN1C/WNT2/KRT8	7	3-Topic Analysis	Topic k2
		BP	GO:0001101	response to acid chemical	12/108	350/17073	2.1792e-06	0.000283705	0.00022896	COL3A1/HSD17B2/COL1A1/PDK4/PDGFRA/WNT2/PTGER2/TNC/MMP2/PID1/KRT8/TGFBR3	12	3-Topic Analysis	Topic k2
		BP	GO:0060333	interferon-gamma-mediated signaling pathway	9/108	189/17073	3.144e-06	0.000379929	0.000306615	B2M/B2M/HLA-C/HLA-C/HLA-C/HLA-C/HLA-C/HLA-C/HLA-C	9	3-Topic Analysis	Topic k2
		BP	GO:0051216	cartilage development	9/108	190/17073	3.28311e-06	0.000379929	0.000306615	TIMP1/LUM/MGP/HAND1/COL1A1/PITX1/HAND2/FRZB/CCN4	9	3-Topic Analysis	Topic k2
		BP	GO:0061448	connective tissue development	10/108	251/17073	4.3205e-06	0.000473663	0.000382263	TIMP1/LUM/MGP/HAND1/COL1A1/PITX1/HAND2/FRZB/COL5A1/CCN4	10	3-Topic Analysis	Topic k2
		BP	GO:0071229	cellular response to acid chemical	9/108	212/17073	8.00466e-06	0.000833686	0.000672813	COL3A1/COL1A1/PDK4/PDGFRA/WNT2/PTGER2/TNC/MMP2/PID1	9	3-Topic Analysis	Topic k2
		BP	GO:0010171	body morphogenesis	5/108	49/17073	1.41003e-05	0.00138398	0.00111692	COL1A1/PDGFRA/CRISPLD2/GREM2/MMP2	5	3-Topic Analysis	Topic k2
		BP	GO:0001525	angiogenesis	13/108	495/17073	1.46172e-05	0.00138398	0.00111692	DCN/HAND1/PROK1/HAND2/PDGFRA/F3/PRL/RGCC/MMP2/HGF/ADAMTS9/SLIT2/COL15A1	13	3-Topic Analysis	Topic k2
		BP	GO:0060337	type I interferon signaling pathway	7/108	127/17073	1.59677e-05	0.00138586	0.00111844	HLA-C/HLA-C/HLA-C/HLA-C/HLA-C/HLA-C/HLA-C	7	3-Topic Analysis	Topic k2
		BP	GO:0071357	cellular response to type I interferon	7/108	127/17073	1.59677e-05	0.00138586	0.00111844	HLA-C/HLA-C/HLA-C/HLA-C/HLA-C/HLA-C/HLA-C	7	3-Topic Analysis	Topic k2
		BP	GO:0071559	response to transforming growth factor beta	9/108	234/17073	1.76368e-05	0.0014695	0.00118594	COL3A1/COL1A1/CDKN1C/CDKN1C/CILP/WNT2/UBA52/MXRA5/TGFBR3	9	3-Topic Analysis	Topic k2
		BP	GO:0001701	in utero embryonic development	11/108	363/17073	1.88652e-05	0.00150706	0.00121625	HAND1/IGF2/IGF2/HSD17B2/CDKN1C/CDKN1C/HAND2/PDGFRA/WNT2/HOPX/KRT8	11	3-Topic Analysis	Topic k2
		BP	GO:0034340	response to type I interferon	7/108	131/17073	1.95346e-05	0.00150706	0.00121625	HLA-C/HLA-C/HLA-C/HLA-C/HLA-C/HLA-C/HLA-C	7	3-Topic Analysis	Topic k2
		BP	GO:0060669	embryonic placenta morphogenesis	4/108	27/17073	2.37558e-05	0.00176726	0.00142624	IGF2/IGF2/CDKN1C/CDKN1C	4	3-Topic Analysis	Topic k2
		BP	GO:0072376	protein activation cascade	6/108	93/17073	2.71794e-05	0.00195223	0.00157552	KNG1/F3/C1S/RGCC/C1R/VTN	6	3-Topic Analysis	Topic k2
		BP	GO:0060485	mesenchyme development	9/108	253/17073	3.26261e-05	0.00226534	0.00182821	HAND1/COL1A1/HAND2/RGCC/WNT2/FRZB/HGF/RANBP3L/TGFBR3	9	3-Topic Analysis	Topic k2
		BP	GO:0060325	face morphogenesis	4/108	30/17073	3.65579e-05	0.00234278	0.0018907	COL1A1/PDGFRA/CRISPLD2/MMP2	4	3-Topic Analysis	Topic k2
		BP	GO:0048762	mesenchymal cell differentiation	8/108	198/17073	3.71272e-05	0.00234278	0.0018907	COL1A1/HAND2/RGCC/WNT2/FRZB/HGF/RANBP3L/TGFBR3	8	3-Topic Analysis	Topic k2
		BP	GO:0030199	collagen fibril organization	5/108	60/17073	3.82162e-05	0.00234278	0.0018907	LUM/COL3A1/COL1A1/COL14A1/COL5A1	5	3-Topic Analysis	Topic k2
		BP	GO:0002478	antigen processing and presentation of exogenous peptide antigen	10/108	323/17073	3.84333e-05	0.00234278	0.0018907	B2M/B2M/HLA-C/HLA-C/HLA-C/HLA-C/HLA-C/HLA-C/HLA-C/CTSL	10	3-Topic Analysis	Topic k2
		BP	GO:0071346	cellular response to interferon-gamma	9/108	260/17073	4.03695e-05	0.00234278	0.0018907	B2M/B2M/HLA-C/HLA-C/HLA-C/HLA-C/HLA-C/HLA-C/HLA-C	9	3-Topic Analysis	Topic k2
		BP	GO:0019884	antigen processing and presentation of exogenous antigen	10/108	325/17073	4.04897e-05	0.00234278	0.0018907	B2M/B2M/HLA-C/HLA-C/HLA-C/HLA-C/HLA-C/HLA-C/HLA-C/CTSL	10	3-Topic Analysis	Topic k2
		BP	GO:0048002	antigen processing and presentation of peptide antigen	10/108	335/17073	5.22437e-05	0.00294118	0.00237363	B2M/B2M/HLA-C/HLA-C/HLA-C/HLA-C/HLA-C/HLA-C/HLA-C/CTSL	10	3-Topic Analysis	Topic k2
		BP	GO:0055123	digestive system development	7/108	158/17073	6.48942e-05	0.00355723	0.00287081	COL3A1/IGF2/IGF2/CDKN1C/CDKN1C/PDGFRA/CLMP	7	3-Topic Analysis	Topic k2
		BP	GO:0071514	genetic imprinting	4/108	35/17073	6.81691e-05	0.00364093	0.00293835	IGF2/IGF2/CDKN1C/CDKN1C	4	3-Topic Analysis	Topic k2
		BP	GO:0060323	head morphogenesis	4/108	36/17073	7.63183e-05	0.00397427	0.00320738	COL1A1/PDGFRA/CRISPLD2/MMP2	4	3-Topic Analysis	Topic k2
		BP	GO:0034341	response to interferon-gamma	9/108	286/17073	8.41725e-05	0.00427637	0.00345118	B2M/B2M/HLA-C/HLA-C/HLA-C/HLA-C/HLA-C/HLA-C/HLA-C	9	3-Topic Analysis	Topic k2
		BP	GO:0051897	positive regulation of protein kinase B signaling	7/108	169/17073	9.90874e-05	0.00484827	0.00391272	IGF2/IGF2/FGF7/PDGFRA/F3/HGF/TXN	7	3-Topic Analysis	Topic k2
		BP	GO:0071560	cellular response to transforming growth factor beta stimulus	8/108	228/17073	0.000100084	0.00484827	0.00391272	COL3A1/COL1A1/CDKN1C/CDKN1C/CILP/WNT2/UBA52/TGFBR3	8	3-Topic Analysis	Topic k2
		BP	GO:0030193	regulation of blood coagulation	5/108	75/17073	0.000112026	0.00530343	0.00428005	KNG1/PDGFRA/SERPINE2/F3/VTN	5	3-Topic Analysis	Topic k2
		BP	GO:0019882	antigen processing and presentation	10/108	370/17073	0.000119011	0.00536179	0.00432715	B2M/B2M/HLA-C/HLA-C/HLA-C/HLA-C/HLA-C/HLA-C/HLA-C/CTSL	10	3-Topic Analysis	Topic k2
		BP	GO:1900046	regulation of hemostasis	5/108	76/17073	0.000119317	0.00536179	0.00432715	KNG1/PDGFRA/SERPINE2/F3/VTN	5	3-Topic Analysis	Topic k2
		BP	GO:0048568	embryonic organ development	11/108	446/17073	0.000120981	0.00536179	0.00432715	HAND1/IGF2/IGF2/CDKN1C/CDKN1C/HAND2/PDGFRA/WNT2/FRZB/HOXB7/KRT8	11	3-Topic Analysis	Topic k2
		BP	GO:0030574	collagen catabolic process	4/108	41/17073	0.000128057	0.00555716	0.00448482	CTSL/MMP2/CST3/COL15A1	4	3-Topic Analysis	Topic k2
		BP	GO:0050818	regulation of coagulation	5/108	78/17073	0.000134985	0.00573822	0.00463094	KNG1/PDGFRA/SERPINE2/F3/VTN	5	3-Topic Analysis	Topic k2
		BP	GO:0030324	lung development	7/108	183/17073	0.000162496	0.00671841	0.00542199	FGF7/SFTPD/MME/PDGFRA/CRISPLD2/WNT2/TNC	7	3-Topic Analysis	Topic k2
		BP	GO:0050673	epithelial cell proliferation	10/108	385/17073	0.000164493	0.00671841	0.00542199	IGFBP3/FGF7/CDKN1C/CDKN1C/F3/PRL/RGCC/WNT2/HGF/TGFBR3	10	3-Topic Analysis	Topic k2
		BP	GO:0051098	regulation of binding	10/108	390/17073	0.000182589	0.00709921	0.0057293	SLPI/HAND1/B2M/B2M/HAND2/GREM2/LGALS3/VTN/TXN/TGFBR3	10	3-Topic Analysis	Topic k2
		BP	GO:0060324	face development	4/108	45/17073	0.000184782	0.00709921	0.0057293	COL1A1/PDGFRA/CRISPLD2/MMP2	4	3-Topic Analysis	Topic k2
		BP	GO:0030323	respiratory tube development	7/108	187/17073	0.000185657	0.00709921	0.0057293	FGF7/SFTPD/MME/PDGFRA/CRISPLD2/WNT2/TNC	7	3-Topic Analysis	Topic k2
		BP	GO:0007096	regulation of exit from mitosis	3/108	18/17073	0.000187449	0.00709921	0.0057293	CDKN1C/CDKN1C/RGCC	3	3-Topic Analysis	Topic k2
		BP	GO:0045667	regulation of osteoblast differentiation	6/108	132/17073	0.000191337	0.00711706	0.00574371	CEBPD/IL6ST/HAND2/HGF/CCN4/RANBP3L	6	3-Topic Analysis	Topic k2
		BP	GO:0007431	salivary gland development	4/108	46/17073	0.0002014	0.00727311	0.00586965	FGF7/TGM2/CST3/HGF	4	3-Topic Analysis	Topic k2
		BP	GO:0070542	response to fatty acid	5/108	85/17073	0.000202516	0.00727311	0.00586965	PDK4/PTGER2/TNC/PID1/TGFBR3	5	3-Topic Analysis	Topic k2
		BP	GO:0002576	platelet degranulation	6/108	135/17073	0.000216197	0.00763285	0.00615997	TIMP1/IGF2/IGF2/TIMP3/KNG1/HGF	6	3-Topic Analysis	Topic k2
		BP	GO:0045861	negative regulation of proteolysis	9/108	325/17073	0.000220322	0.00764885	0.00617289	TIMP1/SLPI/TFPI2/TIMP3/KNG1/SERPINE2/VTN/CST3/HGF	9	3-Topic Analysis	Topic k2
		BP	GO:0061041	regulation of wound healing	6/108	137/17073	0.000234137	0.00799521	0.00645241	KNG1/PDGFRA/SERPINE2/F3/VTN/CCN4	6	3-Topic Analysis	Topic k2
		BP	GO:0007596	blood coagulation	9/108	330/17073	0.000246683	0.00828777	0.00668851	COL3A1/TFPI2/COL1A1/KNG1/PDGFRA/SERPINE2/F3/VTN/PF4V1	9	3-Topic Analysis	Topic k2
		BP	GO:0002726	positive regulation of T cell cytokine production	3/108	20/17073	0.000259477	0.0085792	0.00692371	B2M/B2M/IL1R1	3	3-Topic Analysis	Topic k2
		BP	GO:0050817	coagulation	9/108	334/17073	0.000269614	0.00862995	0.00696466	COL3A1/TFPI2/COL1A1/KNG1/PDGFRA/SERPINE2/F3/VTN/PF4V1	9	3-Topic Analysis	Topic k2
		BP	GO:0090287	regulation of cellular response to growth factor stimulus	8/108	264/17073	0.000272843	0.00862995	0.00696466	DCN/CDKN1C/CDKN1C/GREM2/UBA52/VTN/SLIT2/TGFBR3	8	3-Topic Analysis	Topic k2
		BP	GO:0030195	negative regulation of blood coagulation	4/108	50/17073	0.000278769	0.00862995	0.00696466	KNG1/PDGFRA/SERPINE2/VTN	4	3-Topic Analysis	Topic k2
		BP	GO:0010951	negative regulation of endopeptidase activity	7/108	200/17073	0.000280012	0.00862995	0.00696466	TIMP1/SLPI/TFPI2/TIMP3/VTN/CST3/HGF	7	3-Topic Analysis	Topic k2
		BP	GO:0007599	hemostasis	9/108	336/17073	0.000281726	0.00862995	0.00696466	COL3A1/TFPI2/COL1A1/KNG1/PDGFRA/SERPINE2/F3/VTN/PF4V1	9	3-Topic Analysis	Topic k2
		BP	GO:1900047	negative regulation of hemostasis	4/108	51/17073	0.000301031	0.00908764	0.00733404	KNG1/PDGFRA/SERPINE2/VTN	4	3-Topic Analysis	Topic k2
		BP	GO:0050819	negative regulation of coagulation	4/108	52/17073	0.000324539	0.00965736	0.00779382	KNG1/PDGFRA/SERPINE2/VTN	4	3-Topic Analysis	Topic k2
		BP	GO:0030278	regulation of ossification	7/108	206/17073	0.000334945	0.00982661	0.00793041	MGP/CEBPD/IL6ST/HAND2/HGF/CCN4/RANBP3L	7	3-Topic Analysis	Topic k2
		BP	GO:0061138	morphogenesis of a branching epithelium	7/108	207/17073	0.000344887	0.00997777	0.0080524	FGF7/TGM2/WNT2/TNC/HGF/HOXB7/SLIT2	7	3-Topic Analysis	Topic k2
		CC	GO:0031012	extracellular matrix	34/108	490/17712	7.01767e-27	1.29125e-24	9.52926e-25	DCN/TIMP1/LUM/COL3A1/SLPI/S100A6/MGP/TFPI2/TIMP3/MFAP4/FBLN2/COL1A1/EGFL6/KNG1/COL14A1/CILP/TGM2/SERPINE2/F3/CTSL/CRISPLD2/SOD3/DPT/WNT2/LGALS3/TNC/VTN/MMP2/CST3/ADAMTS9/COL5A1/MXRA5/TGFBR3/COL15A1	34	3-Topic Analysis	Topic k2
		CC	GO:0062023	collagen-containing extracellular matrix	31/108	413/17712	1.75794e-25	1.61731e-23	1.19355e-23	DCN/TIMP1/LUM/COL3A1/SLPI/S100A6/MGP/TIMP3/MFAP4/FBLN2/COL1A1/EGFL6/KNG1/COL14A1/CILP/TGM2/SERPINE2/F3/CTSL/SOD3/DPT/WNT2/LGALS3/TNC/VTN/MMP2/CST3/ADAMTS9/COL5A1/MXRA5/COL15A1	31	3-Topic Analysis	Topic k2
		CC	GO:0042612	MHC class I protein complex	9/108	46/17712	7.57809e-12	4.6479e-10	3.43008e-10	B2M/B2M/HLA-C/HLA-C/HLA-C/HLA-C/HLA-C/HLA-C/HLA-C	9	3-Topic Analysis	Topic k2
		CC	GO:0098552	side of membrane	19/108	495/17712	1.41914e-10	6.52804e-09	4.81761e-09	IL1RL1/S100A6/B2M/B2M/HLA-C/HLA-C/HLA-C/HLA-C/HLA-C/HLA-C/HLA-C/PDGFRA/SERPINE2/F3/EEF1A2/ITGA1/WNT2/IL1R1/TGFBR3	19	3-Topic Analysis	Topic k2
		CC	GO:0044420	extracellular matrix component	8/108	53/17712	1.03727e-09	3.81714e-08	2.817e-08	LUM/COL3A1/MFAP4/COL1A1/COL14A1/TNC/COL5A1/COL15A1	8	3-Topic Analysis	Topic k2
		CC	GO:0055038	recycling endosome membrane	9/108	112/17712	2.70901e-08	8.30763e-07	6.13091e-07	B2M/B2M/HLA-C/HLA-C/HLA-C/HLA-C/HLA-C/HLA-C/HLA-C	9	3-Topic Analysis	Topic k2
		CC	GO:0005581	collagen trimer	8/108	89/17712	6.89656e-08	1.67971e-06	1.2396e-06	DCN/LUM/COL3A1/COL1A1/SFTPD/COL14A1/COL5A1/COL15A1	8	3-Topic Analysis	Topic k2
		CC	GO:0005788	endoplasmic reticulum lumen	13/108	321/17712	7.84961e-08	1.67971e-06	1.2396e-06	TIMP1/COL3A1/IGFBP3/COL1A1/B2M/B2M/KNG1/COL14A1/TNC/VTN/CST3/COL5A1/COL15A1	13	3-Topic Analysis	Topic k2
		CC	GO:0005604	basement membrane	8/108	91/17712	8.21595e-08	1.67971e-06	1.2396e-06	TIMP1/TIMP3/EGFL6/TNC/VTN/CST3/COL5A1/COL15A1	8	3-Topic Analysis	Topic k2
		CC	GO:0030670	phagocytic vesicle membrane	9/108	130/17712	9.91277e-08	1.82395e-06	1.34605e-06	B2M/B2M/HLA-C/HLA-C/HLA-C/HLA-C/HLA-C/HLA-C/HLA-C	9	3-Topic Analysis	Topic k2
		CC	GO:0042611	MHC protein complex	9/108	135/17712	1.37218e-07	2.29528e-06	1.69388e-06	B2M/B2M/HLA-C/HLA-C/HLA-C/HLA-C/HLA-C/HLA-C/HLA-C	9	3-Topic Analysis	Topic k2
		CC	GO:0012507	ER to Golgi transport vesicle membrane	9/108	140/17712	1.87465e-07	2.87447e-06	2.12132e-06	B2M/B2M/HLA-C/HLA-C/HLA-C/HLA-C/HLA-C/HLA-C/HLA-C	9	3-Topic Analysis	Topic k2
		CC	GO:0030134	COPII-coated ER to Golgi transport vesicle	9/108	155/17712	4.45801e-07	6.3098e-06	4.65654e-06	B2M/B2M/HLA-C/HLA-C/HLA-C/HLA-C/HLA-C/HLA-C/HLA-C	9	3-Topic Analysis	Topic k2
		CC	GO:0031901	early endosome membrane	9/108	181/17712	1.63427e-06	2.06398e-05	1.52319e-05	B2M/B2M/HLA-C/HLA-C/HLA-C/HLA-C/HLA-C/HLA-C/HLA-C	9	3-Topic Analysis	Topic k2
		CC	GO:0034774	secretory granule lumen	12/108	354/17712	1.68259e-06	2.06398e-05	1.52319e-05	TIMP1/FTL/SLPI/IGF2/IGF2/TIMP3/B2M/B2M/KNG1/CRISPLD2/HGF/CXCL1	12	3-Topic Analysis	Topic k2
		CC	GO:0045335	phagocytic vesicle	9/108	185/17712	1.95853e-06	2.18805e-05	1.61475e-05	B2M/B2M/HLA-C/HLA-C/HLA-C/HLA-C/HLA-C/HLA-C/HLA-C	9	3-Topic Analysis	Topic k2
		CC	GO:0009897	external side of plasma membrane	10/108	240/17712	2.09705e-06	2.18805e-05	1.61475e-05	IL1RL1/B2M/B2M/PDGFRA/SERPINE2/F3/ITGA1/WNT2/IL1R1/TGFBR3	10	3-Topic Analysis	Topic k2
		CC	GO:0030660	Golgi-associated vesicle membrane	9/108	187/17712	2.14048e-06	2.18805e-05	1.61475e-05	B2M/B2M/HLA-C/HLA-C/HLA-C/HLA-C/HLA-C/HLA-C/HLA-C	9	3-Topic Analysis	Topic k2
		CC	GO:0060205	cytoplasmic vesicle lumen	12/108	372/17712	2.81172e-06	2.44786e-05	1.80649e-05	TIMP1/FTL/SLPI/IGF2/IGF2/TIMP3/B2M/B2M/KNG1/CRISPLD2/HGF/CXCL1	12	3-Topic Analysis	Topic k2
		CC	GO:0031983	vesicle lumen	12/108	373/17712	2.89054e-06	2.44786e-05	1.80649e-05	TIMP1/FTL/SLPI/IGF2/IGF2/TIMP3/B2M/B2M/KNG1/CRISPLD2/HGF/CXCL1	12	3-Topic Analysis	Topic k2
		CC	GO:0005583	fibrillar collagen trimer	4/108	17/17712	2.92679e-06	2.44786e-05	1.80649e-05	LUM/COL3A1/COL1A1/COL5A1	4	3-Topic Analysis	Topic k2
		CC	GO:0098643	banded collagen fibril	4/108	17/17712	2.92679e-06	2.44786e-05	1.80649e-05	LUM/COL3A1/COL1A1/COL5A1	4	3-Topic Analysis	Topic k2
		CC	GO:1904724	tertiary granule lumen	6/108	67/17712	3.29711e-06	2.57682e-05	1.90166e-05	FTH1/B2M/B2M/METTL7A/CST3/CXCL1	6	3-Topic Analysis	Topic k2
		CC	GO:0030662	coated vesicle membrane	10/108	253/17712	3.36107e-06	2.57682e-05	1.90166e-05	B2M/B2M/HLA-C/HLA-C/HLA-C/HLA-C/HLA-C/HLA-C/HLA-C/CHRM2	10	3-Topic Analysis	Topic k2
		CC	GO:0030666	endocytic vesicle membrane	10/108	267/17712	5.41782e-06	3.98751e-05	2.94273e-05	B2M/B2M/HLA-C/HLA-C/HLA-C/HLA-C/HLA-C/HLA-C/HLA-C/UBA52	10	3-Topic Analysis	Topic k2
		CC	GO:0055037	recycling endosome	9/108	212/17712	5.9755e-06	4.22881e-05	3.12081e-05	B2M/B2M/HLA-C/HLA-C/HLA-C/HLA-C/HLA-C/HLA-C/HLA-C	9	3-Topic Analysis	Topic k2
		CC	GO:0071556	integral component of lumenal side of endoplasmic reticulum membrane	7/108	117/17712	7.36584e-06	4.84041e-05	3.57216e-05	HLA-C/HLA-C/HLA-C/HLA-C/HLA-C/HLA-C/HLA-C	7	3-Topic Analysis	Topic k2
		CC	GO:0098553	lumenal side of endoplasmic reticulum membrane	7/108	117/17712	7.36584e-06	4.84041e-05	3.57216e-05	HLA-C/HLA-C/HLA-C/HLA-C/HLA-C/HLA-C/HLA-C	7	3-Topic Analysis	Topic k2
		CC	GO:0030135	coated vesicle	11/108	348/17712	9.06851e-06	5.75382e-05	4.24624e-05	SFTPD/B2M/B2M/HLA-C/HLA-C/HLA-C/HLA-C/HLA-C/HLA-C/HLA-C/CHRM2	11	3-Topic Analysis	Topic k2
		CC	GO:0005798	Golgi-associated vesicle	9/108	232/17712	1.2345e-05	7.50512e-05	5.53868e-05	B2M/B2M/HLA-C/HLA-C/HLA-C/HLA-C/HLA-C/HLA-C/HLA-C	9	3-Topic Analysis	Topic k2
		CC	GO:0098644	complex of collagen trimers	4/108	24/17712	1.26445e-05	7.50512e-05	5.53868e-05	LUM/COL3A1/COL1A1/COL5A1	4	3-Topic Analysis	Topic k2
		CC	GO:0030176	integral component of endoplasmic reticulum membrane	9/108	235/17712	1.36781e-05	7.8649e-05	5.80418e-05	B2M/B2M/HLA-C/HLA-C/HLA-C/HLA-C/HLA-C/HLA-C/HLA-C	9	3-Topic Analysis	Topic k2
		CC	GO:0031227	intrinsic component of endoplasmic reticulum membrane	9/108	241/17712	1.6716e-05	9.32046e-05	6.87837e-05	B2M/B2M/HLA-C/HLA-C/HLA-C/HLA-C/HLA-C/HLA-C/HLA-C	9	3-Topic Analysis	Topic k2
		CC	GO:0030139	endocytic vesicle	11/108	400/17712	3.29411e-05	0.000175973	0.000129866	SFTPD/B2M/B2M/HLA-C/HLA-C/HLA-C/HLA-C/HLA-C/HLA-C/HLA-C/UBA52	11	3-Topic Analysis	Topic k2
		CC	GO:0031091	platelet alpha granule	6/108	100/17712	3.34731e-05	0.000175973	0.000129866	TIMP1/IGF2/IGF2/KNG1/SERPINE2/HGF	6	3-Topic Analysis	Topic k2
		CC	GO:0031904	endosome lumen	4/108	32/17712	4.12143e-05	0.000210651	0.000155457	B2M/B2M/CTSL/PRL	4	3-Topic Analysis	Topic k2
		CC	GO:0030658	transport vesicle membrane	9/108	277/17712	4.97915e-05	0.000247612	0.000182734	B2M/B2M/HLA-C/HLA-C/HLA-C/HLA-C/HLA-C/HLA-C/HLA-C	9	3-Topic Analysis	Topic k2
		CC	GO:0031093	platelet alpha granule lumen	5/108	70/17712	6.78236e-05	0.000328409	0.000242361	TIMP1/IGF2/IGF2/KNG1/HGF	5	3-Topic Analysis	Topic k2
		CC	GO:0030133	transport vesicle	11/108	449/17712	9.3069e-05	0.000439095	0.000324046	B2M/B2M/MME/HLA-C/HLA-C/HLA-C/HLA-C/HLA-C/HLA-C/HLA-C/CRISPLD2	11	3-Topic Analysis	Topic k2
		CC	GO:0005769	early endosome	10/108	392/17712	0.000141653	0.000651603	0.000480874	B2M/B2M/MME/HLA-C/HLA-C/HLA-C/HLA-C/HLA-C/HLA-C/HLA-C	10	3-Topic Analysis	Topic k2
		CC	GO:0070820	tertiary granule	7/108	200/17712	0.00022443	0.0010072	0.000743297	FTH1/B2M/B2M/METTL7A/LGALS3/CST3/CXCL1	7	3-Topic Analysis	Topic k2
		CC	GO:0035580	specific granule lumen	4/108	78/17712	0.00131867	0.00577704	0.00426337	SLPI/B2M/B2M/CXCL1	4	3-Topic Analysis	Topic k2
		CC	GO:0044754	autolysosome	2/108	10/17712	0.00160561	0.00687053	0.00507035	FTL/FTH1	2	3-Topic Analysis	Topic k2
		CC	GO:0005771	multivesicular body	3/108	42/17712	0.00212916	0.00890376	0.00657086	TPT1/CTSL/CST3	3	3-Topic Analysis	Topic k2
		MF	GO:0005201	extracellular matrix structural constituent	16/106	183/17050	2.54418e-14	4.85938e-12	3.56185e-12	DCN/LUM/COL3A1/MGP/TFPI2/MFAP4/FBLN2/COL1A1/COL14A1/CILP/DPT/TNC/VTN/COL5A1/MXRA5/COL15A1	16	3-Topic Analysis	Topic k2
		MF	GO:0008201	heparin binding	11/106	161/17050	4.84893e-09	4.05753e-07	2.9741e-07	FGF7/KNG1/SERPINE2/CRISPLD2/SOD3/GREM2/VTN/PF4V1/COL5A1/SLIT2/TGFBR3	11	3-Topic Analysis	Topic k2
		MF	GO:0005539	glycosaminoglycan binding	12/106	208/17050	6.37308e-09	4.05753e-07	2.9741e-07	DCN/FGF7/KNG1/SERPINE2/CRISPLD2/SOD3/GREM2/VTN/PF4V1/COL5A1/SLIT2/TGFBR3	12	3-Topic Analysis	Topic k2
		MF	GO:0019838	growth factor binding	9/106	132/17050	1.3229e-07	6.31687e-06	4.63017e-06	COL3A1/IGFBP3/COL1A1/IL6ST/PDGFRA/IL1R1/COL5A1/CCN4/TGFBR3	9	3-Topic Analysis	Topic k2
		MF	GO:1901681	sulfur compound binding	11/106	233/17050	2.17974e-07	8.32659e-06	6.10326e-06	FGF7/KNG1/SERPINE2/CRISPLD2/SOD3/GREM2/VTN/PF4V1/COL5A1/SLIT2/TGFBR3	11	3-Topic Analysis	Topic k2
		MF	GO:0048407	platelet-derived growth factor binding	4/106	11/17050	4.50354e-07	1.43363e-05	1.05083e-05	COL3A1/COL1A1/PDGFRA/COL5A1	4	3-Topic Analysis	Topic k2
		MF	GO:0042605	peptide antigen binding	7/106	114/17050	7.00969e-06	0.000183648	0.000134611	HLA-C/HLA-C/HLA-C/HLA-C/HLA-C/HLA-C/HLA-C	7	3-Topic Analysis	Topic k2
		MF	GO:0005518	collagen binding	6/106	76/17050	7.69204e-06	0.000183648	0.000134611	DCN/LUM/COL14A1/CTSL/ITGA1/VTN	6	3-Topic Analysis	Topic k2
		MF	GO:0030020	extracellular matrix structural constituent conferring tensile strength	5/106	47/17050	1.05266e-05	0.000223398	0.000163747	COL3A1/COL1A1/COL14A1/COL5A1/COL15A1	5	3-Topic Analysis	Topic k2
		MF	GO:0003823	antigen binding	7/106	140/17050	2.68133e-05	0.000512134	0.000375386	HLA-C/HLA-C/HLA-C/HLA-C/HLA-C/HLA-C/HLA-C	7	3-Topic Analysis	Topic k2
		MF	GO:0008083	growth factor activity	7/106	144/17050	3.21402e-05	0.00055807	0.000409057	TIMP1/PROK1/IGF2/IGF2/FGF7/HGF/CXCL1	7	3-Topic Analysis	Topic k2
		MF	GO:0048018	receptor ligand activity	11/106	420/17050	6.05552e-05	0.000963837	0.000706477	TIMP1/PROK1/IGF2/IGF2/CXCL14/FGF7/GREM2/WNT2/LGALS3/HGF/CXCL1	11	3-Topic Analysis	Topic k2
		MF	GO:0004857	enzyme inhibitor activity	10/106	353/17050	6.97015e-05	0.00102408	0.000750632	TIMP1/SLPI/TIMP3/CDKN1C/CDKN1C/KNG1/SERPINE2/LGALS3/CST3/SLIT2	10	3-Topic Analysis	Topic k2
		MF	GO:0043394	proteoglycan binding	4/106	37/17050	7.95902e-05	0.00108584	0.000795902	CTSL/TNC/COL5A1/SLIT2	4	3-Topic Analysis	Topic k2
		MF	GO:0030545	receptor regulator activity	11/106	450/17050	0.000111823	0.00142388	0.00104368	TIMP1/PROK1/IGF2/IGF2/CXCL14/FGF7/GREM2/WNT2/LGALS3/HGF/CXCL1	11	3-Topic Analysis	Topic k2
		MF	GO:0005178	integrin binding	6/106	124/17050	0.000123513	0.0014506	0.00106327	COL3A1/IGF2/IGF2/EGFL6/VTN/COL5A1	6	3-Topic Analysis	Topic k2
		MF	GO:0042277	peptide binding	9/106	308/17050	0.000129111	0.0014506	0.00106327	MME/HLA-C/HLA-C/HLA-C/HLA-C/HLA-C/HLA-C/HLA-C/CST3	9	3-Topic Analysis	Topic k2
		MF	GO:0050840	extracellular matrix binding	4/106	43/17050	0.000144523	0.00153354	0.00112406	DCN/LGALS3/VTN/SLIT2	4	3-Topic Analysis	Topic k2
		MF	GO:0033218	amide binding	9/106	358/17050	0.000393477	0.00381667	0.00279756	MME/HLA-C/HLA-C/HLA-C/HLA-C/HLA-C/HLA-C/HLA-C/CST3	9	3-Topic Analysis	Topic k2
		MF	GO:0004866	endopeptidase inhibitor activity	6/106	154/17050	0.000399651	0.00381667	0.00279756	TIMP1/SLPI/TIMP3/KNG1/SERPINE2/CST3	6	3-Topic Analysis	Topic k2
		MF	GO:0061135	endopeptidase regulator activity	6/106	159/17050	0.000473651	0.00430797	0.00315767	TIMP1/SLPI/TIMP3/KNG1/SERPINE2/CST3	6	3-Topic Analysis	Topic k2
		MF	GO:0030414	peptidase inhibitor activity	6/106	161/17050	0.000506076	0.00439366	0.00322048	TIMP1/SLPI/TIMP3/KNG1/SERPINE2/CST3	6	3-Topic Analysis	Topic k2
		MF	GO:0042056	chemoattractant activity	3/106	31/17050	0.000924965	0.00768123	0.00563022	FGF7/LGALS3/HGF	3	3-Topic Analysis	Topic k2
		MF	GO:0046332	SMAD binding	4/106	75/17050	0.0012224	0.00972826	0.00713066	COL3A1/RGCC/RANBP3L/TGFBR3	4	3-Topic Analysis	Topic k2
4-Topic Analysis	Topic k4 (pink)	BP	GO:0035019	somatic stem cell population maintenance	17/101	81/17073	3.06979e-22	6.69522e-19	5.61934e-19	POU5F1/POU5F1/POU5F1/POU5F1/POU5F1/POU5F1/POU5F1/LIN28A/SOX2/TDGF1/ZSCAN10/EPHA1/EPHA1/DPPA4/SFRP1/ZIC3/FOXD3	17	4-Topic Analysis	Topic k4
		BP	GO:0019827	stem cell population maintenance	18/101	174/17073	1.03418e-17	9.24877e-15	7.76255e-15	POU5F1/POU5F1/POU5F1/POU5F1/POU5F1/POU5F1/POU5F1/LIN28A/SOX2/TDGF1/ZSCAN10/EPHA1/EPHA1/NODAL/DPPA4/SFRP1/ZIC3/FOXD3	18	4-Topic Analysis	Topic k4
		BP	GO:0098727	maintenance of cell number	18/101	176/17073	1.27218e-17	9.24877e-15	7.76255e-15	POU5F1/POU5F1/POU5F1/POU5F1/POU5F1/POU5F1/POU5F1/LIN28A/SOX2/TDGF1/ZSCAN10/EPHA1/EPHA1/NODAL/DPPA4/SFRP1/ZIC3/FOXD3	18	4-Topic Analysis	Topic k4
		BP	GO:0001714	endodermal cell fate specification	8/101	15/17073	7.0323e-15	3.83436e-12	3.2182e-12	POU5F1/POU5F1/POU5F1/POU5F1/POU5F1/POU5F1/POU5F1/SOX2	8	4-Topic Analysis	Topic k4
		BP	GO:0009786	regulation of asymmetric cell division	7/101	11/17073	6.6441e-14	2.89816e-11	2.43244e-11	POU5F1/POU5F1/POU5F1/POU5F1/POU5F1/POU5F1/POU5F1	7	4-Topic Analysis	Topic k4
		BP	GO:0060795	cell fate commitment involved in formation of primary germ layer	10/101	48/17073	1.80631e-13	6.56595e-11	5.51084e-11	POU5F1/POU5F1/POU5F1/POU5F1/POU5F1/POU5F1/POU5F1/SOX2/NODAL/SFRP2	10	4-Topic Analysis	Topic k4
		BP	GO:0001711	endodermal cell fate commitment	8/101	22/17073	3.37773e-13	1.0524e-10	8.83289e-11	POU5F1/POU5F1/POU5F1/POU5F1/POU5F1/POU5F1/POU5F1/SOX2	8	4-Topic Analysis	Topic k4
		BP	GO:0001708	cell fate specification	11/101	85/17073	2.63993e-12	7.19712e-10	6.04059e-10	POU5F1/POU5F1/POU5F1/POU5F1/POU5F1/POU5F1/POU5F1/SOX2/ESRP1/NODAL/SFRP2	11	4-Topic Analysis	Topic k4
		BP	GO:0060969	negative regulation of gene silencing	8/101	29/17073	4.38229e-12	1.06198e-09	8.91322e-10	POU5F1/POU5F1/POU5F1/POU5F1/POU5F1/POU5F1/POU5F1/HMGA1	8	4-Topic Analysis	Topic k4
		BP	GO:0060965	negative regulation of gene silencing by miRNA	7/101	20/17073	1.49436e-11	3.25921e-09	2.73547e-09	POU5F1/POU5F1/POU5F1/POU5F1/POU5F1/POU5F1/POU5F1	7	4-Topic Analysis	Topic k4
		BP	GO:0035987	endodermal cell differentiation	9/101	52/17073	1.83901e-11	3.64625e-09	3.06032e-09	POU5F1/POU5F1/POU5F1/POU5F1/POU5F1/POU5F1/POU5F1/SOX2/NODAL	9	4-Topic Analysis	Topic k4
		BP	GO:0060149	negative regulation of posttranscriptional gene silencing	7/101	22/17073	3.256e-11	5.46256e-09	4.58476e-09	POU5F1/POU5F1/POU5F1/POU5F1/POU5F1/POU5F1/POU5F1	7	4-Topic Analysis	Topic k4
		BP	GO:0060967	negative regulation of gene silencing by RNA	7/101	22/17073	3.256e-11	5.46256e-09	4.58476e-09	POU5F1/POU5F1/POU5F1/POU5F1/POU5F1/POU5F1/POU5F1	7	4-Topic Analysis	Topic k4
		BP	GO:0016458	gene silencing	14/101	218/17073	3.88317e-11	6.04942e-09	5.07731e-09	POU5F1/POU5F1/POU5F1/POU5F1/POU5F1/POU5F1/POU5F1/LIN28A/HMGA1/TRIM71/MYCN/HMGB1/HELLS/HNRNPA2B1	14	4-Topic Analysis	Topic k4
		BP	GO:0001706	endoderm formation	9/101	59/17073	6.07074e-11	8.82685e-09	7.40843e-09	POU5F1/POU5F1/POU5F1/POU5F1/POU5F1/POU5F1/POU5F1/SOX2/NODAL	9	4-Topic Analysis	Topic k4
		BP	GO:0042789	mRNA transcription by RNA polymerase II	7/101	24/17073	6.54425e-11	8.92063e-09	7.48714e-09	POU5F1/POU5F1/POU5F1/POU5F1/POU5F1/POU5F1/POU5F1	7	4-Topic Analysis	Topic k4
		BP	GO:0060968	regulation of gene silencing	11/101	115/17073	7.61075e-11	9.76414e-09	8.19511e-09	POU5F1/POU5F1/POU5F1/POU5F1/POU5F1/POU5F1/POU5F1/LIN28A/HMGA1/TRIM71/MYCN	11	4-Topic Analysis	Topic k4
		BP	GO:0060964	regulation of gene silencing by miRNA	10/101	90/17073	1.28795e-10	1.56057e-08	1.30979e-08	POU5F1/POU5F1/POU5F1/POU5F1/POU5F1/POU5F1/POU5F1/LIN28A/TRIM71/MYCN	10	4-Topic Analysis	Topic k4
		BP	GO:0008356	asymmetric cell division	7/101	27/17073	1.65497e-10	1.77717e-08	1.49159e-08	POU5F1/POU5F1/POU5F1/POU5F1/POU5F1/POU5F1/POU5F1	7	4-Topic Analysis	Topic k4
		BP	GO:0040029	regulation of gene expression, epigenetic	15/101	292/17073	1.74067e-10	1.77717e-08	1.49159e-08	POU5F1/POU5F1/POU5F1/POU5F1/POU5F1/POU5F1/POU5F1/LIN28A/HMGA1/TRIM71/DNMT3B/MYCN/HMGB1/HELLS/HNRNPA2B1	15	4-Topic Analysis	Topic k4
		BP	GO:0060147	regulation of posttranscriptional gene silencing	10/101	93/17073	1.79265e-10	1.77717e-08	1.49159e-08	POU5F1/POU5F1/POU5F1/POU5F1/POU5F1/POU5F1/POU5F1/LIN28A/TRIM71/MYCN	10	4-Topic Analysis	Topic k4
		BP	GO:0060966	regulation of gene silencing by RNA	10/101	93/17073	1.79265e-10	1.77717e-08	1.49159e-08	POU5F1/POU5F1/POU5F1/POU5F1/POU5F1/POU5F1/POU5F1/LIN28A/TRIM71/MYCN	10	4-Topic Analysis	Topic k4
		BP	GO:0035195	gene silencing by miRNA	11/101	128/17073	2.44365e-10	2.31721e-08	1.94485e-08	POU5F1/POU5F1/POU5F1/POU5F1/POU5F1/POU5F1/POU5F1/LIN28A/TRIM71/MYCN/HNRNPA2B1	11	4-Topic Analysis	Topic k4
		BP	GO:0035194	posttranscriptional gene silencing by RNA	11/101	133/17073	3.69798e-10	3.36054e-08	2.82052e-08	POU5F1/POU5F1/POU5F1/POU5F1/POU5F1/POU5F1/POU5F1/LIN28A/TRIM71/MYCN/HNRNPA2B1	11	4-Topic Analysis	Topic k4
		BP	GO:0016441	posttranscriptional gene silencing	11/101	134/17073	4.00917e-10	3.4976e-08	2.93555e-08	POU5F1/POU5F1/POU5F1/POU5F1/POU5F1/POU5F1/POU5F1/LIN28A/TRIM71/MYCN/HNRNPA2B1	11	4-Topic Analysis	Topic k4
		BP	GO:0009299	mRNA transcription	7/101	31/17073	4.80684e-10	4.0322e-08	3.38425e-08	POU5F1/POU5F1/POU5F1/POU5F1/POU5F1/POU5F1/POU5F1	7	4-Topic Analysis	Topic k4
		BP	GO:0007369	gastrulation	12/101	186/17073	1.00346e-09	8.10571e-08	6.80317e-08	POU5F1/POU5F1/POU5F1/POU5F1/POU5F1/POU5F1/POU5F1/SOX2/OTX2/NODAL/SFRP1/SFRP2	12	4-Topic Analysis	Topic k4
		BP	GO:0007492	endoderm development	9/101	83/17073	1.41299e-09	1.10062e-07	9.23756e-08	POU5F1/POU5F1/POU5F1/POU5F1/POU5F1/POU5F1/POU5F1/SOX2/NODAL	9	4-Topic Analysis	Topic k4
		BP	GO:0031047	gene silencing by RNA	11/101	160/17073	2.66557e-09	2.0047e-07	1.68255e-07	POU5F1/POU5F1/POU5F1/POU5F1/POU5F1/POU5F1/POU5F1/LIN28A/TRIM71/MYCN/HNRNPA2B1	11	4-Topic Analysis	Topic k4
		BP	GO:0001704	formation of primary germ layer	10/101	129/17073	4.57949e-09	3.32929e-07	2.79429e-07	POU5F1/POU5F1/POU5F1/POU5F1/POU5F1/POU5F1/POU5F1/SOX2/NODAL/SFRP2	10	4-Topic Analysis	Topic k4
		BP	GO:0001824	blastocyst development	9/101	112/17073	2.05121e-08	1.44312e-06	1.21122e-06	POU5F1/POU5F1/POU5F1/POU5F1/POU5F1/POU5F1/POU5F1/NASP/NODAL	9	4-Topic Analysis	Topic k4
		BP	GO:0071824	protein-DNA complex subunit organization	11/101	199/17073	2.60602e-08	1.77617e-06	1.49075e-06	HMGA1/SET/NASP/HMGB1/PTMA/NPM1/CENPF/TERF1/CENPV/HMGB2/HELLS	11	4-Topic Analysis	Topic k4
		BP	GO:0045165	cell fate commitment	12/101	250/17073	2.81024e-08	1.85731e-06	1.55885e-06	POU5F1/POU5F1/POU5F1/POU5F1/POU5F1/POU5F1/POU5F1/SOX2/ESRP1/NODAL/SFRP1/SFRP2	12	4-Topic Analysis	Topic k4
		BP	GO:0051302	regulation of cell division	9/101	169/17073	7.05935e-07	4.39899e-05	3.69209e-05	POU5F1/POU5F1/POU5F1/POU5F1/POU5F1/POU5F1/POU5F1/SFRP2/CENPV	9	4-Topic Analysis	Topic k4
		BP	GO:0065004	protein-DNA complex assembly	9/101	169/17073	7.05935e-07	4.39899e-05	3.69209e-05	SET/NASP/HMGB1/NPM1/CENPF/TERF1/CENPV/HMGB2/HELLS	9	4-Topic Analysis	Topic k4
		BP	GO:0071103	DNA conformation change	10/101	235/17073	1.29579e-06	7.85031e-05	6.58881e-05	HMGA1/SET/NASP/HMGB1/NPM1/HMGB3/CENPV/HMGB2/HELLS/HNRNPA2B1	10	4-Topic Analysis	Topic k4
		BP	GO:0031497	chromatin assembly	7/101	101/17073	2.24315e-06	0.000132225	0.000110977	HMGA1/SET/NASP/NPM1/CENPV/HMGB2/HELLS	7	4-Topic Analysis	Topic k4
		BP	GO:0032069	regulation of nuclease activity	4/101	23/17073	9.36987e-06	0.000537781	0.000451363	HMGB1/NPM1/TERF1/HMGB2	4	4-Topic Analysis	Topic k4
		BP	GO:0006333	chromatin assembly or disassembly	7/101	126/17073	9.76229e-06	0.000545937	0.000458209	HMGA1/SET/NASP/NPM1/CENPV/HMGB2/HELLS	7	4-Topic Analysis	Topic k4
		BP	GO:0006323	DNA packaging	7/101	143/17073	2.22675e-05	0.00121414	0.00101903	HMGA1/SET/NASP/NPM1/CENPV/HMGB2/HELLS	7	4-Topic Analysis	Topic k4
		BP	GO:0001701	in utero embryonic development	10/101	363/17073	5.75639e-05	0.00305127	0.00256095	POU5F1/POU5F1/POU5F1/POU5F1/POU5F1/POU5F1/POU5F1/NASP/NODAL/FOXD3	10	4-Topic Analysis	Topic k4
		BP	GO:0034728	nucleosome organization	6/101	114/17073	5.87589e-05	0.00305127	0.00256095	HMGA1/SET/NASP/PTMA/NPM1/HMGB2	6	4-Topic Analysis	Topic k4
		BP	GO:0060766	negative regulation of androgen receptor signaling pathway	3/101	15/17073	8.68274e-05	0.00440396	0.00369627	NODAL/SFRP1/FOXH1	3	4-Topic Analysis	Topic k4
		BP	GO:0034508	centromere complex assembly	4/101	40/17073	8.95228e-05	0.00443748	0.00372441	NPM1/CENPF/CENPV/HELLS	4	4-Topic Analysis	Topic k4
		BP	GO:0070828	heterochromatin organization	3/101	16/17073	0.000106406	0.00507654	0.00426077	HMGA1/CENPV/HELLS	3	4-Topic Analysis	Topic k4
		BP	GO:2001251	negative regulation of chromosome organization	6/101	127/17073	0.000107071	0.00507654	0.00426077	HMGA1/DNMT3B/SET/USP44/CENPF/TERF1	6	4-Topic Analysis	Topic k4
		BP	GO:0055119	relaxation of cardiac muscle	3/101	17/17073	0.000128652	0.00593363	0.00498013	ATP1A2/CHGA/CHGA	3	4-Topic Analysis	Topic k4
		BP	GO:0035196	production of miRNAs involved in gene silencing by miRNA	4/101	44/17073	0.000130589	0.00593363	0.00498013	LIN28A/TRIM71/MYCN/HNRNPA2B1	4	4-Topic Analysis	Topic k4
		BP	GO:0009952	anterior/posterior pattern specification	7/101	191/17073	0.000139257	0.00619835	0.00520232	TDGF1/OTX2/NODAL/SFRP1/ZIC3/SFRP2/FOXH1	7	4-Topic Analysis	Topic k4
		BP	GO:0008584	male gonad development	6/101	136/17073	0.000155959	0.00680294	0.00570975	UTF1/NASP/SFRP1/SFRP2/HMGB2/MGST1	6	4-Topic Analysis	Topic k4
		BP	GO:0046546	development of primary male sexual characteristics	6/101	137/17073	0.00016233	0.00694199	0.00582646	UTF1/NASP/SFRP1/SFRP2/HMGB2/MGST1	6	4-Topic Analysis	Topic k4
		BP	GO:0031050	dsRNA processing	4/101	47/17073	0.000169267	0.00696548	0.00584617	LIN28A/TRIM71/MYCN/HNRNPA2B1	4	4-Topic Analysis	Topic k4
		BP	GO:0070918	production of small RNA involved in gene silencing by RNA	4/101	47/17073	0.000169267	0.00696548	0.00584617	LIN28A/TRIM71/MYCN/HNRNPA2B1	4	4-Topic Analysis	Topic k4
		BP	GO:0051348	negative regulation of transferase activity	8/101	276/17073	0.000232514	0.009391	0.00788192	USP44/EPHA1/EPHA1/NPM1/SFRP1/SFRP2/TERF1/APOE	8	4-Topic Analysis	Topic k4
		BP	GO:0032392	DNA geometric change	5/101	95/17073	0.000249309	0.00988622	0.00829756	HMGA1/HMGB1/HMGB3/HMGB2/HNRNPA2B1	5	4-Topic Analysis	Topic k4
		BP	GO:0006338	chromatin remodeling	6/101	149/17073	0.00025609	0.00997378	0.00837105	HMGA1/NASP/PTMA/NPM1/CENPV/HELLS	6	4-Topic Analysis	Topic k4
		MF	GO:0035198	miRNA binding	11/97	36/17050	6.02067e-17	1.55333e-14	1.35624e-14	POU5F1/POU5F1/POU5F1/POU5F1/POU5F1/POU5F1/POU5F1/LIN28A/SOX2/TRIM71/HNRNPA2B1	11	4-Topic Analysis	Topic k4
		MF	GO:0061980	regulatory RNA binding	11/97	42/17050	4.17178e-16	5.38159e-14	4.69874e-14	POU5F1/POU5F1/POU5F1/POU5F1/POU5F1/POU5F1/POU5F1/LIN28A/SOX2/TRIM71/HNRNPA2B1	11	4-Topic Analysis	Topic k4
		MF	GO:0008301	DNA binding, bending	4/97	17/17050	2.21335e-06	0.000190348	0.000166196	HMGB1/TERF1/HMGB3/HMGB2	4	4-Topic Analysis	Topic k4
		MF	GO:0001227	DNA-binding transcription repressor activity, RNA polymerase II-specific	8/97	238/17050	6.36184e-05	0.00398805	0.00348202	POU5F1/POU5F1/POU5F1/POU5F1/POU5F1/POU5F1/POU5F1/FOXD3	8	4-Topic Analysis	Topic k4
		MF	GO:0070182	DNA polymerase binding	3/97	15/17050	7.72878e-05	0.00398805	0.00348202	HMGB1/HSP90AB1/PTGES3	3	4-Topic Analysis	Topic k4
		MF	GO:0000400	four-way junction DNA binding	3/97	16/17050	9.47312e-05	0.00407344	0.00355657	HMGB1/HMGB3/HMGB2	3	4-Topic Analysis	Topic k4
		MF	GO:0044389	ubiquitin-like protein ligase binding	10/97	333/17050	0.000117348	0.00432512	0.00377632	POU5F1/POU5F1/POU5F1/POU5F1/POU5F1/POU5F1/POU5F1/UBE2C/HSP90AB1	9	4-Topic Analysis	Topic k4
		MF	GO:0000217	DNA secondary structure binding	3/97	23/17050	0.000291053	0.00938645	0.00819543	HMGB1/HMGB3/HMGB2	3	4-Topic Analysis	Topic k4
	Topic k2 (purple)	BP	GO:0006613	cotranslational protein targeting to membrane	34/104	113/17073	6.90852e-50	1.31124e-46	1.1759e-46	RPS18/RPS18/RPS18/RPS18/RPS18/RPS18/RPL28/RPS2/RPL10/RPL23A/RPS16/RPL13/RPS19/RPL32/RPS4X/RPL37A/RPL26/RPS12/RPLP1/RPS6/RPL27/RPS14/UBA52/RPS8/RPL13A/RPL30/RPL18/RPS23/RPL19/SSR2/RPL6/RPS5/RPL10A/RPS27	34	4-Topic Analysis	Topic k2
		BP	GO:0045047	protein targeting to ER	34/104	116/17073	1.95355e-49	1.85392e-46	1.66257e-46	RPS18/RPS18/RPS18/RPS18/RPS18/RPS18/RPL28/RPS2/RPL10/RPL23A/RPS16/RPL13/RPS19/RPL32/RPS4X/RPL37A/RPL26/RPS12/RPLP1/RPS6/RPL27/RPS14/UBA52/RPS8/RPL13A/RPL30/RPL18/HSPA5/RPS23/RPL19/RPL6/RPS5/RPL10A/RPS27	34	4-Topic Analysis	Topic k2
		BP	GO:0072599	establishment of protein localization to endoplasmic reticulum	34/104	120/17073	7.43648e-49	4.70481e-46	4.21922e-46	RPS18/RPS18/RPS18/RPS18/RPS18/RPS18/RPL28/RPS2/RPL10/RPL23A/RPS16/RPL13/RPS19/RPL32/RPS4X/RPL37A/RPL26/RPS12/RPLP1/RPS6/RPL27/RPS14/UBA52/RPS8/RPL13A/RPL30/RPL18/HSPA5/RPS23/RPL19/RPL6/RPS5/RPL10A/RPS27	34	4-Topic Analysis	Topic k2
		BP	GO:0006614	SRP-dependent cotranslational protein targeting to membrane	33/104	110/17073	2.48241e-48	1.17791e-45	1.05633e-45	RPS18/RPS18/RPS18/RPS18/RPS18/RPS18/RPL28/RPS2/RPL10/RPL23A/RPS16/RPL13/RPS19/RPL32/RPS4X/RPL37A/RPL26/RPS12/RPLP1/RPS6/RPL27/RPS14/UBA52/RPS8/RPL13A/RPL30/RPL18/RPS23/RPL19/RPL6/RPS5/RPL10A/RPS27	33	4-Topic Analysis	Topic k2
		BP	GO:0070972	protein localization to endoplasmic reticulum	34/104	136/17073	9.61147e-47	3.64851e-44	3.27195e-44	RPS18/RPS18/RPS18/RPS18/RPS18/RPS18/RPL28/RPS2/RPL10/RPL23A/RPS16/RPL13/RPS19/RPL32/RPS4X/RPL37A/RPL26/RPS12/RPLP1/RPS6/RPL27/RPS14/UBA52/RPS8/RPL13A/RPL30/RPL18/HSPA5/RPS23/RPL19/RPL6/RPS5/RPL10A/RPS27	34	4-Topic Analysis	Topic k2
		BP	GO:0006612	protein targeting to membrane	36/104	177/17073	5.34076e-46	1.68946e-43	1.51509e-43	RPS18/RPS18/RPS18/RPS18/RPS18/RPS18/RPL28/RPS2/RPL10/RPL23A/RPS16/RPL13/RPS19/RPL32/RPS4X/RPL37A/RPL26/RPS12/RPLP1/ITGB1BP1/RPS6/RPL27/RPS14/UBA52/RPS8/RPL13A/RPL30/RPL18/HSPA5/RPS23/RPL19/SSR2/RPL6/RPS5/RPL10A/RPS27	36	4-Topic Analysis	Topic k2
		BP	GO:0000184	nuclear-transcribed mRNA catabolic process, nonsense-mediated decay	33/104	138/17073	1.2952e-44	3.51185e-42	3.14939e-42	RPS18/RPS18/RPS18/RPS18/RPS18/RPS18/RPL28/RPS2/RPL10/RPL23A/RPS16/RPL13/RPS19/RPL32/RPS4X/RPL37A/RPL26/RPS12/RPLP1/RPS6/RPL27/RPS14/UBA52/RPS8/RPL13A/RPL30/RPL18/RPS23/RPL19/RPL6/RPS5/RPL10A/RPS27	33	4-Topic Analysis	Topic k2
		BP	GO:0090150	establishment of protein localization to membrane	38/104	306/17073	5.26355e-40	1.24878e-37	1.11989e-37	RPS18/RPS18/RPS18/RPS18/RPS18/RPS18/RPL28/KRT18/RPS2/RPL10/RPL23A/RPS16/RPL13/RPS19/RPL32/RPS4X/RPL37A/RPL26/RPS12/RPLP1/PDCD5/ITGB1BP1/RPS6/RPL27/RPS14/UBA52/RPS8/RPL13A/RPL30/RPL18/HSPA5/RPS23/RPL19/SSR2/RPL6/RPS5/RPL10A/RPS27	38	4-Topic Analysis	Topic k2
		BP	GO:0006413	translational initiation	34/104	209/17073	8.43423e-40	1.77869e-37	1.59511e-37	RPS18/RPS18/RPS18/RPS18/RPS18/RPS18/RPL28/RPS2/RPL10/RPL23A/RPS16/RPL13/RPS19/RPL32/RPS4X/RPL37A/EIF1/RPL26/RPS12/RPLP1/RPS6/RPL27/RPS14/UBA52/RPS8/RPL13A/RPL30/RPL18/RPS23/RPL19/RPL6/RPS5/RPL10A/RPS27	34	4-Topic Analysis	Topic k2
		BP	GO:0019083	viral transcription	34/104	218/17073	3.86058e-39	7.32738e-37	6.57111e-37	RPS18/RPS18/RPS18/RPS18/RPS18/RPS18/RPL28/RPS2/RPL10/RPL23A/RPS16/RPL13/RPS19/RPL32/RPS4X/RPL37A/RPL26/RPS12/RPLP1/RPS6/RPL27/RPS14/UBA52/RPS8/RPL13A/RPL30/RPL18/RPS23/RPL19/HMGA2/RPL6/RPS5/RPL10A/RPS27	34	4-Topic Analysis	Topic k2
		BP	GO:0019080	viral gene expression	34/104	233/17073	4.19662e-38	7.24108e-36	6.49372e-36	RPS18/RPS18/RPS18/RPS18/RPS18/RPS18/RPL28/RPS2/RPL10/RPL23A/RPS16/RPL13/RPS19/RPL32/RPS4X/RPL37A/RPL26/RPS12/RPLP1/RPS6/RPL27/RPS14/UBA52/RPS8/RPL13A/RPL30/RPL18/RPS23/RPL19/HMGA2/RPL6/RPS5/RPL10A/RPS27	34	4-Topic Analysis	Topic k2
		BP	GO:0000956	nuclear-transcribed mRNA catabolic process	33/104	233/17073	1.68711e-36	2.66845e-34	2.39304e-34	RPS18/RPS18/RPS18/RPS18/RPS18/RPS18/RPL28/RPS2/RPL10/RPL23A/RPS16/RPL13/RPS19/RPL32/RPS4X/RPL37A/RPL26/RPS12/RPLP1/RPS6/RPL27/RPS14/UBA52/RPS8/RPL13A/RPL30/RPL18/RPS23/RPL19/RPL6/RPS5/RPL10A/RPS27	33	4-Topic Analysis	Topic k2
		BP	GO:0006605	protein targeting	37/104	391/17073	1.92589e-34	2.8118e-32	2.52159e-32	RPS18/RPS18/RPS18/RPS18/RPS18/RPS18/RPL28/RPS2/RPL10/RPL23A/RPS16/RPL13/RPS19/RPL32/RPS4X/RPL37A/RPL26/RPS12/RPLP1/PDCD5/ITGB1BP1/RPS6/RPL27/RPS14/UBA52/RPS8/RPL13A/RPL30/RPL18/HSPA5/RPS23/RPL19/SSR2/RPL6/RPS5/RPL10A/RPS27	37	4-Topic Analysis	Topic k2
		BP	GO:0006402	mRNA catabolic process	34/104	403/17073	7.78109e-30	1.05489e-27	9.46017e-28	VIM/RPS18/RPS18/RPS18/RPS18/RPS18/RPS18/RPL28/RPS2/RPL10/RPL23A/RPS16/RPL13/RPS19/RPL32/RPS4X/RPL37A/RPL26/RPS12/RPLP1/RPS6/RPL27/RPS14/UBA52/RPS8/RPL13A/RPL30/RPL18/RPS23/RPL19/RPL6/RPS5/RPL10A/RPS27	34	4-Topic Analysis	Topic k2
		BP	GO:0072594	establishment of protein localization to organelle	36/104	484/17073	1.02114e-29	1.29208e-27	1.15872e-27	RPS18/RPS18/RPS18/RPS18/RPS18/RPS18/RPL28/RPS2/RPL10/RPL23A/RPS16/RPL13/RPS19/RPL32/RPS4X/RPL37A/RPL26/RPS12/RPLP1/PDCD5/RPS6/RPL27/RPS14/LMNA/UBA52/RPS8/RPL13A/RPL30/RPL18/HSPA5/RPS23/RPL19/RPL6/RPS5/RPL10A/RPS27	36	4-Topic Analysis	Topic k2
		BP	GO:0006401	RNA catabolic process	34/104	431/17073	7.49493e-29	8.89086e-27	7.97322e-27	VIM/RPS18/RPS18/RPS18/RPS18/RPS18/RPS18/RPL28/RPS2/RPL10/RPL23A/RPS16/RPL13/RPS19/RPL32/RPS4X/RPL37A/RPL26/RPS12/RPLP1/RPS6/RPL27/RPS14/UBA52/RPS8/RPL13A/RPL30/RPL18/RPS23/RPL19/RPL6/RPS5/RPL10A/RPS27	34	4-Topic Analysis	Topic k2
		BP	GO:0002181	cytoplasmic translation	8/104	72/17073	1.2515e-08	1.39726e-06	1.25305e-06	RPL32/RPL13A/RPL30/RPL18/RPS23/RPL19/RPL6/RPL10A	8	4-Topic Analysis	Topic k2
		BP	GO:0034248	regulation of cellular amide metabolic process	14/104	400/17073	1.40244e-07	1.4788e-05	1.32617e-05	VIM/EEF1A1/RPL10/CALR/RPS4X/EIF1/RBM3/RPL26/GAPDH/IGFBP5/RHOA/RPS14/RPL13A/RPL30	14	4-Topic Analysis	Topic k2
		BP	GO:0006417	regulation of translation	13/104	344/17073	1.69073e-07	1.68895e-05	1.51463e-05	VIM/RPL10/CALR/RPS4X/EIF1/RBM3/RPL26/GAPDH/IGFBP5/RHOA/RPS14/RPL13A/RPL30	13	4-Topic Analysis	Topic k2
		BP	GO:0006414	translational elongation	8/104	135/17073	1.68945e-06	0.000160329	0.000143781	EEF1A1/EEF1B2/EEF1B2/RPLP1/MRPL40/RPL30/EEF1D/EEF1D	8	4-Topic Analysis	Topic k2
		BP	GO:0030968	endoplasmic reticulum unfolded protein response	7/104	116/17073	6.87122e-06	0.000621027	0.00055693	CALR/MYDGF/YIF1A/KDELR3/HSP90B1/LMNA/HSPA5	7	4-Topic Analysis	Topic k2
		BP	GO:0006364	rRNA processing	8/104	173/17073	1.06502e-05	0.000918818	0.000823985	RPS2/RPS16/RPS19/RPL26/RPS6/RPL27/RPS14/RPS27	8	4-Topic Analysis	Topic k2
		BP	GO:0042274	ribosomal small subunit biogenesis	4/104	26/17073	1.75199e-05	0.00144577	0.00129655	RPS16/RPS19/RPS6/RPS14	4	4-Topic Analysis	Topic k2
		BP	GO:0034620	cellular response to unfolded protein	7/104	137/17073	2.04203e-05	0.0016149	0.00144823	CALR/MYDGF/YIF1A/KDELR3/HSP90B1/LMNA/HSPA5	7	4-Topic Analysis	Topic k2
		BP	GO:0036498	IRE1-mediated unfolded protein response	5/104	63/17073	4.04252e-05	0.00306908	0.00275232	MYDGF/YIF1A/KDELR3/LMNA/HSPA5	5	4-Topic Analysis	Topic k2
		BP	GO:0016072	rRNA metabolic process	8/104	210/17073	4.29684e-05	0.00313669	0.00281295	RPS2/RPS16/RPS19/RPL26/RPS6/RPL27/RPS14/RPS27	8	4-Topic Analysis	Topic k2
		BP	GO:0035967	cellular response to topologically incorrect protein	7/104	161/17073	5.74518e-05	0.00403865	0.00362181	CALR/MYDGF/YIF1A/KDELR3/HSP90B1/LMNA/HSPA5	7	4-Topic Analysis	Topic k2
		BP	GO:0036500	ATF6-mediated unfolded protein response	3/104	13/17073	6.00745e-05	0.00407219	0.0036519	CALR/HSP90B1/HSPA5	3	4-Topic Analysis	Topic k2
		BP	GO:0071479	cellular response to ionizing radiation	5/104	70/17073	6.73001e-05	0.00440468	0.00395006	RPL26/HSPA5/HMGA2/EEF1D/EEF1D	5	4-Topic Analysis	Topic k2
		BP	GO:0042254	ribosome biogenesis	8/104	225/17073	6.98662e-05	0.0044202	0.00396399	RPS2/RPS16/RPS19/RPL26/RPS6/RPL27/RPS14/RPS27	8	4-Topic Analysis	Topic k2
		BP	GO:0006986	response to unfolded protein	7/104	174/17073	9.36956e-05	0.00573659	0.00514451	CALR/MYDGF/YIF1A/KDELR3/HSP90B1/LMNA/HSPA5	7	4-Topic Analysis	Topic k2
		BP	GO:0022613	ribonucleoprotein complex biogenesis	10/104	383/17073	0.00011505	0.00682392	0.00611962	RPS2/RPS16/RPS19/RPL26/RPS6/RPL27/RPS14/RPL13A/RPS23/RPS27	10	4-Topic Analysis	Topic k2
		BP	GO:0045727	positive regulation of translation	6/104	130/17073	0.00014311	0.00823099	0.00738146	VIM/RPS4X/RBM3/RPL26/RHOA/RPL30	6	4-Topic Analysis	Topic k2
		CC	GO:0022626	cytosolic ribosome	33/106	112/17712	3.13454e-48	8.11846e-46	6.53305e-46	RPS18/RPS18/RPS18/RPS18/RPS18/RPS18/RPL28/RPS2/RPL10/RPL23A/RPS16/RPL13/RPS19/RPL32/RPS4X/RPL37A/RPL26/RPS12/RPLP1/RPS6/RPL27/RPS14/UBA52/RPS8/RPL13A/RPL30/RPL18/RPS23/RPL19/RPL6/RPS5/RPL10A/RPS27	33	4-Topic Analysis	Topic k2
		CC	GO:0044391	ribosomal subunit	35/106	198/17712	1.43715e-42	1.86111e-40	1.49766e-40	RPS18/RPS18/RPS18/RPS18/RPS18/RPS18/RPL28/RPS2/RPL10/RPL23A/RPS16/RPL13/RPS19/RPL32/RPS4X/RPL37A/RBM3/RPL26/RPS12/RPLP1/RPS6/RPL27/RPS14/UBA52/RPS8/RPL13A/MRPL40/RPL30/RPL18/RPS23/RPL19/RPL6/RPS5/RPL10A/RPS27	35	4-Topic Analysis	Topic k2
		CC	GO:0005840	ribosome	35/106	243/17712	2.9098e-39	2.51213e-37	2.02154e-37	RPS18/RPS18/RPS18/RPS18/RPS18/RPS18/RPL28/RPS2/RPL10/RPL23A/RPS16/RPL13/RPS19/RPL32/RPS4X/RPL37A/RBM3/RPL26/RPS12/RPLP1/RPS6/RPL27/RPS14/UBA52/RPS8/RPL13A/MRPL40/RPL30/RPL18/RPS23/RPL19/RPL6/RPS5/RPL10A/RPS27	35	4-Topic Analysis	Topic k2
		CC	GO:0044445	cytosolic part	33/106	240/17712	2.96948e-36	1.92274e-34	1.54726e-34	RPS18/RPS18/RPS18/RPS18/RPS18/RPS18/RPL28/RPS2/RPL10/RPL23A/RPS16/RPL13/RPS19/RPL32/RPS4X/RPL37A/RPL26/RPS12/RPLP1/RPS6/RPL27/RPS14/UBA52/RPS8/RPL13A/RPL30/RPL18/RPS23/RPL19/RPL6/RPS5/RPL10A/RPS27	33	4-Topic Analysis	Topic k2
		CC	GO:0005925	focal adhesion	36/106	452/17712	5.57427e-31	2.81676e-29	2.26669e-29	ACTG1/VIM/RPS18/RPS18/RPS18/RPS18/RPS18/RPS18/TNC/RPS2/CALR/ANXA1/CFL1/RPS16/ACTB/RPS19/RPS4X/RPL37A/RPLP1/RHOA/TPM4/RPL27/HSP90B1/RPS14/TGFB1I1/RPS8/RPL13A/RPL30/RPL18/HSPA5/PLAU/RPL19/RPL6/RPS5/RPL10A/PPIB	36	4-Topic Analysis	Topic k2
		CC	GO:0005924	cell-substrate adherens junction	36/106	454/17712	6.52532e-31	2.81676e-29	2.26669e-29	ACTG1/VIM/RPS18/RPS18/RPS18/RPS18/RPS18/RPS18/TNC/RPS2/CALR/ANXA1/CFL1/RPS16/ACTB/RPS19/RPS4X/RPL37A/RPLP1/RHOA/TPM4/RPL27/HSP90B1/RPS14/TGFB1I1/RPS8/RPL13A/RPL30/RPL18/HSPA5/PLAU/RPL19/RPL6/RPS5/RPL10A/PPIB	36	4-Topic Analysis	Topic k2
		CC	GO:0030055	cell-substrate junction	36/106	458/17712	8.92165e-31	3.30101e-29	2.65637e-29	ACTG1/VIM/RPS18/RPS18/RPS18/RPS18/RPS18/RPS18/TNC/RPS2/CALR/ANXA1/CFL1/RPS16/ACTB/RPS19/RPS4X/RPL37A/RPLP1/RHOA/TPM4/RPL27/HSP90B1/RPS14/TGFB1I1/RPS8/RPL13A/RPL30/RPL18/HSPA5/PLAU/RPL19/RPL6/RPS5/RPL10A/PPIB	36	4-Topic Analysis	Topic k2
		CC	GO:0022627	cytosolic small ribosomal subunit	17/106	55/17712	2.39794e-25	7.76333e-24	6.24727e-24	RPS18/RPS18/RPS18/RPS18/RPS18/RPS18/RPS2/RPS16/RPS19/RPS4X/RPS12/RPS6/RPS14/RPS8/RPS23/RPS5/RPS27	17	4-Topic Analysis	Topic k2
		CC	GO:0022625	cytosolic large ribosomal subunit	16/106	53/17712	1.02904e-23	2.96134e-22	2.38304e-22	RPL28/RPL10/RPL23A/RPL13/RPL32/RPL37A/RPL26/RPLP1/RPL27/UBA52/RPL13A/RPL30/RPL18/RPL19/RPL6/RPL10A	16	4-Topic Analysis	Topic k2
		CC	GO:0015934	large ribosomal subunit	18/106	109/17712	2.29689e-21	5.94895e-20	4.78721e-20	RPL28/RPL10/RPL23A/RPL13/RPL32/RPL37A/RBM3/RPL26/RPLP1/RPL27/UBA52/RPL13A/MRPL40/RPL30/RPL18/RPL19/RPL6/RPL10A	18	4-Topic Analysis	Topic k2
		CC	GO:0015935	small ribosomal subunit	17/106	91/17712	3.40017e-21	8.00584e-20	6.44242e-20	RPS18/RPS18/RPS18/RPS18/RPS18/RPS18/RPS2/RPS16/RPS19/RPS4X/RPS12/RPS6/RPS14/RPS8/RPS23/RPS5/RPS27	17	4-Topic Analysis	Topic k2
		CC	GO:0005844	polysome	11/106	61/17712	6.75667e-14	1.45831e-12	1.17353e-12	VIM/CALR/RPL32/RPS4X/RPS6/RPL30/RPL18/RPS23/RPL19/RPL6/RPL10A	11	4-Topic Analysis	Topic k2
		CC	GO:0042788	polysomal ribosome	7/106	31/17712	5.25665e-10	1.04729e-08	8.42767e-09	RPL32/RPL30/RPL18/RPS23/RPL19/RPL6/RPL10A	7	4-Topic Analysis	Topic k2
		CC	GO:0014069	postsynaptic density	13/106	311/17712	4.32737e-08	8.00563e-07	6.44225e-07	RPS18/RPS18/RPS18/RPS18/RPS18/RPS18/RPS19/BNIP3/RPS14/RPL30/RPL6/RPL10A/RPS27	13	4-Topic Analysis	Topic k2
		CC	GO:0032279	asymmetric synapse	13/106	315/17712	5.02617e-08	8.67852e-07	6.98373e-07	RPS18/RPS18/RPS18/RPS18/RPS18/RPS18/RPS19/BNIP3/RPS14/RPL30/RPL6/RPL10A/RPS27	13	4-Topic Analysis	Topic k2
		CC	GO:0098984	neuron to neuron synapse	13/106	337/17712	1.10281e-07	1.78517e-06	1.43655e-06	RPS18/RPS18/RPS18/RPS18/RPS18/RPS18/RPS19/BNIP3/RPS14/RPL30/RPL6/RPL10A/RPS27	13	4-Topic Analysis	Topic k2
		CC	GO:0099572	postsynaptic specialization	13/106	339/17712	1.18095e-07	1.79922e-06	1.44786e-06	RPS18/RPS18/RPS18/RPS18/RPS18/RPS18/RPS19/BNIP3/RPS14/RPL30/RPL6/RPL10A/RPS27	13	4-Topic Analysis	Topic k2
		CC	GO:0005790	smooth endoplasmic reticulum	5/106	33/17712	1.45e-06	2.08639e-05	1.67895e-05	RPL10/CALR/PRDX4/HSPA5/PPIB	5	4-Topic Analysis	Topic k2
		CC	GO:0005788	endoplasmic reticulum lumen	9/106	321/17712	0.000132684	0.00180869	0.00145548	LGALS1/TNC/CALR/MYDGF/RCN1/IGFBP5/HSP90B1/HSPA5/PPIB	9	4-Topic Analysis	Topic k2
		CC	GO:0030663	COPI-coated vesicle membrane	3/106	18/17712	0.000159243	0.00206219	0.00165948	COPE/KDELR3/KDELR2	3	4-Topic Analysis	Topic k2
		CC	GO:0062023	collagen-containing extracellular matrix	10/106	413/17712	0.000185133	0.0022833	0.00183741	LGALS1/TGFBI/TNC/CALR/ANXA1/ECM1/HSP90B1/TGFB1I1/MFAP5/PCOLCE	10	4-Topic Analysis	Topic k2
		CC	GO:0034399	nuclear periphery	6/106	146/17712	0.000245342	0.00288834	0.00232429	VIM/KRT8/CFL1/LMNA/TGFB1I1/CFL2	6	4-Topic Analysis	Topic k2
		CC	GO:0030137	COPI-coated vesicle	3/106	25/17712	0.000435379	0.00478607	0.00385142	COPE/KDELR3/KDELR2	3	4-Topic Analysis	Topic k2
		CC	GO:0015629	actin cytoskeleton	10/106	461/17712	0.000443496	0.00478607	0.00385142	ACTG1/EEF1A1/MYLK/ANXA1/CFL1/ACTB/ARPC1A/TPM4/MYL6/CFL2	10	4-Topic Analysis	Topic k2
		CC	GO:0031012	extracellular matrix	10/106	490/17712	0.000711406	0.00737017	0.00593088	LGALS1/TGFBI/TNC/CALR/ANXA1/ECM1/HSP90B1/TGFB1I1/MFAP5/PCOLCE	10	4-Topic Analysis	Topic k2
		CC	GO:0016363	nuclear matrix	5/106	123/17712	0.000862286	0.00858969	0.00691225	VIM/KRT8/CFL1/TGFB1I1/CFL2	5	4-Topic Analysis	Topic k2
		MF	GO:0003735	structural constituent of ribosome	28/103	129/17050	1.49039e-36	2.95097e-34	2.52582e-34	RPS18/RPS18/RPS18/RPS18/RPS18/RPS18/RPL28/RPS2/RPL10/RPL23A/RPL13/RPS19/RPL32/RPS4X/RPL37A/RPL26/RPLP1/RPS6/RPL27/UBA52/RPL13A/RPL30/RPL18/RPS23/RPL19/RPL6/RPS5/RPL10A	28	4-Topic Analysis	Topic k2
		MF	GO:0019843	rRNA binding	8/103	49/17050	4.94658e-10	4.89711e-08	4.19158e-08	RPS18/RPS18/RPS18/RPS18/RPS18/RPS18/RPL23A/RPS4X	8	4-Topic Analysis	Topic k2
		MF	GO:0003746	translation elongation factor activity	5/103	14/17050	1.3987e-08	9.23143e-07	7.90144e-07	EEF1A1/EEF1B2/EEF1B2/EEF1D/EEF1D	5	4-Topic Analysis	Topic k2
		MF	GO:0050839	cell adhesion molecule binding	13/103	474/17050	5.51551e-06	0.000273018	0.000233684	KRT18/TGFBI/RPS2/CALR/RPL23A/ANXA1/FXYD5/ITGB1BP1/HSPA5/LRRC59/RPL6/EEF1D/EEF1D	13	4-Topic Analysis	Topic k2
		MF	GO:0008135	translation factor activity, RNA binding	6/103	78/17050	7.58091e-06	0.000300204	0.000256953	EEF1A1/EEF1B2/EEF1B2/EIF1/EEF1D/EEF1D	6	4-Topic Analysis	Topic k2
		MF	GO:0045296	cadherin binding	10/103	308/17050	1.71204e-05	0.000564974	0.000483577	KRT18/RPS2/RPL23A/ANXA1/FXYD5/HSPA5/LRRC59/RPL6/EEF1D/EEF1D	10	4-Topic Analysis	Topic k2
		MF	GO:0005048	signal sequence binding	3/103	22/17050	0.000303306	0.00857922	0.0073432	AP2M1/KDELR3/KDELR2	3	4-Topic Analysis	Topic k2
	Topic k3 (dark purple)	BP	GO:0030198	extracellular matrix organization	18/96	371/17073	2.26111e-12	5.08524e-09	3.92481e-09	FN1/TTR/COL8A1/CCN2/BGN/ELN/SERPINE1/HAPLN1/TGFB2/ITGB1/ITGA3/FOXC2/THBS1/CCDC80/GAS6/COL4A1/COL11A1/COL4A2	18	4-Topic Analysis	Topic k3
		BP	GO:0043062	extracellular structure organization	18/96	430/17073	2.63178e-11	2.95944e-08	2.28411e-08	FN1/TTR/COL8A1/CCN2/BGN/ELN/SERPINE1/HAPLN1/TGFB2/ITGB1/ITGA3/FOXC2/THBS1/CCDC80/GAS6/COL4A1/COL11A1/COL4A2	18	4-Topic Analysis	Topic k3
		BP	GO:0031589	cell-substrate adhesion	14/96	346/17073	8.09656e-09	6.06972e-06	4.68464e-06	FN1/COL8A1/CCN2/POSTN/SERPINE1/EDIL3/ITGB1/ITGA3/THBS1/CDKN2A/CCDC80/GAS6/TNFRSF12A/CDK6	14	4-Topic Analysis	Topic k3
		BP	GO:0007517	muscle organ development	14/96	399/17073	4.84947e-08	2.72661e-05	2.10441e-05	RGS4/ANKRD1/CSRP3/TAGLN/CRYAB/ELN/MYOZ2/TGFB2/DSP/FOXC2/EDN1/SIX1/COL11A1/TPM1	14	4-Topic Analysis	Topic k3
		BP	GO:0001525	angiogenesis	15/96	495/17073	1.05331e-07	4.44683e-05	3.43208e-05	FN1/COL8A1/CCN2/SERPINE1/TGFB2/ITGB1/THBS2/FOXC2/THBS1/NPPB/EDN1/TNFRSF12A/COL4A1/ESM1/COL4A2	15	4-Topic Analysis	Topic k3
		BP	GO:0003012	muscle system process	14/96	429/17073	1.18635e-07	4.44683e-05	3.43208e-05	RGS4/CCN2/CSRP3/CALD1/CRYAB/MYOZ2/DSP/OXTR/F2R/EDN1/MYL12A/MYL12B/MYL9/TPM1	14	4-Topic Analysis	Topic k3
		BP	GO:0014706	striated muscle tissue development	13/96	371/17073	1.54786e-07	4.97305e-05	3.83823e-05	RGS4/ANKRD1/CSRP3/ELN/MYOZ2/TGFB2/ITGB1/DSP/FOXC2/EDN1/SIX1/COL11A1/TPM1	13	4-Topic Analysis	Topic k3
		BP	GO:0010810	regulation of cell-substrate adhesion	10/96	204/17073	2.19737e-07	5.41034e-05	4.17572e-05	FN1/COL8A1/POSTN/SERPINE1/EDIL3/ITGA3/THBS1/CDKN2A/CCDC80/CDK6	10	4-Topic Analysis	Topic k3
		BP	GO:0060537	muscle tissue development	13/96	385/17073	2.36831e-07	5.41034e-05	4.17572e-05	RGS4/ANKRD1/CSRP3/ELN/MYOZ2/TGFB2/ITGB1/DSP/FOXC2/EDN1/SIX1/COL11A1/TPM1	13	4-Topic Analysis	Topic k3
		BP	GO:0048738	cardiac muscle tissue development	10/96	206/17073	2.40566e-07	5.41034e-05	4.17572e-05	RGS4/ANKRD1/CSRP3/TGFB2/ITGB1/DSP/FOXC2/EDN1/COL11A1/TPM1	10	4-Topic Analysis	Topic k3
		BP	GO:0030239	myofibril assembly	6/96	50/17073	3.51249e-07	7.18146e-05	5.54268e-05	ANKRD1/CSRP3/MYOZ2/ITGB1/EDN1/TPM1	6	4-Topic Analysis	Topic k3
		BP	GO:0006936	muscle contraction	12/96	336/17073	3.94288e-07	7.38962e-05	5.70334e-05	CCN2/CSRP3/CALD1/CRYAB/DSP/OXTR/F2R/EDN1/MYL12A/MYL12B/MYL9/TPM1	12	4-Topic Analysis	Topic k3
		BP	GO:0071560	cellular response to transforming growth factor beta stimulus	10/96	228/17073	6.1285e-07	9.64704e-05	7.44564e-05	ANKRD1/DKK3/POSTN/TGFB2/ITGA3/THBS1/EDN1/CDKN2B/COL4A2/GDF15	10	4-Topic Analysis	Topic k3
		BP	GO:0001704	formation of primary germ layer	8/96	129/17073	6.48669e-07	9.64704e-05	7.44564e-05	FN1/COL8A1/INHBA/ITGB1/ITGA3/FOXC2/COL11A1/COL4A2	8	4-Topic Analysis	Topic k3
		BP	GO:0030335	positive regulation of cell migration	14/96	495/17073	6.69997e-07	9.64704e-05	7.44564e-05	FN1/POSTN/SERPINE1/TGFB2/ITGB1/ITGA3/CD151/FOXC2/THBS1/F2R/EDN1/RTN4/GAS6/WNT5B	14	4-Topic Analysis	Topic k3
		BP	GO:0016049	cell growth	14/96	496/17073	6.86317e-07	9.64704e-05	7.44564e-05	RGS4/IGFBP7/FN1/INHBA/CRYAB/POSTN/TGFB2/ITGB1/NPPB/EDN1/RTN4/CDKN2A/TNFRSF12A/DCBLD2	14	4-Topic Analysis	Topic k3
		BP	GO:0071559	response to transforming growth factor beta	10/96	234/17073	7.7701e-07	0.000102794	7.93368e-05	ANKRD1/DKK3/POSTN/TGFB2/ITGA3/THBS1/EDN1/CDKN2B/COL4A2/GDF15	10	4-Topic Analysis	Topic k3
		BP	GO:0002576	platelet degranulation	8/96	135/17073	9.17005e-07	0.000114575	8.84293e-05	SRGN/FN1/SERPINE1/TGFB2/THBS1/TAGLN2/GAS6/ANXA5	8	4-Topic Analysis	Topic k3
		BP	GO:0003007	heart morphogenesis	10/96	244/17073	1.1368e-06	0.000134561	0.000103855	ANKRD1/ELN/TGFB2/DSP/FOXC2/MICAL2/RTN4/SIX1/COL11A1/TPM1	10	4-Topic Analysis	Topic k3
		BP	GO:0055008	cardiac muscle tissue morphogenesis	6/96	62/17073	1.2871e-06	0.000144734	0.000111707	ANKRD1/TGFB2/DSP/FOXC2/COL11A1/TPM1	6	4-Topic Analysis	Topic k3
		BP	GO:0045214	sarcomere organization	5/96	35/17073	1.43728e-06	0.000153925	0.0001188	ANKRD1/MYOZ2/ITGB1/EDN1/TPM1	5	4-Topic Analysis	Topic k3
		BP	GO:1903524	positive regulation of blood circulation	6/96	66/17073	1.86825e-06	0.000190986	0.000147404	RGS4/CCN2/TGFB2/F2R/EDN1/TPM1	6	4-Topic Analysis	Topic k3
		BP	GO:0045823	positive regulation of heart contraction	5/96	38/17073	2.19288e-06	0.000214426	0.000165495	RGS4/CCN2/TGFB2/EDN1/TPM1	5	4-Topic Analysis	Topic k3
		BP	GO:0045926	negative regulation of growth	10/96	268/17073	2.64539e-06	0.000247895	0.000191327	RGS4/INHBA/CRYAB/MT2A/TGFB2/NPPB/RTN4/CDKN2A/DCBLD2/GDF15	10	4-Topic Analysis	Topic k3
		BP	GO:0060415	muscle tissue morphogenesis	6/96	73/17073	3.39136e-06	0.000305086	0.000235467	ANKRD1/TGFB2/DSP/FOXC2/COL11A1/TPM1	6	4-Topic Analysis	Topic k3
		BP	GO:0031032	actomyosin structure organization	8/96	164/17073	3.95501e-06	0.000342109	0.000264041	ANKRD1/CCN2/CSRP3/ELN/MYOZ2/ITGB1/EDN1/TPM1	8	4-Topic Analysis	Topic k3
		BP	GO:0001558	regulation of cell growth	12/96	431/17073	5.28555e-06	0.0004329	0.000334115	RGS4/IGFBP7/FN1/INHBA/CRYAB/TGFB2/NPPB/EDN1/RTN4/CDKN2A/TNFRSF12A/DCBLD2	12	4-Topic Analysis	Topic k3
		BP	GO:0048644	muscle organ morphogenesis	6/96	79/17073	5.3896e-06	0.0004329	0.000334115	ANKRD1/TGFB2/DSP/FOXC2/COL11A1/TPM1	6	4-Topic Analysis	Topic k3
		BP	GO:0007160	cell-matrix adhesion	9/96	232/17073	6.28756e-06	0.000487611	0.000376341	FN1/CCN2/POSTN/SERPINE1/ITGB1/ITGA3/THBS1/CDKN2A/CDK6	9	4-Topic Analysis	Topic k3
		BP	GO:0055010	ventricular cardiac muscle tissue morphogenesis	5/96	48/17073	7.15586e-06	0.000536451	0.000414035	TGFB2/DSP/FOXC2/COL11A1/TPM1	5	4-Topic Analysis	Topic k3
		BP	GO:0007050	cell cycle arrest	9/96	238/17073	7.72742e-06	0.000560612	0.000432683	CCND1/INHBA/TGFB2/THBS1/CDKN2A/GAS6/GADD45A/CDK6/CDKN2B	9	4-Topic Analysis	Topic k3
		BP	GO:0030308	negative regulation of cell growth	8/96	185/17073	9.60734e-06	0.000675216	0.000521135	RGS4/INHBA/CRYAB/TGFB2/NPPB/RTN4/CDKN2A/DCBLD2	8	4-Topic Analysis	Topic k3
		BP	GO:0007369	gastrulation	8/96	186/17073	9.9932e-06	0.000681052	0.000525639	FN1/COL8A1/INHBA/ITGB1/ITGA3/FOXC2/COL11A1/COL4A2	8	4-Topic Analysis	Topic k3
		BP	GO:0035987	endodermal cell differentiation	5/96	52/17073	1.06702e-05	0.000692062	0.000534137	FN1/COL8A1/INHBA/COL11A1/COL4A2	5	4-Topic Analysis	Topic k3
		BP	GO:0010927	cellular component assembly involved in morphogenesis	6/96	89/17073	1.07702e-05	0.000692062	0.000534137	ANKRD1/CSRP3/MYOZ2/ITGB1/EDN1/TPM1	6	4-Topic Analysis	Topic k3
		BP	GO:0061041	regulation of wound healing	7/96	137/17073	1.20834e-05	0.000745984	0.000575754	SERPINE1/FOXC2/THBS1/F2R/EDN1/PLAT/TNFRSF12A	7	4-Topic Analysis	Topic k3
		BP	GO:0007568	aging	10/96	319/17073	1.22728e-05	0.000745984	0.000575754	CCN2/IGFBP2/CRYAB/SERPINE1/TSPO/EDN1/CDKN2A/CDK6/CDKN2B/COL4A2	10	4-Topic Analysis	Topic k3
		BP	GO:0055002	striated muscle cell development	7/96	140/17073	1.39179e-05	0.000812725	0.000627265	RGS4/ANKRD1/CSRP3/MYOZ2/ITGB1/EDN1/TPM1	7	4-Topic Analysis	Topic k3
		BP	GO:0003229	ventricular cardiac muscle tissue development	5/96	55/17073	1.40935e-05	0.000812725	0.000627265	TGFB2/DSP/FOXC2/COL11A1/TPM1	5	4-Topic Analysis	Topic k3
		BP	GO:0007596	blood coagulation	10/96	330/17073	1.64531e-05	0.000925078	0.00071398	SERPINE1/F2RL2/THBS1/F2R/EDN1/MYL12A/PLAT/GAS6/ANXA5/MYL9	10	4-Topic Analysis	Topic k3
		BP	GO:0009612	response to mechanical stimulus	8/96	201/17073	1.75511e-05	0.000962744	0.00074305	ANKRD1/CSRP3/IGFBP2/POSTN/THBS1/EDN1/GADD45A/COL11A1	8	4-Topic Analysis	Topic k3
		BP	GO:0050817	coagulation	10/96	334/17073	1.82513e-05	0.000977314	0.000754296	SERPINE1/F2RL2/THBS1/F2R/EDN1/MYL12A/PLAT/GAS6/ANXA5/MYL9	10	4-Topic Analysis	Topic k3
		BP	GO:0007599	hemostasis	10/96	336/17073	1.92121e-05	0.00100484	0.000775539	SERPINE1/F2RL2/THBS1/F2R/EDN1/MYL12A/PLAT/GAS6/ANXA5/MYL9	10	4-Topic Analysis	Topic k3
		BP	GO:0001706	endoderm formation	5/96	59/17073	1.99258e-05	0.00101848	0.000786067	FN1/COL8A1/INHBA/COL11A1/COL4A2	5	4-Topic Analysis	Topic k3
		BP	GO:0055001	muscle cell development	7/96	155/17073	2.69036e-05	0.00134458	0.00103776	RGS4/ANKRD1/CSRP3/MYOZ2/ITGB1/EDN1/TPM1	7	4-Topic Analysis	Topic k3
		BP	GO:0006937	regulation of muscle contraction	7/96	157/17073	2.92146e-05	0.00140124	0.00108149	CCN2/DSP/OXTR/F2R/EDN1/MYL9/TPM1	7	4-Topic Analysis	Topic k3
		BP	GO:2000134	negative regulation of G1/S transition of mitotic cell cycle	6/96	106/17073	2.92834e-05	0.00140124	0.00108149	CCND1/CDKN2A/RPS27L/GADD45A/CDK6/CDKN2B	6	4-Topic Analysis	Topic k3
		BP	GO:0016525	negative regulation of angiogenesis	6/96	107/17073	3.08835e-05	0.00144702	0.00111682	SERPINE1/TGFB2/THBS2/THBS1/NPPB/COL4A2	6	4-Topic Analysis	Topic k3
		BP	GO:0018149	peptide cross-linking	4/96	33/17073	3.38948e-05	0.00151232	0.00116721	FN1/BGN/DSP/THBS1	4	4-Topic Analysis	Topic k3
		BP	GO:1902807	negative regulation of cell cycle G1/S phase transition	6/96	109/17073	3.42945e-05	0.00151232	0.00116721	CCND1/CDKN2A/RPS27L/GADD45A/CDK6/CDKN2B	6	4-Topic Analysis	Topic k3
		BP	GO:2000181	negative regulation of blood vessel morphogenesis	6/96	109/17073	3.42945e-05	0.00151232	0.00116721	SERPINE1/TGFB2/THBS2/THBS1/NPPB/COL4A2	6	4-Topic Analysis	Topic k3
		BP	GO:0010811	positive regulation of cell-substrate adhesion	6/96	111/17073	3.80016e-05	0.00161273	0.00124471	FN1/COL8A1/EDIL3/ITGA3/CCDC80/CDK6	6	4-Topic Analysis	Topic k3
		BP	GO:0098801	regulation of renal system process	4/96	34/17073	3.82491e-05	0.00161273	0.00124471	NPPB/F2R/EDN1/GAS6	4	4-Topic Analysis	Topic k3
		BP	GO:0045765	regulation of angiogenesis	9/96	293/17073	4.01206e-05	0.00161273	0.00124471	SERPINE1/TGFB2/ITGB1/THBS2/FOXC2/THBS1/NPPB/TNFRSF12A/COL4A2	9	4-Topic Analysis	Topic k3
		BP	GO:0008217	regulation of blood pressure	7/96	165/17073	4.01568e-05	0.00161273	0.00124471	POSTN/OXTR/NPPB/F2R/EDN1/GAS6/TPM1	7	4-Topic Analysis	Topic k3
		BP	GO:1903034	regulation of response to wounding	7/96	165/17073	4.01568e-05	0.00161273	0.00124471	SERPINE1/FOXC2/THBS1/F2R/EDN1/PLAT/TNFRSF12A	7	4-Topic Analysis	Topic k3
		BP	GO:0045785	positive regulation of cell adhesion	11/96	456/17073	5.00121e-05	0.00197329	0.00152299	FN1/COL8A1/IGFBP2/EDIL3/TGFB2/ITGA3/FOXC2/CCDC80/CDK6/TPM1/FSTL3	11	4-Topic Analysis	Topic k3
		BP	GO:0003208	cardiac ventricle morphogenesis	5/96	73/17073	5.61863e-05	0.00216572	0.00167151	TGFB2/DSP/FOXC2/COL11A1/TPM1	5	4-Topic Analysis	Topic k3
		BP	GO:0090257	regulation of muscle system process	8/96	237/17073	5.68152e-05	0.00216572	0.00167151	RGS4/CCN2/DSP/OXTR/F2R/EDN1/MYL9/TPM1	8	4-Topic Analysis	Topic k3
		BP	GO:1901343	negative regulation of vasculature development	6/96	120/17073	5.88689e-05	0.0022066	0.00170307	SERPINE1/TGFB2/THBS2/THBS1/NPPB/COL4A2	6	4-Topic Analysis	Topic k3
		BP	GO:0030193	regulation of blood coagulation	5/96	75/17073	6.39927e-05	0.00235934	0.00182095	SERPINE1/THBS1/F2R/EDN1/PLAT	5	4-Topic Analysis	Topic k3
		BP	GO:0048333	mesodermal cell differentiation	4/96	39/17073	6.63936e-05	0.00240837	0.00185879	INHBA/ITGB1/ITGA3/FOXC2	4	4-Topic Analysis	Topic k3
		BP	GO:1900046	regulation of hemostasis	5/96	76/17073	6.81966e-05	0.00243451	0.00187897	SERPINE1/THBS1/F2R/EDN1/PLAT	5	4-Topic Analysis	Topic k3
		BP	GO:0000082	G1/S transition of mitotic cell cycle	8/96	244/17073	6.969e-05	0.00244895	0.00189011	CCND1/INHBA/ITGB1/CDKN2A/RPS27L/GADD45A/CDK6/CDKN2B	8	4-Topic Analysis	Topic k3
		BP	GO:0001953	negative regulation of cell-matrix adhesion	4/96	40/17073	7.3454e-05	0.00254151	0.00196155	POSTN/SERPINE1/THBS1/CDKN2A	4	4-Topic Analysis	Topic k3
		BP	GO:0043010	camera-type eye development	9/96	318/17073	7.54642e-05	0.0025715	0.0019847	COL8A1/INHBA/CRYAB/TGFB2/FOXC2/EFEMP1/COL4A1/FAT1/WNT5B	9	4-Topic Analysis	Topic k3
		BP	GO:0050818	regulation of coagulation	5/96	78/17073	7.7241e-05	0.00259276	0.00200111	SERPINE1/THBS1/F2R/EDN1/PLAT	5	4-Topic Analysis	Topic k3
		BP	GO:0032355	response to estradiol	6/96	129/17073	8.80311e-05	0.00290459	0.00224178	CCN2/IGFBP2/CCND1/CRYAB/POSTN/OXTR	6	4-Topic Analysis	Topic k3
		BP	GO:1901342	regulation of vasculature development	9/96	325/17073	8.91138e-05	0.00290459	0.00224178	SERPINE1/TGFB2/ITGB1/THBS2/FOXC2/THBS1/NPPB/TNFRSF12A/COL4A2	9	4-Topic Analysis	Topic k3
		BP	GO:0003073	regulation of systemic arterial blood pressure	5/96	81/17073	9.25076e-05	0.00295774	0.0022828	POSTN/F2R/EDN1/GAS6/TPM1	5	4-Topic Analysis	Topic k3
		BP	GO:0007178	transmembrane receptor protein serine/threonine kinase signaling pathway	9/96	327/17073	9.33748e-05	0.00295774	0.0022828	INHBA/DKK3/TGFB2/ITGA3/FSTL1/THBS1/CDKN2B/FSTL3/GDF15	9	4-Topic Analysis	Topic k3
		BP	GO:0007492	endoderm development	5/96	83/17073	0.000103906	0.00324562	0.00250499	FN1/COL8A1/INHBA/COL11A1/COL4A2	5	4-Topic Analysis	Topic k3
		BP	GO:0044843	cell cycle G1/S phase transition	8/96	260/17073	0.000108427	0.00334043	0.00257816	CCND1/INHBA/ITGB1/CDKN2A/RPS27L/GADD45A/CDK6/CDKN2B	8	4-Topic Analysis	Topic k3
		BP	GO:0051146	striated muscle cell differentiation	8/96	261/17073	0.000111344	0.00338396	0.00261175	RGS4/ANKRD1/CSRP3/MYOZ2/ITGB1/EDN1/TPM1/GDF15	8	4-Topic Analysis	Topic k3
		BP	GO:0042692	muscle cell differentiation	9/96	339/17073	0.000122703	0.00367945	0.00283982	RGS4/ANKRD1/CSRP3/MYOZ2/ITGB1/EDN1/SIX1/TPM1/GDF15	9	4-Topic Analysis	Topic k3
		BP	GO:0032570	response to progesterone	4/96	46/17073	0.000127819	0.00378244	0.0029193	TGFB2/TSPO/OXTR/THBS1	4	4-Topic Analysis	Topic k3
		BP	GO:0035994	response to muscle stretch	3/96	18/17073	0.00013223	0.00386214	0.00298082	ANKRD1/CSRP3/EDN1	3	4-Topic Analysis	Topic k3
		BP	GO:1901654	response to ketone	7/96	200/17073	0.000134681	0.00388331	0.00299716	IGFBP7/CCND1/TGFB2/TSPO/OXTR/THBS1/EDN1	7	4-Topic Analysis	Topic k3
		BP	GO:0045933	positive regulation of muscle contraction	4/96	47/17073	0.00013911	0.00396024	0.00305654	CCN2/OXTR/F2R/EDN1	4	4-Topic Analysis	Topic k3
		BP	GO:0014812	muscle cell migration	5/96	90/17073	0.000152487	0.0042868	0.00330857	POSTN/SERPINE1/SIX1/ARPC5/TPM1	5	4-Topic Analysis	Topic k3
		BP	GO:0010634	positive regulation of epithelial cell migration	6/96	143/17073	0.000155178	0.0042891	0.00331035	TGFB2/ITGA3/FOXC2/THBS1/EDN1/RTN4	6	4-Topic Analysis	Topic k3
		BP	GO:0097205	renal filtration	3/96	19/17073	0.000156383	0.0042891	0.00331035	ITGA3/F2R/GAS6	3	4-Topic Analysis	Topic k3
		BP	GO:0030195	negative regulation of blood coagulation	4/96	50/17073	0.000177316	0.00474742	0.00366408	SERPINE1/THBS1/EDN1/PLAT	4	4-Topic Analysis	Topic k3
		BP	GO:2001238	positive regulation of extrinsic apoptotic signaling pathway	4/96	50/17073	0.000177316	0.00474742	0.00366408	INHBA/THBS1/TNFRSF12A/PEA15	4	4-Topic Analysis	Topic k3
		BP	GO:0033002	muscle cell proliferation	7/96	211/17073	0.000187403	0.00495847	0.00382697	ELN/TGFB2/FOXC2/THBS1/EDN1/SIX1/TPM1	7	4-Topic Analysis	Topic k3
		BP	GO:1900047	negative regulation of hemostasis	4/96	51/17073	0.000191582	0.00501009	0.00386682	SERPINE1/THBS1/EDN1/PLAT	4	4-Topic Analysis	Topic k3
		BP	GO:0043281	regulation of cysteine-type endopeptidase activity involved in apoptotic process	7/96	213/17073	0.000198574	0.00513325	0.00396187	CCN2/CRYAB/THBS1/F2R/RPS27L/GAS6/BCAP31	7	4-Topic Analysis	Topic k3
		BP	GO:0050819	negative regulation of coagulation	4/96	52/17073	0.000206658	0.0052152	0.00402512	SERPINE1/THBS1/EDN1/PLAT	4	4-Topic Analysis	Topic k3
		BP	GO:0090303	positive regulation of wound healing	4/96	52/17073	0.000206658	0.0052152	0.00402512	SERPINE1/FOXC2/THBS1/F2R	4	4-Topic Analysis	Topic k3
		BP	GO:2000045	regulation of G1/S transition of mitotic cell cycle	6/96	151/17073	0.000208701	0.0052152	0.00402512	CCND1/CDKN2A/RPS27L/GADD45A/CDK6/CDKN2B	6	4-Topic Analysis	Topic k3
		BP	GO:0001654	eye development	9/96	367/17073	0.000222189	0.00549124	0.00423817	COL8A1/INHBA/CRYAB/TGFB2/FOXC2/EFEMP1/COL4A1/FAT1/WNT5B	9	4-Topic Analysis	Topic k3
		BP	GO:1903522	regulation of blood circulation	4/96	290/17073	0.000228984	0.00559767	0.00432031	RGS4/CCN2/CSRP3/TGFB2/DSP/F2R/EDN1/TPM1	8	4-Topic Analysis	Topic k3
		BP	GO:0090066	regulation of anatomical structure size	10/96	454/17073	0.000234415	0.0056688	0.00437521	FN1/ELN/FOXC2/NPPB/F2R/EDN1/RTN4/DSTN/TNFRSF12A/ARPC5	10	4-Topic Analysis	Topic k3
		BP	GO:0150063	visual system development	9/96	371/17073	0.000240754	0.00576018	0.00444573	COL8A1/INHBA/CRYAB/TGFB2/FOXC2/EFEMP1/COL4A1/FAT1/WNT5B	9	4-Topic Analysis	Topic k3
		BP	GO:0031639	plasminogen activation	3/96	22/17073	0.000245513	0.00581219	0.00448588	SERPINE1/THBS1/PLAT	3	4-Topic Analysis	Topic k3
		BP	GO:0048588	developmental cell growth	7/96	222/17073	0.000255705	0.00599042	0.00462343	RGS4/FN1/POSTN/ITGB1/EDN1/RTN4/TNFRSF12A	7	4-Topic Analysis	Topic k3
		BP	GO:0048880	sensory system development	9/96	383/17073	0.000304358	0.00705671	0.00544641	COL8A1/INHBA/CRYAB/TGFB2/FOXC2/EFEMP1/COL4A1/FAT1/WNT5B	9	4-Topic Analysis	Topic k3
		BP	GO:0010460	positive regulation of heart rate	3/96	24/17073	0.000320054	0.00734491	0.00566884	RGS4/EDN1/TPM1	3	4-Topic Analysis	Topic k3
		BP	GO:0036293	response to decreased oxygen levels	9/96	389/17073	0.00034104	0.00770936	0.00595012	ANKRD1/CCN2/CRYAB/POSTN/TGFB2/OXTR/THBS1/EDN1/PLAT	9	4-Topic Analysis	Topic k3
		BP	GO:0097191	extrinsic apoptotic signaling pathway	7/96	233/17073	0.00034279	0.00770936	0.00595012	INHBA/SERPINE1/TGFB2/MLLT11/THBS1/TNFRSF12A/PEA15	7	4-Topic Analysis	Topic k3
		BP	GO:1902806	regulation of cell cycle G1/S phase transition	6/96	166/17073	0.000347553	0.00773908	0.00597306	CCND1/CDKN2A/RPS27L/GADD45A/CDK6/CDKN2B	6	4-Topic Analysis	Topic k3
		BP	GO:0030325	adrenal gland development	3/96	25/17073	0.000362219	0.00798657	0.00616407	DKK3/TSPO/FSTL3	3	4-Topic Analysis	Topic k3
		BP	GO:0030194	positive regulation of blood coagulation	3/96	26/17073	0.0004078	0.00865545	0.00668032	SERPINE1/THBS1/F2R	3	4-Topic Analysis	Topic k3
		BP	GO:0042730	fibrinolysis	3/96	26/17073	0.0004078	0.00865545	0.00668032	SERPINE1/THBS1/PLAT	3	4-Topic Analysis	Topic k3
		BP	GO:1900048	positive regulation of hemostasis	3/96	26/17073	0.0004078	0.00865545	0.00668032	SERPINE1/THBS1/F2R	3	4-Topic Analysis	Topic k3
		BP	GO:1903036	positive regulation of response to wounding	4/96	62/17073	0.000407949	0.00865545	0.00668032	SERPINE1/FOXC2/THBS1/F2R	4	4-Topic Analysis	Topic k3
		BP	GO:0048638	regulation of developmental growth	8/96	318/17073	0.000424766	0.00885924	0.0068376	RGS4/FN1/FOXC2/EDN1/RTN4/SIX1/TNFRSF12A/GDF15	8	4-Topic Analysis	Topic k3
		BP	GO:0048545	response to steroid hormone	9/96	401/17073	0.000425432	0.00885924	0.0068376	IGFBP7/CCN2/IGFBP2/CCND1/TGFB2/TSPO/OXTR/THBS1/EDN1	9	4-Topic Analysis	Topic k3
		BP	GO:0008016	regulation of heart contraction	7/96	242/17073	0.0004305	0.00886808	0.00684443	RGS4/CCN2/CSRP3/TGFB2/DSP/EDN1/TPM1	7	4-Topic Analysis	Topic k3
		BP	GO:0033627	cell adhesion mediated by integrin	4/96	63/17073	0.000433743	0.00886808	0.00684443	SERPINE1/TGFB2/ITGB1/FOXC2	4	4-Topic Analysis	Topic k3
		BP	GO:0050820	positive regulation of coagulation	3/96	27/17073	0.00045691	0.00917492	0.00708125	SERPINE1/THBS1/F2R	3	4-Topic Analysis	Topic k3
		BP	GO:0060561	apoptotic process involved in morphogenesis	3/96	27/17073	0.00045691	0.00917492	0.00708125	CRYAB/TGFB2/FOXC2	3	4-Topic Analysis	Topic k3
		BP	GO:2000116	regulation of cysteine-type endopeptidase activity	7/96	246/17073	0.000474839	0.00945057	0.00729399	CCN2/CRYAB/THBS1/F2R/RPS27L/GAS6/BCAP31	7	4-Topic Analysis	Topic k3
		BP	GO:0071900	regulation of protein serine/threonine kinase activity	10/96	499/17073	0.000494679	0.00975906	0.00753209	RGS4/CCND1/THBS1/F2R/EDN1/CDKN2A/GADD45A/CDKN2B/PEA15/GDF15	10	4-Topic Analysis	Topic k3
		CC	GO:0062023	collagen-containing extracellular matrix	22/96	413/17712	3.85895e-16	7.52494e-14	5.80873e-14	IGFBP7/FN1/COL8A1/CCN2/BGN/POSTN/ELN/SERPINE1/HAPLN1/EDIL3/TGFB2/CD151/THBS2/THBS1/CCDC80/ANXA5/EFEMP1/COL4A1/COL11A1/COL4A2/WNT5B/GDF15	22	4-Topic Analysis	Topic k3
		CC	GO:0031012	extracellular matrix	22/96	490/17712	1.32603e-14	1.29288e-12	9.98009e-13	IGFBP7/FN1/COL8A1/CCN2/BGN/POSTN/ELN/SERPINE1/HAPLN1/EDIL3/TGFB2/CD151/THBS2/THBS1/CCDC80/ANXA5/EFEMP1/COL4A1/COL11A1/COL4A2/WNT5B/GDF15	22	4-Topic Analysis	Topic k3
		CC	GO:0005788	endoplasmic reticulum lumen	13/96	321/17712	1.86945e-08	1.21514e-06	9.38003e-07	IGFBP7/FN1/COL8A1/FSTL1/THBS1/EDN1/PRSS23/GAS6/COL4A1/COL11A1/COL4A2/FSTL3/WNT5B	13	4-Topic Analysis	Topic k3
		CC	GO:0005604	basement membrane	7/96	91/17712	6.14914e-07	2.9977e-05	2.31402e-05	FN1/COL8A1/CD151/THBS2/CCDC80/COL4A1/COL4A2	7	4-Topic Analysis	Topic k3
		CC	GO:0031091	platelet alpha granule	7/96	100/17712	1.16891e-06	4.55875e-05	3.51904e-05	SRGN/FN1/SERPINE1/TGFB2/THBS2/THBS1/GAS6	7	4-Topic Analysis	Topic k3
		CC	GO:0031093	platelet alpha granule lumen	6/96	70/17712	2.14613e-06	6.97494e-05	5.38416e-05	SRGN/FN1/SERPINE1/TGFB2/THBS1/GAS6	6	4-Topic Analysis	Topic k3
		CC	GO:0098644	complex of collagen trimers	4/96	24/17712	7.92355e-06	0.000220727	0.000170386	COL8A1/COL4A1/COL11A1/COL4A2	4	4-Topic Analysis	Topic k3
		CC	GO:0044420	extracellular matrix component	5/96	53/17712	9.8362e-06	0.000239757	0.000185076	COL8A1/ELN/COL4A1/COL11A1/COL4A2	5	4-Topic Analysis	Topic k3
		CC	GO:0034774	secretory granule lumen	9/96	354/17712	0.000129238	0.00259561	0.00200363	SRGN/FN1/TTR/S100A11/SERPINE1/TGFB2/THBS1/GAS6/ARPC5	9	4-Topic Analysis	Topic k3
		CC	GO:0030016	myofibril	7/96	207/17712	0.000133108	0.00259561	0.00200363	ANKRD1/CSRP3/CALD1/CRYAB/MYOZ2/MYL9/TPM1	7	4-Topic Analysis	Topic k3
		CC	GO:0060205	cytoplasmic vesicle lumen	9/96	372/17712	0.000187403	0.00290651	0.00224362	SRGN/FN1/TTR/S100A11/SERPINE1/TGFB2/THBS1/GAS6/ARPC5	9	4-Topic Analysis	Topic k3
		CC	GO:0031983	vesicle lumen	9/96	373/17712	0.000191187	0.00290651	0.00224362	SRGN/FN1/TTR/S100A11/SERPINE1/TGFB2/THBS1/GAS6/ARPC5	9	4-Topic Analysis	Topic k3
		CC	GO:0043292	contractile fiber	7/96	220/17712	0.000193767	0.00290651	0.00224362	ANKRD1/CSRP3/CALD1/CRYAB/MYOZ2/MYL9/TPM1	7	4-Topic Analysis	Topic k3
		CC	GO:0031594	neuromuscular junction	4/96	62/17712	0.000355365	0.00494973	0.00382085	POSTN/ITGB1/F2R/TUBA1A	4	4-Topic Analysis	Topic k3
		CC	GO:0030017	sarcomere	6/96	183/17712	0.00048125	0.00616794	0.00476122	ANKRD1/CSRP3/CRYAB/MYOZ2/MYL9/TPM1	6	4-Topic Analysis	Topic k3
		CC	GO:0045095	keratin filament	4/96	68/17712	0.000506088	0.00616794	0.00476122	KRT7/KRTAP2-3/KRTAP2-3/KRT81	4	4-Topic Analysis	Topic k3
		CC	GO:0031674	I band	5/96	124/17712	0.000570179	0.00654029	0.00504864	ANKRD1/CSRP3/CRYAB/MYOZ2/MYL9	5	4-Topic Analysis	Topic k3
		CC	GO:0044449	contractile fiber part	6/96	202/17712	0.000808162	0.00875509	0.00675831	ANKRD1/CSRP3/CRYAB/MYOZ2/MYL9/TPM1	6	4-Topic Analysis	Topic k3
		MF	GO:0005201	extracellular matrix structural constituent	14/95	183/17050	1.56356e-12	3.40857e-10	2.84733e-10	IGFBP7/FN1/COL8A1/BGN/POSTN/ELN/HAPLN1/EDIL3/THBS2/THBS1/EFEMP1/COL4A1/COL11A1/COL4A2	14	4-Topic Analysis	Topic k3
		MF	GO:0001968	fibronectin binding	6/95	23/17050	2.38467e-09	2.59929e-07	2.1713e-07	CCN2/ITGB1/ITGA3/THBS1/CCDC80/FSTL3	6	4-Topic Analysis	Topic k3
		MF	GO:0050839	cell adhesion molecule binding	13/95	474/17050	2.20037e-06	0.00013019	0.000108754	FN1/CALD1/S100A11/EDIL3/ITGB1/ITGA3/CD151/DSP/THBS1/RTN4/TAGLN2/SLC9A3R2/ESM1	13	4-Topic Analysis	Topic k3
		MF	GO:0005539	glycosaminoglycan binding	9/95	208/17050	2.38881e-06	0.00013019	0.000108754	FN1/BGN/POSTN/HAPLN1/FSTL1/THBS2/THBS1/CCDC80/COL11A1	9	4-Topic Analysis	Topic k3
		MF	GO:0050840	extracellular matrix binding	5/95	43/17050	3.93161e-06	0.000171418	0.000143193	BGN/ELN/ITGA3/THBS1/COL11A1	5	4-Topic Analysis	Topic k3
		MF	GO:0005520	insulin-like growth factor binding	4/95	27/17050	1.43868e-05	0.000522722	0.000436653	IGFBP7/CCN2/IGFBP2/ESM1	4	4-Topic Analysis	Topic k3
		MF	GO:0008201	heparin binding	7/95	161/17050	3.23506e-05	0.00100749	0.000841601	FN1/POSTN/FSTL1/THBS2/THBS1/CCDC80/COL11A1	7	4-Topic Analysis	Topic k3
		MF	GO:0005178	integrin binding	6/95	124/17050	6.71503e-05	0.00182985	0.00152855	FN1/EDIL3/ITGA3/CD151/THBS1/ESM1	6	4-Topic Analysis	Topic k3
		MF	GO:0019838	growth factor binding	6/95	132/17050	9.5005e-05	0.00230123	0.00192232	IGFBP7/CCN2/IGFBP2/THBS1/COL4A1/ESM1	6	4-Topic Analysis	Topic k3
		MF	GO:0030020	extracellular matrix structural constituent conferring tensile strength	4/95	47/17050	0.000134272	0.00292712	0.00244515	COL8A1/COL4A1/COL11A1/COL4A2	4	4-Topic Analysis	Topic k3
		MF	GO:1901681	sulfur compound binding	7/95	233/17050	0.000324073	0.00642254	0.00536504	FN1/POSTN/FSTL1/THBS2/THBS1/CCDC80/COL11A1	7	4-Topic Analysis	Topic k3
	Topic k1 (blue)	BP	GO:0002480	antigen processing and presentation of exogenous peptide antigen via MHC class I, TAP-independent	9/105	46/17073	8.09546e-12	1.0836e-08	8.65832e-09	HLA-C/HLA-C/HLA-C/HLA-C/HLA-C/HLA-C/HLA-C/B2M/B2M	9	4-Topic Analysis	Topic k1
		BP	GO:0030198	extracellular matrix organization	18/105	371/17073	1.10854e-11	1.0836e-08	8.65832e-09	TIMP1/DCN/LUM/COL3A1/MFAP4/FBLN2/EGFL6/PDGFRA/CRISPLD2/COL1A1/COL14A1/RGCC/ITGA1/LAMA2/CST3/ADAMTS9/VTN/CTSL	18	4-Topic Analysis	Topic k1
		BP	GO:0043062	extracellular structure organization	18/105	430/17073	1.25223e-10	8.16037e-08	6.52038e-08	TIMP1/DCN/LUM/COL3A1/MFAP4/FBLN2/EGFL6/PDGFRA/CRISPLD2/COL1A1/COL14A1/RGCC/ITGA1/LAMA2/CST3/ADAMTS9/VTN/CTSL	18	4-Topic Analysis	Topic k1
		BP	GO:0001890	placenta development	11/105	154/17073	2.70146e-09	1.15897e-06	9.26056e-07	DCN/IGF2/IGF2/CDKN1C/CDKN1C/HSD17B2/RSPO3/HAND1/WNT2/CEBPB/JUNB	11	4-Topic Analysis	Topic k1
		BP	GO:0048732	gland development	17/105	461/17073	2.96413e-09	1.15897e-06	9.26056e-07	IGF2/IGF2/CDKN1C/CDKN1C/SERPINE2/PDGFRA/FRZB/PRL/TGFBR3/HAND2/TGM2/CST3/VTN/PRLR/WNT2/CEBPB/FGF7	17	4-Topic Analysis	Topic k1
		BP	GO:0001892	embryonic placenta development	9/105	92/17073	5.05426e-09	1.64685e-06	1.31588e-06	IGF2/IGF2/CDKN1C/CDKN1C/RSPO3/HAND1/WNT2/CEBPB/JUNB	9	4-Topic Analysis	Topic k1
		BP	GO:0001649	osteoblast differentiation	12/105	229/17073	1.6539e-08	4.61911e-06	3.69081e-06	CYP24A1/IGFBP3/CEBPD/IGF2/IGF2/COL1A1/HAND2/IL6ST/CEBPB/CCN4/RSPO2/JUNB	12	4-Topic Analysis	Topic k1
		BP	GO:0048608	reproductive structure development	15/105	424/17073	4.76803e-08	1.13605e-05	9.0774e-06	DCN/IGF2/IGF2/CDKN1C/CDKN1C/HSD17B2/SERPINE2/PDGFRA/RSPO3/HAND1/CST3/WNT2/CEBPB/SLIT2/JUNB	15	4-Topic Analysis	Topic k1
		BP	GO:0061458	reproductive system development	15/105	427/17073	5.2299e-08	1.13605e-05	9.0774e-06	DCN/IGF2/IGF2/CDKN1C/CDKN1C/HSD17B2/SERPINE2/PDGFRA/RSPO3/HAND1/CST3/WNT2/CEBPB/SLIT2/JUNB	15	4-Topic Analysis	Topic k1
		BP	GO:0001503	ossification	14/105	400/17073	1.58419e-07	3.0971e-05	2.47468e-05	CYP24A1/MGP/IGFBP3/CEBPD/IGF2/IGF2/COL1A1/HAND2/IL6ST/ZBTB16/CEBPB/CCN4/RSPO2/JUNB	14	4-Topic Analysis	Topic k1
		BP	GO:0051216	cartilage development	10/105	190/17073	2.65517e-07	4.71897e-05	3.7706e-05	TIMP1/LUM/MGP/FRZB/COL1A1/HAND2/HAND1/ZBTB16/CCN4/RSPO2	10	4-Topic Analysis	Topic k1
		BP	GO:0002479	antigen processing and presentation of exogenous peptide antigen via MHC class I, TAP-dependent	9/105	147/17073	3.02794e-07	4.93302e-05	3.94164e-05	HLA-C/HLA-C/HLA-C/HLA-C/HLA-C/HLA-C/HLA-C/B2M/B2M	9	4-Topic Analysis	Topic k1
		BP	GO:0001701	in utero embryonic development	13/105	363/17073	3.50459e-07	5.02032e-05	4.01139e-05	IGF2/IGF2/CDKN1C/CDKN1C/HSD17B2/PDGFRA/RSPO3/HAND2/HOPX/HAND1/WNT2/CEBPB/JUNB	13	4-Topic Analysis	Topic k1
		BP	GO:0042590	antigen processing and presentation of exogenous peptide antigen via MHC class I	9/105	150/17073	3.59511e-07	5.02032e-05	4.01139e-05	HLA-C/HLA-C/HLA-C/HLA-C/HLA-C/HLA-C/HLA-C/B2M/B2M	9	4-Topic Analysis	Topic k1
		BP	GO:0060669	embryonic placenta morphogenesis	5/105	27/17073	5.79433e-07	7.55194e-05	6.03423e-05	IGF2/IGF2/CDKN1C/CDKN1C/RSPO3	5	4-Topic Analysis	Topic k1
		BP	GO:0002474	antigen processing and presentation of peptide antigen via MHC class I	9/105	168/17073	9.34519e-07	0.000114187	9.12386e-05	HLA-C/HLA-C/HLA-C/HLA-C/HLA-C/HLA-C/HLA-C/B2M/B2M	9	4-Topic Analysis	Topic k1
		BP	GO:0060333	interferon-gamma-mediated signaling pathway	9/105	189/17073	2.48523e-06	0.000285802	0.000228364	HLA-C/HLA-C/HLA-C/HLA-C/HLA-C/HLA-C/HLA-C/B2M/B2M	9	4-Topic Analysis	Topic k1
		BP	GO:0061448	connective tissue development	10/105	251/17073	3.34518e-06	0.000363324	0.000290307	TIMP1/LUM/MGP/FRZB/COL1A1/HAND2/HAND1/ZBTB16/CCN4/RSPO2	10	4-Topic Analysis	Topic k1
		BP	GO:0060337	type I interferon signaling pathway	7/105	127/17073	1.32765e-05	0.00129778	0.00103696	HLA-C/HLA-C/HLA-C/HLA-C/HLA-C/HLA-C/HLA-C	7	4-Topic Analysis	Topic k1
		BP	GO:0071357	cellular response to type I interferon	7/105	127/17073	1.32765e-05	0.00129778	0.00103696	HLA-C/HLA-C/HLA-C/HLA-C/HLA-C/HLA-C/HLA-C	7	4-Topic Analysis	Topic k1
		BP	GO:0034340	response to type I interferon	7/105	131/17073	1.62522e-05	0.001513	0.00120893	HLA-C/HLA-C/HLA-C/HLA-C/HLA-C/HLA-C/HLA-C	7	4-Topic Analysis	Topic k1
		BP	GO:0048568	embryonic organ development	12/105	446/17073	1.89012e-05	0.00167963	0.00134208	IGF2/IGF2/CDKN1C/CDKN1C/PDGFRA/FRZB/RSPO3/HAND2/HAND1/WNT2/CEBPB/JUNB	12	4-Topic Analysis	Topic k1
		BP	GO:0061041	regulation of wound healing	7/105	137/17073	2.17339e-05	0.00184738	0.00147612	SERPINE2/PDGFRA/VTN/PLPP3/CCN4/WFDC1/KNG1	7	4-Topic Analysis	Topic k1
		BP	GO:0072376	protein activation cascade	6/105	93/17073	2.31594e-05	0.00188653	0.00150739	RGCC/C1S/C1R/VTN/MASP1/KNG1	6	4-Topic Analysis	Topic k1
		BP	GO:0050673	epithelial cell proliferation	11/105	385/17073	2.48474e-05	0.00194307	0.00155257	IGFBP3/CDKN1C/CDKN1C/PRL/RGCC/TGFBR3/IGFBP4/WNT2/CEBPB/WFDC1/FGF7	11	4-Topic Analysis	Topic k1
		BP	GO:0060536	cartilage morphogenesis	3/105	10/17073	2.62872e-05	0.00197659	0.00157936	HAND2/HAND1/RSPO2	3	4-Topic Analysis	Topic k1
		BP	GO:0035272	exocrine system development	5/105	58/17073	2.82728e-05	0.00204716	0.00163574	IGF2/IGF2/TGM2/CST3/FGF7	5	4-Topic Analysis	Topic k1
		BP	GO:0002478	antigen processing and presentation of exogenous peptide antigen	10/105	323/17073	3.00987e-05	0.00210153	0.00167919	HLA-C/HLA-C/HLA-C/HLA-C/HLA-C/HLA-C/HLA-C/B2M/B2M/CTSL	10	4-Topic Analysis	Topic k1
		BP	GO:0019884	antigen processing and presentation of exogenous antigen	10/105	325/17073	3.17191e-05	0.00210279	0.00168019	HLA-C/HLA-C/HLA-C/HLA-C/HLA-C/HLA-C/HLA-C/B2M/B2M/CTSL	10	4-Topic Analysis	Topic k1
		BP	GO:0071346	cellular response to interferon-gamma	9/105	260/17073	3.22678e-05	0.00210279	0.00168019	HLA-C/HLA-C/HLA-C/HLA-C/HLA-C/HLA-C/HLA-C/B2M/B2M	9	4-Topic Analysis	Topic k1
		BP	GO:0048002	antigen processing and presentation of peptide antigen	10/105	335/17073	4.09917e-05	0.00251022	0.00200574	HLA-C/HLA-C/HLA-C/HLA-C/HLA-C/HLA-C/HLA-C/B2M/B2M/CTSL	10	4-Topic Analysis	Topic k1
		BP	GO:0006826	iron ion transport	5/105	63/17073	4.23266e-05	0.00251022	0.00200574	FTL/FTH1/B2M/B2M/TFRC	5	4-Topic Analysis	Topic k1
		BP	GO:0048009	insulin-like growth factor receptor signaling pathway	4/105	32/17073	4.25414e-05	0.00251022	0.00200574	IGFBP3/CILP/IGFBP4/PIK3R1	4	4-Topic Analysis	Topic k1
		BP	GO:0032963	collagen metabolic process	6/105	104/17073	4.3656e-05	0.00251022	0.00200574	MFAP4/COL1A1/RGCC/CST3/COL15A1/CTSL	6	4-Topic Analysis	Topic k1
		BP	GO:0001525	angiogenesis	12/105	495/17073	5.22342e-05	0.00291765	0.00233129	DCN/PROK1/PDGFRA/PRL/RGCC/RSPO3/HAND2/HAND1/ADAMTS9/COL15A1/HSPB6/SLIT2	12	4-Topic Analysis	Topic k1
		BP	GO:0071514	genetic imprinting	4/105	35/17073	6.10712e-05	0.00331651	0.00264999	IGF2/IGF2/CDKN1C/CDKN1C	4	4-Topic Analysis	Topic k1
		BP	GO:0034341	response to interferon-gamma	9/105	286/17073	6.75535e-05	0.00356938	0.00285204	HLA-C/HLA-C/HLA-C/HLA-C/HLA-C/HLA-C/HLA-C/B2M/B2M	9	4-Topic Analysis	Topic k1
		BP	GO:1903034	regulation of response to wounding	7/105	165/17073	7.13127e-05	0.00366885	0.00293153	SERPINE2/PDGFRA/VTN/PLPP3/CCN4/WFDC1/KNG1	7	4-Topic Analysis	Topic k1
		BP	GO:0030099	myeloid cell differentiation	11/105	437/17073	7.81871e-05	0.00391938	0.0031317	CDKN1C/CDKN1C/TGFBR3/B2M/B2M/ZBTB16/TFRC/CEBPB/CCN4/PIK3R1/JUNB	11	4-Topic Analysis	Topic k1
		BP	GO:0006956	complement activation	5/105	72/17073	8.06452e-05	0.00394153	0.00314941	RGCC/C1S/C1R/VTN/MASP1	5	4-Topic Analysis	Topic k1
		BP	GO:0022407	regulation of cell-cell adhesion	11/105	446/17073	9.37038e-05	0.00437062	0.00349226	IGF2/IGF2/SFTPD/SERPINE2/RGCC/IL6ST/PLPP3/ZBTB16/TFRC/CEBPB/PIK3R1	11	4-Topic Analysis	Topic k1
		BP	GO:0019882	antigen processing and presentation	10/105	370/17073	9.38956e-05	0.00437062	0.00349226	HLA-C/HLA-C/HLA-C/HLA-C/HLA-C/HLA-C/HLA-C/B2M/B2M/CTSL	10	4-Topic Analysis	Topic k1
		BP	GO:0071559	response to transforming growth factor beta	8/105	234/17073	9.82815e-05	0.00446838	0.00357037	COL3A1/CDKN1C/CDKN1C/CILP/COL1A1/TGFBR3/MXRA5/WNT2	8	4-Topic Analysis	Topic k1
		BP	GO:0055072	iron ion homeostasis	5/105	76/17073	0.000104435	0.00464025	0.0037077	FTL/FTH1/B2M/B2M/TFRC	5	4-Topic Analysis	Topic k1
		BP	GO:0061045	negative regulation of wound healing	5/105	77/17073	0.000111146	0.00482868	0.00385826	SERPINE2/PDGFRA/VTN/WFDC1/KNG1	5	4-Topic Analysis	Topic k1
		BP	GO:0001829	trophectodermal cell differentiation	3/105	18/17073	0.00017246	0.00710231	0.00567497	HOPX/HAND1/JUNB	3	4-Topic Analysis	Topic k1
		BP	GO:0007096	regulation of exit from mitosis	3/105	18/17073	0.00017246	0.00710231	0.00567497	CDKN1C/CDKN1C/RGCC	3	4-Topic Analysis	Topic k1
		BP	GO:0045861	negative regulation of proteolysis	9/105	325/17073	0.000177897	0.00710231	0.00567497	TIMP1/SLPI/TIMP3/SERPINE2/TFPI2/CST3/VTN/WFDC1/KNG1	9	4-Topic Analysis	Topic k1
		BP	GO:0050680	negative regulation of epithelial cell proliferation	6/105	134/17073	0.000178012	0.00710231	0.00567497	CDKN1C/CDKN1C/PRL/RGCC/TGFBR3/WFDC1	6	4-Topic Analysis	Topic k1
		BP	GO:0007596	blood coagulation	9/105	330/17073	0.000199337	0.00766519	0.00612472	COL3A1/SERPINE2/PDGFRA/TFPI2/COL1A1/PF4V1/VTN/PIK3R1/KNG1	9	4-Topic Analysis	Topic k1
		BP	GO:0043567	regulation of insulin-like growth factor receptor signaling pathway	3/105	19/17073	0.000203882	0.00766519	0.00612472	IGFBP3/CILP/IGFBP4	3	4-Topic Analysis	Topic k1
		BP	GO:0060396	growth hormone receptor signaling pathway	3/105	19/17073	0.000203882	0.00766519	0.00612472	PRL/PRLR/PIK3R1	3	4-Topic Analysis	Topic k1
		BP	GO:0050817	coagulation	9/105	334/17073	0.000218001	0.00804137	0.0064253	COL3A1/SERPINE2/PDGFRA/TFPI2/COL1A1/PF4V1/VTN/PIK3R1/KNG1	9	4-Topic Analysis	Topic k1
		BP	GO:0007599	hemostasis	9/105	336/17073	0.000227866	0.00819011	0.00654415	COL3A1/SERPINE2/PDGFRA/TFPI2/COL1A1/PF4V1/VTN/PIK3R1/KNG1	9	4-Topic Analysis	Topic k1
		BP	GO:0010951	negative regulation of endopeptidase activity	7/105	200/17073	0.000235407	0.00819011	0.00654415	TIMP1/SLPI/TIMP3/TFPI2/CST3/VTN/WFDC1	7	4-Topic Analysis	Topic k1
		BP	GO:0002726	positive regulation of T cell cytokine production	3/105	20/17073	0.000238791	0.00819011	0.00654415	B2M/B2M/IL1R1	3	4-Topic Analysis	Topic k1
		BP	GO:0071378	cellular response to growth hormone stimulus	3/105	20/17073	0.000238791	0.00819011	0.00654415	PRL/PRLR/PIK3R1	3	4-Topic Analysis	Topic k1
		BP	GO:1903035	negative regulation of response to wounding	5/105	91/17073	0.000244409	0.00823828	0.00658264	SERPINE2/PDGFRA/VTN/WFDC1/KNG1	5	4-Topic Analysis	Topic k1
		BP	GO:0030195	negative regulation of blood coagulation	4/105	50/17073	0.000250266	0.00829271	0.00662613	SERPINE2/PDGFRA/VTN/KNG1	4	4-Topic Analysis	Topic k1
		BP	GO:1900047	negative regulation of hemostasis	4/105	51/17073	0.000270289	0.00880691	0.00703699	SERPINE2/PDGFRA/VTN/KNG1	4	4-Topic Analysis	Topic k1
		BP	GO:0030278	regulation of ossification	7/105	206/17073	0.000281842	0.00903282	0.0072175	MGP/CEBPD/HAND2/IL6ST/ZBTB16/CEBPB/CCN4	7	4-Topic Analysis	Topic k1
		BP	GO:0050819	negative regulation of coagulation	4/105	52/17073	0.000291437	0.00918966	0.00734282	SERPINE2/PDGFRA/VTN/KNG1	4	4-Topic Analysis	Topic k1
		BP	GO:0045778	positive regulation of ossification	5/105	95/17073	0.000298659	0.00926792	0.00740535	CEBPD/IL6ST/ZBTB16/CEBPB/CCN4	5	4-Topic Analysis	Topic k1
		BP	GO:0050727	regulation of inflammatory response	10/105	428/17073	0.000305054	0.00931845	0.00744573	IL1RL1/C1S/C1R/TGM2/IL6ST/VTN/IL1R1/CEBPB/CCN4/WFDC1	10	4-Topic Analysis	Topic k1
		BP	GO:0010466	negative regulation of peptidase activity	7/105	210/17073	0.0003167	0.00952535	0.00761105	TIMP1/SLPI/TIMP3/TFPI2/CST3/VTN/WFDC1	7	4-Topic Analysis	Topic k1
		CC	GO:0031012	extracellular matrix	30/105	490/17712	1.81698e-22	2.79814e-20	1.87435e-20	TIMP1/DCN/LUM/SLPI/COL3A1/TIMP3/MGP/MFAP4/FBLN2/EGFL6/CILP/S100A6/SERPINE2/TFPI2/DPT/CRISPLD2/COL1A1/COL14A1/TGFBR3/LAMA2/TGM2/MXRA5/CST3/ADAMTS9/VTN/ANGPTL2/WNT2/COL15A1/CTSL/KNG1	30	4-Topic Analysis	Topic k1
		CC	GO:0062023	collagen-containing extracellular matrix	27/105	413/17712	6.03213e-21	4.64474e-19	3.11131e-19	TIMP1/DCN/LUM/SLPI/COL3A1/TIMP3/MGP/MFAP4/FBLN2/EGFL6/CILP/S100A6/SERPINE2/DPT/COL1A1/COL14A1/LAMA2/TGM2/MXRA5/CST3/ADAMTS9/VTN/ANGPTL2/WNT2/COL15A1/CTSL/KNG1	27	4-Topic Analysis	Topic k1
		CC	GO:0042612	MHC class I protein complex	9/105	46/17712	5.85518e-12	3.00566e-10	2.01336e-10	HLA-C/HLA-C/HLA-C/HLA-C/HLA-C/HLA-C/HLA-C/B2M/B2M	9	4-Topic Analysis	Topic k1
		CC	GO:0098552	side of membrane	18/105	495/17712	6.75086e-10	2.59908e-08	1.74101e-08	IL1RL1/S100A6/SERPINE2/PDGFRA/ITGA1/TGFBR3/HLA-C/HLA-C/HLA-C/HLA-C/HLA-C/HLA-C/HLA-C/B2M/B2M/IL1R1/WNT2/TFRC	18	4-Topic Analysis	Topic k1
		CC	GO:0055038	recycling endosome membrane	9/105	112/17712	2.1143e-08	6.51206e-07	4.36214e-07	HLA-C/HLA-C/HLA-C/HLA-C/HLA-C/HLA-C/HLA-C/B2M/B2M	9	4-Topic Analysis	Topic k1
		CC	GO:0030670	phagocytic vesicle membrane	9/105	130/17712	7.75787e-08	1.99119e-06	1.33381e-06	HLA-C/HLA-C/HLA-C/HLA-C/HLA-C/HLA-C/HLA-C/B2M/B2M	9	4-Topic Analysis	Topic k1
		CC	GO:0042611	MHC protein complex	9/105	135/17712	1.0747e-07	2.36435e-06	1.58377e-06	HLA-C/HLA-C/HLA-C/HLA-C/HLA-C/HLA-C/HLA-C/B2M/B2M	9	4-Topic Analysis	Topic k1
		CC	GO:0012507	ER to Golgi transport vesicle membrane	9/105	140/17712	1.46936e-07	2.82853e-06	1.89471e-06	HLA-C/HLA-C/HLA-C/HLA-C/HLA-C/HLA-C/HLA-C/B2M/B2M	9	4-Topic Analysis	Topic k1
		CC	GO:0030662	coated vesicle membrane	11/105	253/17712	3.10175e-07	5.30743e-06	3.55522e-06	HLA-C/HLA-C/HLA-C/HLA-C/HLA-C/HLA-C/HLA-C/B2M/B2M/CHRM2/TFRC	11	4-Topic Analysis	Topic k1
		CC	GO:0030134	COPII-coated ER to Golgi transport vesicle	9/105	155/17712	3.50219e-07	5.39337e-06	3.61278e-06	HLA-C/HLA-C/HLA-C/HLA-C/HLA-C/HLA-C/HLA-C/B2M/B2M	9	4-Topic Analysis	Topic k1
		CC	GO:0005788	endoplasmic reticulum lumen	12/105	321/17712	4.42496e-07	6.19495e-06	4.14972e-06	TIMP1/COL3A1/IGFBP3/COL1A1/COL14A1/B2M/B2M/CST3/VTN/IGFBP4/COL15A1/KNG1	12	4-Topic Analysis	Topic k1
		CC	GO:0055037	recycling endosome	10/105	212/17712	5.2348e-07	6.71799e-06	4.50009e-06	HLA-C/HLA-C/HLA-C/HLA-C/HLA-C/HLA-C/HLA-C/B2M/B2M/TFRC	10	4-Topic Analysis	Topic k1
		CC	GO:0044420	extracellular matrix component	6/105	53/17712	6.88219e-07	8.15275e-06	5.46117e-06	LUM/COL3A1/MFAP4/COL1A1/COL14A1/COL15A1	6	4-Topic Analysis	Topic k1
		CC	GO:0005581	collagen trimer	7/105	89/17712	9.72304e-07	1.04473e-05	6.99816e-06	DCN/LUM/COL3A1/SFTPD/COL1A1/COL14A1/COL15A1	7	4-Topic Analysis	Topic k1
		CC	GO:0030135	coated vesicle	12/105	348/17712	1.03877e-06	1.04473e-05	6.99816e-06	SFTPD/HLA-C/HLA-C/HLA-C/HLA-C/HLA-C/HLA-C/HLA-C/B2M/B2M/CHRM2/TFRC	12	4-Topic Analysis	Topic k1
		CC	GO:0005604	basement membrane	7/105	91/17712	1.13115e-06	1.04473e-05	6.99816e-06	TIMP1/TIMP3/EGFL6/LAMA2/CST3/VTN/COL15A1	7	4-Topic Analysis	Topic k1
		CC	GO:0031904	endosome lumen	5/105	32/17712	1.17935e-06	1.04473e-05	6.99816e-06	PRL/B2M/B2M/PRLR/CTSL	5	4-Topic Analysis	Topic k1
		CC	GO:0034774	secretory granule lumen	12/105	354/17712	1.24246e-06	1.04473e-05	6.99816e-06	TIMP1/FTL/SLPI/TIMP3/IGF2/IGF2/CRISPLD2/B2M/B2M/NPC2/CXCL1/KNG1	12	4-Topic Analysis	Topic k1
		CC	GO:0031901	early endosome membrane	9/105	181/17712	1.28895e-06	1.04473e-05	6.99816e-06	HLA-C/HLA-C/HLA-C/HLA-C/HLA-C/HLA-C/HLA-C/B2M/B2M	9	4-Topic Analysis	Topic k1
		CC	GO:0045335	phagocytic vesicle	9/105	185/17712	1.54563e-06	1.18282e-05	7.92317e-06	HLA-C/HLA-C/HLA-C/HLA-C/HLA-C/HLA-C/HLA-C/B2M/B2M	9	4-Topic Analysis	Topic k1
		CC	GO:0009897	external side of plasma membrane	10/105	240/17712	1.61868e-06	1.18282e-05	7.92317e-06	IL1RL1/SERPINE2/PDGFRA/ITGA1/TGFBR3/B2M/B2M/IL1R1/WNT2/TFRC	10	4-Topic Analysis	Topic k1
		CC	GO:0030660	Golgi-associated vesicle membrane	9/105	187/17712	1.68974e-06	1.18282e-05	7.92317e-06	HLA-C/HLA-C/HLA-C/HLA-C/HLA-C/HLA-C/HLA-C/B2M/B2M	9	4-Topic Analysis	Topic k1
		CC	GO:0060205	cytoplasmic vesicle lumen	12/105	372/17712	2.08207e-06	1.37366e-05	9.20156e-06	TIMP1/FTL/SLPI/TIMP3/IGF2/IGF2/CRISPLD2/B2M/B2M/NPC2/CXCL1/KNG1	12	4-Topic Analysis	Topic k1
		CC	GO:0031983	vesicle lumen	12/105	373/17712	2.14077e-06	1.37366e-05	9.20156e-06	TIMP1/FTL/SLPI/TIMP3/IGF2/IGF2/CRISPLD2/B2M/B2M/NPC2/CXCL1/KNG1	12	4-Topic Analysis	Topic k1
		CC	GO:1904724	tertiary granule lumen	6/105	67/17712	2.79762e-06	1.72334e-05	1.15439e-05	FTH1/METTL7A/B2M/B2M/CST3/CXCL1	6	4-Topic Analysis	Topic k1
		CC	GO:0071556	integral component of lumenal side of endoplasmic reticulum membrane	7/105	117/17712	6.11137e-06	3.48574e-05	2.33495e-05	HLA-C/HLA-C/HLA-C/HLA-C/HLA-C/HLA-C/HLA-C	7	4-Topic Analysis	Topic k1
		CC	GO:0098553	lumenal side of endoplasmic reticulum membrane	7/105	117/17712	6.11137e-06	3.48574e-05	2.33495e-05	HLA-C/HLA-C/HLA-C/HLA-C/HLA-C/HLA-C/HLA-C	7	4-Topic Analysis	Topic k1
		CC	GO:0005798	Golgi-associated vesicle	9/105	232/17712	9.81194e-06	5.39657e-05	3.61492e-05	HLA-C/HLA-C/HLA-C/HLA-C/HLA-C/HLA-C/HLA-C/B2M/B2M	9	4-Topic Analysis	Topic k1
		CC	GO:0030176	integral component of endoplasmic reticulum membrane	9/105	235/17712	1.08764e-05	5.77576e-05	3.86893e-05	HLA-C/HLA-C/HLA-C/HLA-C/HLA-C/HLA-C/HLA-C/B2M/B2M	9	4-Topic Analysis	Topic k1
		CC	GO:0031227	intrinsic component of endoplasmic reticulum membrane	9/105	241/17712	1.33042e-05	6.82948e-05	4.57477e-05	HLA-C/HLA-C/HLA-C/HLA-C/HLA-C/HLA-C/HLA-C/B2M/B2M	9	4-Topic Analysis	Topic k1
		CC	GO:0005769	early endosome	11/105	392/17712	2.09843e-05	0.000104245	6.98291e-05	HLA-C/HLA-C/HLA-C/HLA-C/HLA-C/HLA-C/HLA-C/PARM1/B2M/B2M/TFRC	11	4-Topic Analysis	Topic k1
		CC	GO:0030666	endocytic vesicle membrane	9/105	267/17712	2.99028e-05	0.000143907	9.63971e-05	HLA-C/HLA-C/HLA-C/HLA-C/HLA-C/HLA-C/HLA-C/B2M/B2M	9	4-Topic Analysis	Topic k1
		CC	GO:0030658	transport vesicle membrane	9/105	277/17712	3.98442e-05	0.00018594	0.000124553	HLA-C/HLA-C/HLA-C/HLA-C/HLA-C/HLA-C/HLA-C/B2M/B2M	9	4-Topic Analysis	Topic k1
		CC	GO:0005583	fibrillar collagen trimer	3/105	17/17712	0.000129586	0.000564673	0.00037825	LUM/COL3A1/COL1A1	3	4-Topic Analysis	Topic k1
		CC	GO:0098643	banded collagen fibril	3/105	17/17712	0.000129586	0.000564673	0.00037825	LUM/COL3A1/COL1A1	3	4-Topic Analysis	Topic k1
		CC	GO:0030139	endocytic vesicle	10/105	400/17712	0.000132002	0.000564673	0.00037825	SFTPD/HLA-C/HLA-C/HLA-C/HLA-C/HLA-C/HLA-C/HLA-C/B2M/B2M	10	4-Topic Analysis	Topic k1
		CC	GO:0031091	platelet alpha granule	5/105	100/17712	0.000320497	0.00133396	0.000893563	TIMP1/IGF2/IGF2/SERPINE2/KNG1	5	4-Topic Analysis	Topic k1
		CC	GO:0030133	transport vesicle	10/105	449/17712	0.000333939	0.00135333	0.000906539	CRISPLD2/HLA-C/HLA-C/HLA-C/HLA-C/HLA-C/HLA-C/HLA-C/B2M/B2M	10	4-Topic Analysis	Topic k1
		CC	GO:0098644	complex of collagen trimers	3/105	24/17712	0.000374245	0.00147779	0.000989905	LUM/COL3A1/COL1A1	3	4-Topic Analysis	Topic k1
		CC	GO:0031093	platelet alpha granule lumen	4/105	70/17712	0.00079178	0.00304835	0.00204196	TIMP1/IGF2/IGF2/KNG1	4	4-Topic Analysis	Topic k1
		CC	GO:0035580	specific granule lumen	4/105	78/17712	0.00118799	0.0044622	0.00298904	SLPI/B2M/B2M/CXCL1	4	4-Topic Analysis	Topic k1
		CC	GO:0070820	tertiary granule	6/105	200/17712	0.00122531	0.00449279	0.00300953	FTH1/METTL7A/B2M/B2M/CST3/CXCL1	6	4-Topic Analysis	Topic k1
		CC	GO:0072562	blood microparticle	5/105	136/17712	0.00129529	0.00463895	0.00310743	C1S/C1R/VTN/TFRC/KNG1	5	4-Topic Analysis	Topic k1
		CC	GO:0044754	autolysosome	2/105	10/17712	0.00151862	0.00531516	0.00356039	FTL/FTH1	2	4-Topic Analysis	Topic k1
		CC	GO:0043235	receptor complex	7/105	307/17712	0.00234809	0.00803569	0.00538276	ITGA1/TGFBR3/IL6ST/B2M/B2M/TFRC/LIFR	7	4-Topic Analysis	Topic k1
		CC	GO:0098802	plasma membrane receptor complex	5/105	164/17712	0.00293705	0.00983275	0.00658653	ITGA1/IL6ST/B2M/B2M/TFRC	5	4-Topic Analysis	Topic k1
		MF	GO:0005201	extracellular matrix structural constituent	15/103	183/17050	2.90557e-13	6.79903e-11	5.59704e-11	DCN/LUM/COL3A1/MGP/MFAP4/FBLN2/CILP/TFPI2/DPT/COL1A1/COL14A1/LAMA2/MXRA5/VTN/COL15A1	15	4-Topic Analysis	Topic k1
		MF	GO:0008201	heparin binding	10/103	161/17050	4.72746e-08	3.99035e-06	3.28491e-06	SERPINE2/CRISPLD2/TGFBR3/RSPO3/PF4V1/VTN/RSPO2/FGF7/KNG1/SLIT2	10	4-Topic Analysis	Topic k1
		MF	GO:0005539	glycosaminoglycan binding	11/103	208/17050	5.11584e-08	3.99035e-06	3.28491e-06	DCN/SERPINE2/CRISPLD2/TGFBR3/RSPO3/PF4V1/VTN/RSPO2/FGF7/KNG1/SLIT2	11	4-Topic Analysis	Topic k1
		MF	GO:0019838	growth factor binding	9/103	132/17050	1.03097e-07	6.03115e-06	4.96492e-06	COL3A1/IGFBP3/PDGFRA/COL1A1/TGFBR3/IL6ST/IL1R1/CCN4/LIFR	9	4-Topic Analysis	Topic k1
		MF	GO:1901681	sulfur compound binding	10/103	233/17050	1.4553e-06	6.81081e-05	5.60674e-05	SERPINE2/CRISPLD2/TGFBR3/RSPO3/PF4V1/VTN/RSPO2/FGF7/KNG1/SLIT2	10	4-Topic Analysis	Topic k1
		MF	GO:0042605	peptide antigen binding	7/103	114/17050	5.79364e-06	0.000217809	0.000179303	HLA-C/HLA-C/HLA-C/HLA-C/HLA-C/HLA-C/HLA-C	7	4-Topic Analysis	Topic k1
		MF	GO:0005518	collagen binding	6/103	76/17050	6.51565e-06	0.000217809	0.000179303	DCN/LUM/COL14A1/ITGA1/VTN/CTSL	6	4-Topic Analysis	Topic k1
		MF	GO:0042277	peptide binding	10/103	308/17050	1.71204e-05	0.000500773	0.000412242	HLA-C/HLA-C/HLA-C/HLA-C/HLA-C/HLA-C/HLA-C/CST3/PRLR/PIK3R1	10	4-Topic Analysis	Topic k1
		MF	GO:0003823	antigen binding	7/103	140/17050	2.22498e-05	0.000578494	0.000476223	HLA-C/HLA-C/HLA-C/HLA-C/HLA-C/HLA-C/HLA-C	7	4-Topic Analysis	Topic k1
		MF	GO:0048407	platelet-derived growth factor binding	3/103	11/17050	3.41067e-05	0.000798097	0.000657003	COL3A1/PDGFRA/COL1A1	3	4-Topic Analysis	Topic k1
		MF	GO:0004866	endopeptidase inhibitor activity	7/103	154/17050	4.10462e-05	0.000873165	0.0007188	TIMP1/SLPI/TIMP3/SERPINE2/CST3/WFDC1/KNG1	7	4-Topic Analysis	Topic k1
		MF	GO:0061135	endopeptidase regulator activity	7/103	159/17050	5.03092e-05	0.000911387	0.000750265	TIMP1/SLPI/TIMP3/SERPINE2/CST3/WFDC1/KNG1	7	4-Topic Analysis	Topic k1
		MF	GO:0030414	peptidase inhibitor activity	7/103	161/17050	5.44642e-05	0.000911387	0.000750265	TIMP1/SLPI/TIMP3/SERPINE2/CST3/WFDC1/KNG1	7	4-Topic Analysis	Topic k1
		MF	GO:0004857	enzyme inhibitor activity	10/103	353/17050	5.45274e-05	0.000911387	0.000750265	TIMP1/SLPI/TIMP3/CDKN1C/CDKN1C/SERPINE2/CST3/WFDC1/KNG1/SLIT2	10	4-Topic Analysis	Topic k1
		MF	GO:0033218	amide binding	10/103	358/17050	6.13289e-05	0.000956731	0.000787592	HLA-C/HLA-C/HLA-C/HLA-C/HLA-C/HLA-C/HLA-C/CST3/PRLR/PIK3R1	10	4-Topic Analysis	Topic k1
		MF	GO:0005159	insulin-like growth factor receptor binding	3/103	15/17050	9.24114e-05	0.00135152	0.00111259	IGF2/IGF2/PIK3R1	3	4-Topic Analysis	Topic k1
		MF	GO:0004896	cytokine receptor activity	5/103	77/17050	0.000102112	0.00140554	0.00115705	IL1RL1/IL6ST/IL1R1/PRLR/LIFR	5	4-Topic Analysis	Topic k1
		MF	GO:0030020	extracellular matrix structural constituent conferring tensile strength	4/103	47/17050	0.000183496	0.00229241	0.00188714	COL3A1/COL1A1/COL14A1/COL15A1	4	4-Topic Analysis	Topic k1
		MF	GO:0061134	peptidase regulator activity	7/103	196/17050	0.000186136	0.00229241	0.00188714	TIMP1/SLPI/TIMP3/SERPINE2/CST3/WFDC1/KNG1	7	4-Topic Analysis	Topic k1
		MF	GO:0005158	insulin receptor binding	3/103	20/17050	0.000226505	0.00265011	0.0021816	IGF2/IGF2/PIK3R1	3	4-Topic Analysis	Topic k1
		MF	GO:0008083	growth factor activity	6/103	144/17050	0.000238633	0.00265905	0.00218896	TIMP1/PROK1/IGF2/IGF2/FGF7/CXCL1	6	4-Topic Analysis	Topic k1
		MF	GO:0019207	kinase regulator activity	6/103	172/17050	0.000615665	0.00654844	0.00539075	IGF2/IGF2/CDKN1C/CDKN1C/RGCC/PIK3R1	6	4-Topic Analysis	Topic k1
		MF	GO:0005178	integrin binding	5/103	124/17050	0.000930391	0.00946572	0.00779229	COL3A1/IGF2/IGF2/EGFL6/VTN	5	4-Topic Analysis	Topic k1
5-Topic Analysis	Topic k4 (pink)	BP	GO:0009786	regulation of asymmetric cell division	7/112	11/17073	1.39629e-13	3.21147e-10	2.70146e-10	POU5F1/POU5F1/POU5F1/POU5F1/POU5F1/POU5F1/POU5F1	7	5-Topic Analysis	Topic k4
		BP	GO:0001714	endodermal cell fate specification	7/112	15/17073	2.66462e-12	3.06431e-09	2.57767e-09	POU5F1/POU5F1/POU5F1/POU5F1/POU5F1/POU5F1/POU5F1	7	5-Topic Analysis	Topic k4
		BP	GO:0007051	spindle organization	14/112	172/17073	6.64122e-12	5.0916e-09	4.283e-09	TUBB/TUBB/TUBB/TUBB/TUBB/TUBB/TUBB/TUBB/CDC20/STMN1/SPC25/SPC25/CCNB1/RAN	14	5-Topic Analysis	Topic k4
		BP	GO:0060965	negative regulation of gene silencing by miRNA	7/112	20/17073	3.12451e-11	1.7966e-08	1.51128e-08	POU5F1/POU5F1/POU5F1/POU5F1/POU5F1/POU5F1/POU5F1	7	5-Topic Analysis	Topic k4
		BP	GO:0001711	endodermal cell fate commitment	7/112	22/17073	6.80015e-11	2.23434e-08	1.8795e-08	POU5F1/POU5F1/POU5F1/POU5F1/POU5F1/POU5F1/POU5F1	7	5-Topic Analysis	Topic k4
		BP	GO:0060149	negative regulation of posttranscriptional gene silencing	7/112	22/17073	6.80015e-11	2.23434e-08	1.8795e-08	POU5F1/POU5F1/POU5F1/POU5F1/POU5F1/POU5F1/POU5F1	7	5-Topic Analysis	Topic k4
		BP	GO:0060967	negative regulation of gene silencing by RNA	7/112	22/17073	6.80015e-11	2.23434e-08	1.8795e-08	POU5F1/POU5F1/POU5F1/POU5F1/POU5F1/POU5F1/POU5F1	7	5-Topic Analysis	Topic k4
		BP	GO:0042789	mRNA transcription by RNA polymerase II	7/112	24/17073	1.36522e-10	3.92501e-08	3.30168e-08	POU5F1/POU5F1/POU5F1/POU5F1/POU5F1/POU5F1/POU5F1	7	5-Topic Analysis	Topic k4
		BP	GO:0008356	asymmetric cell division	7/112	27/17073	3.44663e-10	8.80806e-08	7.40925e-08	POU5F1/POU5F1/POU5F1/POU5F1/POU5F1/POU5F1/POU5F1	7	5-Topic Analysis	Topic k4
		BP	GO:0060969	negative regulation of gene silencing	7/112	29/17073	5.99272e-10	1.37833e-07	1.15943e-07	POU5F1/POU5F1/POU5F1/POU5F1/POU5F1/POU5F1/POU5F1	7	5-Topic Analysis	Topic k4
		BP	GO:0060795	cell fate commitment involved in formation of primary germ layer	8/112	48/17073	8.07807e-10	1.68905e-07	1.42081e-07	POU5F1/POU5F1/POU5F1/POU5F1/POU5F1/POU5F1/POU5F1/SFRP2	8	5-Topic Analysis	Topic k4
		BP	GO:0009299	mRNA transcription	7/112	31/17073	9.9881e-10	1.91438e-07	1.61036e-07	POU5F1/POU5F1/POU5F1/POU5F1/POU5F1/POU5F1/POU5F1	7	5-Topic Analysis	Topic k4
		BP	GO:1901987	regulation of cell cycle phase transition	18/112	474/17073	1.78185e-09	3.1525e-07	2.65185e-07	NPM1/UBE2C/TUBB/TUBB/TUBB/TUBB/TUBB/TUBB/TUBB/TUBB/DLGAP5/CENPF/CDC20/USP44/CCNB1/MAD2L1/CDK1/HMMR	18	5-Topic Analysis	Topic k4
		BP	GO:0035019	somatic stem cell population maintenance	9/112	81/17073	2.85736e-09	4.69423e-07	3.94874e-07	POU5F1/POU5F1/POU5F1/POU5F1/POU5F1/POU5F1/POU5F1/SFRP1/LIN28A	9	5-Topic Analysis	Topic k4
		BP	GO:1902749	regulation of cell cycle G2/M phase transition	13/112	231/17073	3.78238e-09	5.79965e-07	4.87861e-07	NPM1/TUBB/TUBB/TUBB/TUBB/TUBB/TUBB/TUBB/TUBB/CENPF/CCNB1/CDK1/HMMR	13	5-Topic Analysis	Topic k4
		BP	GO:1901990	regulation of mitotic cell cycle phase transition	17/112	441/17073	4.21953e-09	6.06558e-07	5.1023e-07	UBE2C/TUBB/TUBB/TUBB/TUBB/TUBB/TUBB/TUBB/TUBB/DLGAP5/CENPF/CDC20/USP44/CCNB1/MAD2L1/CDK1/HMMR	17	5-Topic Analysis	Topic k4
		BP	GO:1904666	regulation of ubiquitin protein ligase activity	6/112	23/17073	6.41792e-09	8.68306e-07	7.30411e-07	UBE2C/UBE2S/CDC20/RPL11/USP44/MAD2L1	6	5-Topic Analysis	Topic k4
		BP	GO:0035195	gene silencing by miRNA	10/112	128/17073	1.16668e-08	1.49075e-06	1.25401e-06	POU5F1/POU5F1/POU5F1/POU5F1/POU5F1/POU5F1/POU5F1/LIN28A/HNRNPA2B1/RAN	10	5-Topic Analysis	Topic k4
		BP	GO:0001906	cell killing	12/112	209/17073	1.24745e-08	1.51008e-06	1.27026e-06	TUBB/TUBB/TUBB/TUBB/TUBB/TUBB/TUBB/TUBB/HMGN2/CHGA/CHGA/HSP90AB1	12	5-Topic Analysis	Topic k4
		BP	GO:0051302	regulation of cell division	11/112	169/17073	1.42754e-08	1.64168e-06	1.38096e-06	POU5F1/POU5F1/POU5F1/POU5F1/POU5F1/POU5F1/POU5F1/SFRP2/CENPV/KIF20B/YBX1	11	5-Topic Analysis	Topic k4
		BP	GO:0035194	posttranscriptional gene silencing by RNA	10/112	133/17073	1.68873e-08	1.78902e-06	1.50491e-06	POU5F1/POU5F1/POU5F1/POU5F1/POU5F1/POU5F1/POU5F1/LIN28A/HNRNPA2B1/RAN	10	5-Topic Analysis	Topic k4
		BP	GO:0010389	regulation of G2/M transition of mitotic cell cycle	12/112	215/17073	1.71124e-08	1.78902e-06	1.50491e-06	TUBB/TUBB/TUBB/TUBB/TUBB/TUBB/TUBB/TUBB/CENPF/CCNB1/CDK1/HMMR	12	5-Topic Analysis	Topic k4
		BP	GO:0016441	posttranscriptional gene silencing	10/112	134/17073	1.815e-08	1.815e-06	1.52676e-06	POU5F1/POU5F1/POU5F1/POU5F1/POU5F1/POU5F1/POU5F1/LIN28A/HNRNPA2B1/RAN	10	5-Topic Analysis	Topic k4
		BP	GO:0016458	gene silencing	12/112	218/17073	1.9968e-08	1.9136e-06	1.6097e-06	POU5F1/POU5F1/POU5F1/POU5F1/POU5F1/POU5F1/POU5F1/LIN28A/HMGB1/HELLS/HNRNPA2B1/RAN	12	5-Topic Analysis	Topic k4
		BP	GO:0097711	ciliary basal body-plasma membrane docking	9/112	107/17073	3.40853e-08	3.13585e-06	2.63784e-06	TUBB/TUBB/TUBB/TUBB/TUBB/TUBB/TUBB/TUBB/CDK1	9	5-Topic Analysis	Topic k4
		BP	GO:0035987	endodermal cell differentiation	7/112	52/17073	4.53766e-08	3.86089e-06	3.24774e-06	POU5F1/POU5F1/POU5F1/POU5F1/POU5F1/POU5F1/POU5F1	7	5-Topic Analysis	Topic k4
		BP	GO:0071103	DNA conformation change	12/112	235/17073	4.58458e-08	3.86089e-06	3.24774e-06	NPM1/SET/CENPV/HMGB1/HMGB2/NASP/TOP2A/HELLS/HNRNPA2B1/CCNB1/GINS2/CDK1	12	5-Topic Analysis	Topic k4
		BP	GO:0051225	spindle assembly	9/112	111/17073	4.70022e-08	3.86089e-06	3.24774e-06	TUBB/TUBB/TUBB/TUBB/TUBB/TUBB/TUBB/TUBB/CDC20	9	5-Topic Analysis	Topic k4
		BP	GO:0044839	cell cycle G2/M phase transition	13/112	287/17073	5.01957e-08	3.98103e-06	3.34881e-06	NPM1/TUBB/TUBB/TUBB/TUBB/TUBB/TUBB/TUBB/TUBB/CENPF/CCNB1/CDK1/HMMR	13	5-Topic Analysis	Topic k4
		BP	GO:0007059	chromosome segregation	13/112	292/17073	6.14398e-08	4.55844e-06	3.83451e-06	DLGAP5/CENPF/CDC20/BIRC5/TOP2A/USP44/SPC25/SPC25/CCNB1/TERF1/MAD2L1/SLC25A5/RAN	13	5-Topic Analysis	Topic k4
		BP	GO:0040029	regulation of gene expression, epigenetic	13/112	292/17073	6.14398e-08	4.55844e-06	3.83451e-06	POU5F1/POU5F1/POU5F1/POU5F1/POU5F1/POU5F1/POU5F1/LIN28A/HMGB1/HELLS/HNRNPA2B1/DNMT3B/RAN	13	5-Topic Analysis	Topic k4
		BP	GO:0071824	protein-DNA complex subunit organization	11/112	199/17073	7.69717e-08	5.53234e-06	4.65375e-06	NPM1/SET/CENPV/HMGB1/PTMA/HMGB2/NASP/CENPF/HELLS/TERF1/RPA3	11	5-Topic Analysis	Topic k4
		BP	GO:0001708	cell fate specification	8/112	85/17073	8.4282e-08	5.8742e-06	4.94132e-06	POU5F1/POU5F1/POU5F1/POU5F1/POU5F1/POU5F1/POU5F1/SFRP2	8	5-Topic Analysis	Topic k4
		BP	GO:0031047	gene silencing by RNA	10/112	160/17073	9.82281e-08	6.64484e-06	5.58958e-06	POU5F1/POU5F1/POU5F1/POU5F1/POU5F1/POU5F1/POU5F1/LIN28A/HNRNPA2B1/RAN	10	5-Topic Analysis	Topic k4
		BP	GO:0001706	endoderm formation	7/112	59/17073	1.11426e-07	7.32231e-06	6.15946e-06	POU5F1/POU5F1/POU5F1/POU5F1/POU5F1/POU5F1/POU5F1	7	5-Topic Analysis	Topic k4
		BP	GO:0060964	regulation of gene silencing by miRNA	8/112	90/17073	1.32123e-07	8.44121e-06	7.10066e-06	POU5F1/POU5F1/POU5F1/POU5F1/POU5F1/POU5F1/POU5F1/LIN28A	8	5-Topic Analysis	Topic k4
		BP	GO:2001251	negative regulation of chromosome organization	9/112	127/17073	1.51097e-07	9.39253e-06	7.9009e-06	SET/CENPF/CDC20/TOP2A/USP44/DNMT3B/CCNB1/TERF1/MAD2L1	9	5-Topic Analysis	Topic k4
		BP	GO:0065004	protein-DNA complex assembly	10/112	169/17073	1.64193e-07	9.82012e-06	8.26058e-06	NPM1/SET/CENPV/HMGB1/HMGB2/NASP/CENPF/HELLS/TERF1/RPA3	10	5-Topic Analysis	Topic k4
		BP	GO:0060147	regulation of posttranscriptional gene silencing	8/112	93/17073	1.70785e-07	9.82012e-06	8.26058e-06	POU5F1/POU5F1/POU5F1/POU5F1/POU5F1/POU5F1/POU5F1/LIN28A	8	5-Topic Analysis	Topic k4
		BP	GO:0060966	regulation of gene silencing by RNA	8/112	93/17073	1.70785e-07	9.82012e-06	8.26058e-06	POU5F1/POU5F1/POU5F1/POU5F1/POU5F1/POU5F1/POU5F1/LIN28A	8	5-Topic Analysis	Topic k4
		BP	GO:0000086	G2/M transition of mitotic cell cycle	12/112	269/17073	1.99963e-07	1.12175e-05	9.43601e-06	TUBB/TUBB/TUBB/TUBB/TUBB/TUBB/TUBB/TUBB/CENPF/CCNB1/CDK1/HMMR	12	5-Topic Analysis	Topic k4
		BP	GO:0007369	gastrulation	10/112	186/17073	4.00239e-07	2.14638e-05	1.80551e-05	POU5F1/POU5F1/POU5F1/POU5F1/POU5F1/POU5F1/POU5F1/SFRP2/SFRP1/OTX2	10	5-Topic Analysis	Topic k4
		BP	GO:0030071	regulation of mitotic metaphase/anaphase transition	6/112	44/17073	4.0128e-07	2.14638e-05	1.80551e-05	DLGAP5/CENPF/CDC20/USP44/CCNB1/MAD2L1	6	5-Topic Analysis	Topic k4
		BP	GO:0006323	DNA packaging	9/112	143/17073	4.16491e-07	2.17711e-05	1.83136e-05	NPM1/SET/CENPV/HMGB2/NASP/TOP2A/HELLS/CCNB1/CDK1	9	5-Topic Analysis	Topic k4
		BP	GO:0051438	regulation of ubiquitin-protein transferase activity	6/112	46/17073	5.26827e-07	2.69267e-05	2.26505e-05	UBE2C/UBE2S/CDC20/RPL11/USP44/MAD2L1	6	5-Topic Analysis	Topic k4
		BP	GO:0050807	regulation of synapse organization	11/112	244/17073	5.97719e-07	2.81969e-05	2.3719e-05	TUBB/TUBB/TUBB/TUBB/TUBB/TUBB/TUBB/TUBB/CDC20/APOE/CAMKV	11	5-Topic Analysis	Topic k4
		BP	GO:0007091	metaphase/anaphase transition of mitotic cell cycle	6/112	47/17073	6.00717e-07	2.81969e-05	2.3719e-05	DLGAP5/CENPF/CDC20/USP44/CCNB1/MAD2L1	6	5-Topic Analysis	Topic k4
		BP	GO:0010965	regulation of mitotic sister chromatid separation	6/112	47/17073	6.00717e-07	2.81969e-05	2.3719e-05	DLGAP5/CENPF/CDC20/USP44/CCNB1/MAD2L1	6	5-Topic Analysis	Topic k4
		BP	GO:1902099	regulation of metaphase/anaphase transition of cell cycle	6/112	47/17073	6.00717e-07	2.81969e-05	2.3719e-05	DLGAP5/CENPF/CDC20/USP44/CCNB1/MAD2L1	6	5-Topic Analysis	Topic k4
		BP	GO:0001824	blastocyst development	8/112	112/17073	7.19324e-07	3.26079e-05	2.74294e-05	POU5F1/POU5F1/POU5F1/POU5F1/POU5F1/POU5F1/POU5F1/NASP	8	5-Topic Analysis	Topic k4
		BP	GO:0050803	regulation of synapse structure or activity	11/112	249/17073	7.30428e-07	3.26079e-05	2.74294e-05	TUBB/TUBB/TUBB/TUBB/TUBB/TUBB/TUBB/TUBB/CDC20/APOE/CAMKV	11	5-Topic Analysis	Topic k4
		BP	GO:0140056	organelle localization by membrane tethering	9/112	153/17073	7.37222e-07	3.26079e-05	2.74294e-05	TUBB/TUBB/TUBB/TUBB/TUBB/TUBB/TUBB/TUBB/CDK1	9	5-Topic Analysis	Topic k4
		BP	GO:0051306	mitotic sister chromatid separation	6/112	49/17073	7.74043e-07	3.35906e-05	2.8256e-05	DLGAP5/CENPF/CDC20/USP44/CCNB1/MAD2L1	6	5-Topic Analysis	Topic k4
		BP	GO:0010639	negative regulation of organelle organization	13/112	365/17073	7.93483e-07	3.37965e-05	2.84293e-05	NPM1/SET/CENPF/CDC20/STMN1/TOP2A/USP44/DNMT3B/CCNB1/TERF1/MAD2L1/SLC25A5/PRELID1	13	5-Topic Analysis	Topic k4
		BP	GO:0042267	natural killer cell mediated cytotoxicity	8/112	114/17073	8.23577e-07	3.44405e-05	2.8971e-05	TUBB/TUBB/TUBB/TUBB/TUBB/TUBB/TUBB/TUBB	8	5-Topic Analysis	Topic k4
		BP	GO:0044784	metaphase/anaphase transition of cell cycle	6/112	50/17073	8.74925e-07	3.55236e-05	2.98821e-05	DLGAP5/CENPF/CDC20/USP44/CCNB1/MAD2L1	6	5-Topic Analysis	Topic k4
		BP	GO:0060968	regulation of gene silencing	8/112	115/17073	8.80368e-07	3.55236e-05	2.98821e-05	POU5F1/POU5F1/POU5F1/POU5F1/POU5F1/POU5F1/POU5F1/LIN28A	8	5-Topic Analysis	Topic k4
		BP	GO:0002228	natural killer cell mediated immunity	8/112	117/17073	1.00404e-06	3.98152e-05	3.34922e-05	TUBB/TUBB/TUBB/TUBB/TUBB/TUBB/TUBB/TUBB	8	5-Topic Analysis	Topic k4
		BP	GO:0022406	membrane docking	9/112	162/17073	1.19022e-06	4.56812e-05	3.84266e-05	TUBB/TUBB/TUBB/TUBB/TUBB/TUBB/TUBB/TUBB/CDK1	9	5-Topic Analysis	Topic k4
		BP	GO:0007492	endoderm development	7/112	83/17073	1.19168e-06	4.56812e-05	3.84266e-05	POU5F1/POU5F1/POU5F1/POU5F1/POU5F1/POU5F1/POU5F1	7	5-Topic Analysis	Topic k4
		BP	GO:1905818	regulation of chromosome separation	6/112	53/17073	1.24399e-06	4.69046e-05	3.94557e-05	DLGAP5/CENPF/CDC20/USP44/CCNB1/MAD2L1	6	5-Topic Analysis	Topic k4
		BP	GO:0007094	mitotic spindle assembly checkpoint	5/112	30/17073	1.38842e-06	4.91288e-05	4.13267e-05	CENPF/CDC20/USP44/CCNB1/MAD2L1	5	5-Topic Analysis	Topic k4
		BP	GO:0031577	spindle checkpoint	5/112	30/17073	1.38842e-06	4.91288e-05	4.13267e-05	CENPF/CDC20/USP44/CCNB1/MAD2L1	5	5-Topic Analysis	Topic k4
		BP	GO:0071173	spindle assembly checkpoint	5/112	30/17073	1.38842e-06	4.91288e-05	4.13267e-05	CENPF/CDC20/USP44/CCNB1/MAD2L1	5	5-Topic Analysis	Topic k4
		BP	GO:0071174	mitotic spindle checkpoint	5/112	30/17073	1.38842e-06	4.91288e-05	4.13267e-05	CENPF/CDC20/USP44/CCNB1/MAD2L1	5	5-Topic Analysis	Topic k4
		BP	GO:0000280	nuclear division	13/112	388/17073	1.56947e-06	5.46937e-05	4.60078e-05	UBE2C/UBE2S/DLGAP5/CKS2/CENPF/CDC20/TOP2A/USP44/KIF20B/CCNB1/TERF1/MAD2L1/RAN	13	5-Topic Analysis	Topic k4
		BP	GO:0033047	regulation of mitotic sister chromatid segregation	6/112	56/17073	1.73149e-06	5.94394e-05	4.99998e-05	DLGAP5/CENPF/CDC20/USP44/CCNB1/MAD2L1	6	5-Topic Analysis	Topic k4
		BP	GO:0045841	negative regulation of mitotic metaphase/anaphase transition	5/112	32/17073	1.9416e-06	6.47199e-05	5.44417e-05	CENPF/CDC20/USP44/CCNB1/MAD2L1	5	5-Topic Analysis	Topic k4
		BP	GO:2000816	negative regulation of mitotic sister chromatid separation	5/112	32/17073	1.9416e-06	6.47199e-05	5.44417e-05	CENPF/CDC20/USP44/CCNB1/MAD2L1	5	5-Topic Analysis	Topic k4
		BP	GO:0033044	regulation of chromosome organization	12/112	335/17073	2.04033e-06	6.70395e-05	5.63929e-05	SET/CENPV/DLGAP5/CENPF/CDC20/TOP2A/USP44/HNRNPA2B1/DNMT3B/CCNB1/TERF1/MAD2L1	12	5-Topic Analysis	Topic k4
		BP	GO:0001704	formation of primary germ layer	8/112	129/17073	2.10289e-06	6.81218e-05	5.73034e-05	POU5F1/POU5F1/POU5F1/POU5F1/POU5F1/POU5F1/POU5F1/SFRP2	8	5-Topic Analysis	Topic k4
		BP	GO:0019827	stem cell population maintenance	9/112	174/17073	2.1551e-06	6.88434e-05	5.79104e-05	POU5F1/POU5F1/POU5F1/POU5F1/POU5F1/POU5F1/POU5F1/SFRP1/LIN28A	9	5-Topic Analysis	Topic k4
		BP	GO:1902100	negative regulation of metaphase/anaphase transition of cell cycle	5/112	33/17073	2.27639e-06	7.07526e-05	5.95164e-05	CENPF/CDC20/USP44/CCNB1/MAD2L1	5	5-Topic Analysis	Topic k4
		BP	GO:1905819	negative regulation of chromosome separation	5/112	33/17073	2.27639e-06	7.07526e-05	5.95164e-05	CENPF/CDC20/USP44/CCNB1/MAD2L1	5	5-Topic Analysis	Topic k4
		BP	GO:0098727	maintenance of cell number	9/112	176/17073	2.36847e-06	7.2633e-05	6.10981e-05	POU5F1/POU5F1/POU5F1/POU5F1/POU5F1/POU5F1/POU5F1/SFRP1/LIN28A	9	5-Topic Analysis	Topic k4
		BP	GO:0033048	negative regulation of mitotic sister chromatid segregation	5/112	35/17073	3.08133e-06	9.32507e-05	7.84415e-05	CENPF/CDC20/USP44/CCNB1/MAD2L1	5	5-Topic Analysis	Topic k4
		BP	GO:0033046	negative regulation of sister chromatid segregation	5/112	37/17073	4.09444e-06	0.000122302	0.000102879	CENPF/CDC20/USP44/CCNB1/MAD2L1	5	5-Topic Analysis	Topic k4
		BP	GO:0031145	anaphase-promoting complex-dependent catabolic process	7/112	100/17073	4.19287e-06	0.000123636	0.000104001	UBE2C/UBE2S/PTTG1/CDC20/CCNB1/MAD2L1/CDK1	7	5-Topic Analysis	Topic k4
		BP	GO:0048285	organelle fission	13/112	425/17073	4.2675e-06	0.000124244	0.000104513	UBE2C/UBE2S/DLGAP5/CKS2/CENPF/CDC20/TOP2A/USP44/KIF20B/CCNB1/TERF1/MAD2L1/RAN	13	5-Topic Analysis	Topic k4
		BP	GO:0051985	negative regulation of chromosome segregation	5/112	38/17073	4.69026e-06	0.000134845	0.00011343	CENPF/CDC20/USP44/CCNB1/MAD2L1	5	5-Topic Analysis	Topic k4
		BP	GO:0051304	chromosome separation	6/112	69/17073	5.96581e-06	0.0001694	0.000142497	DLGAP5/CENPF/CDC20/USP44/CCNB1/MAD2L1	6	5-Topic Analysis	Topic k4
		BP	GO:0033045	regulation of sister chromatid segregation	6/112	70/17073	6.49051e-06	0.000182051	0.000153139	DLGAP5/CENPF/CDC20/USP44/CCNB1/MAD2L1	6	5-Topic Analysis	Topic k4
		BP	GO:0071897	DNA biosynthetic process	9/112	200/17073	6.73617e-06	0.000186665	0.000157021	CENPF/HSP90AB1/PCLAF/HNRNPA2B1/PHB/TERF1/PTGES3/RPA3/TYMS	9	5-Topic Analysis	Topic k4
		BP	GO:0140014	mitotic nuclear division	10/112	256/17073	7.13542e-06	0.000195375	0.000164347	UBE2C/UBE2S/DLGAP5/CENPF/CDC20/USP44/KIF20B/CCNB1/MAD2L1/RAN	10	5-Topic Analysis	Topic k4
		BP	GO:0007088	regulation of mitotic nuclear division	8/112	159/17073	9.93433e-06	0.000268811	0.000226121	UBE2C/DLGAP5/CENPF/CDC20/USP44/KIF20B/CCNB1/MAD2L1	8	5-Topic Analysis	Topic k4
		BP	GO:0001909	leukocyte mediated cytotoxicity	8/112	161/17073	1.08855e-05	0.000290987	0.000244775	TUBB/TUBB/TUBB/TUBB/TUBB/TUBB/TUBB/TUBB	8	5-Topic Analysis	Topic k4
		BP	GO:0045839	negative regulation of mitotic nuclear division	5/112	45/17073	1.10069e-05	0.000290987	0.000244775	CENPF/CDC20/USP44/CCNB1/MAD2L1	5	5-Topic Analysis	Topic k4
		BP	GO:0030705	cytoskeleton-dependent intracellular transport	8/112	166/17073	1.36049e-05	0.000355582	0.000299112	TUBB/TUBB/TUBB/TUBB/TUBB/TUBB/TUBB/TUBB	8	5-Topic Analysis	Topic k4
		BP	GO:0032069	regulation of nuclease activity	4/112	23/17073	1.4114e-05	0.000364744	0.000306819	NPM1/HMGB1/HMGB2/TERF1	4	5-Topic Analysis	Topic k4
		BP	GO:0010498	proteasomal protein catabolic process	12/112	423/17073	2.16184e-05	0.000552471	0.000464733	UBE2C/UBE2S/PTTG1/SUMO2/HSP90AB1/CDC20/RPL11/USP44/APOE/CCNB1/MAD2L1/CDK1	12	5-Topic Analysis	Topic k4
		BP	GO:0050808	synapse organization	12/112	424/17073	2.21269e-05	0.000559252	0.000470437	TUBB/TUBB/TUBB/TUBB/TUBB/TUBB/TUBB/TUBB/CDC20/IGSF21/APOE/CAMKV	12	5-Topic Analysis	Topic k4
		BP	GO:0051784	negative regulation of nuclear division	5/112	52/17073	2.2575e-05	0.000564374	0.000474746	CENPF/CDC20/USP44/CCNB1/MAD2L1	5	5-Topic Analysis	Topic k4
		BP	GO:0051783	regulation of nuclear division	8/112	183/17073	2.75098e-05	0.000680351	0.000572304	UBE2C/DLGAP5/CENPF/CDC20/USP44/KIF20B/CCNB1/MAD2L1	8	5-Topic Analysis	Topic k4
		BP	GO:1902850	microtubule cytoskeleton organization involved in mitosis	7/112	134/17073	2.86377e-05	0.00070071	0.00058943	CDC20/STMN1/SPC25/SPC25/CCNB1/MAD2L1/RAN	7	5-Topic Analysis	Topic k4
		BP	GO:0043161	proteasome-mediated ubiquitin-dependent protein catabolic process	11/112	372/17073	3.32883e-05	0.000800055	0.000672998	UBE2C/UBE2S/PTTG1/SUMO2/HSP90AB1/CDC20/RPL11/USP44/CCNB1/MAD2L1/CDK1	11	5-Topic Analysis	Topic k4
		BP	GO:0051983	regulation of chromosome segregation	6/112	93/17073	3.33936e-05	0.000800055	0.000672998	DLGAP5/CENPF/CDC20/USP44/CCNB1/MAD2L1	6	5-Topic Analysis	Topic k4
		BP	GO:0000070	mitotic sister chromatid segregation	7/112	138/17073	3.45994e-05	0.000820397	0.00069011	DLGAP5/CENPF/CDC20/USP44/CCNB1/MAD2L1/RAN	7	5-Topic Analysis	Topic k4
		BP	GO:0045787	positive regulation of cell cycle	11/112	378/17073	3.85072e-05	0.000903742	0.000760218	NPM1/UBE2C/CENPV/DLGAP5/CKS1B/CKS2/HSP90AB1/KIF20B/CCNB1/MAD2L1/CDK1	11	5-Topic Analysis	Topic k4
		BP	GO:0045165	cell fate commitment	9/112	250/17073	3.96805e-05	0.000921871	0.000775468	POU5F1/POU5F1/POU5F1/POU5F1/POU5F1/POU5F1/POU5F1/SFRP2/SFRP1	9	5-Topic Analysis	Topic k4
		BP	GO:0002449	lymphocyte mediated immunity	10/112	323/17073	5.25549e-05	0.00120876	0.0010168	HSPD1/TUBB/TUBB/TUBB/TUBB/TUBB/TUBB/TUBB/TUBB/HMGB1	10	5-Topic Analysis	Topic k4
		BP	GO:0031497	chromatin assembly	6/112	101/17073	5.32143e-05	0.00121181	0.00101936	NPM1/SET/CENPV/HMGB2/NASP/HELLS	6	5-Topic Analysis	Topic k4
		BP	GO:1904031	positive regulation of cyclin-dependent protein kinase activity	4/112	32/17073	5.47674e-05	0.00123495	0.00103883	CKS1B/CKS2/HSP90AB1/CCNB1	4	5-Topic Analysis	Topic k4
		BP	GO:0043508	negative regulation of JUN kinase activity	3/112	13/17073	7.49245e-05	0.00165698	0.00139384	SFRP2/SFRP1/GSTP1	3	5-Topic Analysis	Topic k4
		BP	GO:1904668	positive regulation of ubiquitin protein ligase activity	3/112	13/17073	7.49245e-05	0.00165698	0.00139384	UBE2C/UBE2S/CDC20	3	5-Topic Analysis	Topic k4
		BP	GO:0051348	negative regulation of transferase activity	9/112	276/17073	8.51066e-05	0.00186424	0.00156818	NPM1/SFRP2/SFRP1/GSTP1/RPL11/USP44/APOE/TERF1/MAD2L1	9	5-Topic Analysis	Topic k4
		BP	GO:0007052	mitotic spindle organization	6/112	111/17073	9.01637e-05	0.00195638	0.00164569	CDC20/STMN1/SPC25/SPC25/CCNB1/RAN	6	5-Topic Analysis	Topic k4
		BP	GO:0090231	regulation of spindle checkpoint	3/112	14/17073	9.4903e-05	0.00200254	0.00168452	USP44/CCNB1/MAD2L1	3	5-Topic Analysis	Topic k4
		BP	GO:0090266	regulation of mitotic cell cycle spindle assembly checkpoint	3/112	14/17073	9.4903e-05	0.00200254	0.00168452	USP44/CCNB1/MAD2L1	3	5-Topic Analysis	Topic k4
		BP	GO:1903504	regulation of mitotic spindle checkpoint	3/112	14/17073	9.4903e-05	0.00200254	0.00168452	USP44/CCNB1/MAD2L1	3	5-Topic Analysis	Topic k4
		BP	GO:0000819	sister chromatid segregation	7/112	164/17073	0.000103281	0.00215952	0.00181656	DLGAP5/CENPF/CDC20/USP44/CCNB1/MAD2L1/RAN	7	5-Topic Analysis	Topic k4
		BP	GO:0060271	cilium assembly	10/112	355/17073	0.000114999	0.00238287	0.00200444	TUBB/TUBB/TUBB/TUBB/TUBB/TUBB/TUBB/TUBB/PLA2G3/CDK1	10	5-Topic Analysis	Topic k4
		BP	GO:0034508	centromere complex assembly	4/112	40/17073	0.000133679	0.0027452	0.00230923	NPM1/CENPV/CENPF/HELLS	4	5-Topic Analysis	Topic k4
		BP	GO:0001701	in utero embryonic development	10/112	363/17073	0.000137969	0.00280823	0.00236225	POU5F1/POU5F1/POU5F1/POU5F1/POU5F1/POU5F1/POU5F1/NASP/YBX1/CCNB1	10	5-Topic Analysis	Topic k4
		BP	GO:0051444	negative regulation of ubiquitin-protein transferase activity	3/112	16/17073	0.000144614	0.00291765	0.0024543	RPL11/USP44/MAD2L1	3	5-Topic Analysis	Topic k4
		BP	GO:0044782	cilium organization	10/112	366/17073	0.000147529	0.00295059	0.002482	TUBB/TUBB/TUBB/TUBB/TUBB/TUBB/TUBB/TUBB/PLA2G3/CDK1	10	5-Topic Analysis	Topic k4
		BP	GO:0098813	nuclear chromosome segregation	8/112	238/17073	0.00017342	0.00343554	0.00288994	DLGAP5/CENPF/CDC20/USP44/CCNB1/TERF1/MAD2L1/RAN	8	5-Topic Analysis	Topic k4
		BP	GO:0006266	DNA ligation	3/112	17/17073	0.000174765	0.00343554	0.00288994	HMGB1/HMGB2/TOP2A	3	5-Topic Analysis	Topic k4
		BP	GO:0006333	chromatin assembly or disassembly	6/112	126/17073	0.000181143	0.00353076	0.00297004	NPM1/SET/CENPV/HMGB2/NASP/HELLS	6	5-Topic Analysis	Topic k4
		BP	GO:0051099	positive regulation of binding	7/112	190/17073	0.000256261	0.00495294	0.00416637	HMGB1/HMGB2/HSP90AB1/STMN1/RPL11/APOE/RAN	7	5-Topic Analysis	Topic k4
		BP	GO:0008584	male gonad development	6/112	136/17073	0.000274134	0.00525423	0.0044198	UTF1/SFRP2/SFRP1/HMGB2/NASP/MGST1	6	5-Topic Analysis	Topic k4
		BP	GO:0046546	development of primary male sexual characteristics	6/112	137/17073	0.000285177	0.00542072	0.00455986	UTF1/SFRP2/SFRP1/HMGB2/NASP/MGST1	6	5-Topic Analysis	Topic k4
		BP	GO:1901989	positive regulation of cell cycle phase transition	5/112	90/17073	0.000313286	0.00590621	0.00496825	NPM1/UBE2C/DLGAP5/CCNB1/CDK1	5	5-Topic Analysis	Topic k4
		BP	GO:0032392	DNA geometric change	5/112	95/17073	0.000402444	0.00752538	0.00633027	HMGB1/HMGB2/TOP2A/HNRNPA2B1/GINS2	5	5-Topic Analysis	Topic k4
		BP	GO:0090068	positive regulation of cell cycle process	8/112	272/17073	0.000426428	0.00790955	0.00665344	NPM1/UBE2C/CENPV/DLGAP5/KIF20B/CCNB1/MAD2L1/CDK1	8	5-Topic Analysis	Topic k4
		BP	GO:0051972	regulation of telomerase activity	4/112	54/17073	0.000431087	0.00793199	0.00667231	HSP90AB1/HNRNPA2B1/TERF1/PTGES3	4	5-Topic Analysis	Topic k4
		BP	GO:0031396	regulation of protein ubiquitination	7/112	209/17073	0.000455751	0.00831926	0.00699808	UBE2C/UBE2S/HSP90AB1/CDC20/RPL11/USP44/MAD2L1	7	5-Topic Analysis	Topic k4
		BP	GO:0008406	gonad development	7/112	210/17073	0.000468951	0.00849282	0.00714407	UTF1/SFRP2/SFRP1/HMGB2/NASP/MGST1/PHB	7	5-Topic Analysis	Topic k4
		BP	GO:0045931	positive regulation of mitotic cell cycle	6/112	152/17073	0.000496859	0.00892793	0.00751008	UBE2C/DLGAP5/KIF20B/CCNB1/MAD2L1/CDK1	6	5-Topic Analysis	Topic k4
		BP	GO:0051131	chaperone-mediated protein complex assembly	3/112	24/17073	0.000503072	0.0089695	0.00754505	HSPD1/HSP90AB1/PTGES3	3	5-Topic Analysis	Topic k4
		BP	GO:0035821	modification of morphology or physiology of other organism	6/112	154/17073	0.000532449	0.00942025	0.00792422	HMGN2/CHGA/CHGA/APOE/KPNA2/TYMS	6	5-Topic Analysis	Topic k4
		BP	GO:0045137	development of primary sexual characteristics	7/112	216/17073	0.000554708	0.00973915	0.00819247	UTF1/SFRP2/SFRP1/HMGB2/NASP/MGST1/PHB	7	5-Topic Analysis	Topic k4
		CC	GO:0005641	nuclear envelope lumen	8/111	17/17712	4.27114e-14	1.04643e-11	8.40741e-12	TUBB/TUBB/TUBB/TUBB/TUBB/TUBB/TUBB/TUBB	8	5-Topic Analysis	Topic k4
		CC	GO:0031970	organelle envelope lumen	9/111	94/17712	7.32316e-09	6.14666e-07	4.93846e-07	TUBB/TUBB/TUBB/TUBB/TUBB/TUBB/TUBB/TUBB/PRELID1	9	5-Topic Analysis	Topic k4
		CC	GO:0035770	ribonucleoprotein granule	12/111	209/17712	7.52653e-09	6.14666e-07	4.93846e-07	TUBB/TUBB/TUBB/TUBB/TUBB/TUBB/TUBB/TUBB/LIN28A/NCL/YBX1/HNRNPA3	12	5-Topic Analysis	Topic k4
		CC	GO:0036464	cytoplasmic ribonucleoprotein granule	11/111	195/17712	3.94175e-08	2.41432e-06	1.93976e-06	TUBB/TUBB/TUBB/TUBB/TUBB/TUBB/TUBB/TUBB/LIN28A/NCL/YBX1	11	5-Topic Analysis	Topic k4
		CC	GO:0035578	azurophil granule lumen	8/111	98/17712	1.81729e-07	8.90471e-06	7.15437e-06	TUBB/TUBB/TUBB/TUBB/TUBB/TUBB/TUBB/TUBB	8	5-Topic Analysis	Topic k4
		CC	GO:0000793	condensed chromosome	10/111	207/17712	7.06679e-07	2.25343e-05	1.81049e-05	CENPV/HMGB1/HMGB2/CENPF/BIRC5/TOP2A/SPC25/SPC25/CCNB1/MAD2L1	10	5-Topic Analysis	Topic k4
		CC	GO:0005766	primary lysosome	9/111	160/17712	7.35813e-07	2.25343e-05	1.81049e-05	TUBB/TUBB/TUBB/TUBB/TUBB/TUBB/TUBB/TUBB/MGST1	9	5-Topic Analysis	Topic k4
		CC	GO:0042582	azurophil granule	9/111	160/17712	7.35813e-07	2.25343e-05	1.81049e-05	TUBB/TUBB/TUBB/TUBB/TUBB/TUBB/TUBB/TUBB/MGST1	9	5-Topic Analysis	Topic k4
		CC	GO:0098687	chromosomal region	12/111	349/17712	1.94619e-06	5.29797e-05	4.25658e-05	CENPV/CENPF/BIRC5/HELLS/HNRNPA2B1/SPC25/SPC25/CCNB1/TERF1/PTGES3/MAD2L1/CDK1	12	5-Topic Analysis	Topic k4
		CC	GO:0060205	cytoplasmic vesicle lumen	12/111	372/17712	3.75815e-06	8.60374e-05	6.91257e-05	TUBB/TUBB/TUBB/TUBB/TUBB/TUBB/TUBB/TUBB/HMGB1/GSTP1/HSP90AB1/APOE	12	5-Topic Analysis	Topic k4
		CC	GO:0031983	vesicle lumen	12/111	373/17712	3.86291e-06	8.60374e-05	6.91257e-05	TUBB/TUBB/TUBB/TUBB/TUBB/TUBB/TUBB/TUBB/HMGB1/GSTP1/HSP90AB1/APOE	12	5-Topic Analysis	Topic k4
		CC	GO:0000777	condensed chromosome kinetochore	7/111	109/17712	5.52573e-06	0.000112817	9.06413e-05	CENPV/CENPF/BIRC5/SPC25/SPC25/CCNB1/MAD2L1	7	5-Topic Analysis	Topic k4
		CC	GO:0005635	nuclear envelope	13/111	468/17712	7.383e-06	0.000139141	0.000111791	TUBB/TUBB/TUBB/TUBB/TUBB/TUBB/TUBB/TUBB/CENPF/YBX1/RANBP1/MAD2L1/RAN	13	5-Topic Analysis	Topic k4
		CC	GO:0000779	condensed chromosome, centromeric region	7/111	119/17712	9.86853e-06	0.000161207	0.000129519	CENPV/CENPF/BIRC5/SPC25/SPC25/CCNB1/MAD2L1	7	5-Topic Analysis	Topic k4
		CC	GO:0045121	membrane raft	11/111	345/17712	1.08867e-05	0.000161207	0.000129519	CD24/TUBB/TUBB/TUBB/TUBB/TUBB/TUBB/TUBB/TUBB/SLC25A5/LDHB	11	5-Topic Analysis	Topic k4
		CC	GO:0005819	spindle	11/111	346/17712	1.11858e-05	0.000161207	0.000129519	NPM1/CENPV/DLGAP5/CENPF/CDC20/KIF20B/CCNB1/TERF1/MAD2L1/SLC25A5/CDK1	11	5-Topic Analysis	Topic k4
		CC	GO:0098857	membrane microdomain	11/111	346/17712	1.11858e-05	0.000161207	0.000129519	CD24/TUBB/TUBB/TUBB/TUBB/TUBB/TUBB/TUBB/TUBB/SLC25A5/LDHB	11	5-Topic Analysis	Topic k4
		CC	GO:0034774	secretory granule lumen	11/111	354/17712	1.3847e-05	0.000188168	0.000151181	TUBB/TUBB/TUBB/TUBB/TUBB/TUBB/TUBB/TUBB/HMGB1/GSTP1/HSP90AB1	11	5-Topic Analysis	Topic k4
		CC	GO:0098589	membrane region	11/111	356/17712	1.45926e-05	0.000188168	0.000151181	CD24/TUBB/TUBB/TUBB/TUBB/TUBB/TUBB/TUBB/TUBB/SLC25A5/LDHB	11	5-Topic Analysis	Topic k4
		CC	GO:0005874	microtubule	11/111	382/17712	2.79709e-05	0.000327386	0.000263034	TUBB/TUBB/TUBB/TUBB/TUBB/TUBB/TUBB/TUBB/STMN1/CDK1/TUBB2B	11	5-Topic Analysis	Topic k4
		CC	GO:0005775	vacuolar lumen	8/111	192/17712	2.80617e-05	0.000327386	0.000263034	TUBB/TUBB/TUBB/TUBB/TUBB/TUBB/TUBB/TUBB	8	5-Topic Analysis	Topic k4
		CC	GO:0000776	kinetochore	7/111	142/17712	3.1121e-05	0.000346575	0.000278451	CENPV/CENPF/BIRC5/SPC25/SPC25/CCNB1/MAD2L1	7	5-Topic Analysis	Topic k4
		CC	GO:0000775	chromosome, centromeric region	8/111	201/17712	3.89042e-05	0.000414414	0.000332956	CENPV/CENPF/BIRC5/HELLS/SPC25/SPC25/CCNB1/MAD2L1	8	5-Topic Analysis	Topic k4
		CC	GO:0000922	spindle pole	7/111	156/17712	5.67133e-05	0.000578948	0.000465148	NPM1/DLGAP5/CENPF/CDC20/KIF20B/CCNB1/MAD2L1	7	5-Topic Analysis	Topic k4
		CC	GO:0005680	anaphase-promoting complex	3/111	21/17712	0.000293432	0.00287563	0.00231039	UBE2C/UBE2S/CDC20	3	5-Topic Analysis	Topic k4
		CC	GO:0042629	mast cell granule	3/111	22/17712	0.000338216	0.00318704	0.00256059	CHGA/CHGA/PLA2G3	3	5-Topic Analysis	Topic k4
		MF	GO:0044389	ubiquitin-like protein ligase binding	22/108	333/17050	1.32414e-16	3.57517e-14	2.87128e-14	POU5F1/POU5F1/POU5F1/POU5F1/POU5F1/POU5F1/POU5F1/UBE2C/HSPD1/TUBB/TUBB/TUBB/TUBB/TUBB/TUBB/TUBB/TUBB/SUMO2/HSP90AB1/RPL11/CCNB1/SLC25A5	22	5-Topic Analysis	Topic k4
		MF	GO:0031625	ubiquitin protein ligase binding	20/108	318/17050	9.52554e-15	1.28595e-12	1.03277e-12	POU5F1/POU5F1/POU5F1/POU5F1/POU5F1/POU5F1/POU5F1/HSPD1/TUBB/TUBB/TUBB/TUBB/TUBB/TUBB/TUBB/TUBB/SUMO2/HSP90AB1/RPL11/SLC25A5	20	5-Topic Analysis	Topic k4
		MF	GO:0032794	GTPase activating protein binding	8/108	22/17050	5.9164e-13	5.32476e-11	4.27641e-11	TUBB/TUBB/TUBB/TUBB/TUBB/TUBB/TUBB/TUBB	8	5-Topic Analysis	Topic k4
		MF	GO:0035198	miRNA binding	9/108	36/17050	9.54578e-13	6.4434e-11	5.17482e-11	POU5F1/POU5F1/POU5F1/POU5F1/POU5F1/POU5F1/POU5F1/LIN28A/HNRNPA2B1	9	5-Topic Analysis	Topic k4
		MF	GO:0061980	regulatory RNA binding	9/108	42/17050	4.38118e-12	2.36584e-10	1.90005e-10	POU5F1/POU5F1/POU5F1/POU5F1/POU5F1/POU5F1/POU5F1/LIN28A/HNRNPA2B1	9	5-Topic Analysis	Topic k4
		MF	GO:0042288	MHC class I protein binding	8/108	40/17050	1.2951e-10	5.82796e-09	4.68055e-09	TUBB/TUBB/TUBB/TUBB/TUBB/TUBB/TUBB/TUBB	8	5-Topic Analysis	Topic k4
		MF	GO:0042287	MHC protein binding	8/108	65/17050	7.45889e-09	2.877e-07	2.31057e-07	TUBB/TUBB/TUBB/TUBB/TUBB/TUBB/TUBB/TUBB	8	5-Topic Analysis	Topic k4
		MF	GO:0003924	GTPase activity	11/108	229/17050	2.21981e-07	7.49186e-06	6.01685e-06	TUBB/TUBB/TUBB/TUBB/TUBB/TUBB/TUBB/TUBB/RAB3C/TUBB2B/RAN	11	5-Topic Analysis	Topic k4
		MF	GO:0003697	single-stranded DNA binding	7/108	93/17050	2.03635e-06	6.10906e-05	4.9063e-05	HSPD1/HMGB1/HMGB2/HNRNPA2B1/YBX1/TERF1/RPA3	7	5-Topic Analysis	Topic k4
		MF	GO:0008301	DNA binding, bending	4/108	17/17050	3.40045e-06	9.18122e-05	7.37361e-05	HMGB1/HMGB2/TOP2A/TERF1	4	5-Topic Analysis	Topic k4
		MF	GO:1990825	sequence-specific mRNA binding	3/108	11/17050	3.93032e-05	0.000964716	0.000774781	LIN28A/TYMS/SRSF3	3	5-Topic Analysis	Topic k4
		MF	GO:0042826	histone deacetylase binding	6/108	109/17050	6.70351e-05	0.00150829	0.00121134	HSP90AB1/CDC20/TOP2A/DNMT3B/PHB/KPNA2	6	5-Topic Analysis	Topic k4
		MF	GO:0070182	DNA polymerase binding	3/108	15/17050	0.000106398	0.0022098	0.00177473	HMGB1/HSP90AB1/PTGES3	3	5-Topic Analysis	Topic k4
		MF	GO:0003682	chromatin binding	11/108	473/17050	0.000204223	0.00393859	0.00316316	HMGN2/CKS2/CENPF/TOP2A/SSBP1/SSBP1/PCLAF/DNMT3B/YBX1/CDK1/RAN	11	5-Topic Analysis	Topic k4
	Topic k3 (brown)	BP	GO:0060333	interferon-gamma-mediated signaling pathway	23/102	189/17073	5.16059e-24	8.28791e-21	6.98581e-21	SOCS1/HLA-DQA1/HLA-DQA1/HLA-DQA1/HLA-DQA1/HLA-DQA1/HLA-DQA1/HLA-DQA1/HLA-DQA1/HLA-DQA1/HLA-DQA1/HLA-DQA1/HLA-DQA1/HLA-DQA1/HLA-DQA1/HLA-A/HLA-A/HLA-A/HLA-A/HLA-A/HLA-A/HLA-A/HLA-A	23	5-Topic Analysis	Topic k3
		BP	GO:0071346	cellular response to interferon-gamma	23/102	260/17073	8.52028e-21	6.84179e-18	5.76689e-18	SOCS1/HLA-DQA1/HLA-DQA1/HLA-DQA1/HLA-DQA1/HLA-DQA1/HLA-DQA1/HLA-DQA1/HLA-DQA1/HLA-DQA1/HLA-DQA1/HLA-DQA1/HLA-DQA1/HLA-DQA1/HLA-DQA1/HLA-A/HLA-A/HLA-A/HLA-A/HLA-A/HLA-A/HLA-A/HLA-A	23	5-Topic Analysis	Topic k3
		BP	GO:0034341	response to interferon-gamma	23/102	286/17073	7.45243e-20	3.98953e-17	3.36274e-17	SOCS1/HLA-DQA1/HLA-DQA1/HLA-DQA1/HLA-DQA1/HLA-DQA1/HLA-DQA1/HLA-DQA1/HLA-DQA1/HLA-DQA1/HLA-DQA1/HLA-DQA1/HLA-DQA1/HLA-DQA1/HLA-DQA1/HLA-A/HLA-A/HLA-A/HLA-A/HLA-A/HLA-A/HLA-A/HLA-A	23	5-Topic Analysis	Topic k3
		BP	GO:0002478	antigen processing and presentation of exogenous peptide antigen	22/102	323/17073	1.84089e-17	6.74247e-15	5.68318e-15	HLA-DQA1/HLA-DQA1/HLA-DQA1/HLA-DQA1/HLA-DQA1/HLA-DQA1/HLA-DQA1/HLA-DQA1/HLA-DQA1/HLA-DQA1/HLA-DQA1/HLA-DQA1/HLA-DQA1/HLA-DQA1/HLA-A/HLA-A/HLA-A/HLA-A/HLA-A/HLA-A/HLA-A/HLA-A	22	5-Topic Analysis	Topic k3
		BP	GO:0019884	antigen processing and presentation of exogenous antigen	22/102	325/17073	2.09915e-17	6.74247e-15	5.68318e-15	HLA-DQA1/HLA-DQA1/HLA-DQA1/HLA-DQA1/HLA-DQA1/HLA-DQA1/HLA-DQA1/HLA-DQA1/HLA-DQA1/HLA-DQA1/HLA-DQA1/HLA-DQA1/HLA-DQA1/HLA-DQA1/HLA-A/HLA-A/HLA-A/HLA-A/HLA-A/HLA-A/HLA-A/HLA-A	22	5-Topic Analysis	Topic k3
		BP	GO:0048002	antigen processing and presentation of peptide antigen	22/102	335/17073	3.99401e-17	1.06906e-14	9.01106e-15	HLA-DQA1/HLA-DQA1/HLA-DQA1/HLA-DQA1/HLA-DQA1/HLA-DQA1/HLA-DQA1/HLA-DQA1/HLA-DQA1/HLA-DQA1/HLA-DQA1/HLA-DQA1/HLA-DQA1/HLA-DQA1/HLA-A/HLA-A/HLA-A/HLA-A/HLA-A/HLA-A/HLA-A/HLA-A	22	5-Topic Analysis	Topic k3
		BP	GO:0019882	antigen processing and presentation	22/102	370/17073	3.24304e-16	7.44045e-14	6.2715e-14	HLA-DQA1/HLA-DQA1/HLA-DQA1/HLA-DQA1/HLA-DQA1/HLA-DQA1/HLA-DQA1/HLA-DQA1/HLA-DQA1/HLA-DQA1/HLA-DQA1/HLA-DQA1/HLA-DQA1/HLA-DQA1/HLA-A/HLA-A/HLA-A/HLA-A/HLA-A/HLA-A/HLA-A/HLA-A	22	5-Topic Analysis	Topic k3
		BP	GO:0019886	antigen processing and presentation of exogenous peptide antigen via MHC class II	14/102	174/17073	2.10087e-12	4.21749e-10	3.55489e-10	HLA-DQA1/HLA-DQA1/HLA-DQA1/HLA-DQA1/HLA-DQA1/HLA-DQA1/HLA-DQA1/HLA-DQA1/HLA-DQA1/HLA-DQA1/HLA-DQA1/HLA-DQA1/HLA-DQA1/HLA-DQA1	14	5-Topic Analysis	Topic k3
		BP	GO:0002495	antigen processing and presentation of peptide antigen via MHC class II	14/102	176/17073	2.45694e-12	4.26402e-10	3.5941e-10	HLA-DQA1/HLA-DQA1/HLA-DQA1/HLA-DQA1/HLA-DQA1/HLA-DQA1/HLA-DQA1/HLA-DQA1/HLA-DQA1/HLA-DQA1/HLA-DQA1/HLA-DQA1/HLA-DQA1/HLA-DQA1	14	5-Topic Analysis	Topic k3
		BP	GO:0002504	antigen processing and presentation of peptide or polysaccharide antigen via MHC class II	14/102	177/17073	2.65505e-12	4.26402e-10	3.5941e-10	HLA-DQA1/HLA-DQA1/HLA-DQA1/HLA-DQA1/HLA-DQA1/HLA-DQA1/HLA-DQA1/HLA-DQA1/HLA-DQA1/HLA-DQA1/HLA-DQA1/HLA-DQA1/HLA-DQA1/HLA-DQA1	14	5-Topic Analysis	Topic k3
		BP	GO:0060700	regulation of ribonuclease activity	6/102	10/17073	8.07052e-12	1.1783e-09	9.93175e-10	HSPA1A/HSPA1A/HSPA1A/HSPA1A/HSPA1A/TCEA1	6	5-Topic Analysis	Topic k3
		BP	GO:0032075	positive regulation of nuclease activity	6/102	12/17073	3.51688e-11	4.70675e-09	3.96728e-09	HSPA1A/HSPA1A/HSPA1A/HSPA1A/HSPA1A/TCEA1	6	5-Topic Analysis	Topic k3
		BP	GO:0050852	T cell receptor signaling pathway	14/102	245/17073	2.09977e-10	2.59402e-08	2.18648e-08	HLA-DQA1/HLA-DQA1/HLA-DQA1/HLA-DQA1/HLA-DQA1/HLA-DQA1/HLA-DQA1/HLA-DQA1/HLA-DQA1/HLA-DQA1/HLA-DQA1/HLA-DQA1/HLA-DQA1/HLA-DQA1	14	5-Topic Analysis	Topic k3
		BP	GO:0002480	antigen processing and presentation of exogenous peptide antigen via MHC class I, TAP-independent	8/102	46/17073	2.65658e-10	3.04748e-08	2.56869e-08	HLA-A/HLA-A/HLA-A/HLA-A/HLA-A/HLA-A/HLA-A/HLA-A	8	5-Topic Analysis	Topic k3
		BP	GO:0050851	antigen receptor-mediated signaling pathway	14/102	287/17073	1.6592e-09	1.77645e-07	1.49735e-07	HLA-DQA1/HLA-DQA1/HLA-DQA1/HLA-DQA1/HLA-DQA1/HLA-DQA1/HLA-DQA1/HLA-DQA1/HLA-DQA1/HLA-DQA1/HLA-DQA1/HLA-DQA1/HLA-DQA1/HLA-DQA1	14	5-Topic Analysis	Topic k3
		BP	GO:0010286	heat acclimation	5/102	11/17073	3.09573e-09	2.6167e-07	2.2056e-07	HSPA1A/HSPA1A/HSPA1A/HSPA1A/HSPA1A	5	5-Topic Analysis	Topic k3
		BP	GO:0070370	cellular heat acclimation	5/102	11/17073	3.09573e-09	2.6167e-07	2.2056e-07	HSPA1A/HSPA1A/HSPA1A/HSPA1A/HSPA1A	5	5-Topic Analysis	Topic k3
		BP	GO:0070426	positive regulation of nucleotide-binding oligomerization domain containing signaling pathway	5/102	11/17073	3.09573e-09	2.6167e-07	2.2056e-07	HSPA1A/HSPA1A/HSPA1A/HSPA1A/HSPA1A	5	5-Topic Analysis	Topic k3
		BP	GO:0070434	positive regulation of nucleotide-binding oligomerization domain containing 2 signaling pathway	5/102	11/17073	3.09573e-09	2.6167e-07	2.2056e-07	HSPA1A/HSPA1A/HSPA1A/HSPA1A/HSPA1A	5	5-Topic Analysis	Topic k3
		BP	GO:0032069	regulation of nuclease activity	6/102	23/17073	3.64337e-09	2.92562e-07	2.46598e-07	HSPA1A/HSPA1A/HSPA1A/HSPA1A/HSPA1A/TCEA1	6	5-Topic Analysis	Topic k3
		BP	GO:0090063	positive regulation of microtubule nucleation	5/102	12/17073	5.28184e-09	4.03935e-07	3.40473e-07	HSPA1A/HSPA1A/HSPA1A/HSPA1A/HSPA1A	5	5-Topic Analysis	Topic k3
		BP	GO:0010968	regulation of microtubule nucleation	5/102	14/17073	1.32252e-08	9.23466e-07	7.78382e-07	HSPA1A/HSPA1A/HSPA1A/HSPA1A/HSPA1A	5	5-Topic Analysis	Topic k3
		BP	GO:0070432	regulation of nucleotide-binding oligomerization domain containing 2 signaling pathway	5/102	14/17073	1.32252e-08	9.23466e-07	7.78382e-07	HSPA1A/HSPA1A/HSPA1A/HSPA1A/HSPA1A	5	5-Topic Analysis	Topic k3
		BP	GO:1901029	negative regulation of mitochondrial outer membrane permeabilization involved in apoptotic signaling pathway	5/102	15/17073	1.9744e-08	1.3212e-06	1.11363e-06	HSPA1A/HSPA1A/HSPA1A/HSPA1A/HSPA1A	5	5-Topic Analysis	Topic k3
		BP	GO:0070424	regulation of nucleotide-binding oligomerization domain containing signaling pathway	5/102	17/17073	4.03004e-08	2.48933e-06	2.09823e-06	HSPA1A/HSPA1A/HSPA1A/HSPA1A/HSPA1A	5	5-Topic Analysis	Topic k3
		BP	GO:0097201	negative regulation of transcription from RNA polymerase II promoter in response to stress	5/102	17/17073	4.03004e-08	2.48933e-06	2.09823e-06	HSPA1A/HSPA1A/HSPA1A/HSPA1A/HSPA1A	5	5-Topic Analysis	Topic k3
		BP	GO:1903265	positive regulation of tumor necrosis factor-mediated signaling pathway	5/102	18/17073	5.55366e-08	3.3034e-06	2.78441e-06	HSPA1A/HSPA1A/HSPA1A/HSPA1A/HSPA1A	5	5-Topic Analysis	Topic k3
		BP	GO:0002429	immune response-activating cell surface receptor signaling pathway	15/102	448/17073	6.58862e-08	3.77905e-06	3.18533e-06	HLA-DQA1/HLA-DQA1/HLA-DQA1/HLA-DQA1/HLA-DQA1/HLA-DQA1/HLA-DQA1/HLA-DQA1/HLA-DQA1/HLA-DQA1/HLA-DQA1/HLA-DQA1/HLA-DQA1/HLA-DQA1/MUC3A	15	5-Topic Analysis	Topic k3
		BP	GO:0090084	negative regulation of inclusion body assembly	5/102	19/17073	7.50146e-08	4.15426e-06	3.50159e-06	HSPA1A/HSPA1A/HSPA1A/HSPA1A/HSPA1A	5	5-Topic Analysis	Topic k3
		BP	GO:0070431	nucleotide-binding oligomerization domain containing 2 signaling pathway	5/102	21/17073	1.30037e-07	6.96129e-06	5.86762e-06	HSPA1A/HSPA1A/HSPA1A/HSPA1A/HSPA1A	5	5-Topic Analysis	Topic k3
		BP	GO:0002768	immune response-regulating cell surface receptor signaling pathway	15/102	497/17073	2.52141e-07	1.26486e-05	1.06614e-05	HLA-DQA1/HLA-DQA1/HLA-DQA1/HLA-DQA1/HLA-DQA1/HLA-DQA1/HLA-DQA1/HLA-DQA1/HLA-DQA1/HLA-DQA1/HLA-DQA1/HLA-DQA1/HLA-DQA1/HLA-DQA1/MUC3A	15	5-Topic Analysis	Topic k3
		BP	GO:0051131	chaperone-mediated protein complex assembly	5/102	24/17073	2.67779e-07	1.26486e-05	1.06614e-05	HSPA1A/HSPA1A/HSPA1A/HSPA1A/HSPA1A	5	5-Topic Analysis	Topic k3
		BP	GO:0090083	regulation of inclusion body assembly	5/102	24/17073	2.67779e-07	1.26486e-05	1.06614e-05	HSPA1A/HSPA1A/HSPA1A/HSPA1A/HSPA1A	5	5-Topic Analysis	Topic k3
		BP	GO:1902236	negative regulation of endoplasmic reticulum stress-induced intrinsic apoptotic signaling pathway	5/102	24/17073	2.67779e-07	1.26486e-05	1.06614e-05	HSPA1A/HSPA1A/HSPA1A/HSPA1A/HSPA1A	5	5-Topic Analysis	Topic k3
		BP	GO:0045926	negative regulation of growth	11/102	268/17073	5.85755e-07	2.68778e-05	2.26551e-05	HSPA1A/HSPA1A/HSPA1A/HSPA1A/HSPA1A/GAL/EI24/MT1G/MT1H/MT1X/MT1E	11	5-Topic Analysis	Topic k3
		BP	GO:1901673	regulation of mitotic spindle assembly	5/102	28/17073	6.07547e-07	2.71033e-05	2.28452e-05	HSPA1A/HSPA1A/HSPA1A/HSPA1A/HSPA1A	5	5-Topic Analysis	Topic k3
		BP	GO:0042026	protein refolding	5/102	30/17073	8.72636e-07	3.7773e-05	3.18385e-05	HSPA1A/HSPA1A/HSPA1A/HSPA1A/HSPA1A	5	5-Topic Analysis	Topic k3
		BP	GO:0060337	type I interferon signaling pathway	8/102	127/17073	9.17277e-07	3.7773e-05	3.18385e-05	HLA-A/HLA-A/HLA-A/HLA-A/HLA-A/HLA-A/HLA-A/HLA-A	8	5-Topic Analysis	Topic k3
		BP	GO:0071357	cellular response to type I interferon	8/102	127/17073	9.17277e-07	3.7773e-05	3.18385e-05	HLA-A/HLA-A/HLA-A/HLA-A/HLA-A/HLA-A/HLA-A/HLA-A	8	5-Topic Analysis	Topic k3
		BP	GO:0007020	microtubule nucleation	5/102	31/17073	1.03553e-06	4.15767e-05	3.50446e-05	HSPA1A/HSPA1A/HSPA1A/HSPA1A/HSPA1A	5	5-Topic Analysis	Topic k3
		BP	GO:0034340	response to type I interferon	8/102	131/17073	1.16083e-06	4.54707e-05	3.83268e-05	HLA-A/HLA-A/HLA-A/HLA-A/HLA-A/HLA-A/HLA-A/HLA-A	8	5-Topic Analysis	Topic k3
		BP	GO:0033120	positive regulation of RNA splicing	5/102	34/17073	1.67193e-06	6.39312e-05	5.38871e-05	HSPA1A/HSPA1A/HSPA1A/HSPA1A/HSPA1A	5	5-Topic Analysis	Topic k3
		BP	GO:0090169	regulation of spindle assembly	5/102	36/17073	2.24384e-06	8.19001e-05	6.9033e-05	HSPA1A/HSPA1A/HSPA1A/HSPA1A/HSPA1A	5	5-Topic Analysis	Topic k3
		BP	GO:1902235	regulation of endoplasmic reticulum stress-induced intrinsic apoptotic signaling pathway	5/102	36/17073	2.24384e-06	8.19001e-05	6.9033e-05	HSPA1A/HSPA1A/HSPA1A/HSPA1A/HSPA1A	5	5-Topic Analysis	Topic k3
		BP	GO:0002479	antigen processing and presentation of exogenous peptide antigen via MHC class I, TAP-dependent	8/102	147/17073	2.76422e-06	9.86519e-05	8.31529e-05	HLA-A/HLA-A/HLA-A/HLA-A/HLA-A/HLA-A/HLA-A/HLA-A	8	5-Topic Analysis	Topic k3
		BP	GO:0031116	positive regulation of microtubule polymerization	5/102	38/17073	2.95938e-06	0.000101123	8.52356e-05	HSPA1A/HSPA1A/HSPA1A/HSPA1A/HSPA1A	5	5-Topic Analysis	Topic k3
		BP	GO:0045648	positive regulation of erythrocyte differentiation	5/102	38/17073	2.95938e-06	0.000101123	8.52356e-05	HSPA1A/HSPA1A/HSPA1A/HSPA1A/HSPA1A	5	5-Topic Analysis	Topic k3
		BP	GO:0042590	antigen processing and presentation of exogenous peptide antigen via MHC class I	8/102	150/17073	3.21435e-06	0.000107547	9.06503e-05	HLA-A/HLA-A/HLA-A/HLA-A/HLA-A/HLA-A/HLA-A/HLA-A	8	5-Topic Analysis	Topic k3
		BP	GO:0070841	inclusion body assembly	5/102	39/17073	3.37856e-06	0.000110663	9.32769e-05	HSPA1A/HSPA1A/HSPA1A/HSPA1A/HSPA1A	5	5-Topic Analysis	Topic k3
		BP	GO:0071294	cellular response to zinc ion	4/102	18/17073	3.4453e-06	0.000110663	9.32769e-05	MT1G/MT1H/MT1X/MT1E	4	5-Topic Analysis	Topic k3
		BP	GO:0035794	positive regulation of mitochondrial membrane permeability	6/102	70/17073	3.77243e-06	0.000118795	0.000100131	HSPA1A/HSPA1A/HSPA1A/HSPA1A/HSPA1A/HEBP2	6	5-Topic Analysis	Topic k3
		BP	GO:1905710	positive regulation of membrane permeability	6/102	73/17073	4.82756e-06	0.000149097	0.000125673	HSPA1A/HSPA1A/HSPA1A/HSPA1A/HSPA1A/HEBP2	6	5-Topic Analysis	Topic k3
		BP	GO:0031112	positive regulation of microtubule polymerization or depolymerization	5/102	42/17073	4.92137e-06	0.000149127	0.000125698	HSPA1A/HSPA1A/HSPA1A/HSPA1A/HSPA1A	5	5-Topic Analysis	Topic k3
		BP	GO:0070423	nucleotide-binding oligomerization domain containing signaling pathway	5/102	44/17073	6.22371e-06	0.000185098	0.000156017	HSPA1A/HSPA1A/HSPA1A/HSPA1A/HSPA1A	5	5-Topic Analysis	Topic k3
		BP	GO:0035872	nucleotide-binding domain, leucine rich repeat containing receptor signaling pathway	5/102	45/17073	6.96863e-06	0.00019985	0.000168452	HSPA1A/HSPA1A/HSPA1A/HSPA1A/HSPA1A	5	5-Topic Analysis	Topic k3
		BP	GO:0060236	regulation of mitotic spindle organization	5/102	45/17073	6.96863e-06	0.00019985	0.000168452	HSPA1A/HSPA1A/HSPA1A/HSPA1A/HSPA1A	5	5-Topic Analysis	Topic k3
		BP	GO:0002474	antigen processing and presentation of peptide antigen via MHC class I	8/102	168/17073	7.43902e-06	0.000209598	0.000176668	HLA-A/HLA-A/HLA-A/HLA-A/HLA-A/HLA-A/HLA-A/HLA-A	8	5-Topic Analysis	Topic k3
		BP	GO:1901099	negative regulation of signal transduction in absence of ligand	5/102	46/17073	7.78157e-06	0.000211817	0.000178539	HSPA1A/HSPA1A/HSPA1A/HSPA1A/HSPA1A	5	5-Topic Analysis	Topic k3
		BP	GO:2001240	negative regulation of extrinsic apoptotic signaling pathway in absence of ligand	5/102	46/17073	7.78157e-06	0.000211817	0.000178539	HSPA1A/HSPA1A/HSPA1A/HSPA1A/HSPA1A	5	5-Topic Analysis	Topic k3
		BP	GO:0046902	regulation of mitochondrial membrane permeability	6/102	81/17073	8.85587e-06	0.000237042	0.000199801	HSPA1A/HSPA1A/HSPA1A/HSPA1A/HSPA1A/HEBP2	6	5-Topic Analysis	Topic k3
		BP	GO:0090224	regulation of spindle organization	5/102	50/17073	1.18025e-05	0.000310735	0.000261916	HSPA1A/HSPA1A/HSPA1A/HSPA1A/HSPA1A	5	5-Topic Analysis	Topic k3
		BP	GO:0007006	mitochondrial membrane organization	7/102	130/17073	1.27834e-05	0.000331133	0.000279109	HSPA1A/HSPA1A/HSPA1A/HSPA1A/HSPA1A/TOMM22/HEBP2	7	5-Topic Analysis	Topic k3
		BP	GO:1903573	negative regulation of response to endoplasmic reticulum stress	5/102	53/17073	1.57604e-05	0.000401765	0.000338644	HSPA1A/HSPA1A/HSPA1A/HSPA1A/HSPA1A	5	5-Topic Analysis	Topic k3
		BP	GO:0006839	mitochondrial transport	9/102	246/17073	1.65222e-05	0.000414605	0.000349467	HSPA1A/HSPA1A/HSPA1A/HSPA1A/HSPA1A/TOMM7/MRS2/TOMM22/HEBP2	9	5-Topic Analysis	Topic k3
		BP	GO:1901028	regulation of mitochondrial outer membrane permeabilization involved in apoptotic signaling pathway	5/102	54/17073	1.72867e-05	0.000427114	0.000360011	HSPA1A/HSPA1A/HSPA1A/HSPA1A/HSPA1A	5	5-Topic Analysis	Topic k3
		BP	GO:0090559	regulation of membrane permeability	6/102	92/17073	1.84547e-05	0.000449064	0.000378512	HSPA1A/HSPA1A/HSPA1A/HSPA1A/HSPA1A/HEBP2	6	5-Topic Analysis	Topic k3
		BP	GO:0045646	regulation of erythrocyte differentiation	5/102	56/17073	2.06832e-05	0.000495779	0.000417888	HSPA1A/HSPA1A/HSPA1A/HSPA1A/HSPA1A	5	5-Topic Analysis	Topic k3
		BP	GO:2001239	regulation of extrinsic apoptotic signaling pathway in absence of ligand	5/102	57/17073	2.25651e-05	0.000532934	0.000449206	HSPA1A/HSPA1A/HSPA1A/HSPA1A/HSPA1A	5	5-Topic Analysis	Topic k3
		BP	GO:0031113	regulation of microtubule polymerization	5/102	58/17073	2.45775e-05	0.000572049	0.000482175	HSPA1A/HSPA1A/HSPA1A/HSPA1A/HSPA1A	5	5-Topic Analysis	Topic k3
		BP	GO:1900034	regulation of cellular response to heat	6/102	97/17073	2.49669e-05	0.000572811	0.000482818	HSPA1A/HSPA1A/HSPA1A/HSPA1A/HSPA1A/MLST8	6	5-Topic Analysis	Topic k3
		BP	GO:0006402	mRNA catabolic process	11/102	403/17073	2.87334e-05	0.000649942	0.000547831	RPL14/HSPA1A/HSPA1A/HSPA1A/HSPA1A/HSPA1A/RPL8/RPL21/RPL35A/EXOSC4/EXOSC3	11	5-Topic Analysis	Topic k3
		BP	GO:0032757	positive regulation of interleukin-8 production	5/102	61/17073	3.14609e-05	0.000701752	0.000591501	HSPA1A/HSPA1A/HSPA1A/HSPA1A/HSPA1A	5	5-Topic Analysis	Topic k3
		BP	GO:0010823	negative regulation of mitochondrion organization	5/102	62/17073	3.40593e-05	0.000749305	0.000631583	HSPA1A/HSPA1A/HSPA1A/HSPA1A/HSPA1A	5	5-Topic Analysis	Topic k3
		BP	GO:0045639	positive regulation of myeloid cell differentiation	6/102	103/17073	3.50986e-05	0.000761735	0.00064206	HSPA1A/HSPA1A/HSPA1A/HSPA1A/HSPA1A/TMEM64	6	5-Topic Analysis	Topic k3
		BP	GO:0001961	positive regulation of cytokine-mediated signaling pathway	5/102	64/17073	3.97534e-05	0.000840053	0.000708074	HSPA1A/HSPA1A/HSPA1A/HSPA1A/HSPA1A	5	5-Topic Analysis	Topic k3
		BP	GO:0097345	mitochondrial outer membrane permeabilization	5/102	64/17073	3.97534e-05	0.000840053	0.000708074	HSPA1A/HSPA1A/HSPA1A/HSPA1A/HSPA1A	5	5-Topic Analysis	Topic k3
		BP	GO:0090307	mitotic spindle assembly	5/102	65/17073	4.28634e-05	0.000894007	0.000753551	HSPA1A/HSPA1A/HSPA1A/HSPA1A/HSPA1A	5	5-Topic Analysis	Topic k3
		BP	GO:1902110	positive regulation of mitochondrial membrane permeability involved in apoptotic process	5/102	66/17073	4.61583e-05	0.000950388	0.000801074	HSPA1A/HSPA1A/HSPA1A/HSPA1A/HSPA1A	5	5-Topic Analysis	Topic k3
		BP	GO:0006401	RNA catabolic process	11/102	431/17073	5.28781e-05	0.00107067	0.000902461	RPL14/HSPA1A/HSPA1A/HSPA1A/HSPA1A/HSPA1A/RPL8/RPL21/RPL35A/EXOSC4/EXOSC3	11	5-Topic Analysis	Topic k3
		BP	GO:1902686	mitochondrial outer membrane permeabilization involved in programmed cell death	5/102	68/17073	5.33336e-05	0.00107067	0.000902461	HSPA1A/HSPA1A/HSPA1A/HSPA1A/HSPA1A	5	5-Topic Analysis	Topic k3
		BP	GO:0070059	intrinsic apoptotic signaling pathway in response to endoplasmic reticulum stress	5/102	69/17073	5.72295e-05	0.0011347	0.000956429	HSPA1A/HSPA1A/HSPA1A/HSPA1A/HSPA1A	5	5-Topic Analysis	Topic k3
		BP	GO:0010803	regulation of tumor necrosis factor-mediated signaling pathway	5/102	71/17073	6.56781e-05	0.00127083	0.00107117	HSPA1A/HSPA1A/HSPA1A/HSPA1A/HSPA1A	5	5-Topic Analysis	Topic k3
		BP	GO:1902108	regulation of mitochondrial membrane permeability involved in apoptotic process	5/102	71/17073	6.56781e-05	0.00127083	0.00107117	HSPA1A/HSPA1A/HSPA1A/HSPA1A/HSPA1A	5	5-Topic Analysis	Topic k3
		BP	GO:0071276	cellular response to cadmium ion	4/102	37/17073	6.81531e-05	0.00130302	0.00109831	MT1G/MT1H/MT1X/MT1E	4	5-Topic Analysis	Topic k3
		BP	GO:0060760	positive regulation of response to cytokine stimulus	5/102	72/17073	7.02472e-05	0.00132726	0.00111873	HSPA1A/HSPA1A/HSPA1A/HSPA1A/HSPA1A	5	5-Topic Analysis	Topic k3
		BP	GO:0090101	negative regulation of transmembrane receptor protein serine/threonine kinase signaling pathway	6/102	118/17073	7.5262e-05	0.00140547	0.00118466	HSPA1A/HSPA1A/HSPA1A/HSPA1A/HSPA1A/CER1	6	5-Topic Analysis	Topic k3
		BP	GO:0030512	negative regulation of transforming growth factor beta receptor signaling pathway	5/102	76/17073	9.10225e-05	0.00166116	0.00140018	HSPA1A/HSPA1A/HSPA1A/HSPA1A/HSPA1A	5	5-Topic Analysis	Topic k3
		BP	GO:0032436	positive regulation of proteasomal ubiquitin-dependent protein catabolic process	5/102	76/17073	9.10225e-05	0.00166116	0.00140018	HSPA1A/HSPA1A/HSPA1A/HSPA1A/HSPA1A	5	5-Topic Analysis	Topic k3
		BP	GO:0038034	signal transduction in absence of ligand	5/102	77/17073	9.68855e-05	0.00172887	0.00145725	HSPA1A/HSPA1A/HSPA1A/HSPA1A/HSPA1A	5	5-Topic Analysis	Topic k3
		BP	GO:0097192	extrinsic apoptotic signaling pathway in absence of ligand	5/102	77/17073	9.68855e-05	0.00172887	0.00145725	HSPA1A/HSPA1A/HSPA1A/HSPA1A/HSPA1A	5	5-Topic Analysis	Topic k3
		BP	GO:0007179	transforming growth factor beta receptor signaling pathway	7/102	180/17073	0.000102446	0.00179862	0.00151604	HSPA1A/HSPA1A/HSPA1A/HSPA1A/HSPA1A/NODAL/LEFTY2	7	5-Topic Analysis	Topic k3
		BP	GO:1903845	negative regulation of cellular response to transforming growth factor beta stimulus	5/102	78/17073	0.000103034	0.00179862	0.00151604	HSPA1A/HSPA1A/HSPA1A/HSPA1A/HSPA1A	5	5-Topic Analysis	Topic k3
		BP	GO:0002753	cytoplasmic pattern recognition receptor signaling pathway	5/102	80/17073	0.000116228	0.00198577	0.00167379	HSPA1A/HSPA1A/HSPA1A/HSPA1A/HSPA1A	5	5-Topic Analysis	Topic k3
		BP	GO:0046785	microtubule polymerization	5/102	80/17073	0.000116228	0.00198577	0.00167379	HSPA1A/HSPA1A/HSPA1A/HSPA1A/HSPA1A	5	5-Topic Analysis	Topic k3
		BP	GO:0043488	regulation of mRNA stability	7/102	184/17073	0.000117491	0.00198622	0.00167417	HSPA1A/HSPA1A/HSPA1A/HSPA1A/HSPA1A/EXOSC4/EXOSC3	7	5-Topic Analysis	Topic k3
		BP	GO:0030308	negative regulation of cell growth	7/102	185/17073	0.000121521	0.00203294	0.00171355	HSPA1A/HSPA1A/HSPA1A/HSPA1A/HSPA1A/GAL/EI24	7	5-Topic Analysis	Topic k3
		BP	GO:0010043	response to zinc ion	4/102	43/17073	0.000123898	0.00205133	0.00172905	MT1G/MT1H/MT1X/MT1E	4	5-Topic Analysis	Topic k3
		BP	GO:0031110	regulation of microtubule polymerization or depolymerization	5/102	82/17073	0.000130681	0.00211993	0.00178687	HSPA1A/HSPA1A/HSPA1A/HSPA1A/HSPA1A	5	5-Topic Analysis	Topic k3
		BP	GO:0032677	regulation of interleukin-8 production	5/102	82/17073	0.000130681	0.00211993	0.00178687	HSPA1A/HSPA1A/HSPA1A/HSPA1A/HSPA1A	5	5-Topic Analysis	Topic k3
		BP	GO:0032273	positive regulation of protein polymerization	6/102	133/17073	0.000145726	0.00232904	0.00196313	HSPA1A/HSPA1A/HSPA1A/HSPA1A/HSPA1A/CCL26	6	5-Topic Analysis	Topic k3
		BP	GO:0031397	negative regulation of protein ubiquitination	5/102	84/17073	0.000146471	0.00232904	0.00196313	HSPA1A/HSPA1A/HSPA1A/HSPA1A/HSPA1A	5	5-Topic Analysis	Topic k3
		BP	GO:0043487	regulation of RNA stability	7/102	194/17073	0.000163092	0.0025679	0.00216446	HSPA1A/HSPA1A/HSPA1A/HSPA1A/HSPA1A/EXOSC4/EXOSC3	7	5-Topic Analysis	Topic k3
		BP	GO:0034605	cellular response to heat	6/102	139/17073	0.000185434	0.00289133	0.00243708	HSPA1A/HSPA1A/HSPA1A/HSPA1A/HSPA1A/MLST8	6	5-Topic Analysis	Topic k3
		BP	GO:1902905	positive regulation of supramolecular fiber organization	7/102	202/17073	0.000209088	0.00322881	0.00272154	HSPA1A/HSPA1A/HSPA1A/HSPA1A/HSPA1A/TAC1/CCL26	7	5-Topic Analysis	Topic k3
		BP	GO:2000060	positive regulation of ubiquitin-dependent protein catabolic process	5/102	91/17073	0.000213481	0.00326525	0.00275225	HSPA1A/HSPA1A/HSPA1A/HSPA1A/HSPA1A	5	5-Topic Analysis	Topic k3
		BP	GO:0061013	regulation of mRNA catabolic process	7/102	204/17073	0.000222086	0.00334122	0.00281629	HSPA1A/HSPA1A/HSPA1A/HSPA1A/HSPA1A/EXOSC4/EXOSC3	7	5-Topic Analysis	Topic k3
		BP	GO:0090288	negative regulation of cellular response to growth factor stimulus	6/102	144/17073	0.000224664	0.00334122	0.00281629	HSPA1A/HSPA1A/HSPA1A/HSPA1A/HSPA1A/CER1	6	5-Topic Analysis	Topic k3
		BP	GO:1903321	negative regulation of protein modification by small protein conjugation or removal	5/102	92/17073	0.00022469	0.00334122	0.00281629	HSPA1A/HSPA1A/HSPA1A/HSPA1A/HSPA1A	5	5-Topic Analysis	Topic k3
		BP	GO:0032637	interleukin-8 production	5/102	93/17073	0.000236341	0.00348223	0.00293515	HSPA1A/HSPA1A/HSPA1A/HSPA1A/HSPA1A	5	5-Topic Analysis	Topic k3
		BP	GO:1903708	positive regulation of hemopoiesis	7/102	212/17073	0.000280761	0.00409912	0.00345511	HSPA1A/HSPA1A/HSPA1A/HSPA1A/HSPA1A/TMEM64/SOCS1	7	5-Topic Analysis	Topic k3
		BP	GO:1905897	regulation of response to endoplasmic reticulum stress	5/102	97/17073	0.000287603	0.00412402	0.00347611	HSPA1A/HSPA1A/HSPA1A/HSPA1A/HSPA1A	5	5-Topic Analysis	Topic k3
		BP	GO:2001243	negative regulation of intrinsic apoptotic signaling pathway	5/102	97/17073	0.000287603	0.00412402	0.00347611	HSPA1A/HSPA1A/HSPA1A/HSPA1A/HSPA1A	5	5-Topic Analysis	Topic k3
		BP	GO:0090092	regulation of transmembrane receptor protein serine/threonine kinase signaling pathway	7/102	219/17073	0.000341792	0.00485769	0.0040945	HSPA1A/HSPA1A/HSPA1A/HSPA1A/HSPA1A/CER1/NODAL	7	5-Topic Analysis	Topic k3
		BP	GO:0051495	positive regulation of cytoskeleton organization	7/102	225/17073	0.000402195	0.00566601	0.00477584	HSPA1A/HSPA1A/HSPA1A/HSPA1A/HSPA1A/TAC1/CCL26	7	5-Topic Analysis	Topic k3
		BP	GO:0007041	lysosomal transport	5/102	105/17073	0.000415004	0.00579562	0.00488508	HSPA1A/HSPA1A/HSPA1A/HSPA1A/HSPA1A	5	5-Topic Analysis	Topic k3
		BP	GO:0071560	cellular response to transforming growth factor beta stimulus	7/102	228/17073	0.000435446	0.00602868	0.00508152	HSPA1A/HSPA1A/HSPA1A/HSPA1A/HSPA1A/NODAL/LEFTY2	7	5-Topic Analysis	Topic k3
		BP	GO:1901800	positive regulation of proteasomal protein catabolic process	5/102	107/17073	0.000452622	0.00621291	0.00523681	HSPA1A/HSPA1A/HSPA1A/HSPA1A/HSPA1A	5	5-Topic Analysis	Topic k3
		BP	GO:2001242	regulation of intrinsic apoptotic signaling pathway	6/102	165/17073	0.000466086	0.0063435	0.00534689	HSPA1A/HSPA1A/HSPA1A/HSPA1A/HSPA1A/BBC3	6	5-Topic Analysis	Topic k3
		BP	GO:0046686	response to cadmium ion	4/102	61/17073	0.000482535	0.0065122	0.00548908	MT1G/MT1H/MT1X/MT1E	4	5-Topic Analysis	Topic k3
		BP	GO:0071559	response to transforming growth factor beta	7/102	234/17073	0.00050854	0.00680596	0.00573669	HSPA1A/HSPA1A/HSPA1A/HSPA1A/HSPA1A/NODAL/LEFTY2	7	5-Topic Analysis	Topic k3
		BP	GO:0031109	microtubule polymerization or depolymerization	5/102	110/17073	0.0005138	0.00681952	0.00574812	HSPA1A/HSPA1A/HSPA1A/HSPA1A/HSPA1A	5	5-Topic Analysis	Topic k3
		BP	GO:0007052	mitotic spindle organization	5/102	111/17073	0.000535513	0.00693575	0.00584609	HSPA1A/HSPA1A/HSPA1A/HSPA1A/HSPA1A	5	5-Topic Analysis	Topic k3
		BP	GO:0051225	spindle assembly	5/102	111/17073	0.000535513	0.00693575	0.00584609	HSPA1A/HSPA1A/HSPA1A/HSPA1A/HSPA1A	5	5-Topic Analysis	Topic k3
		BP	GO:2001237	negative regulation of extrinsic apoptotic signaling pathway	5/102	111/17073	0.000535513	0.00693575	0.00584609	HSPA1A/HSPA1A/HSPA1A/HSPA1A/HSPA1A	5	5-Topic Analysis	Topic k3
		BP	GO:0017015	regulation of transforming growth factor beta receptor signaling pathway	5/102	112/17073	0.000557909	0.00716801	0.00604186	HSPA1A/HSPA1A/HSPA1A/HSPA1A/HSPA1A	5	5-Topic Analysis	Topic k3
		BP	GO:1903844	regulation of cellular response to transforming growth factor beta stimulus	5/102	114/17073	0.000604804	0.00770885	0.00649773	HSPA1A/HSPA1A/HSPA1A/HSPA1A/HSPA1A	5	5-Topic Analysis	Topic k3
		BP	GO:0007034	vacuolar transport	5/102	115/17073	0.000629332	0.00795832	0.006708	HSPA1A/HSPA1A/HSPA1A/HSPA1A/HSPA1A	5	5-Topic Analysis	Topic k3
		BP	GO:0042273	ribosomal large subunit biogenesis	3/102	29/17073	0.00067572	0.00847817	0.00714618	RPL14/RPL35A/RRS1	3	5-Topic Analysis	Topic k3
		BP	GO:0001959	regulation of cytokine-mediated signaling pathway	6/102	179/17073	0.000715716	0.00891039	0.0075105	HSPA1A/HSPA1A/HSPA1A/HSPA1A/HSPA1A/SOCS1	6	5-Topic Analysis	Topic k3
		BP	GO:0009266	response to temperature stimulus	7/102	250/17073	0.000752131	0.00929171	0.00783191	HSPA1A/HSPA1A/HSPA1A/HSPA1A/HSPA1A/MLST8/MMP24	7	5-Topic Analysis	Topic k3
		BP	GO:0061136	regulation of proteasomal protein catabolic process	6/102	181/17073	0.000758491	0.00929876	0.00783785	HSPA1A/HSPA1A/HSPA1A/HSPA1A/HSPA1A/NUDT15	6	5-Topic Analysis	Topic k3
		BP	GO:0007178	transmembrane receptor protein serine/threonine kinase signaling pathway	8/102	327/17073	0.000765387	0.00931221	0.00784919	HSPA1A/HSPA1A/HSPA1A/HSPA1A/HSPA1A/CER1/NODAL/LEFTY2	8	5-Topic Analysis	Topic k3
		BP	GO:0043484	regulation of RNA splicing	5/102	121/17073	0.000792504	0.00954334	0.008044	HSPA1A/HSPA1A/HSPA1A/HSPA1A/HSPA1A	5	5-Topic Analysis	Topic k3
		BP	GO:1902903	regulation of supramolecular fiber organization	8/102	329/17073	0.000796268	0.00954334	0.008044	HSPA1A/HSPA1A/HSPA1A/HSPA1A/HSPA1A/TMSB4Y/TAC1/CCL26	8	5-Topic Analysis	Topic k3
		CC	GO:0071556	integral component of lumenal side of endoplasmic reticulum membrane	22/106	117/17712	2.68152e-27	2.53403e-25	1.89118e-25	HLA-DQA1/HLA-DQA1/HLA-DQA1/HLA-DQA1/HLA-DQA1/HLA-DQA1/HLA-DQA1/HLA-DQA1/HLA-DQA1/HLA-DQA1/HLA-DQA1/HLA-DQA1/HLA-DQA1/HLA-DQA1/HLA-A/HLA-A/HLA-A/HLA-A/HLA-A/HLA-A/HLA-A/HLA-A	22	5-Topic Analysis	Topic k3
		CC	GO:0098553	lumenal side of endoplasmic reticulum membrane	22/106	117/17712	2.68152e-27	2.53403e-25	1.89118e-25	HLA-DQA1/HLA-DQA1/HLA-DQA1/HLA-DQA1/HLA-DQA1/HLA-DQA1/HLA-DQA1/HLA-DQA1/HLA-DQA1/HLA-DQA1/HLA-DQA1/HLA-DQA1/HLA-DQA1/HLA-DQA1/HLA-A/HLA-A/HLA-A/HLA-A/HLA-A/HLA-A/HLA-A/HLA-A	22	5-Topic Analysis	Topic k3
		CC	GO:0042611	MHC protein complex	22/106	135/17712	7.74877e-26	4.88173e-24	3.64328e-24	HLA-DQA1/HLA-DQA1/HLA-DQA1/HLA-DQA1/HLA-DQA1/HLA-DQA1/HLA-DQA1/HLA-DQA1/HLA-DQA1/HLA-DQA1/HLA-DQA1/HLA-DQA1/HLA-DQA1/HLA-DQA1/HLA-A/HLA-A/HLA-A/HLA-A/HLA-A/HLA-A/HLA-A/HLA-A	22	5-Topic Analysis	Topic k3
		CC	GO:0012507	ER to Golgi transport vesicle membrane	22/106	140/17712	1.80488e-25	8.52806e-24	6.36458e-24	HLA-DQA1/HLA-DQA1/HLA-DQA1/HLA-DQA1/HLA-DQA1/HLA-DQA1/HLA-DQA1/HLA-DQA1/HLA-DQA1/HLA-DQA1/HLA-DQA1/HLA-DQA1/HLA-DQA1/HLA-DQA1/HLA-A/HLA-A/HLA-A/HLA-A/HLA-A/HLA-A/HLA-A/HLA-A	22	5-Topic Analysis	Topic k3
		CC	GO:0030134	COPII-coated ER to Golgi transport vesicle	22/106	155/17712	1.8882e-24	7.13738e-23	5.3267e-23	HLA-DQA1/HLA-DQA1/HLA-DQA1/HLA-DQA1/HLA-DQA1/HLA-DQA1/HLA-DQA1/HLA-DQA1/HLA-DQA1/HLA-DQA1/HLA-DQA1/HLA-DQA1/HLA-DQA1/HLA-DQA1/HLA-A/HLA-A/HLA-A/HLA-A/HLA-A/HLA-A/HLA-A/HLA-A	22	5-Topic Analysis	Topic k3
		CC	GO:0030660	Golgi-associated vesicle membrane	22/106	187/17712	1.33872e-22	4.21696e-21	3.14716e-21	HLA-DQA1/HLA-DQA1/HLA-DQA1/HLA-DQA1/HLA-DQA1/HLA-DQA1/HLA-DQA1/HLA-DQA1/HLA-DQA1/HLA-DQA1/HLA-DQA1/HLA-DQA1/HLA-DQA1/HLA-DQA1/HLA-A/HLA-A/HLA-A/HLA-A/HLA-A/HLA-A/HLA-A/HLA-A	22	5-Topic Analysis	Topic k3
		CC	GO:0030176	integral component of endoplasmic reticulum membrane	23/106	235/17712	9.57374e-22	2.58491e-20	1.92915e-20	SLC27A5/HLA-DQA1/HLA-DQA1/HLA-DQA1/HLA-DQA1/HLA-DQA1/HLA-DQA1/HLA-DQA1/HLA-DQA1/HLA-DQA1/HLA-DQA1/HLA-DQA1/HLA-DQA1/HLA-DQA1/HLA-DQA1/HLA-A/HLA-A/HLA-A/HLA-A/HLA-A/HLA-A/HLA-A/HLA-A	23	5-Topic Analysis	Topic k3
		CC	GO:0031227	intrinsic component of endoplasmic reticulum membrane	23/106	241/17712	1.71192e-21	4.0444e-20	3.01838e-20	SLC27A5/HLA-DQA1/HLA-DQA1/HLA-DQA1/HLA-DQA1/HLA-DQA1/HLA-DQA1/HLA-DQA1/HLA-DQA1/HLA-DQA1/HLA-DQA1/HLA-DQA1/HLA-DQA1/HLA-DQA1/HLA-DQA1/HLA-A/HLA-A/HLA-A/HLA-A/HLA-A/HLA-A/HLA-A/HLA-A	23	5-Topic Analysis	Topic k3
		CC	GO:0005798	Golgi-associated vesicle	22/106	232/17712	1.6183e-20	3.39842e-19	2.53628e-19	HLA-DQA1/HLA-DQA1/HLA-DQA1/HLA-DQA1/HLA-DQA1/HLA-DQA1/HLA-DQA1/HLA-DQA1/HLA-DQA1/HLA-DQA1/HLA-DQA1/HLA-DQA1/HLA-DQA1/HLA-DQA1/HLA-A/HLA-A/HLA-A/HLA-A/HLA-A/HLA-A/HLA-A/HLA-A	22	5-Topic Analysis	Topic k3
		CC	GO:0030662	coated vesicle membrane	22/106	253/17712	1.07947e-19	2.0402e-18	1.52262e-18	HLA-DQA1/HLA-DQA1/HLA-DQA1/HLA-DQA1/HLA-DQA1/HLA-DQA1/HLA-DQA1/HLA-DQA1/HLA-DQA1/HLA-DQA1/HLA-DQA1/HLA-DQA1/HLA-DQA1/HLA-DQA1/HLA-A/HLA-A/HLA-A/HLA-A/HLA-A/HLA-A/HLA-A/HLA-A	22	5-Topic Analysis	Topic k3
		CC	GO:0030666	endocytic vesicle membrane	22/106	267/17712	3.48211e-19	5.9829e-18	4.4651e-18	HLA-DQA1/HLA-DQA1/HLA-DQA1/HLA-DQA1/HLA-DQA1/HLA-DQA1/HLA-DQA1/HLA-DQA1/HLA-DQA1/HLA-DQA1/HLA-DQA1/HLA-DQA1/HLA-DQA1/HLA-DQA1/HLA-A/HLA-A/HLA-A/HLA-A/HLA-A/HLA-A/HLA-A/HLA-A	22	5-Topic Analysis	Topic k3
		CC	GO:0030658	transport vesicle membrane	22/106	277/17712	7.71754e-19	1.21551e-17	9.0715e-18	HLA-DQA1/HLA-DQA1/HLA-DQA1/HLA-DQA1/HLA-DQA1/HLA-DQA1/HLA-DQA1/HLA-DQA1/HLA-DQA1/HLA-DQA1/HLA-DQA1/HLA-DQA1/HLA-DQA1/HLA-DQA1/HLA-A/HLA-A/HLA-A/HLA-A/HLA-A/HLA-A/HLA-A/HLA-A	22	5-Topic Analysis	Topic k3
		CC	GO:0030139	endocytic vesicle	24/106	400/17712	1.11377e-17	1.61925e-16	1.20846e-16	RAB17/SCGB3A2/HLA-DQA1/HLA-DQA1/HLA-DQA1/HLA-DQA1/HLA-DQA1/HLA-DQA1/HLA-DQA1/HLA-DQA1/HLA-DQA1/HLA-DQA1/HLA-DQA1/HLA-DQA1/HLA-DQA1/HLA-DQA1/HLA-A/HLA-A/HLA-A/HLA-A/HLA-A/HLA-A/HLA-A/HLA-A	24	5-Topic Analysis	Topic k3
		CC	GO:0030135	coated vesicle	22/106	348/17712	1.00683e-16	1.35922e-15	1.0144e-15	HLA-DQA1/HLA-DQA1/HLA-DQA1/HLA-DQA1/HLA-DQA1/HLA-DQA1/HLA-DQA1/HLA-DQA1/HLA-DQA1/HLA-DQA1/HLA-DQA1/HLA-DQA1/HLA-DQA1/HLA-DQA1/HLA-A/HLA-A/HLA-A/HLA-A/HLA-A/HLA-A/HLA-A/HLA-A	22	5-Topic Analysis	Topic k3
		CC	GO:0030669	clathrin-coated endocytic vesicle membrane	14/106	87/17712	1.1742e-16	1.47949e-15	1.10416e-15	HLA-DQA1/HLA-DQA1/HLA-DQA1/HLA-DQA1/HLA-DQA1/HLA-DQA1/HLA-DQA1/HLA-DQA1/HLA-DQA1/HLA-DQA1/HLA-DQA1/HLA-DQA1/HLA-DQA1/HLA-DQA1	14	5-Topic Analysis	Topic k3
		CC	GO:0042613	MHC class II protein complex	14/106	89/17712	1.64092e-16	1.93833e-15	1.4466e-15	HLA-DQA1/HLA-DQA1/HLA-DQA1/HLA-DQA1/HLA-DQA1/HLA-DQA1/HLA-DQA1/HLA-DQA1/HLA-DQA1/HLA-DQA1/HLA-DQA1/HLA-DQA1/HLA-DQA1/HLA-DQA1	14	5-Topic Analysis	Topic k3
		CC	GO:0030133	transport vesicle	23/106	449/17712	1.80902e-15	2.01121e-14	1.50098e-14	NTS/HLA-DQA1/HLA-DQA1/HLA-DQA1/HLA-DQA1/HLA-DQA1/HLA-DQA1/HLA-DQA1/HLA-DQA1/HLA-DQA1/HLA-DQA1/HLA-DQA1/HLA-DQA1/HLA-DQA1/HLA-DQA1/HLA-A/HLA-A/HLA-A/HLA-A/HLA-A/HLA-A/HLA-A/HLA-A	23	5-Topic Analysis	Topic k3
		CC	GO:0045334	clathrin-coated endocytic vesicle	14/106	107/17712	2.39505e-15	2.5148e-14	1.87682e-14	HLA-DQA1/HLA-DQA1/HLA-DQA1/HLA-DQA1/HLA-DQA1/HLA-DQA1/HLA-DQA1/HLA-DQA1/HLA-DQA1/HLA-DQA1/HLA-DQA1/HLA-DQA1/HLA-DQA1/HLA-DQA1	14	5-Topic Analysis	Topic k3
		CC	GO:0032588	trans-Golgi network membrane	15/106	141/17712	5.3526e-15	5.32443e-14	3.97368e-14	HLA-DQA1/HLA-DQA1/HLA-DQA1/HLA-DQA1/HLA-DQA1/HLA-DQA1/HLA-DQA1/HLA-DQA1/HLA-DQA1/HLA-DQA1/HLA-DQA1/HLA-DQA1/HLA-DQA1/HLA-DQA1/MMP24	15	5-Topic Analysis	Topic k3
		CC	GO:0098552	side of membrane	23/106	495/17712	1.45638e-14	1.37627e-13	1.02713e-13	HLA-DQA1/HLA-DQA1/HLA-DQA1/HLA-DQA1/HLA-DQA1/HLA-DQA1/HLA-DQA1/HLA-DQA1/HLA-DQA1/HLA-DQA1/HLA-DQA1/HLA-DQA1/HLA-DQA1/HLA-DQA1/HLA-A/HLA-A/HLA-A/HLA-A/HLA-A/HLA-A/HLA-A/HLA-A/DTNA	23	5-Topic Analysis	Topic k3
		CC	GO:0030665	clathrin-coated vesicle membrane	14/106	157/17712	5.3855e-13	4.84695e-12	3.61733e-12	HLA-DQA1/HLA-DQA1/HLA-DQA1/HLA-DQA1/HLA-DQA1/HLA-DQA1/HLA-DQA1/HLA-DQA1/HLA-DQA1/HLA-DQA1/HLA-DQA1/HLA-DQA1/HLA-DQA1/HLA-DQA1	14	5-Topic Analysis	Topic k3
		CC	GO:0005802	trans-Golgi network	16/106	254/17712	2.32903e-12	2.00085e-11	1.49326e-11	SMPD4/HLA-DQA1/HLA-DQA1/HLA-DQA1/HLA-DQA1/HLA-DQA1/HLA-DQA1/HLA-DQA1/HLA-DQA1/HLA-DQA1/HLA-DQA1/HLA-DQA1/HLA-DQA1/HLA-DQA1/HLA-DQA1/MMP24	16	5-Topic Analysis	Topic k3
		CC	GO:0030136	clathrin-coated vesicle	14/106	231/17712	1.01578e-10	8.34703e-10	6.22947e-10	HLA-DQA1/HLA-DQA1/HLA-DQA1/HLA-DQA1/HLA-DQA1/HLA-DQA1/HLA-DQA1/HLA-DQA1/HLA-DQA1/HLA-DQA1/HLA-DQA1/HLA-DQA1/HLA-DQA1/HLA-DQA1	14	5-Topic Analysis	Topic k3
		CC	GO:0042612	MHC class I protein complex	8/106	46/17712	2.72027e-10	2.14221e-09	1.59875e-09	HLA-A/HLA-A/HLA-A/HLA-A/HLA-A/HLA-A/HLA-A/HLA-A	8	5-Topic Analysis	Topic k3
		CC	GO:0055038	recycling endosome membrane	9/106	112/17712	2.29838e-08	1.73758e-07	1.29677e-07	RAB17/HLA-A/HLA-A/HLA-A/HLA-A/HLA-A/HLA-A/HLA-A/HLA-A	9	5-Topic Analysis	Topic k3
		CC	GO:0005765	lysosomal membrane	15/106	444/17712	6.17517e-08	4.32262e-07	3.22602e-07	PIP4P2/HLA-DQA1/HLA-DQA1/HLA-DQA1/HLA-DQA1/HLA-DQA1/HLA-DQA1/HLA-DQA1/HLA-DQA1/HLA-DQA1/HLA-DQA1/HLA-DQA1/HLA-DQA1/HLA-DQA1/HLA-DQA1	15	5-Topic Analysis	Topic k3
		CC	GO:0098852	lytic vacuole membrane	15/106	444/17712	6.17517e-08	4.32262e-07	3.22602e-07	PIP4P2/HLA-DQA1/HLA-DQA1/HLA-DQA1/HLA-DQA1/HLA-DQA1/HLA-DQA1/HLA-DQA1/HLA-DQA1/HLA-DQA1/HLA-DQA1/HLA-DQA1/HLA-DQA1/HLA-DQA1/HLA-DQA1	15	5-Topic Analysis	Topic k3
		CC	GO:0005774	vacuolar membrane	15/106	482/17712	1.79061e-07	1.20866e-06	9.02038e-07	PIP4P2/HLA-DQA1/HLA-DQA1/HLA-DQA1/HLA-DQA1/HLA-DQA1/HLA-DQA1/HLA-DQA1/HLA-DQA1/HLA-DQA1/HLA-DQA1/HLA-DQA1/HLA-DQA1/HLA-DQA1/HLA-DQA1	15	5-Topic Analysis	Topic k3
		CC	GO:0030670	phagocytic vesicle membrane	8/106	130/17712	1.11936e-06	7.29513e-06	5.44443e-06	HLA-A/HLA-A/HLA-A/HLA-A/HLA-A/HLA-A/HLA-A/HLA-A	8	5-Topic Analysis	Topic k3
		CC	GO:0055037	recycling endosome	9/106	212/17712	5.12132e-06	3.22643e-05	2.40792e-05	RAB17/HLA-A/HLA-A/HLA-A/HLA-A/HLA-A/HLA-A/HLA-A/HLA-A	9	5-Topic Analysis	Topic k3
		CC	GO:0008180	COP9 signalosome	5/106	49/17712	1.07976e-05	6.58306e-05	4.913e-05	HSPA1A/HSPA1A/HSPA1A/HSPA1A/HSPA1A	5	5-Topic Analysis	Topic k3
		CC	GO:0031901	early endosome membrane	8/106	181/17712	1.30953e-05	7.73439e-05	5.77226e-05	HLA-A/HLA-A/HLA-A/HLA-A/HLA-A/HLA-A/HLA-A/HLA-A	8	5-Topic Analysis	Topic k3
		CC	GO:0045335	phagocytic vesicle	8/106	185/17712	1.53465e-05	8.78936e-05	6.55959e-05	HLA-A/HLA-A/HLA-A/HLA-A/HLA-A/HLA-A/HLA-A/HLA-A	8	5-Topic Analysis	Topic k3
		CC	GO:0072562	blood microparticle	7/106	136/17712	1.74538e-05	9.70227e-05	7.2409e-05	HSPA1A/HSPA1A/HSPA1A/HSPA1A/HSPA1A/ACTA1/ACTC1	7	5-Topic Analysis	Topic k3
		CC	GO:0016235	aggresome	5/106	56/17712	2.0923e-05	0.000112984	8.43212e-05	HSPA1A/HSPA1A/HSPA1A/HSPA1A/HSPA1A	5	5-Topic Analysis	Topic k3
		CC	GO:0022625	cytosolic large ribosomal subunit	4/106	53/17712	0.000283215	0.00148688	0.00110967	RPL14/RPL8/RPL21/RPL35A	4	5-Topic Analysis	Topic k3
		CC	GO:0016234	inclusion body	5/106	98/17712	0.000304928	0.00155761	0.00116246	HSPA1A/HSPA1A/HSPA1A/HSPA1A/HSPA1A	5	5-Topic Analysis	Topic k3
		CC	GO:0005769	early endosome	9/106	392/17712	0.000576494	0.0028673	0.00213989	DIAPH2/HLA-A/HLA-A/HLA-A/HLA-A/HLA-A/HLA-A/HLA-A/HLA-A	9	5-Topic Analysis	Topic k3
		CC	GO:1904813	ficolin-1-rich granule lumen	5/106	142/17712	0.00163523	0.0079246	0.00591421	HSPA1A/HSPA1A/HSPA1A/HSPA1A/HSPA1A	5	5-Topic Analysis	Topic k3
		CC	GO:0005814	centriole	5/106	146/17712	0.00184755	0.00872967	0.00651504	HSPA1A/HSPA1A/HSPA1A/HSPA1A/HSPA1A	5	5-Topic Analysis	Topic k3
		MF	GO:0042605	peptide antigen binding	22/97	114/17050	3.86663e-28	7.38527e-26	6.18661e-26	HLA-DQA1/HLA-DQA1/HLA-DQA1/HLA-DQA1/HLA-DQA1/HLA-DQA1/HLA-DQA1/HLA-DQA1/HLA-DQA1/HLA-DQA1/HLA-DQA1/HLA-DQA1/HLA-DQA1/HLA-DQA1/HLA-A/HLA-A/HLA-A/HLA-A/HLA-A/HLA-A/HLA-A/HLA-A	22	5-Topic Analysis	Topic k3
		MF	GO:0003823	antigen binding	22/97	140/17050	4.86616e-26	4.64719e-24	3.89293e-24	HLA-DQA1/HLA-DQA1/HLA-DQA1/HLA-DQA1/HLA-DQA1/HLA-DQA1/HLA-DQA1/HLA-DQA1/HLA-DQA1/HLA-DQA1/HLA-DQA1/HLA-DQA1/HLA-DQA1/HLA-DQA1/HLA-A/HLA-A/HLA-A/HLA-A/HLA-A/HLA-A/HLA-A/HLA-A	22	5-Topic Analysis	Topic k3
		MF	GO:0032395	MHC class II receptor activity	14/97	58/17050	1.15937e-19	5.72207e-18	4.79336e-18	HLA-DQA1/HLA-DQA1/HLA-DQA1/HLA-DQA1/HLA-DQA1/HLA-DQA1/HLA-DQA1/HLA-DQA1/HLA-DQA1/HLA-DQA1/HLA-DQA1/HLA-DQA1/HLA-DQA1/HLA-DQA1	14	5-Topic Analysis	Topic k3
		MF	GO:0042277	peptide binding	23/97	308/17050	1.19834e-19	5.72207e-18	4.79336e-18	EDNRB/HLA-DQA1/HLA-DQA1/HLA-DQA1/HLA-DQA1/HLA-DQA1/HLA-DQA1/HLA-DQA1/HLA-DQA1/HLA-DQA1/HLA-DQA1/HLA-DQA1/HLA-DQA1/HLA-DQA1/HLA-DQA1/HLA-A/HLA-A/HLA-A/HLA-A/HLA-A/HLA-A/HLA-A/HLA-A	23	5-Topic Analysis	Topic k3
		MF	GO:0033218	amide binding	23/97	358/17050	3.47864e-18	1.32884e-16	1.11317e-16	EDNRB/HLA-DQA1/HLA-DQA1/HLA-DQA1/HLA-DQA1/HLA-DQA1/HLA-DQA1/HLA-DQA1/HLA-DQA1/HLA-DQA1/HLA-DQA1/HLA-DQA1/HLA-DQA1/HLA-DQA1/HLA-DQA1/HLA-A/HLA-A/HLA-A/HLA-A/HLA-A/HLA-A/HLA-A/HLA-A	23	5-Topic Analysis	Topic k3
		MF	GO:0030881	beta-2-microglobulin binding	8/97	24/17050	5.57959e-13	1.77617e-11	1.48789e-11	HLA-A/HLA-A/HLA-A/HLA-A/HLA-A/HLA-A/HLA-A/HLA-A	8	5-Topic Analysis	Topic k3
		MF	GO:0055131	C3HC4-type RING finger domain binding	5/97	14/17050	1.03243e-08	2.81705e-07	2.35983e-07	HSPA1A/HSPA1A/HSPA1A/HSPA1A/HSPA1A	5	5-Topic Analysis	Topic k3
		MF	GO:0044183	protein binding involved in protein folding	5/97	21/17050	1.01683e-07	2.42767e-06	2.03365e-06	HSPA1A/HSPA1A/HSPA1A/HSPA1A/HSPA1A	5	5-Topic Analysis	Topic k3
		MF	GO:0097718	disordered domain specific binding	5/97	37/17050	2.02685e-06	4.30143e-05	3.60329e-05	HSPA1A/HSPA1A/HSPA1A/HSPA1A/HSPA1A	5	5-Topic Analysis	Topic k3
		MF	GO:0001664	G protein-coupled receptor binding	8/97	209/17050	2.53126e-05	0.00048347	0.000405001	HSPA1A/HSPA1A/HSPA1A/HSPA1A/HSPA1A/GAL/CCL26/EDNRB	8	5-Topic Analysis	Topic k3
		MF	GO:0001618	virus receptor activity	5/97	90/17050	0.000161112	0.00256437	0.00214816	HSPA1A/HSPA1A/HSPA1A/HSPA1A/HSPA1A	5	5-Topic Analysis	Topic k3
		MF	GO:0104005	hijacked molecular function	5/97	90/17050	0.000161112	0.00256437	0.00214816	HSPA1A/HSPA1A/HSPA1A/HSPA1A/HSPA1A	5	5-Topic Analysis	Topic k3
		MF	GO:0051082	unfolded protein binding	5/97	104/17050	0.00031666	0.00465247	0.00389736	HSPA1A/HSPA1A/HSPA1A/HSPA1A/HSPA1A	5	5-Topic Analysis	Topic k3
		MF	GO:0045296	cadherin binding	8/97	308/17050	0.000371758	0.00500921	0.0041962	RPL14/HSPA1A/HSPA1A/HSPA1A/HSPA1A/HSPA1A/EMD/MMP24	8	5-Topic Analysis	Topic k3
		MF	GO:0042826	histone deacetylase binding	5/97	109/17050	0.000393393	0.00500921	0.0041962	HSPA1A/HSPA1A/HSPA1A/HSPA1A/HSPA1A	5	5-Topic Analysis	Topic k3
		MF	GO:0047485	protein N-terminus binding	5/97	125/17050	0.000735292	0.00877755	0.00735292	HSPA1A/HSPA1A/HSPA1A/HSPA1A/HSPA1A	5	5-Topic Analysis	Topic k3
	Topic k2 (purple)	BP	GO:0006613	cotranslational protein targeting to membrane	38/100	113/17073	6.04901e-59	8.12987e-56	7.77457e-56	RPS12/RPL19/RPLP1/RPS16/UBA52/RPS15A/RPS23/RPL13/RPL12/RPL37/RPL30/RPL18/RPS15/RPL28/RPL13A/RPS27A/RPL34/RPS3A/RPLP0/RPL6/RPS14/RPS27/RPL27A/RPL3/RPL7A/RPL7A/RPL15/RPL9/RPS3/RPS13/RPS26/RPS10/RPL35/RPS28/RPL4/SSR2/RPS7/RPL24	38	5-Topic Analysis	Topic k2
		BP	GO:0045047	protein targeting to ER	38/100	116/17073	1.99387e-58	1.33988e-55	1.28133e-55	RPS12/RPL19/RPLP1/RPS16/UBA52/RPS15A/RPS23/RPL13/RPL12/RPL37/RPL30/RPL18/RPS15/RPL28/RPL13A/RPS27A/RPL34/RPS3A/RPLP0/RPL6/RPS14/RPS27/RPL27A/RPL3/RPL7A/RPL7A/RPL15/RPL9/RPS3/RPS13/RPS26/RPS10/RPL35/RPS28/RPL4/SEC61G/RPS7/RPL24	38	5-Topic Analysis	Topic k2
		BP	GO:0072599	establishment of protein localization to endoplasmic reticulum	38/100	120/17073	9.23165e-58	4.13578e-55	3.95503e-55	RPS12/RPL19/RPLP1/RPS16/UBA52/RPS15A/RPS23/RPL13/RPL12/RPL37/RPL30/RPL18/RPS15/RPL28/RPL13A/RPS27A/RPL34/RPS3A/RPLP0/RPL6/RPS14/RPS27/RPL27A/RPL3/RPL7A/RPL7A/RPL15/RPL9/RPS3/RPS13/RPS26/RPS10/RPL35/RPS28/RPL4/SEC61G/RPS7/RPL24	38	5-Topic Analysis	Topic k2
		BP	GO:0006614	SRP-dependent cotranslational protein targeting to membrane	37/100	110/17073	2.46337e-57	8.27693e-55	7.91521e-55	RPS12/RPL19/RPLP1/RPS16/UBA52/RPS15A/RPS23/RPL13/RPL12/RPL37/RPL30/RPL18/RPS15/RPL28/RPL13A/RPS27A/RPL34/RPS3A/RPLP0/RPL6/RPS14/RPS27/RPL27A/RPL3/RPL7A/RPL7A/RPL15/RPL9/RPS3/RPS13/RPS26/RPS10/RPL35/RPS28/RPL4/RPS7/RPL24	37	5-Topic Analysis	Topic k2
		BP	GO:0070972	protein localization to endoplasmic reticulum	38/100	136/17073	2.40494e-55	6.46447e-53	6.18195e-53	RPS12/RPL19/RPLP1/RPS16/UBA52/RPS15A/RPS23/RPL13/RPL12/RPL37/RPL30/RPL18/RPS15/RPL28/RPL13A/RPS27A/RPL34/RPS3A/RPLP0/RPL6/RPS14/RPS27/RPL27A/RPL3/RPL7A/RPL7A/RPL15/RPL9/RPS3/RPS13/RPS26/RPS10/RPL35/RPS28/RPL4/SEC61G/RPS7/RPL24	38	5-Topic Analysis	Topic k2
		BP	GO:0000184	nuclear-transcribed mRNA catabolic process, nonsense-mediated decay	37/100	138/17073	4.59727e-53	1.02979e-50	9.84783e-51	RPS12/RPL19/RPLP1/RPS16/UBA52/RPS15A/RPS23/RPL13/RPL12/RPL37/RPL30/RPL18/RPS15/RPL28/RPL13A/RPS27A/RPL34/RPS3A/RPLP0/RPL6/RPS14/RPS27/RPL27A/RPL3/RPL7A/RPL7A/RPL15/RPL9/RPS3/RPS13/RPS26/RPS10/RPL35/RPS28/RPL4/RPS7/RPL24	37	5-Topic Analysis	Topic k2
		BP	GO:0006612	protein targeting to membrane	39/100	177/17073	2.55701e-52	4.90946e-50	4.6949e-50	RPS12/RPL19/RPLP1/RPS16/UBA52/RPS15A/RPS23/RPL13/RPL12/RPL37/RPL30/RPL18/RPS15/RPL28/RPL13A/RPS27A/RPL34/RPS3A/RPLP0/RPL6/RPS14/RPS27/RPL27A/RPL3/RPL7A/RPL7A/RPL15/RPL9/RPS3/RPS13/RPS26/RPS10/RPL35/RPS28/RPL4/ITGB1BP1/SSR2/RPS7/RPL24	39	5-Topic Analysis	Topic k2
		BP	GO:0006413	translational initiation	39/100	209/17073	3.13207e-49	5.26188e-47	5.03192e-47	RPS12/RPL19/RPLP1/RPS16/UBA52/RPS15A/RPS23/RPL13/RPL12/RPL37/RPL30/RPL18/RPS15/RPL28/RPL13A/RPS27A/RPL34/RPS3A/RPLP0/RPL6/RPS14/RPS27/RPL27A/RPL3/RPL7A/RPL7A/RPL15/RPL9/RPS3/RPS13/RPS26/RPS10/RPL35/RPS28/RPL4/EIF3F/EIF3F/RPS7/RPL24	39	5-Topic Analysis	Topic k2
		BP	GO:0019080	viral gene expression	39/100	233/17073	3.02051e-47	4.51064e-45	4.31351e-45	RPS12/RPL19/RPLP1/RPS16/UBA52/RPS15A/RPS23/RPL13/RPL12/RPL37/RPL30/RPL18/RPS15/RPL28/RPL13A/RPS27A/RPL34/RPS3A/RPLP0/RPL6/RPS14/RPS27/RPL27A/RPL3/RPL7A/RPL7A/RPL15/RPL9/RPS3/RPS13/RPS26/RPS10/RPL35/RPS28/RPL4/EIF3F/EIF3F/RPS7/RPL24	39	5-Topic Analysis	Topic k2
		BP	GO:0019083	viral transcription	37/100	218/17073	6.10536e-45	8.2056e-43	7.84699e-43	RPS12/RPL19/RPLP1/RPS16/UBA52/RPS15A/RPS23/RPL13/RPL12/RPL37/RPL30/RPL18/RPS15/RPL28/RPL13A/RPS27A/RPL34/RPS3A/RPLP0/RPL6/RPS14/RPS27/RPL27A/RPL3/RPL7A/RPL7A/RPL15/RPL9/RPS3/RPS13/RPS26/RPS10/RPL35/RPS28/RPL4/RPS7/RPL24	37	5-Topic Analysis	Topic k2
		BP	GO:0000956	nuclear-transcribed mRNA catabolic process	37/100	233/17073	8.45628e-44	1.0332e-41	9.8805e-42	RPS12/RPL19/RPLP1/RPS16/UBA52/RPS15A/RPS23/RPL13/RPL12/RPL37/RPL30/RPL18/RPS15/RPL28/RPL13A/RPS27A/RPL34/RPS3A/RPLP0/RPL6/RPS14/RPS27/RPL27A/RPL3/RPL7A/RPL7A/RPL15/RPL9/RPS3/RPS13/RPS26/RPS10/RPL35/RPS28/RPL4/RPS7/RPL24	37	5-Topic Analysis	Topic k2
		BP	GO:0090150	establishment of protein localization to membrane	39/100	306/17073	2.23598e-42	2.50429e-40	2.39485e-40	RPS12/RPL19/RPLP1/RPS16/UBA52/RPS15A/RPS23/RPL13/RPL12/RPL37/RPL30/RPL18/RPS15/RPL28/RPL13A/RPS27A/RPL34/RPS3A/RPLP0/RPL6/RPS14/RPS27/RPL27A/RPL3/RPL7A/RPL7A/RPL15/RPL9/RPS3/RPS13/RPS26/RPS10/RPL35/RPS28/RPL4/ITGB1BP1/SSR2/RPS7/RPL24	39	5-Topic Analysis	Topic k2
		BP	GO:0006605	protein targeting	40/100	391/17073	1.33563e-39	1.38083e-37	1.32049e-37	RPS12/RPL19/RPLP1/RPS16/UBA52/RPS15A/RPS23/RPL13/RPL12/RPL37/RPL30/RPL18/RPS15/RPL28/RPL13A/RPS27A/RPL34/RPS3A/RPLP0/RPL6/RPS14/RPS27/RPL27A/RPL3/RPL7A/RPL7A/RPL15/RPL9/RPS3/RPS13/RPS26/RPS10/RPL35/RPS28/RPL4/ITGB1BP1/SSR2/SEC61G/RPS7/RPL24	40	5-Topic Analysis	Topic k2
		BP	GO:0006402	mRNA catabolic process	37/100	403/17073	1.07698e-34	1.0339e-32	9.88713e-33	RPS12/RPL19/RPLP1/RPS16/UBA52/RPS15A/RPS23/RPL13/RPL12/RPL37/RPL30/RPL18/RPS15/RPL28/RPL13A/RPS27A/RPL34/RPS3A/RPLP0/RPL6/RPS14/RPS27/RPL27A/RPL3/RPL7A/RPL7A/RPL15/RPL9/RPS3/RPS13/RPS26/RPS10/RPL35/RPS28/RPL4/RPS7/RPL24	37	5-Topic Analysis	Topic k2
		BP	GO:0006401	RNA catabolic process	37/100	431/17073	1.30716e-33	1.17121e-31	1.12003e-31	RPS12/RPL19/RPLP1/RPS16/UBA52/RPS15A/RPS23/RPL13/RPL12/RPL37/RPL30/RPL18/RPS15/RPL28/RPL13A/RPS27A/RPL34/RPS3A/RPLP0/RPL6/RPS14/RPS27/RPL27A/RPL3/RPL7A/RPL7A/RPL15/RPL9/RPS3/RPS13/RPS26/RPS10/RPL35/RPS28/RPL4/RPS7/RPL24	37	5-Topic Analysis	Topic k2
		BP	GO:0072594	establishment of protein localization to organelle	38/100	484/17073	4.20166e-33	3.52939e-31	3.37515e-31	RPS12/RPL19/RPLP1/RPS16/UBA52/RPS15A/RPS23/RPL13/RPL12/RPL37/RPL30/RPL18/RPS15/RPL28/RPL13A/RPS27A/RPL34/RPS3A/RPLP0/RPL6/RPS14/RPS27/RPL27A/RPL3/RPL7A/RPL7A/RPL15/RPL9/RPS3/RPS13/RPS26/RPS10/RPL35/RPS28/RPL4/SEC61G/RPS7/RPL24	38	5-Topic Analysis	Topic k2
		BP	GO:0002181	cytoplasmic translation	12/100	72/17073	9.49926e-15	7.51e-13	7.18179e-13	RPL19/RPS23/RPL30/RPL18/RPL13A/RPL6/EEF2/RPS26/RPS28/EIF3F/EIF3F/RPL24	12	5-Topic Analysis	Topic k2
		BP	GO:0006414	translational elongation	9/100	135/17073	9.56662e-08	7.14307e-06	6.8309e-06	EEF1B2/EEF1B2/RPLP1/EEF1A1/RPL30/EEF1D/EEF1D/EEF2/MRPL40	9	5-Topic Analysis	Topic k2
		BP	GO:0042274	ribosomal small subunit biogenesis	5/100	26/17073	3.71825e-07	2.63017e-05	2.51522e-05	RPS16/RPS15/RPS14/RPS28/RPS7	5	5-Topic Analysis	Topic k2
		BP	GO:0022613	ribonucleoprotein complex biogenesis	10/100	383/17073	8.25943e-05	0.00555034	0.00530777	RPS16/RPS23/RPS15/RPL13A/RPS14/RPS27/RPS28/EIF3F/EIF3F/RPS7	10	5-Topic Analysis	Topic k2
		BP	GO:0034248	regulation of cellular amide metabolic process	10/100	400/17073	0.000118085	0.00755744	0.00722716	EEF1A1/RPL30/RPL13A/RPS14/CALR/EEF2/RPS3/EEF1A2/RBM3/SERP1	10	5-Topic Analysis	Topic k2
		CC	GO:0022626	cytosolic ribosome	37/105	112/17712	1.28705e-56	2.5741e-54	1.93735e-54	RPS12/RPL19/RPLP1/RPS16/UBA52/RPS15A/RPS23/RPL13/RPL12/RPL37/RPL30/RPL18/RPS15/RPL28/RPL13A/RPS27A/RPL34/RPS3A/RPLP0/RPL6/RPS14/RPS27/RPL27A/RPL3/RPL7A/RPL7A/RPL15/RPL9/RPS3/RPS13/RPS26/RPS10/RPL35/RPS28/RPL4/RPS7/RPL24	37	5-Topic Analysis	Topic k2
		CC	GO:0044391	ribosomal subunit	39/105	198/17712	7.92484e-50	7.92484e-48	5.96448e-48	RPS12/RPL19/RPLP1/RPS16/UBA52/RPS15A/RPS23/RPL13/RPL12/RPL37/RPL30/RPL18/RPS15/RPL28/RPL13A/RPS27A/RPL34/RPS3A/RPLP0/RPL6/RPS14/RPS27/RPL27A/RPL3/RPL7A/RPL7A/RPL15/RPL9/RPS3/RPS13/RPS26/RPS10/RPL35/RPS28/RBM3/RPL4/MRPL40/RPS7/RPL24	39	5-Topic Analysis	Topic k2
		CC	GO:0005840	ribosome	41/105	243/17712	1.54979e-49	1.03319e-47	7.77612e-48	RPS12/RPL19/RPLP1/RPS16/UBA52/RPS15A/RPS23/RPL13/RPL12/RPL37/RPL30/RPL18/RPS15/RPL28/RPL13A/RPS27A/RPL34/RPS3A/RPLP0/RPL6/RPS14/RPS27/RPL27A/RPL3/RPL7A/RPL7A/RPL15/EEF2/RPL9/RPS3/RPS13/RPS26/RPS10/RPL35/RPS28/RBM3/SERP1/RPL4/MRPL40/RPS7/RPL24	41	5-Topic Analysis	Topic k2
		CC	GO:0044445	cytosolic part	37/105	240/17712	6.23769e-43	3.11885e-41	2.34734e-41	RPS12/RPL19/RPLP1/RPS16/UBA52/RPS15A/RPS23/RPL13/RPL12/RPL37/RPL30/RPL18/RPS15/RPL28/RPL13A/RPS27A/RPL34/RPS3A/RPLP0/RPL6/RPS14/RPS27/RPL27A/RPL3/RPL7A/RPL7A/RPL15/RPL9/RPS3/RPS13/RPS26/RPS10/RPL35/RPS28/RPL4/RPS7/RPL24	37	5-Topic Analysis	Topic k2
		CC	GO:0022625	cytosolic large ribosomal subunit	22/105	53/17712	3.85653e-36	1.54261e-34	1.16102e-34	RPL19/RPLP1/UBA52/RPL13/RPL12/RPL37/RPL30/RPL18/RPL28/RPL13A/RPL34/RPLP0/RPL6/RPL27A/RPL3/RPL7A/RPL7A/RPL15/RPL9/RPL35/RPL4/RPL24	22	5-Topic Analysis	Topic k2
		CC	GO:0015934	large ribosomal subunit	24/105	109/17712	1.1835e-31	3.94501e-30	2.96914e-30	RPL19/RPLP1/UBA52/RPL13/RPL12/RPL37/RPL30/RPL18/RPL28/RPL13A/RPL34/RPLP0/RPL6/RPL27A/RPL3/RPL7A/RPL7A/RPL15/RPL9/RPL35/RBM3/RPL4/MRPL40/RPL24	24	5-Topic Analysis	Topic k2
		CC	GO:0022627	cytosolic small ribosomal subunit	15/105	55/17712	1.35853e-21	3.88151e-20	2.92134e-20	RPS12/RPS16/RPS15A/RPS23/RPS15/RPS27A/RPS3A/RPS14/RPS27/RPS3/RPS13/RPS26/RPS10/RPS28/RPS7	15	5-Topic Analysis	Topic k2
		CC	GO:0015935	small ribosomal subunit	15/105	91/17712	5.26887e-18	1.31722e-16	9.9138e-17	RPS12/RPS16/RPS15A/RPS23/RPS15/RPS27A/RPS3A/RPS14/RPS27/RPS3/RPS13/RPS26/RPS10/RPS28/RPS7	15	5-Topic Analysis	Topic k2
		CC	GO:0005925	focal adhesion	25/105	452/17712	1.14167e-17	2.5349e-16	1.90785e-16	RPL19/TNC/RPLP1/RPS16/RPL12/RPL30/RPL18/RPS15/RPL13A/RPS3A/RPLP0/RPL6/RPS14/RPL3/RPL7A/RPL7A/CALR/RPL9/RPS3/RPS13/CYBA/RPS10/TPM4/RPL4/RPS7	25	5-Topic Analysis	Topic k2
		CC	GO:0005924	cell-substrate adherens junction	25/105	454/17712	1.26745e-17	2.5349e-16	1.90785e-16	RPL19/TNC/RPLP1/RPS16/RPL12/RPL30/RPL18/RPS15/RPL13A/RPS3A/RPLP0/RPL6/RPS14/RPL3/RPL7A/RPL7A/CALR/RPL9/RPS3/RPS13/CYBA/RPS10/TPM4/RPL4/RPS7	25	5-Topic Analysis	Topic k2
		CC	GO:0042788	polysomal ribosome	11/105	31/17712	1.42352e-17	2.58822e-16	1.94797e-16	RPL19/RPS23/RPL30/RPL18/RPL6/RPL7A/RPL7A/EEF2/RPS26/RPS28/RPL24	11	5-Topic Analysis	Topic k2
		CC	GO:0030055	cell-substrate junction	25/105	458/17712	1.5597e-17	2.5995e-16	1.95647e-16	RPL19/TNC/RPLP1/RPS16/RPL12/RPL30/RPL18/RPS15/RPL13A/RPS3A/RPLP0/RPL6/RPS14/RPL3/RPL7A/RPL7A/CALR/RPL9/RPS3/RPS13/CYBA/RPS10/TPM4/RPL4/RPS7	25	5-Topic Analysis	Topic k2
		CC	GO:0005844	polysome	13/105	61/17712	2.69179e-17	4.14122e-16	3.11681e-16	RPL19/RPS23/RPL30/RPL18/RPL6/RPL7A/RPL7A/CALR/EEF2/RPS3/RPS26/RPS28/RPL24	13	5-Topic Analysis	Topic k2
		CC	GO:0005791	rough endoplasmic reticulum	8/105	76/17712	1.57294e-08	2.24706e-07	1.69121e-07	RPS23/RPL18/RPL6/RPS26/RPS28/RPL4/SEC61B/RPN2	8	5-Topic Analysis	Topic k2
		CC	GO:0062023	collagen-containing extracellular matrix	10/105	413/17712	0.000171158	0.0022821	0.00171758	TGFBI/TNC/LGALS1/CALR/A2M/SOD3/MFAP5/PCOLCE/WNT2/ECM1	10	5-Topic Analysis	Topic k2
		CC	GO:0030867	rough endoplasmic reticulum membrane	3/105	24/17712	0.000374245	0.00467806	0.00352085	RPS26/RPS28/SEC61B	3	5-Topic Analysis	Topic k2
		CC	GO:0014069	postsynaptic density	8/105	311/17712	0.000526904	0.00619887	0.00466547	RPL12/RPL30/RPLP0/RPL6/RPS14/RPS27/RPS3/RPS13	8	5-Topic Analysis	Topic k2
		CC	GO:0032279	asymmetric synapse	8/105	315/17712	0.000573072	0.00636747	0.00479236	RPL12/RPL30/RPLP0/RPL6/RPS14/RPS27/RPS3/RPS13	8	5-Topic Analysis	Topic k2
		CC	GO:0031012	extracellular matrix	10/105	490/17712	0.000660256	0.00695006	0.00523084	TGFBI/TNC/LGALS1/CALR/A2M/SOD3/MFAP5/PCOLCE/WNT2/ECM1	10	5-Topic Analysis	Topic k2
		CC	GO:0098984	neuron to neuron synapse	8/105	337/17712	0.00088918	0.00879761	0.00662136	RPL12/RPL30/RPLP0/RPL6/RPS14/RPS27/RPS3/RPS13	8	5-Topic Analysis	Topic k2
		CC	GO:0099572	postsynaptic specialization	8/105	339/17712	0.000923749	0.00879761	0.00662136	RPL12/RPL30/RPLP0/RPL6/RPS14/RPS27/RPS3/RPS13	8	5-Topic Analysis	Topic k2
		MF	GO:0003735	structural constituent of ribosome	28/99	129/17050	4.19282e-37	7.46322e-35	6.53198e-35	RPL19/RPLP1/UBA52/RPS15A/RPS23/RPL13/RPL12/RPL37/RPL30/RPL18/RPL28/RPL13A/RPS27A/RPL34/RPS3A/RPLP0/RPL6/RPL27A/RPL3/RPL7A/RPL7A/RPL15/RPL9/RPS3/RPL35/RPL4/RPS7/RPL24	28	5-Topic Analysis	Topic k2
		MF	GO:0003746	translation elongation factor activity	5/99	14/17050	1.14479e-08	7.24089e-07	6.33739e-07	EEF1B2/EEF1B2/EEF1A1/EEF1D/EEF1D	5	5-Topic Analysis	Topic k2
		MF	GO:0050839	cell adhesion molecule binding	16/99	474/17050	1.34192e-08	7.24089e-07	6.33739e-07	TGFBI/RPL34/RPL6/EEF1D/EEF1D/RPL7A/RPL7A/CALR/RPL15/EEF2/RPS26/ITGB1BP1/EFHD2/HDLBP/RPL24/LRRC59	16	5-Topic Analysis	Topic k2
		MF	GO:0008135	translation factor activity, RNA binding	8/99	78/17050	1.62717e-08	7.24089e-07	6.33739e-07	EEF1B2/EEF1B2/EEF1A1/EEF1D/EEF1D/EEF1A2/EIF3F/EIF3F	8	5-Topic Analysis	Topic k2
		MF	GO:0045296	cadherin binding	13/99	308/17050	2.607e-08	9.28092e-07	8.12286e-07	RPL34/RPL6/EEF1D/EEF1D/RPL7A/RPL7A/RPL15/EEF2/RPS26/EFHD2/HDLBP/RPL24/LRRC59	13	5-Topic Analysis	Topic k2
		MF	GO:0003729	mRNA binding	8/99	174/17050	7.78381e-06	0.00023092	0.000202106	RPL30/RPS3A/RPS14/CALR/RPS3/RPS13/RPS26/RPS7	8	5-Topic Analysis	Topic k2
		MF	GO:0019843	rRNA binding	5/99	49/17050	9.28374e-06	0.000231259	0.000202403	RPL37/RPL3/EEF2/RPL9/RPS3	5	5-Topic Analysis	Topic k2
		MF	GO:0048027	mRNA 5'-UTR binding	4/99	24/17050	1.03936e-05	0.000231259	0.000202403	RPS3A/RPS14/RPS13/RPS7	4	5-Topic Analysis	Topic k2
	Topic k5 (dark purple)	BP	GO:0003012	muscle system process	19/101	429/17073	6.62425e-12	1.61897e-08	1.25512e-08	RGS4/CALD1/TPM1/CCN2/CSRP3/MYL6/CRYAB/IGFBP5/ACTG2/CAV1/MYOZ2/MYL12A/VIM/MYL12B/LMNA/FLNA/OXTR/F2R/DSP	19	5-Topic Analysis	Topic k5
		BP	GO:0006936	muscle contraction	15/101	336/17073	1.21531e-09	1.48511e-06	1.15135e-06	CALD1/TPM1/CCN2/CSRP3/MYL6/CRYAB/ACTG2/CAV1/MYL12A/VIM/MYL12B/FLNA/OXTR/F2R/DSP	15	5-Topic Analysis	Topic k5
		BP	GO:0032970	regulation of actin filament-based process	14/101	345/17073	1.52733e-08	9.67872e-06	7.50353e-06	RGS4/TPM1/CCN2/CAV1/ELN/ARPC2/RHOC/TMSB4X/ARPC5/MYH9/FLNA/DSTN/DSP/ARHGDIB	14	5-Topic Analysis	Topic k5
		BP	GO:0031589	cell-substrate adhesion	14/101	346/17073	1.58408e-08	9.67872e-06	7.50353e-06	CCN2/FN1/COL8A1/SERPINE1/TNFRSF12A/THBS1/ITGB1/POSTN/ARPC2/EDIL3/CDK6/CCN1/FLNA/CDKN2A	14	5-Topic Analysis	Topic k5
		BP	GO:0030335	positive regulation of cell migration	16/101	495/17073	3.23941e-08	1.32582e-05	1.02785e-05	FN1/SERPINE1/IGFBP5/CAV1/THBS1/ITGB1/POSTN/CD151/RHOC/TGFB2/FOXC2/TMSB4X/CCN1/RTN4/FLNA/F2R	16	5-Topic Analysis	Topic k5
		BP	GO:0010810	regulation of cell-substrate adhesion	11/101	204/17073	3.36523e-08	1.32582e-05	1.02785e-05	FN1/COL8A1/SERPINE1/THBS1/POSTN/ARPC2/EDIL3/CDK6/CCN1/FLNA/CDKN2A	11	5-Topic Analysis	Topic k5
		BP	GO:0030198	extracellular matrix organization	14/101	371/17073	3.79734e-08	1.32582e-05	1.02785e-05	BGN/CCN2/FN1/COL8A1/SERPINE1/TTR/HAPLN1/THBS1/ITGB1/ELN/TGFB2/FOXC2/CCN1/CAPN2	14	5-Topic Analysis	Topic k5
		BP	GO:0031032	actomyosin structure organization	10/101	164/17073	4.60468e-08	1.40673e-05	1.09058e-05	TPM1/CCN2/CSRP3/ANKRD1/MYOZ2/ITGB1/ELN/RHOC/MYH9/ACTG1	10	5-Topic Analysis	Topic k5
		BP	GO:0060537	muscle tissue development	14/101	385/17073	6.01624e-08	1.63374e-05	1.26658e-05	RGS4/TPM1/CSRP3/ANKRD1/MYL6/IGFBP5/CAV1/MYOZ2/ITGB1/ELN/TGFB2/FOXC2/LMNA/DSP	14	5-Topic Analysis	Topic k5
		BP	GO:0007596	blood coagulation	13/101	330/17073	7.35268e-08	1.797e-05	1.39314e-05	SERPINE1/F2RL2/CAV1/ACTB/THBS1/MYL12A/PLAT/ANXA5/MYH9/FLNA/F2R/ACTG1/PLAUR	13	5-Topic Analysis	Topic k5
		BP	GO:0050817	coagulation	13/101	334/17073	8.45895e-08	1.84653e-05	1.43154e-05	SERPINE1/F2RL2/CAV1/ACTB/THBS1/MYL12A/PLAT/ANXA5/MYH9/FLNA/F2R/ACTG1/PLAUR	13	5-Topic Analysis	Topic k5
		BP	GO:0007599	hemostasis	13/101	336/17073	9.06641e-08	1.84653e-05	1.43154e-05	SERPINE1/F2RL2/CAV1/ACTB/THBS1/MYL12A/PLAT/ANXA5/MYH9/FLNA/F2R/ACTG1/PLAUR	13	5-Topic Analysis	Topic k5
		BP	GO:0002576	platelet degranulation	9/101	135/17073	1.04328e-07	1.96137e-05	1.52057e-05	SRGN/FN1/SERPINE1/THBS1/TAGLN2/TGFB2/TMSB4X/ANXA5/FLNA	9	5-Topic Analysis	Topic k5
		BP	GO:0061041	regulation of wound healing	9/101	137/17073	1.18419e-07	2.06726e-05	1.60266e-05	SERPINE1/TNFRSF12A/CAV1/THBS1/FOXC2/PLAT/MYH9/F2R/PLAUR	9	5-Topic Analysis	Topic k5
		BP	GO:0001525	angiogenesis	15/101	495/17073	2.09745e-07	3.41744e-05	2.64941e-05	CCN2/FN1/COL8A1/SERPINE1/ANXA2/TNFRSF12A/CAV1/THBS1/ITGB1/THBS2/TGFB2/FOXC2/CCN1/MYH9/PKM	15	5-Topic Analysis	Topic k5
		BP	GO:0043062	extracellular structure organization	14/101	430/17073	2.33367e-07	3.56468e-05	2.76356e-05	BGN/CCN2/FN1/COL8A1/SERPINE1/TTR/HAPLN1/THBS1/ITGB1/ELN/TGFB2/FOXC2/CCN1/CAPN2	14	5-Topic Analysis	Topic k5
		BP	GO:0014706	striated muscle tissue development	13/101	371/17073	2.83775e-07	4.07968e-05	3.16282e-05	RGS4/TPM1/CSRP3/ANKRD1/MYL6/CAV1/MYOZ2/ITGB1/ELN/TGFB2/FOXC2/LMNA/DSP	13	5-Topic Analysis	Topic k5
		BP	GO:0051146	striated muscle cell differentiation	11/101	261/17073	4.07446e-07	5.53222e-05	4.28891e-05	RGS4/TPM1/CSRP3/ANKRD1/IGFBP5/MYOZ2/ITGB1/MYH9/LMNA/CAPN2/ACTG1	11	5-Topic Analysis	Topic k5
		BP	GO:0030239	myofibril assembly	6/101	50/17073	4.74899e-07	5.9422e-05	4.60675e-05	TPM1/CSRP3/ANKRD1/MYOZ2/ITGB1/ACTG1	6	5-Topic Analysis	Topic k5
		BP	GO:0036293	response to decreased oxygen levels	13/101	389/17073	4.86268e-07	5.9422e-05	4.60675e-05	CCN2/ANKRD1/CRYAB/CAV1/THBS1/POSTN/TGFB2/PLAT/LMNA/CAPN2/PKM/OXTR/STC2	13	5-Topic Analysis	Topic k5
		BP	GO:1903034	regulation of response to wounding	9/101	165/17073	5.77123e-07	6.71661e-05	5.20713e-05	SERPINE1/TNFRSF12A/CAV1/THBS1/FOXC2/PLAT/MYH9/F2R/PLAUR	9	5-Topic Analysis	Topic k5
		BP	GO:0007517	muscle organ development	13/101	399/17073	6.47657e-07	7.19488e-05	5.57791e-05	RGS4/TAGLN/TPM1/CSRP3/ANKRD1/MYL6/CRYAB/CAV1/MYOZ2/ELN/TGFB2/FOXC2/DSP	13	5-Topic Analysis	Topic k5
		BP	GO:0007015	actin filament organization	12/101	344/17073	8.83155e-07	9.38448e-05	7.27542e-05	RGS4/TPM1/CCN2/TMSB10/ELN/ARPC2/RHOC/TMSB4X/ARPC5/MICAL2/FLNA/DSTN	12	5-Topic Analysis	Topic k5
		BP	GO:0070482	response to oxygen levels	13/101	412/17073	9.2834e-07	9.45359e-05	7.329e-05	CCN2/ANKRD1/CRYAB/CAV1/THBS1/POSTN/TGFB2/PLAT/LMNA/CAPN2/PKM/OXTR/STC2	13	5-Topic Analysis	Topic k5
		BP	GO:0110053	regulation of actin filament organization	10/101	235/17073	1.29579e-06	0.000126676	9.8207e-05	RGS4/TPM1/CCN2/ELN/ARPC2/RHOC/TMSB4X/ARPC5/FLNA/DSTN	10	5-Topic Analysis	Topic k5
		BP	GO:0090257	regulation of muscle system process	10/101	237/17073	1.39904e-06	0.00013151	0.000101954	RGS4/TPM1/CCN2/IGFBP5/CAV1/LMNA/FLNA/OXTR/F2R/DSP	10	5-Topic Analysis	Topic k5
		BP	GO:0032956	regulation of actin cytoskeleton organization	11/101	302/17073	1.71064e-06	0.000154845	0.000120045	RGS4/TPM1/CCN2/ELN/ARPC2/RHOC/TMSB4X/ARPC5/FLNA/DSTN/ARHGDIB	11	5-Topic Analysis	Topic k5
		BP	GO:0055002	striated muscle cell development	8/101	140/17073	1.77902e-06	0.000155283	0.000120385	RGS4/TPM1/CSRP3/ANKRD1/MYOZ2/ITGB1/LMNA/ACTG1	8	5-Topic Analysis	Topic k5
		BP	GO:0045214	sarcomere organization	5/101	35/17073	1.84891e-06	0.000155819	0.0001208	TPM1/ANKRD1/MYOZ2/ITGB1/ACTG1	5	5-Topic Analysis	Topic k5
		BP	GO:0034330	cell junction organization	11/101	306/17073	1.94365e-06	0.000158343	0.000122757	FN1/CAV1/ACTB/THBS1/CD151/RHOC/TGFB2/FLNA/F2R/ACTG1/DSP	11	5-Topic Analysis	Topic k5
		BP	GO:1903524	positive regulation of blood circulation	6/101	66/17073	2.51583e-06	0.000198345	0.000153769	RGS4/TPM1/CCN2/CAV1/TGFB2/F2R	6	5-Topic Analysis	Topic k5
		BP	GO:0048738	cardiac muscle tissue development	9/101	206/17073	3.64395e-06	0.000278307	0.00021576	RGS4/TPM1/CSRP3/ANKRD1/ITGB1/TGFB2/FOXC2/LMNA/DSP	9	5-Topic Analysis	Topic k5
		BP	GO:0055001	muscle cell development	8/101	155/17073	3.81007e-06	0.000280797	0.000217691	RGS4/TPM1/CSRP3/ANKRD1/MYOZ2/ITGB1/LMNA/ACTG1	8	5-Topic Analysis	Topic k5
		BP	GO:1902903	regulation of supramolecular fiber organization	11/101	329/17073	3.90634e-06	0.000280797	0.000217691	RGS4/TPM1/CCN2/CRYAB/ELN/ARPC2/RHOC/TMSB4X/ARPC5/FLNA/DSTN	11	5-Topic Analysis	Topic k5
		BP	GO:0010811	positive regulation of cell-substrate adhesion	7/101	111/17073	4.22116e-06	0.000294758	0.000228514	FN1/COL8A1/ARPC2/EDIL3/CDK6/CCN1/FLNA	7	5-Topic Analysis	Topic k5
		BP	GO:0042692	muscle cell differentiation	11/101	339/17073	5.19809e-06	0.000352821	0.000273529	RGS4/TPM1/CSRP3/ANKRD1/IGFBP5/MYOZ2/ITGB1/MYH9/LMNA/CAPN2/ACTG1	11	5-Topic Analysis	Topic k5
		BP	GO:0030193	regulation of blood coagulation	6/101	75/17073	5.3414e-06	0.000352821	0.000273529	SERPINE1/CAV1/THBS1/PLAT/F2R/PLAUR	6	5-Topic Analysis	Topic k5
		BP	GO:1900046	regulation of hemostasis	6/101	76/17073	5.77167e-06	0.00037121	0.000287784	SERPINE1/CAV1/THBS1/PLAT/F2R/PLAUR	6	5-Topic Analysis	Topic k5
		BP	GO:0050818	regulation of coagulation	6/101	78/17073	6.71672e-06	0.000420915	0.000326319	SERPINE1/CAV1/THBS1/PLAT/F2R/PLAUR	6	5-Topic Analysis	Topic k5
		BP	GO:0032570	response to progesterone	5/101	46/17073	7.41495e-06	0.000453054	0.000351235	CAV1/THBS1/TSPO/TGFB2/OXTR	5	5-Topic Analysis	Topic k5
		BP	GO:0097191	extrinsic apoptotic signaling pathway	9/101	233/17073	9.885e-06	0.000589243	0.000456817	SERPINE1/INHBA/TNFRSF12A/CAV1/THBS1/TGFB2/MLLT11/LMNA/PEA15	9	5-Topic Analysis	Topic k5
		BP	GO:0034109	homotypic cell-cell adhesion	6/101	85/17073	1.10618e-05	0.000639341	0.000495656	ACTB/MYL12A/MYH9/FLNA/ACTG1/DSP	6	5-Topic Analysis	Topic k5
		BP	GO:2001238	positive regulation of extrinsic apoptotic signaling pathway	5/101	50/17073	1.12486e-05	0.000639341	0.000495656	INHBA/TNFRSF12A/CAV1/THBS1/PEA15	5	5-Topic Analysis	Topic k5
		BP	GO:0030048	actin filament-based movement	7/101	131/17073	1.25969e-05	0.000699701	0.00054245	TPM1/MYL6/CAV1/VIM/MYH9/FLNA/DSP	7	5-Topic Analysis	Topic k5
		BP	GO:0001666	response to hypoxia	11/101	377/17073	1.41332e-05	0.000749861	0.000581338	ANKRD1/CRYAB/CAV1/THBS1/POSTN/TGFB2/PLAT/LMNA/CAPN2/PKM/STC2	11	5-Topic Analysis	Topic k5
		BP	GO:0003007	heart morphogenesis	9/101	244/17073	1.42939e-05	0.000749861	0.000581338	TPM1/ANKRD1/ELN/TGFB2/FOXC2/MICAL2/CCN1/RTN4/DSP	9	5-Topic Analysis	Topic k5
		BP	GO:0010927	cellular component assembly involved in morphogenesis	6/101	89/17073	1.44204e-05	0.000749861	0.000581338	TPM1/CSRP3/ANKRD1/MYOZ2/ITGB1/ACTG1	6	5-Topic Analysis	Topic k5
		BP	GO:0042730	fibrinolysis	4/101	26/17073	1.56051e-05	0.000788836	0.000611553	SERPINE1/THBS1/PLAT/PLAUR	4	5-Topic Analysis	Topic k5
		BP	GO:0045785	positive regulation of cell adhesion	12/101	456/17073	1.58154e-05	0.000788836	0.000611553	TPM1/FN1/COL8A1/CAV1/IGFBP2/ARPC2/TGFB2/FOXC2/EDIL3/CDK6/CCN1/FLNA	12	5-Topic Analysis	Topic k5
		BP	GO:0060561	apoptotic process involved in morphogenesis	4/101	27/17073	1.8236e-05	0.000891376	0.000691049	CRYAB/TGFB2/FOXC2/CCN1	4	5-Topic Analysis	Topic k5
		BP	GO:0045926	negative regulation of growth	9/101	268/17073	2.99952e-05	0.00143742	0.00111437	RGS4/INHBA/CRYAB/IGFBP5/TGFB2/RTN4/MT2A/STC2/CDKN2A	9	5-Topic Analysis	Topic k5
		BP	GO:0055008	cardiac muscle tissue morphogenesis	5/101	62/17073	3.24799e-05	0.00152655	0.00118348	TPM1/ANKRD1/TGFB2/FOXC2/DSP	5	5-Topic Analysis	Topic k5
		BP	GO:0016049	cell growth	12/101	496/17073	3.61246e-05	0.00165318	0.00128165	RGS4/IGFBP7/FN1/INHBA/CRYAB/IGFBP5/TNFRSF12A/ITGB1/POSTN/TGFB2/RTN4/CDKN2A	12	5-Topic Analysis	Topic k5
		BP	GO:0048009	insulin-like growth factor receptor signaling pathway	4/101	32/17073	3.6527e-05	0.00165318	0.00128165	IGFBP5/IGFBP2/CRIM1/CRIM1	4	5-Topic Analysis	Topic k5
		BP	GO:0070527	platelet aggregation	5/101	64/17073	3.79136e-05	0.0016662	0.00129174	ACTB/MYL12A/MYH9/FLNA/ACTG1	5	5-Topic Analysis	Topic k5
		BP	GO:0052547	regulation of peptidase activity	11/101	420/17073	3.8178e-05	0.0016662	0.00129174	CCN2/FN1/SERPINE1/CRYAB/CAV1/THBS1/CCN1/F2R/CRIM1/CRIM1/PLAUR	11	5-Topic Analysis	Topic k5
		BP	GO:0051493	regulation of cytoskeleton organization	12/101	500/17073	3.90541e-05	0.00167453	0.0012982	RGS4/TPM1/CCN2/ELN/ARPC2/RHOC/TMSB4X/ARPC5/FLNA/CAPN2/DSTN/ARHGDIB	12	5-Topic Analysis	Topic k5
		BP	GO:0006937	regulation of muscle contraction	7/101	157/17073	4.05723e-05	0.00168542	0.00130664	TPM1/CCN2/CAV1/FLNA/OXTR/F2R/DSP	7	5-Topic Analysis	Topic k5
		BP	GO:0018149	peptide cross-linking	4/101	33/17073	4.1377e-05	0.00168542	0.00130664	BGN/FN1/THBS1/DSP	4	5-Topic Analysis	Topic k5
		BP	GO:1902742	apoptotic process involved in development	4/101	33/17073	4.1377e-05	0.00168542	0.00130664	CRYAB/TGFB2/FOXC2/CCN1	4	5-Topic Analysis	Topic k5
		BP	GO:2001236	regulation of extrinsic apoptotic signaling pathway	7/101	163/17073	5.15128e-05	0.00206389	0.00160005	SERPINE1/INHBA/TNFRSF12A/CAV1/THBS1/LMNA/PEA15	7	5-Topic Analysis	Topic k5
		BP	GO:0070252	actin-mediated cell contraction	6/101	112/17073	5.32143e-05	0.00209767	0.00162624	TPM1/MYL6/CAV1/VIM/FLNA/DSP	6	5-Topic Analysis	Topic k5
		BP	GO:0048266	behavioral response to pain	3/101	13/17073	5.5049e-05	0.00211552	0.00164008	THBS1/TSPO/CAPN2	3	5-Topic Analysis	Topic k5
		BP	GO:1903522	regulation of blood circulation	9/101	290/17073	5.53984e-05	0.00211552	0.00164008	RGS4/TPM1/CCN2/CSRP3/CAV1/TGFB2/FLNA/F2R/DSP	9	5-Topic Analysis	Topic k5
		BP	GO:0044319	wound healing, spreading of cells	4/101	37/17073	6.55817e-05	0.00242851	0.00188273	CD151/RHOC/CCN1/FLNA	4	5-Topic Analysis	Topic k5
		BP	GO:0090505	epiboly involved in wound healing	4/101	37/17073	6.55817e-05	0.00242851	0.00188273	CD151/RHOC/CCN1/FLNA	4	5-Topic Analysis	Topic k5
		BP	GO:0007160	cell-matrix adhesion	8/101	232/17073	7.03041e-05	0.00254754	0.00197501	CCN2/FN1/SERPINE1/THBS1/ITGB1/POSTN/CDK6/CDKN2A	8	5-Topic Analysis	Topic k5
		BP	GO:0060415	muscle tissue morphogenesis	5/101	73/17073	7.16148e-05	0.00254754	0.00197501	TPM1/ANKRD1/TGFB2/FOXC2/DSP	5	5-Topic Analysis	Topic k5
		BP	GO:0045823	positive regulation of heart contraction	4/101	38/17073	7.29655e-05	0.00254754	0.00197501	RGS4/TPM1/CCN2/TGFB2	4	5-Topic Analysis	Topic k5
		BP	GO:0090504	epiboly	4/101	38/17073	7.29655e-05	0.00254754	0.00197501	CD151/RHOC/CCN1/FLNA	4	5-Topic Analysis	Topic k5
		BP	GO:0030168	platelet activation	7/101	173/17073	7.50533e-05	0.00258352	0.0020029	F2RL2/ACTB/MYL12A/MYH9/FLNA/F2R/ACTG1	7	5-Topic Analysis	Topic k5
		BP	GO:0090066	regulation of anatomical structure size	11/101	454/17073	7.69179e-05	0.00261094	0.00202416	FN1/TNFRSF12A/CAV1/ELN/ARPC2/FOXC2/TMSB4X/ARPC5/RTN4/DSTN/F2R	11	5-Topic Analysis	Topic k5
		BP	GO:0034329	cell junction assembly	8/101	239/17073	8.65202e-05	0.00289665	0.00224566	FN1/CAV1/ACTB/THBS1/CD151/RHOC/FLNA/ACTG1	8	5-Topic Analysis	Topic k5
		BP	GO:0001953	negative regulation of cell-matrix adhesion	4/101	40/17073	8.95228e-05	0.00295667	0.00229219	SERPINE1/THBS1/POSTN/CDKN2A	4	5-Topic Analysis	Topic k5
		BP	GO:0008016	regulation of heart contraction	8/101	242/17073	9.43621e-05	0.00307495	0.00238389	RGS4/TPM1/CCN2/CSRP3/CAV1/TGFB2/FLNA/DSP	8	5-Topic Analysis	Topic k5
		BP	GO:0014909	smooth muscle cell migration	5/101	78/17073	9.83323e-05	0.00313442	0.00243	TPM1/SERPINE1/IGFBP5/POSTN/ARPC5	5	5-Topic Analysis	Topic k5
		BP	GO:0010712	regulation of collagen metabolic process	4/101	41/17073	9.87523e-05	0.00313442	0.00243	CCN2/ITGB1/VIM/F2R	4	5-Topic Analysis	Topic k5
		BP	GO:0048644	muscle organ morphogenesis	5/101	79/17073	0.000104488	0.00327394	0.00253816	TPM1/ANKRD1/TGFB2/FOXC2/DSP	5	5-Topic Analysis	Topic k5
		BP	GO:2001235	positive regulation of apoptotic signaling pathway	7/101	185/17073	0.000114213	0.0034783	0.00269659	INHBA/TNFRSF12A/CAV1/THBS1/MLLT11/PLAUR/PEA15	7	5-Topic Analysis	Topic k5
		BP	GO:0007568	aging	9/101	319/17073	0.000114769	0.0034783	0.00269659	CCN2/SERPINE1/CRYAB/IGFBP5/IGFBP2/TSPO/CDK6/LMNA/CDKN2A	9	5-Topic Analysis	Topic k5
		BP	GO:0032355	response to estradiol	6/101	129/17073	0.000116702	0.0034783	0.00269659	CCN2/CRYAB/CCND1/POSTN/IGFBP2/OXTR	6	5-Topic Analysis	Topic k5
		BP	GO:0060048	cardiac muscle contraction	6/101	129/17073	0.000116702	0.0034783	0.00269659	TPM1/CCN2/CSRP3/CAV1/FLNA/DSP	6	5-Topic Analysis	Topic k5
		BP	GO:0060047	heart contraction	8/101	266/17073	0.000180942	0.00531994	0.00412434	RGS4/TPM1/CCN2/CSRP3/CAV1/TGFB2/FLNA/DSP	8	5-Topic Analysis	Topic k5
		BP	GO:0055010	ventricular cardiac muscle tissue morphogenesis	4/101	48/17073	0.00018382	0.00531994	0.00412434	TPM1/TGFB2/FOXC2/DSP	4	5-Topic Analysis	Topic k5
		BP	GO:1901654	response to ketone	7/101	200/17073	0.000185022	0.00531994	0.00412434	IGFBP7/CAV1/THBS1/CCND1/TSPO/TGFB2/OXTR	7	5-Topic Analysis	Topic k5
		BP	GO:0014812	muscle cell migration	5/101	90/17073	0.000193565	0.00550085	0.00426459	TPM1/SERPINE1/IGFBP5/POSTN/ARPC5	5	5-Topic Analysis	Topic k5
		BP	GO:1902905	positive regulation of supramolecular fiber organization	7/101	202/17073	0.000196683	0.0055252	0.00428347	TPM1/CCN2/ARPC2/RHOC/ARPC5/FLNA/DSTN	7	5-Topic Analysis	Topic k5
		BP	GO:0045185	maintenance of protein location	5/101	92/17073	0.00021458	0.00592064	0.00459004	SRGN/CAV1/TSPO/TMSB4X/FLNA	5	5-Topic Analysis	Topic k5
		BP	GO:0030195	negative regulation of blood coagulation	4/101	50/17073	0.000215604	0.00592064	0.00459004	SERPINE1/THBS1/PLAT/PLAUR	4	5-Topic Analysis	Topic k5
		BP	GO:0003015	heart process	8/101	274/17073	0.000221336	0.00601051	0.00465972	RGS4/TPM1/CCN2/CSRP3/CAV1/TGFB2/FLNA/DSP	8	5-Topic Analysis	Topic k5
		BP	GO:1900047	negative regulation of hemostasis	4/101	51/17073	0.000232897	0.0062369	0.00483522	SERPINE1/THBS1/PLAT/PLAUR	4	5-Topic Analysis	Topic k5
		BP	GO:0001558	regulation of cell growth	10/101	431/17073	0.000234777	0.0062369	0.00483522	RGS4/IGFBP7/FN1/INHBA/CRYAB/IGFBP5/TNFRSF12A/TGFB2/RTN4/CDKN2A	10	5-Topic Analysis	Topic k5
		BP	GO:0050819	negative regulation of coagulation	4/101	52/17073	0.000251166	0.00653032	0.0050627	SERPINE1/THBS1/PLAT/PLAUR	4	5-Topic Analysis	Topic k5
		BP	GO:0090303	positive regulation of wound healing	4/101	52/17073	0.000251166	0.00653032	0.0050627	SERPINE1/THBS1/FOXC2/F2R	4	5-Topic Analysis	Topic k5
		BP	GO:0031639	plasminogen activation	3/101	22/17073	0.000285165	0.00733624	0.0056875	SERPINE1/THBS1/PLAT	3	5-Topic Analysis	Topic k5
		BP	GO:0003229	ventricular cardiac muscle tissue development	4/101	55/17073	0.00031215	0.00794682	0.00616085	TPM1/TGFB2/FOXC2/DSP	4	5-Topic Analysis	Topic k5
		BP	GO:0045765	regulation of angiogenesis	8/101	293/17073	0.000347567	0.00875727	0.00678916	SERPINE1/TNFRSF12A/THBS1/ITGB1/THBS2/TGFB2/FOXC2/PKM	8	5-Topic Analysis	Topic k5
		BP	GO:0051495	positive regulation of cytoskeleton organization	7/101	225/17073	0.000378769	0.00939272	0.0072818	TPM1/CCN2/ARPC2/RHOC/ARPC5/FLNA/DSTN	7	5-Topic Analysis	Topic k5
		BP	GO:0090130	tissue migration	8/101	297/17073	0.000380474	0.00939272	0.0072818	ACTG2/THBS1/ITGB1/TGFB2/FOXC2/TMSB4X/RTN4/MYH9	8	5-Topic Analysis	Topic k5
		BP	GO:0001667	ameboidal-type cell migration	9/101	376/17073	0.000388803	0.00950234	0.00736679	FN1/THBS1/ITGB1/TGFB2/FOXC2/TMSB4X/RTN4/MYH9/ARHGDIB	9	5-Topic Analysis	Topic k5
		CC	GO:0062023	collagen-containing extracellular matrix	18/99	413/17712	1.28122e-11	2.84431e-09	2.14436e-09	IGFBP7/BGN/CCN2/FN1/COL8A1/SERPINE1/ANXA2/HAPLN1/THBS1/ELN/POSTN/THBS2/CD151/TGFB2/EDIL3/CCN1/ANXA5/PKM	18	5-Topic Analysis	Topic k5
		CC	GO:0031012	extracellular matrix	18/99	490/17712	2.0994e-10	2.33033e-08	1.75687e-08	IGFBP7/BGN/CCN2/FN1/COL8A1/SERPINE1/ANXA2/HAPLN1/THBS1/ELN/POSTN/THBS2/CD151/TGFB2/EDIL3/CCN1/ANXA5/PKM	18	5-Topic Analysis	Topic k5
		CC	GO:0015629	actin cytoskeleton	16/99	461/17712	5.3304e-09	3.9445e-07	2.9738e-07	CALD1/TPM1/MYL6/CRYAB/ACTG2/ACTB/MYL12A/SEPTIN11/ARPC2/MYL12B/ARPC5/MYH9/FLNA/CAPN2/DSTN/ACTG1	16	5-Topic Analysis	Topic k5
		CC	GO:0005938	cell cortex	11/99	240/17712	9.93236e-08	5.51246e-06	4.15591e-06	CALD1/CCN2/ANXA2/CAV1/ACTB/SEPTIN11/MYL12B/MYH9/FLNA/CAPN2/DSTN	11	5-Topic Analysis	Topic k5
		CC	GO:0005925	focal adhesion	14/99	452/17712	2.13533e-07	7.94701e-06	5.99134e-06	CAV1/ACTB/ITGB1/CD151/ARPC2/VIM/ARPC5/ANXA5/MYH9/FLNA/CAPN2/ACTG1/PLAUR/LMO7	14	5-Topic Analysis	Topic k5
		CC	GO:0005924	cell-substrate adherens junction	14/99	454/17712	2.25293e-07	7.94701e-06	5.99134e-06	CAV1/ACTB/ITGB1/CD151/ARPC2/VIM/ARPC5/ANXA5/MYH9/FLNA/CAPN2/ACTG1/PLAUR/LMO7	14	5-Topic Analysis	Topic k5
		CC	GO:0030055	cell-substrate junction	14/99	458/17712	2.50581e-07	7.94701e-06	5.99134e-06	CAV1/ACTB/ITGB1/CD151/ARPC2/VIM/ARPC5/ANXA5/MYH9/FLNA/CAPN2/ACTG1/PLAUR/LMO7	14	5-Topic Analysis	Topic k5
		CC	GO:0044448	cell cortex part	8/99	142/17712	1.29668e-06	3.55194e-05	2.67785e-05	CALD1/ACTB/SEPTIN11/MYL12B/MYH9/FLNA/CAPN2/DSTN	8	5-Topic Analysis	Topic k5
		CC	GO:0031091	platelet alpha granule	7/99	100/17712	1.43998e-06	3.55194e-05	2.67785e-05	SRGN/FN1/SERPINE1/THBS1/THBS2/TGFB2/TMSB4X	7	5-Topic Analysis	Topic k5
		CC	GO:0031093	platelet alpha granule lumen	6/99	70/17712	2.57005e-06	5.70551e-05	4.30145e-05	SRGN/FN1/SERPINE1/THBS1/TGFB2/TMSB4X	6	5-Topic Analysis	Topic k5
		CC	GO:0034774	secretory granule lumen	11/99	354/17712	4.56478e-06	9.21255e-05	6.94545e-05	SRGN/S100A11/FN1/SERPINE1/TTR/ANXA2/THBS1/TGFB2/TMSB4X/ARPC5/PKM	11	5-Topic Analysis	Topic k5
		CC	GO:0060205	cytoplasmic vesicle lumen	11/99	372/17712	7.30775e-06	0.000127997	9.64983e-05	SRGN/S100A11/FN1/SERPINE1/TTR/ANXA2/THBS1/TGFB2/TMSB4X/ARPC5/PKM	11	5-Topic Analysis	Topic k5
		CC	GO:0031983	vesicle lumen	11/99	373/17712	7.49531e-06	0.000127997	9.64983e-05	SRGN/S100A11/FN1/SERPINE1/TTR/ANXA2/THBS1/TGFB2/TMSB4X/ARPC5/PKM	11	5-Topic Analysis	Topic k5
		CC	GO:0030863	cortical cytoskeleton	6/99	93/17712	1.34733e-05	0.000213648	0.000161072	CALD1/ACTB/MYH9/FLNA/CAPN2/DSTN	6	5-Topic Analysis	Topic k5
		CC	GO:0031252	cell leading edge	11/99	409/17712	1.77364e-05	0.000262499	0.000197901	TPM1/S100A11/ANXA2/TNFRSF12A/ACTG2/ITGB1/ARPC2/VIM/ARPC5/CDK6/MYH9	11	5-Topic Analysis	Topic k5
		CC	GO:0030016	myofibril	8/99	207/17712	2.09398e-05	0.00029054	0.000219041	CALD1/TPM1/CSRP3/ANKRD1/CRYAB/MYOZ2/FLNA/ACTG1	8	5-Topic Analysis	Topic k5
		CC	GO:0099568	cytoplasmic region	11/99	420/17712	2.26599e-05	0.000295911	0.000223091	CALD1/CCN2/ANXA2/CAV1/ACTB/SEPTIN11/MYL12B/MYH9/FLNA/CAPN2/DSTN	11	5-Topic Analysis	Topic k5
		CC	GO:0031594	neuromuscular junction	5/99	62/17712	2.47743e-05	0.00030555	0.000230358	ITGB1/POSTN/TUBA1A/MYH9/F2R	5	5-Topic Analysis	Topic k5
		CC	GO:0005882	intermediate filament	7/99	159/17712	3.06788e-05	0.000358457	0.000270245	KRT7/KRTAP2-3/KRTAP2-3/KRT81/VIM/LMNA/DSP	7	5-Topic Analysis	Topic k5
		CC	GO:0043292	contractile fiber	8/99	220/17712	3.2386e-05	0.000359484	0.00027102	CALD1/TPM1/CSRP3/ANKRD1/CRYAB/MYOZ2/FLNA/ACTG1	8	5-Topic Analysis	Topic k5
		CC	GO:0016459	myosin complex	5/99	68/17712	3.88664e-05	0.000410873	0.000309762	MYL6/ACTG2/MYL12A/MYL12B/MYH9	5	5-Topic Analysis	Topic k5
		CC	GO:0001726	ruffle	7/99	181/17712	6.99237e-05	0.000705594	0.000531956	TPM1/S100A11/ANXA2/TNFRSF12A/ITGB1/CDK6/MYH9	7	5-Topic Analysis	Topic k5
		CC	GO:0005788	endoplasmic reticulum lumen	9/99	321/17712	7.81156e-05	0.000753986	0.000568439	IGFBP7/FN1/COL8A1/IGFBP5/THBS1/PRSS23/CCN1/STC2/PLAUR	9	5-Topic Analysis	Topic k5
		CC	GO:0045111	intermediate filament cytoskeleton	7/99	198/17712	0.000122601	0.00113406	0.000854979	KRT7/KRTAP2-3/KRTAP2-3/KRT81/VIM/LMNA/DSP	7	5-Topic Analysis	Topic k5
		CC	GO:0005913	cell-cell adherens junction	5/99	90/17712	0.000148726	0.00132068	0.00099568	S100A11/ANXA2/MYH9/OXTR/DSP	5	5-Topic Analysis	Topic k5
		CC	GO:0005604	basement membrane	5/99	91/17712	0.000156681	0.00133782	0.0010086	FN1/COL8A1/ANXA2/THBS2/CD151	5	5-Topic Analysis	Topic k5
		CC	GO:0032432	actin filament bundle	4/99	62/17712	0.000399555	0.00328523	0.00247677	TPM1/CRYAB/SEPTIN11/MYH9	4	5-Topic Analysis	Topic k5
		CC	GO:0030017	sarcomere	6/99	183/17712	0.000567061	0.00420737	0.00317199	TPM1/CSRP3/ANKRD1/CRYAB/MYOZ2/FLNA	6	5-Topic Analysis	Topic k5
		CC	GO:0030864	cortical actin cytoskeleton	4/99	68/17712	0.000568564	0.00420737	0.00317199	CALD1/MYH9/CAPN2/DSTN	4	5-Topic Analysis	Topic k5
		CC	GO:0045095	keratin filament	4/99	68/17712	0.000568564	0.00420737	0.00317199	KRT7/KRTAP2-3/KRTAP2-3/KRT81	4	5-Topic Analysis	Topic k5
		CC	GO:0031674	I band	5/99	124/17712	0.000656162	0.00469897	0.00354261	CSRP3/ANKRD1/CRYAB/MYOZ2/FLNA	5	5-Topic Analysis	Topic k5
		CC	GO:0044449	contractile fiber part	6/99	202/17712	0.000949709	0.0065886	0.00496723	TPM1/CSRP3/ANKRD1/CRYAB/MYOZ2/FLNA	6	5-Topic Analysis	Topic k5
		CC	GO:0072562	blood microparticle	5/99	136/17712	0.000995193	0.00669493	0.00504739	FN1/ACTG2/ACTB/ANXA5/ACTG1	5	5-Topic Analysis	Topic k5
		CC	GO:0005885	Arp2/3 protein complex	2/99	10/17712	0.00135167	0.00882564	0.00665375	ARPC2/ARPC5	2	5-Topic Analysis	Topic k5
		MF	GO:0005520	insulin-like growth factor binding	7/96	27/17050	1.16358e-10	2.69951e-08	2.16794e-08	IGFBP7/CCN2/IGFBP5/IGFBP2/CCN1/CRIM1/CRIM1	7	5-Topic Analysis	Topic k5
		MF	GO:0005201	extracellular matrix structural constituent	11/96	183/17050	6.43778e-09	7.46783e-07	5.9973e-07	IGFBP7/BGN/FN1/COL8A1/HAPLN1/THBS1/ELN/POSTN/THBS2/EDIL3/CCN1	11	5-Topic Analysis	Topic k5
		MF	GO:0005200	structural constituent of cytoskeleton	7/96	74/17050	1.90173e-07	1.47067e-05	1.18108e-05	TPM1/ACTB/ARPC2/VIM/ARPC5/ACTG1/DSP	7	5-Topic Analysis	Topic k5
		MF	GO:0050839	cell adhesion molecule binding	14/96	474/17050	4.05027e-07	2.34916e-05	1.88657e-05	CALD1/S100A11/FN1/ANXA2/THBS1/ITGB1/TAGLN2/CD151/EDIL3/RTN4/MYH9/FLNA/PKM/DSP	14	5-Topic Analysis	Topic k5
		MF	GO:0019838	growth factor binding	8/96	132/17050	7.80721e-07	3.62254e-05	2.90921e-05	IGFBP7/CCN2/IGFBP5/THBS1/IGFBP2/CCN1/CRIM1/CRIM1	8	5-Topic Analysis	Topic k5
		MF	GO:0003779	actin binding	12/96	382/17050	1.54625e-06	5.97882e-05	4.80151e-05	TAGLN/CALD1/TPM1/CSRP3/ITGB1/ARPC2/TMSB4X/ARPC5/MICAL2/MYH9/FLNA/DSTN	12	5-Topic Analysis	Topic k5
		MF	GO:0051015	actin filament binding	7/96	149/17050	2.10351e-05	0.000697163	0.000559882	TAGLN/TPM1/ARPC2/ARPC5/MYH9/FLNA/DSTN	7	5-Topic Analysis	Topic k5
		MF	GO:0045296	cadherin binding	9/96	308/17050	5.96573e-05	0.00173006	0.00138939	CALD1/S100A11/ANXA2/ITGB1/TAGLN2/RTN4/MYH9/FLNA/PKM	9	5-Topic Analysis	Topic k5
		MF	GO:0098631	cell adhesion mediator activity	4/96	42/17050	8.96551e-05	0.00228348	0.00183383	S100A11/ANXA2/ITGB1/DSP	4	5-Topic Analysis	Topic k5
		MF	GO:0050840	extracellular matrix binding	4/96	43/17050	9.84258e-05	0.00228348	0.00183383	BGN/THBS1/ELN/CCN1	4	5-Topic Analysis	Topic k5
		MF	GO:0001968	fibronectin binding	3/96	23/17050	0.000282299	0.00595395	0.00478153	CCN2/THBS1/ITGB1	3	5-Topic Analysis	Topic k5
	Topic k1 (blue)	BP	GO:0072376	protein activation cascade	12/106	93/17073	4.75381e-13	9.91644e-10	8.10149e-10	RGCC/FGG/SERPING1/FBLN1/KNG1/CFB/CFB/CFB/CFB/CFB/CFB/CFB	12	5-Topic Analysis	Topic k1
		BP	GO:0006957	complement activation, alternative pathway	7/106	17/17073	5.37564e-12	5.60679e-09	4.58061e-09	CFB/CFB/CFB/CFB/CFB/CFB/CFB	7	5-Topic Analysis	Topic k1
		BP	GO:0001890	placenta development	12/106	154/17073	1.99939e-10	1.39024e-07	1.13579e-07	DCN/IGF2/IGF2/CDKN1C/CDKN1C/HSD17B2/RSPO3/GJA1/CEBPB/ZFP36L1/CDX2/EPAS1	12	5-Topic Analysis	Topic k1
		BP	GO:0006956	complement activation	9/106	72/17073	5.96944e-10	3.11306e-07	2.5433e-07	RGCC/SERPING1/CFB/CFB/CFB/CFB/CFB/CFB/CFB	9	5-Topic Analysis	Topic k1
		BP	GO:0030449	regulation of complement activation	8/106	61/17073	3.78841e-09	1.50451e-06	1.22915e-06	SERPING1/CFB/CFB/CFB/CFB/CFB/CFB/CFB	8	5-Topic Analysis	Topic k1
		BP	GO:2000257	regulation of protein activation cascade	8/106	62/17073	4.32746e-09	1.50451e-06	1.22915e-06	SERPING1/CFB/CFB/CFB/CFB/CFB/CFB/CFB	8	5-Topic Analysis	Topic k1
		BP	GO:0001892	embryonic placenta development	9/106	92/17073	5.49902e-09	1.63871e-06	1.33878e-06	IGF2/IGF2/CDKN1C/CDKN1C/RSPO3/CEBPB/ZFP36L1/CDX2/EPAS1	9	5-Topic Analysis	Topic k1
		BP	GO:0048608	reproductive structure development	16/106	424/17073	7.54202e-09	1.92897e-06	1.57592e-06	DCN/IGF2/IGF2/CDKN1C/CDKN1C/HSD17B2/SERPINE2/RSPO3/GJA1/CEBPB/PDGFRA/ZFP36L1/CST3/CDX2/EPAS1/FOXO3	16	5-Topic Analysis	Topic k1
		BP	GO:0061458	reproductive system development	16/106	427/17073	8.33264e-09	1.92897e-06	1.57592e-06	DCN/IGF2/IGF2/CDKN1C/CDKN1C/HSD17B2/SERPINE2/RSPO3/GJA1/CEBPB/PDGFRA/ZFP36L1/CST3/CDX2/EPAS1/FOXO3	16	5-Topic Analysis	Topic k1
		BP	GO:0030198	extracellular matrix organization	15/106	371/17073	9.24724e-09	1.92897e-06	1.57592e-06	TIMP1/DCN/LUM/COL3A1/MFAP4/FBLN2/RGCC/COL1A1/FGG/PDGFRA/CRISPLD2/CST3/FBLN1/FBLN5/DPP4	15	5-Topic Analysis	Topic k1
		BP	GO:0060669	embryonic placenta morphogenesis	6/106	27/17073	1.32197e-08	2.50694e-06	2.04811e-06	IGF2/IGF2/CDKN1C/CDKN1C/RSPO3/ZFP36L1	6	5-Topic Analysis	Topic k1
		BP	GO:0043062	extracellular structure organization	15/106	430/17073	6.52535e-08	1.13432e-05	9.26714e-06	TIMP1/DCN/LUM/COL3A1/MFAP4/FBLN2/RGCC/COL1A1/FGG/PDGFRA/CRISPLD2/CST3/FBLN1/FBLN5/DPP4	15	5-Topic Analysis	Topic k1
		BP	GO:0070613	regulation of protein processing	9/106	128/17073	1.00321e-07	1.60976e-05	1.31513e-05	SERPINE2/SERPING1/CFB/CFB/CFB/CFB/CFB/CFB/CFB	9	5-Topic Analysis	Topic k1
		BP	GO:1903317	regulation of protein maturation	9/106	130/17073	1.14684e-07	1.68228e-05	1.37438e-05	SERPINE2/SERPING1/CFB/CFB/CFB/CFB/CFB/CFB/CFB	9	5-Topic Analysis	Topic k1
		BP	GO:0002920	regulation of humoral immune response	8/106	94/17073	1.20969e-07	1.68228e-05	1.37438e-05	SERPING1/CFB/CFB/CFB/CFB/CFB/CFB/CFB	8	5-Topic Analysis	Topic k1
		BP	GO:0002576	platelet degranulation	9/106	135/17073	1.58685e-07	2.06885e-05	1.6902e-05	TIMP1/IGF2/IGF2/TIMP3/FGG/PSAP/SERPING1/KNG1/PHACTR2	9	5-Topic Analysis	Topic k1
		BP	GO:0006959	humoral immune response	11/106	229/17073	1.80708e-07	2.2174e-05	1.81156e-05	SFTPD/SLPI/RGCC/SERPING1/CFB/CFB/CFB/CFB/CFB/CFB/CFB	11	5-Topic Analysis	Topic k1
		BP	GO:0001701	in utero embryonic development	13/106	363/17073	3.91879e-07	4.54144e-05	3.71024e-05	IGF2/IGF2/CDKN1C/CDKN1C/HOPX/HSD17B2/RSPO3/GJA1/CEBPB/PDGFRA/ZFP36L1/CDX2/EPAS1	13	5-Topic Analysis	Topic k1
		BP	GO:0002673	regulation of acute inflammatory response	8/106	114/17073	5.39959e-07	5.92818e-05	4.84318e-05	SERPING1/CFB/CFB/CFB/CFB/CFB/CFB/CFB	8	5-Topic Analysis	Topic k1
		BP	GO:0048732	gland development	14/106	461/17073	9.84305e-07	0.000102663	8.38731e-05	IGF2/IGF2/CDKN1C/CDKN1C/FRZB/PRL/SERPINE2/TGFBR3/GJA1/CEBPB/PDGFRA/PRLR/CST3/IRS2	14	5-Topic Analysis	Topic k1
		BP	GO:0002526	acute inflammatory response	9/106	173/17073	1.29348e-06	0.000128486	0.00010497	CEBPB/SERPING1/CFB/CFB/CFB/CFB/CFB/CFB/CFB	9	5-Topic Analysis	Topic k1
		BP	GO:0043434	response to peptide hormone	13/106	412/17073	1.62321e-06	0.00015391	0.000125741	TIMP1/IGF2/IGF2/PRL/TGFBR3/GJA1/PIK3R1/COL1A1/PRLR/ZFP36L1/NCK1/PDK4/IRS2	13	5-Topic Analysis	Topic k1
		BP	GO:1901652	response to peptide	14/106	499/17073	2.49454e-06	0.000226244	0.000184836	TIMP1/IGF2/IGF2/PRL/TGFBR3/GJA1/PIK3R1/COL1A1/PRLR/ZFP36L1/NCK1/PDK4/FOXO3/IRS2	14	5-Topic Analysis	Topic k1
		BP	GO:0048568	embryonic organ development	13/106	446/17073	3.8794e-06	0.000337184	0.000275471	IGF2/IGF2/CDKN1C/CDKN1C/FRZB/RSPO3/GJA1/CEBPB/PDGFRA/ZFP36L1/CDX2/EPAS1/CTHRC1	13	5-Topic Analysis	Topic k1
		BP	GO:0016485	protein processing	10/106	255/17073	4.19637e-06	0.000350145	0.00028606	SERPINE2/FGG/SERPING1/CFB/CFB/CFB/CFB/CFB/CFB/CFB	10	5-Topic Analysis	Topic k1
		BP	GO:0061045	negative regulation of wound healing	6/106	77/17073	8.23738e-06	0.000660892	0.000539932	SERPINE2/GJA1/FGG/PDGFRA/SERPING1/KNG1	6	5-Topic Analysis	Topic k1
		BP	GO:1903034	regulation of response to wounding	8/106	165/17073	8.67212e-06	0.000670001	0.000547375	SERPINE2/GJA1/FGG/PDGFRA/PLPP3/SERPING1/GRN/KNG1	8	5-Topic Analysis	Topic k1
		BP	GO:0050727	regulation of inflammatory response	12/106	428/17073	1.38415e-05	0.0010239	0.000836502	IL1RL1/CEBPB/IL1R1/SERPING1/GRN/CFB/CFB/CFB/CFB/CFB/CFB/CFB	12	5-Topic Analysis	Topic k1
		BP	GO:0030195	negative regulation of blood coagulation	5/106	50/17073	1.42345e-05	0.0010239	0.000836502	SERPINE2/FGG/PDGFRA/SERPING1/KNG1	5	5-Topic Analysis	Topic k1
		BP	GO:1900047	negative regulation of hemostasis	5/106	51/17073	1.57042e-05	0.00108065	0.000882864	SERPINE2/FGG/PDGFRA/SERPING1/KNG1	5	5-Topic Analysis	Topic k1
		BP	GO:0072378	blood coagulation, fibrin clot formation	4/106	25/17073	1.60595e-05	0.00108065	0.000882864	FGG/SERPING1/FBLN1/KNG1	4	5-Topic Analysis	Topic k1
		BP	GO:0050819	negative regulation of coagulation	5/106	52/17073	1.72896e-05	0.00112706	0.000920784	SERPINE2/FGG/PDGFRA/SERPING1/KNG1	5	5-Topic Analysis	Topic k1
		BP	GO:0022407	regulation of cell-cell adhesion	12/106	446/17073	2.08189e-05	0.00131601	0.00107514	SFTPD/IGF2/IGF2/SERPINE2/CEBPB/RGCC/PIK3R1/FGG/PLPP3/NCK1/ZBTB16/DPP4	12	5-Topic Analysis	Topic k1
		BP	GO:1903035	negative regulation of response to wounding	6/106	91/17073	2.15893e-05	0.00132457	0.00108214	SERPINE2/GJA1/FGG/PDGFRA/SERPING1/KNG1	6	5-Topic Analysis	Topic k1
		BP	GO:0061041	regulation of wound healing	7/106	137/17073	2.31165e-05	0.00137189	0.0011208	SERPINE2/GJA1/FGG/PDGFRA/PLPP3/SERPING1/KNG1	7	5-Topic Analysis	Topic k1
		BP	GO:0051604	protein maturation	10/106	311/17073	2.3676e-05	0.00137189	0.0011208	SERPINE2/FGG/SERPING1/CFB/CFB/CFB/CFB/CFB/CFB/CFB	10	5-Topic Analysis	Topic k1
		BP	GO:0045600	positive regulation of fat cell differentiation	5/106	61/17073	3.78627e-05	0.00213464	0.00174395	FRZB/CCDC71L/CEBPB/ZFP36L1/ZBTB16	5	5-Topic Analysis	Topic k1
		BP	GO:0007596	blood coagulation	10/106	330/17073	3.91892e-05	0.00215128	0.00175754	SERPINE2/COL3A1/TFPI2/PIK3R1/COL1A1/FGG/PDGFRA/SERPING1/FBLN1/KNG1	10	5-Topic Analysis	Topic k1
		BP	GO:0050817	coagulation	10/106	334/17073	4.33806e-05	0.00232031	0.00189563	SERPINE2/COL3A1/TFPI2/PIK3R1/COL1A1/FGG/PDGFRA/SERPING1/FBLN1/KNG1	10	5-Topic Analysis	Topic k1
		BP	GO:0007599	hemostasis	10/106	336/17073	4.56162e-05	0.00237888	0.00194349	SERPINE2/COL3A1/TFPI2/PIK3R1/COL1A1/FGG/PDGFRA/SERPING1/FBLN1/KNG1	10	5-Topic Analysis	Topic k1
		BP	GO:0007162	negative regulation of cell adhesion	9/106	272/17073	4.94254e-05	0.00251467	0.00205442	SFTPD/SERPINE2/CEBPB/RGCC/PIK3R1/COL1A1/FGG/FBLN1/KNG1	9	5-Topic Analysis	Topic k1
		BP	GO:1903524	positive regulation of blood circulation	5/106	66/17073	5.54972e-05	0.00275636	0.00225188	GJA1/PTGER2/FGG/ATP1A1/SLC1A1	5	5-Topic Analysis	Topic k1
		BP	GO:0055123	digestive system development	7/106	158/17073	5.75991e-05	0.00279422	0.00228281	IGF2/IGF2/CDKN1C/CDKN1C/COL3A1/PDGFRA/CDX2	7	5-Topic Analysis	Topic k1
		BP	GO:0071514	genetic imprinting	4/106	35/17073	6.33741e-05	0.00300451	0.00245461	IGF2/IGF2/CDKN1C/CDKN1C	4	5-Topic Analysis	Topic k1
		BP	GO:0048771	tissue remodeling	7/106	163/17073	7.01391e-05	0.00325134	0.00265626	TIMP1/RSPO3/GJA1/CST3/EPAS1/PDK4/CTHRC1	7	5-Topic Analysis	Topic k1
		BP	GO:0001649	osteoblast differentiation	8/106	229/17073	9.04331e-05	0.00410095	0.00335037	IGF2/IGF2/CYP24A1/CEBPD/GJA1/CEBPB/COL1A1/CTHRC1	8	5-Topic Analysis	Topic k1
		BP	GO:0045725	positive regulation of glycogen biosynthetic process	3/106	15/17073	0.000100249	0.00442724	0.00361695	IGF2/IGF2/IRS2	3	5-Topic Analysis	Topic k1
		BP	GO:0030193	regulation of blood coagulation	5/106	75/17073	0.000102544	0.00442724	0.00361695	SERPINE2/FGG/PDGFRA/SERPING1/KNG1	5	5-Topic Analysis	Topic k1
		BP	GO:1901653	cellular response to peptide	10/106	371/17073	0.000103996	0.00442724	0.00361695	IGF2/IGF2/PRL/PIK3R1/PRLR/ZFP36L1/NCK1/PDK4/FOXO3/IRS2	10	5-Topic Analysis	Topic k1
		BP	GO:0055072	iron ion homeostasis	5/106	76/17073	0.000109227	0.00446761	0.00364993	FTL/FTH1/SLC40A1/CYBRD1/EPAS1	5	5-Topic Analysis	Topic k1
		BP	GO:1900046	regulation of hemostasis	5/106	76/17073	0.000109227	0.00446761	0.00364993	SERPINE2/FGG/PDGFRA/SERPING1/KNG1	5	5-Topic Analysis	Topic k1
		BP	GO:0071375	cellular response to peptide hormone stimulus	9/106	305/17073	0.000118712	0.00476217	0.00389058	IGF2/IGF2/PRL/PIK3R1/PRLR/ZFP36L1/NCK1/PDK4/IRS2	9	5-Topic Analysis	Topic k1
		BP	GO:0070875	positive regulation of glycogen metabolic process	3/106	16/17073	0.000122827	0.00477439	0.00390056	IGF2/IGF2/IRS2	3	5-Topic Analysis	Topic k1
		BP	GO:0050818	regulation of coagulation	5/106	78/17073	0.000123594	0.00477439	0.00390056	SERPINE2/FGG/PDGFRA/SERPING1/KNG1	5	5-Topic Analysis	Topic k1
		BP	GO:0050673	epithelial cell proliferation	10/106	385/17073	0.000140806	0.00534038	0.00436296	CDKN1C/CDKN1C/IGFBP4/PRL/TGFBR3/GJA1/CEBPB/RGCC/ZFP36L1/GRN	10	5-Topic Analysis	Topic k1
		BP	GO:0008286	insulin receptor signaling pathway	6/106	132/17073	0.000172733	0.00643432	0.00525668	IGF2/IGF2/PIK3R1/NCK1/PDK4/IRS2	6	5-Topic Analysis	Topic k1
		BP	GO:0007096	regulation of exit from mitosis	3/106	18/17073	0.000177366	0.00649098	0.00530297	CDKN1C/CDKN1C/RGCC	3	5-Topic Analysis	Topic k1
		BP	GO:0050680	negative regulation of epithelial cell proliferation	6/106	134/17073	0.000187491	0.00674321	0.00550903	CDKN1C/CDKN1C/PRL/TGFBR3/GJA1/RGCC	6	5-Topic Analysis	Topic k1
		BP	GO:0001503	ossification	10/106	400/17073	0.000191916	0.00678537	0.00554348	IGF2/IGF2/CYP24A1/CEBPD/MGP/GJA1/CEBPB/COL1A1/ZBTB16/CTHRC1	10	5-Topic Analysis	Topic k1
		BP	GO:0010544	negative regulation of platelet activation	3/106	19/17073	0.000209673	0.00717013	0.00585782	SERPINE2/FGG/PDGFRA	3	5-Topic Analysis	Topic k1
		BP	GO:0060396	growth hormone receptor signaling pathway	3/106	19/17073	0.000209673	0.00717013	0.00585782	PRL/PIK3R1/PRLR	3	5-Topic Analysis	Topic k1
		BP	GO:0006704	glucocorticoid biosynthetic process	3/106	20/17073	0.000245562	0.00813085	0.0066427	ATP1A1/HSD3B2/HSD11B1	3	5-Topic Analysis	Topic k1
		BP	GO:0071378	cellular response to growth hormone stimulus	3/106	20/17073	0.000245562	0.00813085	0.0066427	PRL/PIK3R1/PRLR	3	5-Topic Analysis	Topic k1
		BP	GO:0009612	response to mechanical stimulus	7/106	201/17073	0.00025729	0.00838605	0.0068512	DCN/SERPINE2/COL3A1/GJA1/COL1A1/ATP1A1/SLC38A2	7	5-Topic Analysis	Topic k1
		BP	GO:0032869	cellular response to insulin stimulus	7/106	204/17073	0.000281555	0.00903575	0.00738199	IGF2/IGF2/PIK3R1/ZFP36L1/NCK1/PDK4/IRS2	7	5-Topic Analysis	Topic k1
		BP	GO:0045778	positive regulation of ossification	5/106	95/17073	0.000312078	0.00986357	0.00805829	CEBPD/GJA1/CEBPB/ZBTB16/CTHRC1	5	5-Topic Analysis	Topic k1
		CC	GO:0031012	extracellular matrix	26/105	490/17712	6.35548e-18	1.06136e-15	8.89767e-16	TIMP1/DCN/SLPI/LUM/TIMP3/CILP/MGP/SERPINE2/COL3A1/TGFBR3/TFPI2/MFAP4/FBLN2/DPT/COL1A1/FGG/CRISPLD2/PSAP/CST3/SERPING1/FBLN1/FBLN5/ANGPTL2/CTHRC1/CTSF/KNG1	26	5-Topic Analysis	Topic k1
		CC	GO:0062023	collagen-containing extracellular matrix	23/105	413/17712	2.37346e-16	1.98184e-14	1.66142e-14	TIMP1/DCN/SLPI/LUM/TIMP3/CILP/MGP/SERPINE2/COL3A1/MFAP4/FBLN2/DPT/COL1A1/FGG/PSAP/CST3/SERPING1/FBLN1/FBLN5/ANGPTL2/CTHRC1/CTSF/KNG1	23	5-Topic Analysis	Topic k1
		CC	GO:0072562	blood microparticle	10/105	136/17712	7.92481e-09	4.41148e-07	3.69825e-07	FGG/SERPING1/KNG1/CFB/CFB/CFB/CFB/CFB/CFB/CFB	10	5-Topic Analysis	Topic k1
		CC	GO:0031091	platelet alpha granule	8/105	100/17712	1.38086e-07	5.7651e-06	4.83301e-06	TIMP1/IGF2/IGF2/SERPINE2/FGG/SERPING1/KNG1/PHACTR2	8	5-Topic Analysis	Topic k1
		CC	GO:0044754	autolysosome	4/105	10/17712	2.38256e-07	7.95774e-06	6.67116e-06	FTL/SQSTM1/SQSTM1/FTH1	4	5-Topic Analysis	Topic k1
		CC	GO:0044420	extracellular matrix component	6/105	53/17712	6.88219e-07	1.91554e-05	1.60584e-05	LUM/COL3A1/MFAP4/COL1A1/FBLN1/FBLN5	6	5-Topic Analysis	Topic k1
		CC	GO:0005767	secondary lysosome	4/105	16/17712	2.00906e-06	4.79304e-05	4.01812e-05	FTL/SQSTM1/SQSTM1/FTH1	4	5-Topic Analysis	Topic k1
		CC	GO:0031093	platelet alpha granule lumen	6/105	70/17712	3.62322e-06	7.56348e-05	6.34064e-05	TIMP1/IGF2/IGF2/FGG/SERPING1/KNG1	6	5-Topic Analysis	Topic k1
		CC	GO:0034774	secretory granule lumen	11/105	354/17712	8.10986e-06	0.000150483	0.000126153	TIMP1/IGF2/IGF2/SLPI/TIMP3/FTL/FGG/CRISPLD2/SERPING1/GRN/KNG1	11	5-Topic Analysis	Topic k1
		CC	GO:0060205	cytoplasmic vesicle lumen	11/105	372/17712	1.29111e-05	0.000200982	0.000168488	TIMP1/IGF2/IGF2/SLPI/TIMP3/FTL/FGG/CRISPLD2/SERPING1/GRN/KNG1	11	5-Topic Analysis	Topic k1
		CC	GO:0031983	vesicle lumen	11/105	373/17712	1.32384e-05	0.000200982	0.000168488	TIMP1/IGF2/IGF2/SLPI/TIMP3/FTL/FGG/CRISPLD2/SERPING1/GRN/KNG1	11	5-Topic Analysis	Topic k1
		CC	GO:0005581	collagen trimer	6/105	89/17712	1.46627e-05	0.000204056	0.000171065	DCN/SFTPD/LUM/COL3A1/COL1A1/CTHRC1	6	5-Topic Analysis	Topic k1
		CC	GO:0005583	fibrillar collagen trimer	3/105	17/17712	0.000129586	0.00154578	0.00129586	LUM/COL3A1/COL1A1	3	5-Topic Analysis	Topic k1
		CC	GO:0098643	banded collagen fibril	3/105	17/17712	0.000129586	0.00154578	0.00129586	LUM/COL3A1/COL1A1	3	5-Topic Analysis	Topic k1
		CC	GO:0005776	autophagosome	5/105	91/17712	0.00020648	0.00229881	0.00192715	FTL/SQSTM1/SQSTM1/FTH1/GABARAPL1	5	5-Topic Analysis	Topic k1
		CC	GO:0098644	complex of collagen trimers	3/105	24/17712	0.000374245	0.00390618	0.00327464	LUM/COL3A1/COL1A1	3	5-Topic Analysis	Topic k1
		CC	GO:0005775	vacuolar lumen	6/105	192/17712	0.000993078	0.00975553	0.00817829	DCN/LUM/FTL/PSAP/GRN/CTSF	6	5-Topic Analysis	Topic k1
		MF	GO:0005201	extracellular matrix structural constituent	14/101	183/17050	3.71084e-12	9.64817e-10	7.57792e-10	DCN/LUM/CILP/MGP/COL3A1/TFPI2/MFAP4/FBLN2/DPT/COL1A1/FGG/FBLN1/FBLN5/CTHRC1	14	5-Topic Analysis	Topic k1
		MF	GO:0001848	complement binding	7/101	27/17050	1.67044e-10	2.17157e-08	1.70561e-08	CFB/CFB/CFB/CFB/CFB/CFB/CFB	7	5-Topic Analysis	Topic k1
		MF	GO:0004252	serine-type endopeptidase activity	8/101	142/17050	1.99905e-06	0.000173251	0.000136075	DPP4/CFB/CFB/CFB/CFB/CFB/CFB/CFB	8	5-Topic Analysis	Topic k1
		MF	GO:0008236	serine-type peptidase activity	8/101	168/17050	6.9805e-06	0.000375165	0.000294664	DPP4/CFB/CFB/CFB/CFB/CFB/CFB/CFB	8	5-Topic Analysis	Topic k1
		MF	GO:0004857	enzyme inhibitor activity	11/101	353/17050	7.72438e-06	0.000375165	0.000294664	TIMP1/SLPI/TIMP3/CDKN1C/CDKN1C/SERPINE2/CST3/SERPING1/NCK1/KNG1/PHACTR2	11	5-Topic Analysis	Topic k1
		MF	GO:0017171	serine hydrolase activity	8/101	173/17050	8.65766e-06	0.000375165	0.000294664	DPP4/CFB/CFB/CFB/CFB/CFB/CFB/CFB	8	5-Topic Analysis	Topic k1
		MF	GO:0061134	peptidase regulator activity	8/101	196/17050	2.14342e-05	0.000796126	0.000625297	TIMP1/SLPI/TIMP3/SERPINE2/CST3/SERPING1/FBLN1/KNG1	8	5-Topic Analysis	Topic k1
		MF	GO:0048407	platelet-derived growth factor binding	3/101	11/17050	3.21621e-05	0.00104494	0.000820725	COL3A1/COL1A1/PDGFRA	3	5-Topic Analysis	Topic k1
		MF	GO:0004866	endopeptidase inhibitor activity	7/101	154/17050	3.61711e-05	0.00104494	0.000820725	TIMP1/SLPI/TIMP3/SERPINE2/CST3/SERPING1/KNG1	7	5-Topic Analysis	Topic k1
		MF	GO:0061135	endopeptidase regulator activity	7/101	159/17050	4.43564e-05	0.00113524	0.000891649	TIMP1/SLPI/TIMP3/SERPINE2/CST3/SERPING1/KNG1	7	5-Topic Analysis	Topic k1
		MF	GO:0030414	peptidase inhibitor activity	7/101	161/17050	4.80295e-05	0.00113524	0.000891649	TIMP1/SLPI/TIMP3/SERPINE2/CST3/SERPING1/KNG1	7	5-Topic Analysis	Topic k1
		MF	GO:0019207	kinase regulator activity	7/101	172/17050	7.29713e-05	0.00158104	0.00124179	IGF2/IGF2/CDKN1C/CDKN1C/RGCC/PIK3R1/NCK1	7	5-Topic Analysis	Topic k1
		MF	GO:0005159	insulin-like growth factor receptor binding	3/101	15/17050	8.71731e-05	0.00174346	0.00136936	IGF2/IGF2/PIK3R1	3	5-Topic Analysis	Topic k1
		MF	GO:1990782	protein tyrosine kinase binding	5/101	80/17050	0.000111632	0.00207317	0.00162832	GJA1/PIK3R1/SQSTM1/SQSTM1/NCK1	5	5-Topic Analysis	Topic k1
		MF	GO:0005158	insulin receptor binding	3/101	20/17050	0.00021376	0.00370517	0.00291013	IGF2/IGF2/PIK3R1	3	5-Topic Analysis	Topic k1
		MF	GO:0019887	protein kinase regulator activity	6/101	153/17050	0.000297481	0.00471173	0.00370071	IGF2/IGF2/CDKN1C/CDKN1C/RGCC/NCK1	6	5-Topic Analysis	Topic k1
		MF	GO:0002020	protease binding	6/101	154/17050	0.000308074	0.00471173	0.00370071	COL3A1/COL1A1/IL1R1/PSAP/CST3/DPP4	6	5-Topic Analysis	Topic k1
		MF	GO:0030971	receptor tyrosine kinase binding	4/101	58/17050	0.000385025	0.00556147	0.00436812	PIK3R1/SQSTM1/SQSTM1/NCK1	4	5-Topic Analysis	Topic k1
		MF	GO:0017147	Wnt-protein binding	3/101	28/17050	0.00059351	0.00812171	0.00637899	FRZB/APCDD1/CTHRC1	3	5-Topic Analysis	Topic k1
6-Topic Analysis	Topic k3 (pink)	BP	GO:0009786	regulation of asymmetric cell division	7/102	11/17073	7.1322e-14	1.6511e-10	1.28004e-10	POU5F1/POU5F1/POU5F1/POU5F1/POU5F1/POU5F1/POU5F1	7	6-Topic Analysis	Topic k3
		BP	GO:0001714	endodermal cell fate specification	7/102	15/17073	1.36388e-12	1.57869e-09	1.22391e-09	POU5F1/POU5F1/POU5F1/POU5F1/POU5F1/POU5F1/POU5F1	7	6-Topic Analysis	Topic k3
		BP	GO:0060969	negative regulation of gene silencing	8/102	29/17073	4.75003e-12	3.66544e-09	2.84169e-09	POU5F1/POU5F1/POU5F1/POU5F1/POU5F1/POU5F1/POU5F1/HMGA1	8	6-Topic Analysis	Topic k3
		BP	GO:0033044	regulation of chromosome organization	17/102	335/17073	1.33968e-11	7.42375e-09	5.75537e-09	SET/CENPV/CDC20/TOP2A/MAD2L1/HMGA1/CCNB1/DLGAP5/DNMT3B/HNRNPA2B1/CENPF/TRIM28/RMI2/HNRNPD/TERF1/HNRNPC/AURKB	17	6-Topic Analysis	Topic k3
		BP	GO:0060965	negative regulation of gene silencing by miRNA	7/102	20/17073	1.6034e-11	7.42375e-09	5.75537e-09	POU5F1/POU5F1/POU5F1/POU5F1/POU5F1/POU5F1/POU5F1	7	6-Topic Analysis	Topic k3
		BP	GO:0001711	endodermal cell fate commitment	7/102	22/17073	3.49322e-11	1.01085e-08	7.83676e-09	POU5F1/POU5F1/POU5F1/POU5F1/POU5F1/POU5F1/POU5F1	7	6-Topic Analysis	Topic k3
		BP	GO:0060149	negative regulation of posttranscriptional gene silencing	7/102	22/17073	3.49322e-11	1.01085e-08	7.83676e-09	POU5F1/POU5F1/POU5F1/POU5F1/POU5F1/POU5F1/POU5F1	7	6-Topic Analysis	Topic k3
		BP	GO:0060967	negative regulation of gene silencing by RNA	7/102	22/17073	3.49322e-11	1.01085e-08	7.83676e-09	POU5F1/POU5F1/POU5F1/POU5F1/POU5F1/POU5F1/POU5F1	7	6-Topic Analysis	Topic k3
		BP	GO:0042789	mRNA transcription by RNA polymerase II	7/102	24/17073	7.02031e-11	1.80578e-08	1.39996e-08	POU5F1/POU5F1/POU5F1/POU5F1/POU5F1/POU5F1/POU5F1	7	6-Topic Analysis	Topic k3
		BP	GO:0008356	asymmetric cell division	7/102	27/17073	1.77508e-10	4.10932e-08	3.18581e-08	POU5F1/POU5F1/POU5F1/POU5F1/POU5F1/POU5F1/POU5F1	7	6-Topic Analysis	Topic k3
		BP	GO:0007059	chromosome segregation	15/102	292/17073	2.00974e-10	4.2296e-08	3.27905e-08	RAN/CDC20/TOP2A/MAD2L1/CCNB1/DLGAP5/BIRC5/SPC25/SPC25/CENPF/RMI2/TERF1/CENPW/AURKB/NCAPG	15	6-Topic Analysis	Topic k3
		BP	GO:2001251	negative regulation of chromosome organization	11/102	127/17073	2.50015e-10	4.8232e-08	3.73925e-08	SET/CDC20/TOP2A/MAD2L1/HMGA1/CCNB1/DNMT3B/CENPF/TERF1/HNRNPC/AURKB	11	6-Topic Analysis	Topic k3
		BP	GO:0060795	cell fate commitment involved in formation of primary germ layer	8/102	48/17073	3.80431e-10	6.77459e-08	5.2521e-08	POU5F1/POU5F1/POU5F1/POU5F1/POU5F1/POU5F1/POU5F1/SFRP2	8	6-Topic Analysis	Topic k3
		BP	GO:0009299	mRNA transcription	7/102	31/17073	5.15465e-10	8.52359e-08	6.60803e-08	POU5F1/POU5F1/POU5F1/POU5F1/POU5F1/POU5F1/POU5F1	7	6-Topic Analysis	Topic k3
		BP	GO:0035019	somatic stem cell population maintenance	9/102	81/17073	1.23734e-09	1.90963e-07	1.48047e-07	POU5F1/POU5F1/POU5F1/POU5F1/POU5F1/POU5F1/POU5F1/SFRP1/PRDM14	9	6-Topic Analysis	Topic k3
		BP	GO:0071103	DNA conformation change	13/102	235/17073	1.44661e-09	2.09307e-07	1.62268e-07	NASP/SET/HMGB2/CENPV/TOP2A/HMGB1/HMGA1/CCNB1/HNRNPA2B1/GINS2/CDK1/CENPW/NCAPG	13	6-Topic Analysis	Topic k3
		BP	GO:0001708	cell fate specification	9/102	85/17073	1.91473e-09	2.60742e-07	2.02144e-07	POU5F1/POU5F1/POU5F1/POU5F1/POU5F1/POU5F1/POU5F1/SFRP2/PRDM14	9	6-Topic Analysis	Topic k3
		BP	GO:0040029	regulation of gene expression, epigenetic	14/102	292/17073	2.07384e-09	2.66719e-07	2.06777e-07	POU5F1/POU5F1/POU5F1/POU5F1/POU5F1/POU5F1/POU5F1/RAN/HMGB1/HMGA1/DNMT3B/HNRNPA2B1/PRDM14/TRIM28	14	6-Topic Analysis	Topic k3
		BP	GO:0051302	regulation of cell division	11/102	169/17073	5.27707e-09	6.42969e-07	4.98471e-07	POU5F1/POU5F1/POU5F1/POU5F1/POU5F1/POU5F1/POU5F1/CENPV/KIF20B/SFRP2/AURKB	11	6-Topic Analysis	Topic k3
		BP	GO:0016458	gene silencing	12/102	218/17073	6.83063e-09	7.90646e-07	6.12959e-07	POU5F1/POU5F1/POU5F1/POU5F1/POU5F1/POU5F1/POU5F1/RAN/HMGB1/HMGA1/HNRNPA2B1/TRIM28	12	6-Topic Analysis	Topic k3
		BP	GO:0000280	nuclear division	15/102	388/17073	9.83095e-09	1.08374e-06	8.40189e-07	CKS2/RAN/CDC20/TOP2A/MAD2L1/UBE2C/CCNB1/DLGAP5/KIF20B/UBE2S/TPX2/CENPF/TERF1/AURKB/NCAPG	15	6-Topic Analysis	Topic k3
		BP	GO:0006323	DNA packaging	10/102	143/17073	1.36766e-08	1.43916e-06	1.11573e-06	NASP/SET/HMGB2/CENPV/TOP2A/HMGA1/CCNB1/CDK1/CENPW/NCAPG	10	6-Topic Analysis	Topic k3
		BP	GO:0001824	blastocyst development	9/102	112/17073	2.23749e-08	2.25209e-06	1.74596e-06	POU5F1/POU5F1/POU5F1/POU5F1/POU5F1/POU5F1/POU5F1/NASP/PRDM14	9	6-Topic Analysis	Topic k3
		BP	GO:0035987	endodermal cell differentiation	7/102	52/17073	2.36717e-08	2.28333e-06	1.77019e-06	POU5F1/POU5F1/POU5F1/POU5F1/POU5F1/POU5F1/POU5F1	7	6-Topic Analysis	Topic k3
		BP	GO:0060968	regulation of gene silencing	9/102	115/17073	2.82168e-08	2.61287e-06	2.02567e-06	POU5F1/POU5F1/POU5F1/POU5F1/POU5F1/POU5F1/POU5F1/HMGA1/TRIM28	9	6-Topic Analysis	Topic k3
		BP	GO:0071897	DNA biosynthetic process	11/102	200/17073	3.04488e-08	2.6607e-06	2.06274e-06	PCLAF/HSP90AB1/HNRNPA2B1/TYMS/CENPF/PTGES3/HSP90AA1/HNRNPD/TERF1/HNRNPC/AURKB	11	6-Topic Analysis	Topic k3
		BP	GO:0051972	regulation of telomerase activity	7/102	54/17073	3.10319e-08	2.6607e-06	2.06274e-06	HSP90AB1/HNRNPA2B1/PTGES3/HSP90AA1/HNRNPD/TERF1/AURKB	7	6-Topic Analysis	Topic k3
		BP	GO:0048285	organelle fission	15/102	425/17073	3.29903e-08	2.72759e-06	2.11461e-06	CKS2/RAN/CDC20/TOP2A/MAD2L1/UBE2C/CCNB1/DLGAP5/KIF20B/UBE2S/TPX2/CENPF/TERF1/AURKB/NCAPG	15	6-Topic Analysis	Topic k3
		BP	GO:0140014	mitotic nuclear division	12/102	256/17073	4.08385e-08	3.26004e-06	2.52739e-06	RAN/CDC20/MAD2L1/UBE2C/CCNB1/DLGAP5/KIF20B/UBE2S/TPX2/CENPF/AURKB/NCAPG	12	6-Topic Analysis	Topic k3
		BP	GO:0001706	endoderm formation	7/102	59/17073	5.83371e-08	4.50168e-06	3.48999e-06	POU5F1/POU5F1/POU5F1/POU5F1/POU5F1/POU5F1/POU5F1	7	6-Topic Analysis	Topic k3
		BP	GO:0035195	gene silencing by miRNA	9/102	128/17073	7.17533e-08	5.35835e-06	4.15414e-06	POU5F1/POU5F1/POU5F1/POU5F1/POU5F1/POU5F1/POU5F1/RAN/HNRNPA2B1	9	6-Topic Analysis	Topic k3
		BP	GO:0035194	posttranscriptional gene silencing by RNA	9/102	133/17073	9.99403e-08	6.85564e-06	5.31493e-06	POU5F1/POU5F1/POU5F1/POU5F1/POU5F1/POU5F1/POU5F1/RAN/HNRNPA2B1	9	6-Topic Analysis	Topic k3
		BP	GO:0000377	RNA splicing, via transesterification reactions with bulged adenosine as nucleophile	13/102	336/17073	1.02088e-07	6.85564e-06	5.31493e-06	SRSF7/SNRPG/PSIP1/SNRPB/SRSF3/HNRNPA2B1/HNRNPM/HSPA8/SNRPD1/HNRNPD/SRSF2/C1QBP/HNRNPC	13	6-Topic Analysis	Topic k3
		BP	GO:0000398	mRNA splicing, via spliceosome	13/102	336/17073	1.02088e-07	6.85564e-06	5.31493e-06	SRSF7/SNRPG/PSIP1/SNRPB/SRSF3/HNRNPA2B1/HNRNPM/HSPA8/SNRPD1/HNRNPD/SRSF2/C1QBP/HNRNPC	13	6-Topic Analysis	Topic k3
		BP	GO:0016441	posttranscriptional gene silencing	9/102	134/17073	1.0661e-07	6.85564e-06	5.31493e-06	POU5F1/POU5F1/POU5F1/POU5F1/POU5F1/POU5F1/POU5F1/RAN/HNRNPA2B1	9	6-Topic Analysis	Topic k3
		BP	GO:1902850	microtubule cytoskeleton organization involved in mitosis	9/102	134/17073	1.0661e-07	6.85564e-06	5.31493e-06	RAN/CDC20/MAD2L1/STMN1/CCNB1/SPC25/SPC25/TPX2/AURKB	9	6-Topic Analysis	Topic k3
		BP	GO:0000375	RNA splicing, via transesterification reactions	13/102	340/17073	1.17084e-07	7.32565e-06	5.67931e-06	SRSF7/SNRPG/PSIP1/SNRPB/SRSF3/HNRNPA2B1/HNRNPM/HSPA8/SNRPD1/HNRNPD/SRSF2/C1QBP/HNRNPC	13	6-Topic Analysis	Topic k3
		BP	GO:0051973	positive regulation of telomerase activity	6/102	40/17073	1.27621e-07	7.77479e-06	6.02752e-06	HSP90AB1/HNRNPA2B1/PTGES3/HSP90AA1/HNRNPD/AURKB	6	6-Topic Analysis	Topic k3
		BP	GO:0031145	anaphase-promoting complex-dependent catabolic process	8/102	100/17073	1.45373e-07	8.62918e-06	6.6899e-06	CDC20/MAD2L1/UBE2C/CCNB1/UBE2S/PTTG1/CDK1/AURKB	8	6-Topic Analysis	Topic k3
		BP	GO:0033045	regulation of sister chromatid segregation	7/102	70/17073	1.94289e-07	1.12445e-05	8.71745e-06	CDC20/MAD2L1/CCNB1/DLGAP5/CENPF/RMI2/AURKB	7	6-Topic Analysis	Topic k3
		BP	GO:0051052	regulation of DNA metabolic process	14/102	424/17073	2.22937e-07	1.25878e-05	9.75887e-06	HSP90AB1/HMGB1/KPNA2/HNRNPA2B1/PRDM14/TRIM28/PTGES3/HSP90AA1/HNRNPD/MSH2/TERF1/CDK1/HNRNPC/AURKB	14	6-Topic Analysis	Topic k3
		BP	GO:0030071	regulation of mitotic metaphase/anaphase transition	6/102	44/17073	2.30218e-07	1.26894e-05	9.83763e-06	CDC20/MAD2L1/CCNB1/DLGAP5/CENPF/AURKB	6	6-Topic Analysis	Topic k3
		BP	GO:0001701	in utero embryonic development	13/102	363/17073	2.48645e-07	1.33863e-05	1.0378e-05	POU5F1/POU5F1/POU5F1/POU5F1/POU5F1/POU5F1/POU5F1/NASP/CCNB1/PRDM14/PRMT1/TRIM28/MSH2	13	6-Topic Analysis	Topic k3
		BP	GO:0071824	protein-DNA complex subunit organization	10/102	199/17073	3.10062e-07	1.63135e-05	1.26473e-05	NASP/SET/HMGB2/CENPV/HMGB1/HMGA1/PTMA/CENPF/TERF1/CENPW	10	6-Topic Analysis	Topic k3
		BP	GO:0007052	mitotic spindle organization	8/102	111/17073	3.26815e-07	1.66466e-05	1.29055e-05	RAN/CDC20/STMN1/CCNB1/SPC25/SPC25/TPX2/AURKB	8	6-Topic Analysis	Topic k3
		BP	GO:0007091	metaphase/anaphase transition of mitotic cell cycle	6/102	47/17073	3.45156e-07	1.66466e-05	1.29055e-05	CDC20/MAD2L1/CCNB1/DLGAP5/CENPF/AURKB	6	6-Topic Analysis	Topic k3
		BP	GO:0010965	regulation of mitotic sister chromatid separation	6/102	47/17073	3.45156e-07	1.66466e-05	1.29055e-05	CDC20/MAD2L1/CCNB1/DLGAP5/CENPF/AURKB	6	6-Topic Analysis	Topic k3
		BP	GO:1902099	regulation of metaphase/anaphase transition of cell cycle	6/102	47/17073	3.45156e-07	1.66466e-05	1.29055e-05	CDC20/MAD2L1/CCNB1/DLGAP5/CENPF/AURKB	6	6-Topic Analysis	Topic k3
		BP	GO:0051306	mitotic sister chromatid separation	6/102	49/17073	4.4519e-07	2.1033e-05	1.63061e-05	CDC20/MAD2L1/CCNB1/DLGAP5/CENPF/AURKB	6	6-Topic Analysis	Topic k3
		BP	GO:0031047	gene silencing by RNA	9/102	160/17073	4.84331e-07	2.24245e-05	1.73849e-05	POU5F1/POU5F1/POU5F1/POU5F1/POU5F1/POU5F1/POU5F1/RAN/HNRNPA2B1	9	6-Topic Analysis	Topic k3
		BP	GO:0044784	metaphase/anaphase transition of cell cycle	6/102	50/17073	5.03464e-07	2.28533e-05	1.77174e-05	CDC20/MAD2L1/CCNB1/DLGAP5/CENPF/AURKB	6	6-Topic Analysis	Topic k3
		BP	GO:0051169	nuclear transport	12/102	324/17073	5.22201e-07	2.3248e-05	1.80233e-05	RAN/SRSF7/HMGA1/KPNA2/SNRPG/PSIP1/SNRPB/SRSF3/HNRNPA2B1/TRIM28/SNRPD1/SRSF2	12	6-Topic Analysis	Topic k3
		BP	GO:0010833	telomere maintenance via telomere lengthening	7/102	82/17073	5.81165e-07	2.51058e-05	1.94636e-05	HSP90AB1/HNRNPA2B1/PTGES3/HSP90AA1/TERF1/HNRNPC/AURKB	7	6-Topic Analysis	Topic k3
		BP	GO:2000278	regulation of DNA biosynthetic process	8/102	120/17073	5.95112e-07	2.51058e-05	1.94636e-05	HSP90AB1/HNRNPA2B1/PTGES3/HSP90AA1/HNRNPD/TERF1/HNRNPC/AURKB	8	6-Topic Analysis	Topic k3
		BP	GO:0000819	sister chromatid segregation	9/102	164/17073	5.96466e-07	2.51058e-05	1.94636e-05	RAN/CDC20/MAD2L1/CCNB1/DLGAP5/CENPF/RMI2/AURKB/NCAPG	9	6-Topic Analysis	Topic k3
		BP	GO:0007492	endoderm development	7/102	83/17073	6.31608e-07	2.61102e-05	2.02423e-05	POU5F1/POU5F1/POU5F1/POU5F1/POU5F1/POU5F1/POU5F1	7	6-Topic Analysis	Topic k3
		BP	GO:1905818	regulation of chromosome separation	6/102	53/17073	7.16915e-07	2.91168e-05	2.25732e-05	CDC20/MAD2L1/CCNB1/DLGAP5/CENPF/AURKB	6	6-Topic Analysis	Topic k3
		BP	GO:0007094	mitotic spindle assembly checkpoint	5/102	30/17073	8.72636e-07	3.31172e-05	2.56746e-05	CDC20/MAD2L1/CCNB1/CENPF/AURKB	5	6-Topic Analysis	Topic k3
		BP	GO:0031577	spindle checkpoint	5/102	30/17073	8.72636e-07	3.31172e-05	2.56746e-05	CDC20/MAD2L1/CCNB1/CENPF/AURKB	5	6-Topic Analysis	Topic k3
		BP	GO:0071173	spindle assembly checkpoint	5/102	30/17073	8.72636e-07	3.31172e-05	2.56746e-05	CDC20/MAD2L1/CCNB1/CENPF/AURKB	5	6-Topic Analysis	Topic k3
		BP	GO:0071174	mitotic spindle checkpoint	5/102	30/17073	8.72636e-07	3.31172e-05	2.56746e-05	CDC20/MAD2L1/CCNB1/CENPF/AURKB	5	6-Topic Analysis	Topic k3
		BP	GO:0019827	stem cell population maintenance	9/102	174/17073	9.80056e-07	3.6594e-05	2.837e-05	POU5F1/POU5F1/POU5F1/POU5F1/POU5F1/POU5F1/POU5F1/SFRP1/PRDM14	9	6-Topic Analysis	Topic k3
		BP	GO:0033047	regulation of mitotic sister chromatid segregation	6/102	56/17073	9.99365e-07	3.67227e-05	2.84698e-05	CDC20/MAD2L1/CCNB1/DLGAP5/CENPF/AURKB	6	6-Topic Analysis	Topic k3
		BP	GO:0001704	formation of primary germ layer	8/102	129/17073	1.03294e-06	3.73635e-05	2.89666e-05	POU5F1/POU5F1/POU5F1/POU5F1/POU5F1/POU5F1/POU5F1/SFRP2	8	6-Topic Analysis	Topic k3
		BP	GO:0098727	maintenance of cell number	9/102	176/17073	1.07822e-06	3.84011e-05	2.9771e-05	POU5F1/POU5F1/POU5F1/POU5F1/POU5F1/POU5F1/POU5F1/SFRP1/PRDM14	9	6-Topic Analysis	Topic k3
		BP	GO:0060964	regulation of gene silencing by miRNA	7/102	90/17073	1.09847e-06	3.85298e-05	2.98708e-05	POU5F1/POU5F1/POU5F1/POU5F1/POU5F1/POU5F1/POU5F1	7	6-Topic Analysis	Topic k3
		BP	GO:0045841	negative regulation of mitotic metaphase/anaphase transition	5/102	32/17073	1.2215e-06	4.15849e-05	3.22393e-05	CDC20/MAD2L1/CCNB1/CENPF/AURKB	5	6-Topic Analysis	Topic k3
		BP	GO:2000816	negative regulation of mitotic sister chromatid separation	5/102	32/17073	1.2215e-06	4.15849e-05	3.22393e-05	CDC20/MAD2L1/CCNB1/CENPF/AURKB	5	6-Topic Analysis	Topic k3
		BP	GO:0051983	regulation of chromosome segregation	7/102	93/17073	1.37265e-06	4.47561e-05	3.46978e-05	CDC20/MAD2L1/CCNB1/DLGAP5/CENPF/RMI2/AURKB	7	6-Topic Analysis	Topic k3
		BP	GO:0060147	regulation of posttranscriptional gene silencing	7/102	93/17073	1.37265e-06	4.47561e-05	3.46978e-05	POU5F1/POU5F1/POU5F1/POU5F1/POU5F1/POU5F1/POU5F1	7	6-Topic Analysis	Topic k3
		BP	GO:0060966	regulation of gene silencing by RNA	7/102	93/17073	1.37265e-06	4.47561e-05	3.46978e-05	POU5F1/POU5F1/POU5F1/POU5F1/POU5F1/POU5F1/POU5F1	7	6-Topic Analysis	Topic k3
		BP	GO:1902100	negative regulation of metaphase/anaphase transition of cell cycle	5/102	33/17073	1.43282e-06	4.54382e-05	3.52266e-05	CDC20/MAD2L1/CCNB1/CENPF/AURKB	5	6-Topic Analysis	Topic k3
		BP	GO:1905819	negative regulation of chromosome separation	5/102	33/17073	1.43282e-06	4.54382e-05	3.52266e-05	CDC20/MAD2L1/CCNB1/CENPF/AURKB	5	6-Topic Analysis	Topic k3
		BP	GO:0098813	nuclear chromosome segregation	10/102	238/17073	1.5918e-06	4.97976e-05	3.86063e-05	RAN/CDC20/MAD2L1/CCNB1/DLGAP5/CENPF/RMI2/TERF1/AURKB/NCAPG	10	6-Topic Analysis	Topic k3
		BP	GO:0007369	gastrulation	9/102	186/17073	1.70721e-06	5.24038e-05	4.06268e-05	POU5F1/POU5F1/POU5F1/POU5F1/POU5F1/POU5F1/POU5F1/SFRP1/SFRP2	9	6-Topic Analysis	Topic k3
		BP	GO:0000070	mitotic sister chromatid segregation	8/102	138/17073	1.72038e-06	5.24038e-05	4.06268e-05	RAN/CDC20/MAD2L1/CCNB1/DLGAP5/CENPF/AURKB/NCAPG	8	6-Topic Analysis	Topic k3
		BP	GO:0051054	positive regulation of DNA metabolic process	10/102	241/17073	1.78208e-06	5.3578e-05	4.15371e-05	HSP90AB1/HMGB1/HNRNPA2B1/TRIM28/PTGES3/HSP90AA1/HNRNPD/MSH2/CDK1/AURKB	10	6-Topic Analysis	Topic k3
		BP	GO:0010639	negative regulation of organelle organization	12/102	365/17073	1.82575e-06	5.41873e-05	4.20094e-05	SET/CDC20/TOP2A/MAD2L1/STMN1/HMGA1/CCNB1/DNMT3B/CENPF/TERF1/HNRNPC/AURKB	12	6-Topic Analysis	Topic k3
		BP	GO:0033048	negative regulation of mitotic sister chromatid segregation	5/102	35/17073	1.94137e-06	5.68894e-05	4.41043e-05	CDC20/MAD2L1/CCNB1/CENPF/AURKB	5	6-Topic Analysis	Topic k3
		BP	GO:0008380	RNA splicing	13/102	444/17073	2.38557e-06	6.90325e-05	5.35184e-05	SRSF7/SNRPG/PSIP1/SNRPB/SRSF3/HNRNPA2B1/HNRNPM/HSPA8/SNRPD1/HNRNPD/SRSF2/C1QBP/HNRNPC	13	6-Topic Analysis	Topic k3
		BP	GO:0045165	cell fate commitment	10/102	250/17073	2.47691e-06	7.07906e-05	5.48814e-05	POU5F1/POU5F1/POU5F1/POU5F1/POU5F1/POU5F1/POU5F1/SFRP1/SFRP2/PRDM14	10	6-Topic Analysis	Topic k3
		BP	GO:0033046	negative regulation of sister chromatid segregation	5/102	37/17073	2.58219e-06	7.28995e-05	5.65164e-05	CDC20/MAD2L1/CCNB1/CENPF/AURKB	5	6-Topic Analysis	Topic k3
		BP	GO:0045787	positive regulation of cell cycle	12/102	378/17073	2.62312e-06	7.31629e-05	5.67206e-05	CKS2/CENPV/HSP90AB1/MAD2L1/UBE2C/CCNB1/DLGAP5/KIF20B/PRMT1/CDK1/AURKB/CKS1B	12	6-Topic Analysis	Topic k3
		BP	GO:0051985	negative regulation of chromosome segregation	5/102	38/17073	2.95938e-06	8.15592e-05	6.32299e-05	CDC20/MAD2L1/CCNB1/CENPF/AURKB	5	6-Topic Analysis	Topic k3
		BP	GO:0000723	telomere maintenance	8/102	150/17073	3.21435e-06	8.75437e-05	6.78695e-05	HSP90AB1/HNRNPA2B1/PTGES3/HSP90AA1/HNRNPD/TERF1/HNRNPC/AURKB	8	6-Topic Analysis	Topic k3
		BP	GO:0032200	telomere organization	8/102	151/17073	3.37759e-06	9.09199e-05	7.04869e-05	HSP90AB1/HNRNPA2B1/PTGES3/HSP90AA1/HNRNPD/TERF1/HNRNPC/AURKB	8	6-Topic Analysis	Topic k3
		BP	GO:0051304	chromosome separation	6/102	69/17073	3.46573e-06	9.22204e-05	7.14952e-05	CDC20/MAD2L1/CCNB1/DLGAP5/CENPF/AURKB	6	6-Topic Analysis	Topic k3
		BP	GO:0007004	telomere maintenance via telomerase	6/102	71/17073	4.10086e-06	0.00010788	8.36359e-05	HSP90AB1/PTGES3/HSP90AA1/TERF1/HNRNPC/AURKB	6	6-Topic Analysis	Topic k3
		BP	GO:0006278	RNA-dependent DNA biosynthetic process	6/102	73/17073	4.82756e-06	0.000125571	9.73506e-05	HSP90AB1/PTGES3/HSP90AA1/TERF1/HNRNPC/AURKB	6	6-Topic Analysis	Topic k3
		BP	GO:0007088	regulation of mitotic nuclear division	8/102	159/17073	4.95605e-06	0.000127481	9.88312e-05	CDC20/MAD2L1/UBE2C/CCNB1/DLGAP5/KIF20B/CENPF/AURKB	8	6-Topic Analysis	Topic k3
		BP	GO:2000573	positive regulation of DNA biosynthetic process	6/102	77/17073	6.59547e-06	0.000167786	0.000130078	HSP90AB1/HNRNPA2B1/PTGES3/HSP90AA1/HNRNPD/AURKB	6	6-Topic Analysis	Topic k3
		BP	GO:0045839	negative regulation of mitotic nuclear division	5/102	45/17073	6.96863e-06	0.000175352	0.000135944	CDC20/MAD2L1/CCNB1/CENPF/AURKB	5	6-Topic Analysis	Topic k3
		BP	GO:0065004	protein-DNA complex assembly	8/102	169/17073	7.77051e-06	0.000193427	0.000149957	NASP/SET/HMGB2/CENPV/HMGB1/CENPF/TERF1/CENPW	8	6-Topic Analysis	Topic k3
		BP	GO:0007051	spindle organization	8/102	172/17073	8.8409e-06	0.000217731	0.000168799	RAN/CDC20/STMN1/CCNB1/SPC25/SPC25/TPX2/AURKB	8	6-Topic Analysis	Topic k3
		BP	GO:1904666	regulation of ubiquitin protein ligase activity	4/102	23/17073	9.74362e-06	0.000237437	0.000184076	CDC20/MAD2L1/UBE2C/UBE2S	4	6-Topic Analysis	Topic k3
		BP	GO:0051131	chaperone-mediated protein complex assembly	4/102	24/17073	1.16388e-05	0.000280665	0.000217589	HSPD1/HSP90AB1/PTGES3/HSP90AA1	4	6-Topic Analysis	Topic k3
		BP	GO:0051783	regulation of nuclear division	8/102	183/17073	1.3895e-05	0.000331618	0.000257092	CDC20/MAD2L1/UBE2C/CCNB1/DLGAP5/KIF20B/CENPF/AURKB	8	6-Topic Analysis	Topic k3
		BP	GO:0051784	negative regulation of nuclear division	5/102	52/17073	1.43412e-05	0.000338774	0.00026264	CDC20/MAD2L1/CCNB1/CENPF/AURKB	5	6-Topic Analysis	Topic k3
		BP	GO:1903311	regulation of mRNA metabolic process	10/102	308/17073	1.55262e-05	0.000361933	0.000280594	SET/SRSF7/SERBP1/CCNB1/SRSF3/HNRNPA2B1/HSPA8/HNRNPD/C1QBP/HNRNPC	10	6-Topic Analysis	Topic k3
		BP	GO:2001252	positive regulation of chromosome organization	8/102	186/17073	1.56342e-05	0.000361933	0.000280594	CCNB1/DLGAP5/DNMT3B/HNRNPA2B1/TRIM28/HNRNPD/TERF1/AURKB	8	6-Topic Analysis	Topic k3
		BP	GO:0008584	male gonad development	7/102	136/17073	1.71531e-05	0.000393163	0.000304805	UTF1/NASP/MGST1/HMGB2/SFRP1/SFRP2/MSH2	7	6-Topic Analysis	Topic k3
		BP	GO:0022618	ribonucleoprotein complex assembly	8/102	189/17073	1.75532e-05	0.000398388	0.000308856	HSP90AB1/SNRPG/PSIP1/SNRPB/SNRPD1/PTGES3/HSP90AA1/C1QBP	8	6-Topic Analysis	Topic k3
		BP	GO:0046546	development of primary male sexual characteristics	7/102	137/17073	1.79891e-05	0.000404317	0.000313453	UTF1/NASP/MGST1/HMGB2/SFRP1/SFRP2/MSH2	7	6-Topic Analysis	Topic k3
		BP	GO:0006913	nucleocytoplasmic transport	10/102	321/17073	2.21529e-05	0.000488814	0.00037896	RAN/SRSF7/KPNA2/SNRPG/SNRPB/SRSF3/HNRNPA2B1/TRIM28/SNRPD1/SRSF2	10	6-Topic Analysis	Topic k3
		BP	GO:0032392	DNA geometric change	6/102	95/17073	2.21708e-05	0.000488814	0.00037896	HMGB2/TOP2A/HMGB1/HMGA1/HNRNPA2B1/GINS2	6	6-Topic Analysis	Topic k3
		BP	GO:0071826	ribonucleoprotein complex subunit organization	8/102	201/17073	2.73315e-05	0.000596909	0.000462763	HSP90AB1/SNRPG/PSIP1/SNRPB/SNRPD1/PTGES3/HSP90AA1/C1QBP	8	6-Topic Analysis	Topic k3
		BP	GO:0030261	chromosome condensation	4/102	30/17073	2.92019e-05	0.000631798	0.00048981	TOP2A/CCNB1/CDK1/NCAPG	4	6-Topic Analysis	Topic k3
		BP	GO:0031497	chromatin assembly	6/102	101/17073	3.14102e-05	0.000673284	0.000521973	NASP/SET/HMGB2/CENPV/HMGA1/CENPW	6	6-Topic Analysis	Topic k3
		BP	GO:0090068	positive regulation of cell cycle process	9/102	272/17073	3.64334e-05	0.000773793	0.000599894	CENPV/MAD2L1/UBE2C/CCNB1/DLGAP5/KIF20B/PRMT1/CDK1/AURKB	9	6-Topic Analysis	Topic k3
		BP	GO:1904031	positive regulation of cyclin-dependent protein kinase activity	4/102	32/17073	3.7968e-05	0.000799054	0.000619478	CKS2/HSP90AB1/CCNB1/CKS1B	4	6-Topic Analysis	Topic k3
		BP	GO:0046661	male sex differentiation	7/102	160/17073	4.87653e-05	0.00101704	0.000788476	UTF1/NASP/MGST1/HMGB2/SFRP1/SFRP2/MSH2	7	6-Topic Analysis	Topic k3
		BP	GO:0043508	negative regulation of JUN kinase activity	3/102	13/17073	5.66922e-05	0.00116144	0.000900421	SFRP1/SFRP2/GSTP1	3	6-Topic Analysis	Topic k3
		BP	GO:1904668	positive regulation of ubiquitin protein ligase activity	3/102	13/17073	5.66922e-05	0.00116144	0.000900421	CDC20/UBE2C/UBE2S	3	6-Topic Analysis	Topic k3
		BP	GO:0007093	mitotic cell cycle checkpoint	7/102	166/17073	6.15864e-05	0.00125	0.000969079	CDC20/MAD2L1/CCNB1/PRMT1/CENPF/CDK1/AURKB	7	6-Topic Analysis	Topic k3
		BP	GO:0034728	nucleosome organization	6/102	114/17073	6.2095e-05	0.00125	0.000969079	NASP/SET/HMGB2/HMGA1/PTMA/CENPW	6	6-Topic Analysis	Topic k3
		BP	GO:1901990	regulation of mitotic cell cycle phase transition	11/102	441/17073	6.49717e-05	0.00129663	0.00100523	CDC20/MAD2L1/UBE2C/CCNB1/DLGAP5/PRMT1/TPX2/CENPF/HSP90AA1/CDK1/AURKB	11	6-Topic Analysis	Topic k3
		BP	GO:0050684	regulation of mRNA processing	6/102	116/17073	6.84259e-05	0.0013539	0.00104963	SRSF7/CCNB1/SRSF3/HNRNPA2B1/HSPA8/C1QBP	6	6-Topic Analysis	Topic k3
		BP	GO:0060026	convergent extension	3/102	14/17073	7.18407e-05	0.00140942	0.00109267	SFRP1/SFRP2/TRIM28	3	6-Topic Analysis	Topic k3
		BP	GO:1903312	negative regulation of mRNA metabolic process	5/102	74/17073	8.01175e-05	0.00155859	0.00120832	SRSF7/HNRNPA2B1/HNRNPD/C1QBP/HNRNPC	5	6-Topic Analysis	Topic k3
		BP	GO:0048024	regulation of mRNA splicing, via spliceosome	5/102	75/17073	8.54362e-05	0.00164821	0.0012778	SRSF7/SRSF3/HNRNPA2B1/HSPA8/C1QBP	5	6-Topic Analysis	Topic k3
		BP	GO:0019058	viral life cycle	10/102	381/17073	9.35617e-05	0.00179004	0.00138776	RAN/HSP90AB1/TOP2A/APOE/KPNA2/BTBD17/CLDN6/HSPA8/TRIM28/CDK1	10	6-Topic Analysis	Topic k3
		BP	GO:0006333	chromatin assembly or disassembly	6/102	126/17073	0.000108253	0.00205414	0.0015925	NASP/SET/HMGB2/CENPV/HMGA1/CENPW	6	6-Topic Analysis	Topic k3
		BP	GO:1901987	regulation of cell cycle phase transition	11/102	474/17073	0.000123212	0.00231899	0.00179783	CDC20/MAD2L1/UBE2C/CCNB1/DLGAP5/PRMT1/TPX2/CENPF/HSP90AA1/CDK1/AURKB	11	6-Topic Analysis	Topic k3
		BP	GO:0006266	DNA ligation	3/102	17/17073	0.000132469	0.00246132	0.00190818	HMGB2/TOP2A/HMGB1	3	6-Topic Analysis	Topic k3
		BP	GO:0022412	cellular process involved in reproduction in multicellular organism	9/102	322/17073	0.000132901	0.00246132	0.00190818	RAN/HMGB2/SFRP1/TOP2A/PLA2G3/CCNB1/PRDM14/SLIRP/MSH2	9	6-Topic Analysis	Topic k3
		BP	GO:0051099	positive regulation of binding	7/102	190/17073	0.000143388	0.00263447	0.00204241	RAN/HMGB2/HSP90AB1/STMN1/HMGB1/APOE/TRIM28	7	6-Topic Analysis	Topic k3
		BP	GO:0051170	import into nucleus	6/102	134/17073	0.000151827	0.00276755	0.00214558	RAN/KPNA2/SNRPG/SNRPB/TRIM28/SNRPD1	6	6-Topic Analysis	Topic k3
		BP	GO:0051438	regulation of ubiquitin-protein transferase activity	4/102	46/17073	0.000161596	0.00292261	0.0022658	CDC20/MAD2L1/UBE2C/UBE2S	4	6-Topic Analysis	Topic k3
		BP	GO:0048025	negative regulation of mRNA splicing, via spliceosome	3/102	19/17073	0.000187136	0.00335829	0.00260356	SRSF7/HNRNPA2B1/C1QBP	3	6-Topic Analysis	Topic k3
		BP	GO:0032204	regulation of telomere maintenance	5/102	89/17073	0.000192347	0.00342525	0.00265547	HNRNPA2B1/HNRNPD/TERF1/HNRNPC/AURKB	5	6-Topic Analysis	Topic k3
		BP	GO:0006260	DNA replication	8/102	268/17073	0.000203864	0.00360263	0.00279299	NASP/SET/PCLAF/HMGA1/RMI2/GINS2/TERF1/CDK1	8	6-Topic Analysis	Topic k3
		BP	GO:0060249	anatomical structure homeostasis	10/102	421/17073	0.000210913	0.00369896	0.00286767	HSP90AB1/PRDX1/HNRNPA2B1/PRDM14/PTGES3/HSP90AA1/HNRNPD/TERF1/HNRNPC/AURKB	10	6-Topic Analysis	Topic k3
		BP	GO:0010498	proteasomal protein catabolic process	10/102	423/17073	0.000219095	0.00381357	0.00295653	CDC20/HSP90AB1/MAD2L1/UBE2C/APOE/CCNB1/UBE2S/PTTG1/CDK1/AURKB	10	6-Topic Analysis	Topic k3
		BP	GO:0033273	response to vitamin	5/102	92/17073	0.00022469	0.00388177	0.0030094	SFRP1/DNMT3B/TYMS/GSTP1/SRSF2	5	6-Topic Analysis	Topic k3
		BP	GO:0008406	gonad development	7/102	210/17073	0.000265042	0.00454497	0.00352356	UTF1/NASP/MGST1/HMGB2/SFRP1/SFRP2/MSH2	7	6-Topic Analysis	Topic k3
		BP	GO:0006338	chromatin remodeling	6/102	149/17073	0.000270162	0.00459871	0.00356522	NASP/CENPV/HMGA1/PTMA/CENPW/HNRNPC	6	6-Topic Analysis	Topic k3
		BP	GO:0017038	protein import	6/102	150/17073	0.000280073	0.00473262	0.00366903	RAN/APOE/KPNA2/HSPA8/TRIM28/HSP90AA1	6	6-Topic Analysis	Topic k3
		BP	GO:0045931	positive regulation of mitotic cell cycle	6/102	152/17073	0.000300752	0.00504522	0.00391138	MAD2L1/UBE2C/CCNB1/DLGAP5/KIF20B/CDK1	6	6-Topic Analysis	Topic k3
		BP	GO:0045137	development of primary sexual characteristics	7/102	216/17073	0.000314452	0.0052371	0.00406014	UTF1/NASP/MGST1/HMGB2/SFRP1/SFRP2/MSH2	7	6-Topic Analysis	Topic k3
		BP	GO:0035821	modification of morphology or physiology of other organism	6/102	154/17073	0.000322611	0.00533461	0.00413573	CHGA/CHGA/APOE/KPNA2/HSPA8/TYMS	6	6-Topic Analysis	Topic k3
		BP	GO:0032069	regulation of nuclease activity	3/102	23/17073	0.000336134	0.00551879	0.00427852	HMGB2/HMGB1/TERF1	3	6-Topic Analysis	Topic k3
		BP	GO:0010948	negative regulation of cell cycle process	9/102	367/17073	0.000350707	0.00571751	0.00443258	CDC20/HSP90AB1/MAD2L1/CCNB1/PRMT1/CENPF/TERF1/CDK1/AURKB	9	6-Topic Analysis	Topic k3
		BP	GO:0000075	cell cycle checkpoint	7/102	221/17073	0.000361056	0.00584507	0.00453147	CDC20/MAD2L1/CCNB1/PRMT1/CENPF/CDK1/AURKB	7	6-Topic Analysis	Topic k3
		BP	GO:0033119	negative regulation of RNA splicing	3/102	24/17073	0.00038249	0.00614906	0.00476715	SRSF7/HNRNPA2B1/C1QBP	3	6-Topic Analysis	Topic k3
		BP	GO:0043161	proteasome-mediated ubiquitin-dependent protein catabolic process	9/102	372/17073	0.000387047	0.0061794	0.00479067	CDC20/HSP90AB1/MAD2L1/UBE2C/CCNB1/UBE2S/PTTG1/CDK1/AURKB	9	6-Topic Analysis	Topic k3
		BP	GO:0002562	somatic diversification of immune receptors via germline recombination within a single locus	4/102	60/17073	0.000452957	0.00713329	0.00553019	HSPD1/HMGB2/HMGB1/MSH2	4	6-Topic Analysis	Topic k3
		BP	GO:0016444	somatic cell DNA recombination	4/102	60/17073	0.000452957	0.00713329	0.00553019	HSPD1/HMGB2/HMGB1/MSH2	4	6-Topic Analysis	Topic k3
		BP	GO:0007281	germ cell development	7/102	231/17073	0.000470861	0.00736516	0.00570994	RAN/HMGB2/PLA2G3/CCNB1/PRDM14/SLIRP/MSH2	7	6-Topic Analysis	Topic k3
		BP	GO:0022613	ribonucleoprotein complex biogenesis	9/102	383/17073	0.000478029	0.0074271	0.00575797	RAN/HSP90AB1/SNRPG/PSIP1/SNRPB/SNRPD1/PTGES3/HSP90AA1/C1QBP	9	6-Topic Analysis	Topic k3
		BP	GO:1901991	negative regulation of mitotic cell cycle phase transition	7/102	235/17073	0.000521621	0.00805035	0.00624115	CDC20/MAD2L1/CCNB1/PRMT1/CENPF/CDK1/AURKB	7	6-Topic Analysis	Topic k3
		BP	GO:0010165	response to X-ray	3/102	27/17073	0.000545616	0.00830987	0.00644235	SFRP1/SFRP2/MSH2	3	6-Topic Analysis	Topic k3
		BP	GO:0051443	positive regulation of ubiquitin-protein transferase activity	3/102	27/17073	0.000545616	0.00830987	0.00644235	CDC20/UBE2C/UBE2S	3	6-Topic Analysis	Topic k3
		BP	GO:0045737	positive regulation of cyclin-dependent protein serine/threonine kinase activity	3/102	28/17073	0.000608448	0.00920625	0.00713728	CKS2/CCNB1/CKS1B	3	6-Topic Analysis	Topic k3
		BP	GO:1904356	regulation of telomere maintenance via telomere lengthening	4/102	65/17073	0.000614705	0.00924053	0.00716385	HNRNPA2B1/TERF1/HNRNPC/AURKB	4	6-Topic Analysis	Topic k3
		BP	GO:0043044	ATP-dependent chromatin remodeling	4/102	66/17073	0.000651385	0.00972875	0.00754235	NASP/PTMA/CENPW/HNRNPC	4	6-Topic Analysis	Topic k3
		CC	GO:0000793	condensed chromosome	13/102	207/17712	1.95241e-10	4.47103e-08	3.43214e-08	HMGB2/CENPV/TOP2A/MAD2L1/HMGB1/CCNB1/BIRC5/SPC25/SPC25/CENPF/CENPW/AURKB/NCAPG	13	6-Topic Analysis	Topic k3
		CC	GO:0098687	chromosomal region	15/102	349/17712	1.43603e-09	1.23568e-07	9.48555e-08	CENPV/MAD2L1/CCNB1/BIRC5/SPC25/SPC25/HNRNPA2B1/CENPF/PTGES3/MSH2/TERF1/CDK1/CENPW/AURKB/NCAPG	15	6-Topic Analysis	Topic k3
		CC	GO:0000779	condensed chromosome, centromeric region	10/102	119/17712	1.61879e-09	1.23568e-07	9.48555e-08	CENPV/MAD2L1/CCNB1/BIRC5/SPC25/SPC25/CENPF/CENPW/AURKB/NCAPG	10	6-Topic Analysis	Topic k3
		CC	GO:0000776	kinetochore	9/102	142/17712	1.29076e-07	7.38962e-06	5.67257e-06	CENPV/MAD2L1/CCNB1/BIRC5/SPC25/SPC25/CENPF/CENPW/AURKB	9	6-Topic Analysis	Topic k3
		CC	GO:0000777	condensed chromosome kinetochore	8/102	109/17712	2.15463e-07	9.29932e-06	7.13852e-06	CENPV/MAD2L1/CCNB1/BIRC5/SPC25/SPC25/CENPF/CENPW	8	6-Topic Analysis	Topic k3
		CC	GO:0000775	chromosome, centromeric region	10/102	201/17712	2.4365e-07	9.29932e-06	7.13852e-06	CENPV/MAD2L1/CCNB1/BIRC5/SPC25/SPC25/CENPF/CENPW/AURKB/NCAPG	10	6-Topic Analysis	Topic k3
		CC	GO:0034709	methylosome	4/102	12/17712	4.95256e-07	1.62019e-05	1.24373e-05	SNRPG/SNRPB/PRMT1/SNRPD1	4	6-Topic Analysis	Topic k3
		CC	GO:0005819	spindle	11/102	346/17712	4.92273e-06	0.000140913	0.000108171	CENPV/CDC20/MAD2L1/CCNB1/DLGAP5/KIF20B/TPX2/CENPF/TERF1/CDK1/AURKB	11	6-Topic Analysis	Topic k3
		CC	GO:0005681	spliceosomal complex	8/102	185/17712	1.15621e-05	0.000294192	0.000225834	SNRPG/SNRPB/HNRNPA2B1/HNRNPM/HSPA8/SNRPD1/SRSF2/HNRNPC	8	6-Topic Analysis	Topic k3
		CC	GO:0071013	catalytic step 2 spliceosome	6/102	92/17712	1.50261e-05	0.000344097	0.000264143	SNRPG/SNRPB/HNRNPA2B1/HNRNPM/SNRPD1/HNRNPC	6	6-Topic Analysis	Topic k3
		CC	GO:0005685	U1 snRNP	3/102	10/17712	2.16077e-05	0.000449834	0.00034531	SNRPG/SNRPB/SNRPD1	3	6-Topic Analysis	Topic k3
		CC	GO:0000922	spindle pole	7/102	156/17712	3.29408e-05	0.00062862	0.000482554	CDC20/MAD2L1/CCNB1/DLGAP5/KIF20B/TPX2/CENPF	7	6-Topic Analysis	Topic k3
		CC	GO:0042470	melanosome	6/102	123/17712	7.75654e-05	0.00126875	0.000973941	RAN/HSP90AB1/PRDX1/HSPA8/HSP90AA1/PMEL	6	6-Topic Analysis	Topic k3
		CC	GO:0048770	pigment granule	6/102	123/17712	7.75654e-05	0.00126875	0.000973941	RAN/HSP90AB1/PRDX1/HSPA8/HSP90AA1/PMEL	6	6-Topic Analysis	Topic k3
		CC	GO:0005687	U4 snRNP	3/102	17/17712	0.000118903	0.00181526	0.00139346	SNRPG/SNRPB/SNRPD1	3	6-Topic Analysis	Topic k3
		CC	GO:0005697	telomerase holoenzyme complex	3/102	18/17712	0.000142088	0.00203363	0.0015611	SNRPB/PTGES3/HNRNPC	3	6-Topic Analysis	Topic k3
		CC	GO:0101031	chaperone complex	3/102	19/17712	0.000168024	0.00226339	0.00173747	HSP90AB1/HSPA8/PTGES3	3	6-Topic Analysis	Topic k3
		CC	GO:0034719	SMN-Sm protein complex	3/102	20/17712	0.00019685	0.00250437	0.00192245	SNRPG/SNRPB/SNRPD1	3	6-Topic Analysis	Topic k3
		CC	GO:0005680	anaphase-promoting complex	3/102	21/17712	0.000228699	0.00275643	0.00211595	CDC20/UBE2C/UBE2S	3	6-Topic Analysis	Topic k3
		CC	GO:0042629	mast cell granule	3/102	22/17712	0.000263704	0.00301942	0.00231782	PLA2G3/CHGA/CHGA	3	6-Topic Analysis	Topic k3
		CC	GO:0005689	U12-type spliceosomal complex	3/102	23/17712	0.000301994	0.00329318	0.00252797	SNRPG/SNRPB/SNRPD1	3	6-Topic Analysis	Topic k3
		CC	GO:0072686	mitotic spindle	5/102	105/17712	0.000351271	0.00365642	0.00280681	MAD2L1/KIF20B/TPX2/CDK1/AURKB	5	6-Topic Analysis	Topic k3
		CC	GO:0030496	midbody	6/102	175/17712	0.000525116	0.00522003	0.0040071	RAN/BIRC5/KIF20B/CENPF/CDK1/AURKB	6	6-Topic Analysis	Topic k3
		CC	GO:0051233	spindle midzone	3/102	28/17712	0.000547077	0.00522003	0.0040071	CENPV/KIF20B/AURKB	3	6-Topic Analysis	Topic k3
		CC	GO:0071007	U2-type catalytic step 2 spliceosome	3/102	31/17712	0.000741301	0.00679031	0.00521251	SNRPG/SNRPB/SNRPD1	3	6-Topic Analysis	Topic k3
		CC	GO:0046540	U4/U6 x U5 tri-snRNP complex	3/102	32/17712	0.00081458	0.00690885	0.0053035	SNRPG/SNRPB/SNRPD1	3	6-Topic Analysis	Topic k3
		CC	GO:0097526	spliceosomal tri-snRNP complex	3/102	32/17712	0.00081458	0.00690885	0.0053035	SNRPG/SNRPB/SNRPD1	3	6-Topic Analysis	Topic k3
		MF	GO:0035198	miRNA binding	8/100	36/17050	2.7832e-11	7.15282e-09	5.18554e-09	POU5F1/POU5F1/POU5F1/POU5F1/POU5F1/POU5F1/POU5F1/HNRNPA2B1	8	6-Topic Analysis	Topic k3
		MF	GO:0044389	ubiquitin-like protein ligase binding	16/100	333/17050	9.55499e-11	9.03534e-09	6.5503e-09	POU5F1/POU5F1/POU5F1/POU5F1/POU5F1/POU5F1/POU5F1/HSPD1/HSP90AB1/UBE2C/TUBA1B/CCNB1/HSPA8/TRIM28/HSP90AA1/LAPTM4B	16	6-Topic Analysis	Topic k3
		MF	GO:0061980	regulatory RNA binding	8/100	42/17050	1.05471e-10	9.03534e-09	6.5503e-09	POU5F1/POU5F1/POU5F1/POU5F1/POU5F1/POU5F1/POU5F1/HNRNPA2B1	8	6-Topic Analysis	Topic k3
		MF	GO:0031625	ubiquitin protein ligase binding	14/100	318/17050	4.83912e-09	3.10913e-07	2.25401e-07	POU5F1/POU5F1/POU5F1/POU5F1/POU5F1/POU5F1/POU5F1/HSPD1/HSP90AB1/TUBA1B/HSPA8/TRIM28/HSP90AA1/LAPTM4B	14	6-Topic Analysis	Topic k3
		MF	GO:0070182	DNA polymerase binding	4/100	15/17050	1.44698e-06	7.4375e-05	5.39192e-05	HSP90AB1/HMGB1/PTGES3/HSP90AA1	4	6-Topic Analysis	Topic k3
		MF	GO:0008301	DNA binding, bending	4/100	17/17050	2.5003e-06	0.000107096	7.76409e-05	HMGB2/TOP2A/HMGB1/TERF1	4	6-Topic Analysis	Topic k3
		MF	GO:0042826	histone deacetylase binding	7/100	109/17050	3.52907e-06	0.000124068	8.9945e-05	CDC20/HSP90AB1/TOP2A/KPNA2/DNMT3B/HSP90AA1/HNRNPD	7	6-Topic Analysis	Topic k3
		MF	GO:0003682	chromatin binding	13/100	473/17050	3.86205e-06	0.000124068	8.9945e-05	CKS2/RAN/PCLAF/TOP2A/HMGA1/DNMT3B/CENPF/HMGN1/TRIM28/HNRNPD/MSH2/CDK1/HNRNPC	13	6-Topic Analysis	Topic k3
		MF	GO:0003697	single-stranded DNA binding	6/100	93/17050	1.7665e-05	0.000504434	0.000365697	HSPD1/HMGB2/HMGB1/HNRNPA2B1/MSH2/TERF1	6	6-Topic Analysis	Topic k3
		MF	GO:0072341	modified amino acid binding	5/100	66/17050	4.22391e-05	0.00108554	0.000786981	MGST1/HMGB1/HSPA8/TYMS/GSTP1	5	6-Topic Analysis	Topic k3
		MF	GO:0042162	telomeric DNA binding	4/100	35/17050	5.07251e-05	0.00118512	0.000859172	NCL/HNRNPA2B1/HNRNPD/TERF1	4	6-Topic Analysis	Topic k3
		MF	GO:0003729	mRNA binding	7/100	174/17050	7.3664e-05	0.00157764	0.00114373	NCL/SERBP1/SRSF3/HNRNPA2B1/TYMS/C1QBP/HNRNPC	7	6-Topic Analysis	Topic k3
		MF	GO:0000400	four-way junction DNA binding	3/100	16/17050	0.000103715	0.00205037	0.00148644	HMGB2/HMGB1/MSH2	3	6-Topic Analysis	Topic k3
		MF	GO:0000217	DNA secondary structure binding	3/100	23/17050	0.000318362	0.00584421	0.00423684	HMGB2/HMGB1/MSH2	3	6-Topic Analysis	Topic k3
		MF	GO:0001227	DNA-binding transcription repressor activity, RNA polymerase II-specific	7/100	238/17050	0.000503137	0.00862041	0.00624949	POU5F1/POU5F1/POU5F1/POU5F1/POU5F1/POU5F1/POU5F1	7	6-Topic Analysis	Topic k3
	Topic k2 (brown)	BP	GO:0019886	antigen processing and presentation of exogenous peptide antigen via MHC class II	14/93	174/17073	5.67274e-13	4.1954e-10	3.53952e-10	HLA-DQA1/HLA-DQA1/HLA-DQA1/HLA-DQA1/HLA-DQA1/HLA-DQA1/HLA-DQA1/HLA-DQA1/HLA-DQA1/HLA-DQA1/HLA-DQA1/HLA-DQA1/HLA-DQA1/HLA-DQA1	14	6-Topic Analysis	Topic k2
		BP	GO:0002495	antigen processing and presentation of peptide antigen via MHC class II	14/93	176/17073	6.64078e-13	4.1954e-10	3.53952e-10	HLA-DQA1/HLA-DQA1/HLA-DQA1/HLA-DQA1/HLA-DQA1/HLA-DQA1/HLA-DQA1/HLA-DQA1/HLA-DQA1/HLA-DQA1/HLA-DQA1/HLA-DQA1/HLA-DQA1/HLA-DQA1	14	6-Topic Analysis	Topic k2
		BP	GO:0002504	antigen processing and presentation of peptide or polysaccharide antigen via MHC class II	14/93	177/17073	7.17981e-13	4.1954e-10	3.53952e-10	HLA-DQA1/HLA-DQA1/HLA-DQA1/HLA-DQA1/HLA-DQA1/HLA-DQA1/HLA-DQA1/HLA-DQA1/HLA-DQA1/HLA-DQA1/HLA-DQA1/HLA-DQA1/HLA-DQA1/HLA-DQA1	14	6-Topic Analysis	Topic k2
		BP	GO:0060333	interferon-gamma-mediated signaling pathway	14/93	189/17073	1.76669e-12	7.74253e-10	6.53212e-10	HLA-DQA1/HLA-DQA1/HLA-DQA1/HLA-DQA1/HLA-DQA1/HLA-DQA1/HLA-DQA1/HLA-DQA1/HLA-DQA1/HLA-DQA1/HLA-DQA1/HLA-DQA1/HLA-DQA1/HLA-DQA1	14	6-Topic Analysis	Topic k2
		BP	GO:0071346	cellular response to interferon-gamma	15/93	260/17073	9.94039e-12	3.4851e-09	2.94026e-09	TDGF1/HLA-DQA1/HLA-DQA1/HLA-DQA1/HLA-DQA1/HLA-DQA1/HLA-DQA1/HLA-DQA1/HLA-DQA1/HLA-DQA1/HLA-DQA1/HLA-DQA1/HLA-DQA1/HLA-DQA1/HLA-DQA1	15	6-Topic Analysis	Topic k2
		BP	GO:0034341	response to interferon-gamma	15/93	286/17073	3.85346e-11	1.12585e-08	9.49844e-09	TDGF1/HLA-DQA1/HLA-DQA1/HLA-DQA1/HLA-DQA1/HLA-DQA1/HLA-DQA1/HLA-DQA1/HLA-DQA1/HLA-DQA1/HLA-DQA1/HLA-DQA1/HLA-DQA1/HLA-DQA1/HLA-DQA1	15	6-Topic Analysis	Topic k2
		BP	GO:0050852	T cell receptor signaling pathway	14/93	245/17073	5.87283e-11	1.47073e-08	1.2408e-08	HLA-DQA1/HLA-DQA1/HLA-DQA1/HLA-DQA1/HLA-DQA1/HLA-DQA1/HLA-DQA1/HLA-DQA1/HLA-DQA1/HLA-DQA1/HLA-DQA1/HLA-DQA1/HLA-DQA1/HLA-DQA1	14	6-Topic Analysis	Topic k2
		BP	GO:0050851	antigen receptor-mediated signaling pathway	14/93	287/17073	4.73825e-10	1.03827e-07	8.75953e-08	HLA-DQA1/HLA-DQA1/HLA-DQA1/HLA-DQA1/HLA-DQA1/HLA-DQA1/HLA-DQA1/HLA-DQA1/HLA-DQA1/HLA-DQA1/HLA-DQA1/HLA-DQA1/HLA-DQA1/HLA-DQA1	14	6-Topic Analysis	Topic k2
		BP	GO:0060700	regulation of ribonuclease activity	5/93	10/17073	1.06097e-09	2.06653e-07	1.74346e-07	HSPA1A/HSPA1A/HSPA1A/HSPA1A/HSPA1A	5	6-Topic Analysis	Topic k2
		BP	GO:0010286	heat acclimation	5/93	11/17073	1.93675e-09	2.56579e-07	2.16467e-07	HSPA1A/HSPA1A/HSPA1A/HSPA1A/HSPA1A	5	6-Topic Analysis	Topic k2
		BP	GO:0070370	cellular heat acclimation	5/93	11/17073	1.93675e-09	2.56579e-07	2.16467e-07	HSPA1A/HSPA1A/HSPA1A/HSPA1A/HSPA1A	5	6-Topic Analysis	Topic k2
		BP	GO:0070426	positive regulation of nucleotide-binding oligomerization domain containing signaling pathway	5/93	11/17073	1.93675e-09	2.56579e-07	2.16467e-07	HSPA1A/HSPA1A/HSPA1A/HSPA1A/HSPA1A	5	6-Topic Analysis	Topic k2
		BP	GO:0070434	positive regulation of nucleotide-binding oligomerization domain containing 2 signaling pathway	5/93	11/17073	1.93675e-09	2.56579e-07	2.16467e-07	HSPA1A/HSPA1A/HSPA1A/HSPA1A/HSPA1A	5	6-Topic Analysis	Topic k2
		BP	GO:0032069	regulation of nuclease activity	6/93	23/17073	2.07838e-09	2.56579e-07	2.16467e-07	HSPA1A/HSPA1A/HSPA1A/HSPA1A/HSPA1A/DFFA	6	6-Topic Analysis	Topic k2
		BP	GO:0002478	antigen processing and presentation of exogenous peptide antigen	14/93	323/17073	2.19548e-09	2.56579e-07	2.16467e-07	HLA-DQA1/HLA-DQA1/HLA-DQA1/HLA-DQA1/HLA-DQA1/HLA-DQA1/HLA-DQA1/HLA-DQA1/HLA-DQA1/HLA-DQA1/HLA-DQA1/HLA-DQA1/HLA-DQA1/HLA-DQA1	14	6-Topic Analysis	Topic k2
		BP	GO:0019884	antigen processing and presentation of exogenous antigen	14/93	325/17073	2.37703e-09	2.60433e-07	2.19719e-07	HLA-DQA1/HLA-DQA1/HLA-DQA1/HLA-DQA1/HLA-DQA1/HLA-DQA1/HLA-DQA1/HLA-DQA1/HLA-DQA1/HLA-DQA1/HLA-DQA1/HLA-DQA1/HLA-DQA1/HLA-DQA1	14	6-Topic Analysis	Topic k2
		BP	GO:0032075	positive regulation of nuclease activity	5/93	12/17073	3.30589e-09	3.21957e-07	2.71624e-07	HSPA1A/HSPA1A/HSPA1A/HSPA1A/HSPA1A	5	6-Topic Analysis	Topic k2
		BP	GO:0090063	positive regulation of microtubule nucleation	5/93	12/17073	3.30589e-09	3.21957e-07	2.71624e-07	HSPA1A/HSPA1A/HSPA1A/HSPA1A/HSPA1A	5	6-Topic Analysis	Topic k2
		BP	GO:0048002	antigen processing and presentation of peptide antigen	14/93	335/17073	3.50762e-09	3.23624e-07	2.73031e-07	HLA-DQA1/HLA-DQA1/HLA-DQA1/HLA-DQA1/HLA-DQA1/HLA-DQA1/HLA-DQA1/HLA-DQA1/HLA-DQA1/HLA-DQA1/HLA-DQA1/HLA-DQA1/HLA-DQA1/HLA-DQA1	14	6-Topic Analysis	Topic k2
		BP	GO:0010968	regulation of microtubule nucleation	5/93	14/17073	8.28493e-09	6.91595e-07	5.83475e-07	HSPA1A/HSPA1A/HSPA1A/HSPA1A/HSPA1A	5	6-Topic Analysis	Topic k2
		BP	GO:0070432	regulation of nucleotide-binding oligomerization domain containing 2 signaling pathway	5/93	14/17073	8.28493e-09	6.91595e-07	5.83475e-07	HSPA1A/HSPA1A/HSPA1A/HSPA1A/HSPA1A	5	6-Topic Analysis	Topic k2
		BP	GO:1901029	negative regulation of mitochondrial outer membrane permeabilization involved in apoptotic signaling pathway	5/93	15/17073	1.2374e-08	9.46504e-07	7.98534e-07	HSPA1A/HSPA1A/HSPA1A/HSPA1A/HSPA1A	5	6-Topic Analysis	Topic k2
		BP	GO:0019882	antigen processing and presentation	14/93	370/17073	1.24185e-08	9.46504e-07	7.98534e-07	HLA-DQA1/HLA-DQA1/HLA-DQA1/HLA-DQA1/HLA-DQA1/HLA-DQA1/HLA-DQA1/HLA-DQA1/HLA-DQA1/HLA-DQA1/HLA-DQA1/HLA-DQA1/HLA-DQA1/HLA-DQA1	14	6-Topic Analysis	Topic k2
		BP	GO:0002429	immune response-activating cell surface receptor signaling pathway	15/93	448/17073	1.83088e-08	1.3373e-06	1.12824e-06	MUC3A/HLA-DQA1/HLA-DQA1/HLA-DQA1/HLA-DQA1/HLA-DQA1/HLA-DQA1/HLA-DQA1/HLA-DQA1/HLA-DQA1/HLA-DQA1/HLA-DQA1/HLA-DQA1/HLA-DQA1/HLA-DQA1	15	6-Topic Analysis	Topic k2
		BP	GO:0070424	regulation of nucleotide-binding oligomerization domain containing signaling pathway	5/93	17/17073	2.52796e-08	1.70443e-06	1.43797e-06	HSPA1A/HSPA1A/HSPA1A/HSPA1A/HSPA1A	5	6-Topic Analysis	Topic k2
		BP	GO:0097201	negative regulation of transcription from RNA polymerase II promoter in response to stress	5/93	17/17073	2.52796e-08	1.70443e-06	1.43797e-06	HSPA1A/HSPA1A/HSPA1A/HSPA1A/HSPA1A	5	6-Topic Analysis	Topic k2
		BP	GO:1903265	positive regulation of tumor necrosis factor-mediated signaling pathway	5/93	18/17073	3.48522e-08	2.26281e-06	1.90906e-06	HSPA1A/HSPA1A/HSPA1A/HSPA1A/HSPA1A	5	6-Topic Analysis	Topic k2
		BP	GO:0090084	negative regulation of inclusion body assembly	5/93	19/17073	4.70964e-08	2.94857e-06	2.48761e-06	HSPA1A/HSPA1A/HSPA1A/HSPA1A/HSPA1A	5	6-Topic Analysis	Topic k2
		BP	GO:0002768	immune response-regulating cell surface receptor signaling pathway	15/93	497/17073	7.18018e-08	4.3403e-06	3.66176e-06	MUC3A/HLA-DQA1/HLA-DQA1/HLA-DQA1/HLA-DQA1/HLA-DQA1/HLA-DQA1/HLA-DQA1/HLA-DQA1/HLA-DQA1/HLA-DQA1/HLA-DQA1/HLA-DQA1/HLA-DQA1/HLA-DQA1	15	6-Topic Analysis	Topic k2
		BP	GO:0070431	nucleotide-binding oligomerization domain containing 2 signaling pathway	5/93	21/17073	8.17127e-08	4.77475e-06	4.02829e-06	HSPA1A/HSPA1A/HSPA1A/HSPA1A/HSPA1A	5	6-Topic Analysis	Topic k2
		BP	GO:0051131	chaperone-mediated protein complex assembly	5/93	24/17073	1.6849e-07	8.95038e-06	7.55114e-06	HSPA1A/HSPA1A/HSPA1A/HSPA1A/HSPA1A	5	6-Topic Analysis	Topic k2
		BP	GO:0090083	regulation of inclusion body assembly	5/93	24/17073	1.6849e-07	8.95038e-06	7.55114e-06	HSPA1A/HSPA1A/HSPA1A/HSPA1A/HSPA1A	5	6-Topic Analysis	Topic k2
		BP	GO:1902236	negative regulation of endoplasmic reticulum stress-induced intrinsic apoptotic signaling pathway	5/93	24/17073	1.6849e-07	8.95038e-06	7.55114e-06	HSPA1A/HSPA1A/HSPA1A/HSPA1A/HSPA1A	5	6-Topic Analysis	Topic k2
		BP	GO:1901673	regulation of mitotic spindle assembly	5/93	28/17073	3.82949e-07	1.97444e-05	1.66577e-05	HSPA1A/HSPA1A/HSPA1A/HSPA1A/HSPA1A	5	6-Topic Analysis	Topic k2
		BP	GO:0042026	protein refolding	5/93	30/17073	5.50523e-07	2.75733e-05	2.32627e-05	HSPA1A/HSPA1A/HSPA1A/HSPA1A/HSPA1A	5	6-Topic Analysis	Topic k2
		BP	GO:0007020	microtubule nucleation	5/93	31/17073	6.53577e-07	3.18256e-05	2.68502e-05	HSPA1A/HSPA1A/HSPA1A/HSPA1A/HSPA1A	5	6-Topic Analysis	Topic k2
		BP	GO:0033120	positive regulation of RNA splicing	5/93	34/17073	1.05663e-06	5.00612e-05	4.2235e-05	HSPA1A/HSPA1A/HSPA1A/HSPA1A/HSPA1A	5	6-Topic Analysis	Topic k2
		BP	GO:0090169	regulation of spindle assembly	5/93	36/17073	1.41931e-06	6.37962e-05	5.38227e-05	HSPA1A/HSPA1A/HSPA1A/HSPA1A/HSPA1A	5	6-Topic Analysis	Topic k2
		BP	GO:1902235	regulation of endoplasmic reticulum stress-induced intrinsic apoptotic signaling pathway	5/93	36/17073	1.41931e-06	6.37962e-05	5.38227e-05	HSPA1A/HSPA1A/HSPA1A/HSPA1A/HSPA1A	5	6-Topic Analysis	Topic k2
		BP	GO:0031116	positive regulation of microtubule polymerization	5/93	38/17073	1.87356e-06	8.01061e-05	6.75829e-05	HSPA1A/HSPA1A/HSPA1A/HSPA1A/HSPA1A	5	6-Topic Analysis	Topic k2
		BP	GO:0045648	positive regulation of erythrocyte differentiation	5/93	38/17073	1.87356e-06	8.01061e-05	6.75829e-05	HSPA1A/HSPA1A/HSPA1A/HSPA1A/HSPA1A	5	6-Topic Analysis	Topic k2
		BP	GO:0070841	inclusion body assembly	5/93	39/17073	2.13987e-06	8.93142e-05	7.53514e-05	HSPA1A/HSPA1A/HSPA1A/HSPA1A/HSPA1A	5	6-Topic Analysis	Topic k2
		BP	GO:0035794	positive regulation of mitochondrial membrane permeability	6/93	70/17073	2.19815e-06	8.96128e-05	7.56033e-05	HSPA1A/HSPA1A/HSPA1A/HSPA1A/HSPA1A/HEBP2	6	6-Topic Analysis	Topic k2
		BP	GO:1905710	positive regulation of membrane permeability	6/93	73/17073	2.81675e-06	0.000112222	9.4678e-05	HSPA1A/HSPA1A/HSPA1A/HSPA1A/HSPA1A/HEBP2	6	6-Topic Analysis	Topic k2
		BP	GO:0031112	positive regulation of microtubule polymerization or depolymerization	5/93	42/17073	3.12114e-06	0.000121586	0.000102578	HSPA1A/HSPA1A/HSPA1A/HSPA1A/HSPA1A	5	6-Topic Analysis	Topic k2
		BP	GO:0070423	nucleotide-binding oligomerization domain containing signaling pathway	5/93	44/17073	3.95055e-06	0.00015055	0.000127014	HSPA1A/HSPA1A/HSPA1A/HSPA1A/HSPA1A	5	6-Topic Analysis	Topic k2
		BP	GO:0035872	nucleotide-binding domain, leucine rich repeat containing receptor signaling pathway	5/93	45/17073	4.42533e-06	0.000161617	0.000136351	HSPA1A/HSPA1A/HSPA1A/HSPA1A/HSPA1A	5	6-Topic Analysis	Topic k2
		BP	GO:0060236	regulation of mitotic spindle organization	5/93	45/17073	4.42533e-06	0.000161617	0.000136351	HSPA1A/HSPA1A/HSPA1A/HSPA1A/HSPA1A	5	6-Topic Analysis	Topic k2
		BP	GO:1901099	negative regulation of signal transduction in absence of ligand	5/93	46/17073	4.94373e-06	0.000173327	0.00014623	HSPA1A/HSPA1A/HSPA1A/HSPA1A/HSPA1A	5	6-Topic Analysis	Topic k2
		BP	GO:2001240	negative regulation of extrinsic apoptotic signaling pathway in absence of ligand	5/93	46/17073	4.94373e-06	0.000173327	0.00014623	HSPA1A/HSPA1A/HSPA1A/HSPA1A/HSPA1A	5	6-Topic Analysis	Topic k2
		BP	GO:0046902	regulation of mitochondrial membrane permeability	6/93	81/17073	5.18577e-06	0.000178248	0.000150382	HSPA1A/HSPA1A/HSPA1A/HSPA1A/HSPA1A/HEBP2	6	6-Topic Analysis	Topic k2
		BP	GO:0090224	regulation of spindle organization	5/93	50/17073	7.51141e-06	0.000253221	0.000213634	HSPA1A/HSPA1A/HSPA1A/HSPA1A/HSPA1A	5	6-Topic Analysis	Topic k2
		BP	GO:1903573	negative regulation of response to endoplasmic reticulum stress	5/93	53/17073	1.00435e-05	0.000332193	0.00028026	HSPA1A/HSPA1A/HSPA1A/HSPA1A/HSPA1A	5	6-Topic Analysis	Topic k2
		BP	GO:0090559	regulation of membrane permeability	6/93	92/17073	1.086e-05	0.000351267	0.000296352	HSPA1A/HSPA1A/HSPA1A/HSPA1A/HSPA1A/HEBP2	6	6-Topic Analysis	Topic k2
		BP	GO:1901028	regulation of mitochondrial outer membrane permeabilization involved in apoptotic signaling pathway	5/93	54/17073	1.10209e-05	0.000351267	0.000296352	HSPA1A/HSPA1A/HSPA1A/HSPA1A/HSPA1A	5	6-Topic Analysis	Topic k2
		BP	GO:0045646	regulation of erythrocyte differentiation	5/93	56/17073	1.31978e-05	0.00041314	0.000348552	HSPA1A/HSPA1A/HSPA1A/HSPA1A/HSPA1A	5	6-Topic Analysis	Topic k2
		BP	GO:2001239	regulation of extrinsic apoptotic signaling pathway in absence of ligand	5/93	57/17073	1.4405e-05	0.000443016	0.000373757	HSPA1A/HSPA1A/HSPA1A/HSPA1A/HSPA1A	5	6-Topic Analysis	Topic k2
		BP	GO:0045926	negative regulation of growth	9/93	268/17073	1.54069e-05	0.00046566	0.000392862	GAL/HSPA1A/HSPA1A/HSPA1A/HSPA1A/HSPA1A/EI24/MT1H/MT1G	9	6-Topic Analysis	Topic k2
		BP	GO:0031113	regulation of microtubule polymerization	5/93	58/17073	1.56965e-05	0.000466371	0.000393462	HSPA1A/HSPA1A/HSPA1A/HSPA1A/HSPA1A	5	6-Topic Analysis	Topic k2
		BP	GO:0032757	positive regulation of interleukin-8 production	5/93	61/17073	2.01189e-05	0.000587806	0.000495912	HSPA1A/HSPA1A/HSPA1A/HSPA1A/HSPA1A	5	6-Topic Analysis	Topic k2
		BP	GO:0045639	positive regulation of myeloid cell differentiation	6/93	103/17073	2.07564e-05	0.000596492	0.000503241	HSPA1A/HSPA1A/HSPA1A/HSPA1A/HSPA1A/TMEM64	6	6-Topic Analysis	Topic k2
		BP	GO:0010823	negative regulation of mitochondrion organization	5/93	62/17073	2.17901e-05	0.000616096	0.00051978	HSPA1A/HSPA1A/HSPA1A/HSPA1A/HSPA1A	5	6-Topic Analysis	Topic k2
		BP	GO:0001961	positive regulation of cytokine-mediated signaling pathway	5/93	64/17073	2.54551e-05	0.000697232	0.000588232	HSPA1A/HSPA1A/HSPA1A/HSPA1A/HSPA1A	5	6-Topic Analysis	Topic k2
		BP	GO:0097345	mitochondrial outer membrane permeabilization	5/93	64/17073	2.54551e-05	0.000697232	0.000588232	HSPA1A/HSPA1A/HSPA1A/HSPA1A/HSPA1A	5	6-Topic Analysis	Topic k2
		BP	GO:0090307	mitotic spindle assembly	5/93	65/17073	2.74585e-05	0.000740534	0.000624763	HSPA1A/HSPA1A/HSPA1A/HSPA1A/HSPA1A	5	6-Topic Analysis	Topic k2
		BP	GO:1902110	positive regulation of mitochondrial membrane permeability involved in apoptotic process	5/93	66/17073	2.95821e-05	0.000785719	0.000662884	HSPA1A/HSPA1A/HSPA1A/HSPA1A/HSPA1A	5	6-Topic Analysis	Topic k2
		BP	GO:1902686	mitochondrial outer membrane permeabilization involved in programmed cell death	5/93	68/17073	3.42104e-05	0.000895087	0.000755155	HSPA1A/HSPA1A/HSPA1A/HSPA1A/HSPA1A	5	6-Topic Analysis	Topic k2
		BP	GO:0070059	intrinsic apoptotic signaling pathway in response to endoplasmic reticulum stress	5/93	69/17073	3.67254e-05	0.000946759	0.000798749	HSPA1A/HSPA1A/HSPA1A/HSPA1A/HSPA1A	5	6-Topic Analysis	Topic k2
		BP	GO:0010803	regulation of tumor necrosis factor-mediated signaling pathway	5/93	71/17073	4.21837e-05	0.0010564	0.000891249	HSPA1A/HSPA1A/HSPA1A/HSPA1A/HSPA1A	5	6-Topic Analysis	Topic k2
		BP	GO:1902108	regulation of mitochondrial membrane permeability involved in apoptotic process	5/93	71/17073	4.21837e-05	0.0010564	0.000891249	HSPA1A/HSPA1A/HSPA1A/HSPA1A/HSPA1A	5	6-Topic Analysis	Topic k2
		BP	GO:0090101	negative regulation of transmembrane receptor protein serine/threonine kinase signaling pathway	6/93	118/17073	4.48072e-05	0.00109898	0.000927176	HSPA1A/HSPA1A/HSPA1A/HSPA1A/HSPA1A/CER1	6	6-Topic Analysis	Topic k2
		BP	GO:0060760	positive regulation of response to cytokine stimulus	5/93	72/17073	4.51379e-05	0.00109898	0.000927176	HSPA1A/HSPA1A/HSPA1A/HSPA1A/HSPA1A	5	6-Topic Analysis	Topic k2
		BP	GO:0007179	transforming growth factor beta receptor signaling pathway	7/93	180/17073	5.69007e-05	0.00135643	0.00114437	HSPA1A/HSPA1A/HSPA1A/HSPA1A/HSPA1A/LEFTY2/NODAL	7	6-Topic Analysis	Topic k2
		BP	GO:0030512	negative regulation of transforming growth factor beta receptor signaling pathway	5/93	76/17073	5.85891e-05	0.00135643	0.00114437	HSPA1A/HSPA1A/HSPA1A/HSPA1A/HSPA1A	5	6-Topic Analysis	Topic k2
		BP	GO:0032436	positive regulation of proteasomal ubiquitin-dependent protein catabolic process	5/93	76/17073	5.85891e-05	0.00135643	0.00114437	HSPA1A/HSPA1A/HSPA1A/HSPA1A/HSPA1A	5	6-Topic Analysis	Topic k2
		BP	GO:0006839	mitochondrial transport	8/93	246/17073	5.88069e-05	0.00135643	0.00114437	HSPA1A/HSPA1A/HSPA1A/HSPA1A/HSPA1A/MRS2/HEBP2/MFF	8	6-Topic Analysis	Topic k2
		BP	GO:0038034	signal transduction in absence of ligand	5/93	77/17073	6.23901e-05	0.00140218	0.00118297	HSPA1A/HSPA1A/HSPA1A/HSPA1A/HSPA1A	5	6-Topic Analysis	Topic k2
		BP	GO:0097192	extrinsic apoptotic signaling pathway in absence of ligand	5/93	77/17073	6.23901e-05	0.00140218	0.00118297	HSPA1A/HSPA1A/HSPA1A/HSPA1A/HSPA1A	5	6-Topic Analysis	Topic k2
		BP	GO:1903845	negative regulation of cellular response to transforming growth factor beta stimulus	5/93	78/17073	6.63785e-05	0.00147293	0.00124266	HSPA1A/HSPA1A/HSPA1A/HSPA1A/HSPA1A	5	6-Topic Analysis	Topic k2
		BP	GO:0030308	negative regulation of cell growth	7/93	185/17073	6.76489e-05	0.00148236	0.00125061	GAL/HSPA1A/HSPA1A/HSPA1A/HSPA1A/HSPA1A/EI24	7	6-Topic Analysis	Topic k2
		BP	GO:0008637	apoptotic mitochondrial changes	6/93	128/17073	7.06068e-05	0.00152807	0.00128918	HSPA1A/HSPA1A/HSPA1A/HSPA1A/HSPA1A/MFF	6	6-Topic Analysis	Topic k2
		BP	GO:0002753	cytoplasmic pattern recognition receptor signaling pathway	5/93	80/17073	7.49434e-05	0.00158284	0.00133539	HSPA1A/HSPA1A/HSPA1A/HSPA1A/HSPA1A	5	6-Topic Analysis	Topic k2
		BP	GO:0046785	microtubule polymerization	5/93	80/17073	7.49434e-05	0.00158284	0.00133539	HSPA1A/HSPA1A/HSPA1A/HSPA1A/HSPA1A	5	6-Topic Analysis	Topic k2
		BP	GO:0007006	mitochondrial membrane organization	6/93	130/17073	7.69611e-05	0.0016061	0.00135502	HSPA1A/HSPA1A/HSPA1A/HSPA1A/HSPA1A/HEBP2	6	6-Topic Analysis	Topic k2
		BP	GO:0031110	regulation of microtubule polymerization or depolymerization	5/93	82/17073	8.43354e-05	0.00171907	0.00145032	HSPA1A/HSPA1A/HSPA1A/HSPA1A/HSPA1A	5	6-Topic Analysis	Topic k2
		BP	GO:0032677	regulation of interleukin-8 production	5/93	82/17073	8.43354e-05	0.00171907	0.00145032	HSPA1A/HSPA1A/HSPA1A/HSPA1A/HSPA1A	5	6-Topic Analysis	Topic k2
		BP	GO:0032273	positive regulation of protein polymerization	6/93	133/17073	8.73397e-05	0.00175984	0.00148472	HSPA1A/HSPA1A/HSPA1A/HSPA1A/HSPA1A/CCL26	6	6-Topic Analysis	Topic k2
		BP	GO:0031397	negative regulation of protein ubiquitination	5/93	84/17073	9.46081e-05	0.00186836	0.00157628	HSPA1A/HSPA1A/HSPA1A/HSPA1A/HSPA1A	5	6-Topic Analysis	Topic k2
		BP	GO:0030218	erythrocyte differentiation	6/93	135/17073	9.4857e-05	0.00186836	0.00157628	HSPA1A/HSPA1A/HSPA1A/HSPA1A/HSPA1A/MFHAS1	6	6-Topic Analysis	Topic k2
		BP	GO:0090287	regulation of cellular response to growth factor stimulus	8/93	264/17073	9.62965e-05	0.00187564	0.00158242	HSPA1A/HSPA1A/HSPA1A/HSPA1A/HSPA1A/CER1/FGF2/FGFBP3	8	6-Topic Analysis	Topic k2
		BP	GO:1902905	positive regulation of supramolecular fiber organization	7/93	202/17073	0.000117297	0.00225958	0.00190634	HSPA1A/HSPA1A/HSPA1A/HSPA1A/HSPA1A/TAC1/CCL26	7	6-Topic Analysis	Topic k2
		BP	GO:0034101	erythrocyte homeostasis	6/93	144/17073	0.00013531	0.00255052	0.00215179	HSPA1A/HSPA1A/HSPA1A/HSPA1A/HSPA1A/MFHAS1	6	6-Topic Analysis	Topic k2
		BP	GO:0090288	negative regulation of cellular response to growth factor stimulus	6/93	144/17073	0.00013531	0.00255052	0.00215179	HSPA1A/HSPA1A/HSPA1A/HSPA1A/HSPA1A/CER1	6	6-Topic Analysis	Topic k2
		BP	GO:2000060	positive regulation of ubiquitin-dependent protein catabolic process	5/93	91/17073	0.00013831	0.00257933	0.00217609	HSPA1A/HSPA1A/HSPA1A/HSPA1A/HSPA1A	5	6-Topic Analysis	Topic k2
		BP	GO:1903321	negative regulation of protein modification by small protein conjugation or removal	5/93	92/17073	0.000145634	0.00268734	0.00226722	HSPA1A/HSPA1A/HSPA1A/HSPA1A/HSPA1A	5	6-Topic Analysis	Topic k2
		BP	GO:0032637	interleukin-8 production	5/93	93/17073	0.000153252	0.00279845	0.00236096	HSPA1A/HSPA1A/HSPA1A/HSPA1A/HSPA1A	5	6-Topic Analysis	Topic k2
		BP	GO:1900034	regulation of cellular response to heat	5/93	97/17073	0.000186816	0.00330796	0.00279081	HSPA1A/HSPA1A/HSPA1A/HSPA1A/HSPA1A	5	6-Topic Analysis	Topic k2
		BP	GO:1905897	regulation of response to endoplasmic reticulum stress	5/93	97/17073	0.000186816	0.00330796	0.00279081	HSPA1A/HSPA1A/HSPA1A/HSPA1A/HSPA1A	5	6-Topic Analysis	Topic k2
		BP	GO:2001243	negative regulation of intrinsic apoptotic signaling pathway	5/93	97/17073	0.000186816	0.00330796	0.00279081	HSPA1A/HSPA1A/HSPA1A/HSPA1A/HSPA1A	5	6-Topic Analysis	Topic k2
		BP	GO:0090092	regulation of transmembrane receptor protein serine/threonine kinase signaling pathway	7/93	219/17073	0.000193223	0.00338721	0.00285767	HSPA1A/HSPA1A/HSPA1A/HSPA1A/HSPA1A/CER1/NODAL	7	6-Topic Analysis	Topic k2
		BP	GO:0006979	response to oxidative stress	10/93	463/17073	0.000211092	0.0036638	0.00309102	HSPA1A/HSPA1A/HSPA1A/HSPA1A/HSPA1A/TXNRD2/NUDT15/IDH1/UCP2/DHCR24	10	6-Topic Analysis	Topic k2
		BP	GO:0051495	positive regulation of cytoskeleton organization	7/93	225/17073	0.000227987	0.00391825	0.0033057	HSPA1A/HSPA1A/HSPA1A/HSPA1A/HSPA1A/TAC1/CCL26	7	6-Topic Analysis	Topic k2
		BP	GO:0071560	cellular response to transforming growth factor beta stimulus	7/93	228/17073	0.00024717	0.00417026	0.00351831	HSPA1A/HSPA1A/HSPA1A/HSPA1A/HSPA1A/LEFTY2/NODAL	7	6-Topic Analysis	Topic k2
		BP	GO:0030522	intracellular receptor signaling pathway	8/93	303/17073	0.000247409	0.00417026	0.00351831	HSPA1A/HSPA1A/HSPA1A/HSPA1A/HSPA1A/CRABP2/FABP5/NODAL	8	6-Topic Analysis	Topic k2
		BP	GO:0007041	lysosomal transport	5/93	105/17073	0.000270503	0.0045161	0.00381009	HSPA1A/HSPA1A/HSPA1A/HSPA1A/HSPA1A	5	6-Topic Analysis	Topic k2
		BP	GO:0071559	response to transforming growth factor beta	7/93	234/17073	0.000289442	0.00478671	0.00403839	HSPA1A/HSPA1A/HSPA1A/HSPA1A/HSPA1A/LEFTY2/NODAL	7	6-Topic Analysis	Topic k2
		BP	GO:1901800	positive regulation of proteasomal protein catabolic process	5/93	107/17073	0.000295277	0.00483758	0.0040813	HSPA1A/HSPA1A/HSPA1A/HSPA1A/HSPA1A	5	6-Topic Analysis	Topic k2
		BP	GO:0002262	myeloid cell homeostasis	6/93	167/17073	0.000302278	0.00490643	0.00413939	HSPA1A/HSPA1A/HSPA1A/HSPA1A/HSPA1A/MFHAS1	6	6-Topic Analysis	Topic k2
		BP	GO:0031109	microtubule polymerization or depolymerization	5/93	110/17073	0.000335621	0.00539765	0.00455382	HSPA1A/HSPA1A/HSPA1A/HSPA1A/HSPA1A	5	6-Topic Analysis	Topic k2
		BP	GO:0007052	mitotic spindle organization	5/93	111/17073	0.000349955	0.00547742	0.00462112	HSPA1A/HSPA1A/HSPA1A/HSPA1A/HSPA1A	5	6-Topic Analysis	Topic k2
		BP	GO:0051225	spindle assembly	5/93	111/17073	0.000349955	0.00547742	0.00462112	HSPA1A/HSPA1A/HSPA1A/HSPA1A/HSPA1A	5	6-Topic Analysis	Topic k2
		BP	GO:2001237	negative regulation of extrinsic apoptotic signaling pathway	5/93	111/17073	0.000349955	0.00547742	0.00462112	HSPA1A/HSPA1A/HSPA1A/HSPA1A/HSPA1A	5	6-Topic Analysis	Topic k2
		BP	GO:0017015	regulation of transforming growth factor beta receptor signaling pathway	5/93	112/17073	0.000364748	0.00565843	0.00477383	HSPA1A/HSPA1A/HSPA1A/HSPA1A/HSPA1A	5	6-Topic Analysis	Topic k2
[truncated: 9,943 more rows]
