# Supplementary material for: Evolutionary insights into primate skeletal gene regulation using a comparative cell culture model
Source: PLoS Genet. 2022 Mar 9;18(3):e1010073. doi: 10.1371/journal.pgen.1010073 (PMC8936463; doi:10.1371/journal.pgen.1010073)
Supplement: S15 Table — References are provided in a separate tab. (XLSX) [file pgen.1010073.s016.xlsx]

## Sheet: S15 Table
Reference Source	Gene Set Description	Genes Tested	DE Genes Reported	FDR Threshold Used	DE Genes Unique to Cell/Tissue Type	Genes Usd in Enrichement Test
Genes previously identified as differentially expressed between humans and chimpanzee
Blake et al., 2018 [1] (Supplementary Table S5A-D)	DE genes in human and chimpanzee iPSC-derived endoderm day 0	10304	3267	< 1%	450	450
	DE genes in human and chimpanzee iPSC-derived endoderm day 1	10304	3239	< 1%	285	285
	DE genes in human and chimpanzee iPSC-derived endoderm day 2	10304	3477	< 1%	327	327
	DE genes in human and chimpanzee iPSC-derived endoderm day 3	10304	3820	< 1%	865	865
Blake et al., 2020 [2] (Supplemental Table S4)	DE genes in human and chimpanzee heart tissue	12184	2195	< 1%	1425	1425
	DE genes in human and chimpanzee kidney tissue	12184	799	< 1%	199	199
	DE genes in human and chimpanzee liver tissue	12184	1364	< 1%	594	594
	DE genes in human and chimpanzee lung tissue	12184	805	< 1%	236	236
Gokhman et al., 2021 [3] (Supplementary Table 5)	DE genes in parental iPSC lines	---	7655	---	6068	6068
	DE genes in hybrid iPSC lines	---	6009	---	3745	3745
	DE genes in parental CNCC lines	---	2223	---	636	636
	DE genes in hybrid CNCC lines	---	3612	---	1348	1348
Gokhman et al., 2020 [4] (Supplementary Data 2)	Genes with DMRs that differentiate anatomically modern humans and chimpanzees	---	---	---	---	614
General skeleton-related and skeletal phenotype-related genes
Hsu et al., 2019 [5] (Table 1)	Hip geometry GWAS loci	---	---	---	---	10
Styrkarsdottir et al., 2019 [6] (Table 1)	Bone area GWAS loci	---	---	---	---	21
Yengo et al., 2018 [7]	Height GWAS loci	---	---	---	---	1500
Genes associated with the skeletal diseases osteoarthritis and osteoporosis
Steinberg et al., 2020 [8] (Supplementary Table 2)	Genes with cross-omics evidence for involvement in OA progression	---	---	---	---	409
Morris et al., 2019 [9] (Supplemental Table 2)	OP GWAS loci	---	---	---	---	863

## Sheet: References
References
1	Blake LE, Thomas SM, Blischak JD, Hsiao CJ, Chavarria C, Myrthil M, et al. A comparative study of endoderm differentiation in humans and chimpanzees. Genome Biology. 2018;19: 162. doi:10.1186/s13059-018-1490-5
2	Blake LE, Roux J, Hernando-Herraez I, Banovich NE, Perez RG, Hsiao CJ, et al. A comparison of gene expression and DNA methylation patterns across tissues and species. Genome Res. 2020;30: 250–262. doi:10.1101/gr.254904.119
3	Gokhman D, Agoglia RM, Kinnebrew M, Gordon W, Sun D, Bajpai VK, et al. Human–chimpanzee fused cells reveal cis -regulatory divergence underlying skeletal evolution. Nature Genetics. 2021; 1–10. doi:10.1038/s41588-021-00804-3
4	Gokhman D, Nissim-Rafinia M, Agranat-Tamir L, Housman G, García-Pérez R, Lizano E, et al. Differential DNA methylation of vocal and facial anatomy genes in modern humans. Nature Communications. 2020;11: 1–21. doi:10.1038/s41467-020-15020-6
5	Hsu Y-H, Estrada K, Evangelou E, Ackert‐Bicknell C, Akesson K, Beck T, et al. Meta-Analysis of Genomewide Association Studies Reveals Genetic Variants for Hip Bone Geometry. Journal of Bone and Mineral Research. 2019;34: e3698. doi:10.1002/jbmr.3698
6	Styrkarsdottir U, Stefansson OA, Gunnarsdottir K, Thorleifsson G, Lund SH, Stefansdottir L, et al. GWAS of bone size yields twelve loci that also affect height, BMD, osteoarthritis or fractures. Nature Communications. 2019;10: 2054. doi:10.1038/s41467-019-09860-0
7	Yengo L, Sidorenko J, Kemper KE, Zheng Z, Wood AR, Weedon MN, et al. Meta-analysis of genome-wide association studies for height and body mass index in ∼700000 individuals of European ancestry. Hum Mol Genet. 2018;27: 3641–3649. doi:10.1093/hmg/ddy271
8	Steinberg J, Southam L, Butterfield NC, Roumeliotis TI, Fontalis A, Clark MJ, et al. Decoding the genomic basis of osteoarthritis. bioRxiv. 2020; 835850. doi:10.1101/835850
9	Morris JA, Kemp JP, Youlten SE, Laurent L, Logan JG, Chai RC, et al. An atlas of genetic influences on osteoporosis in humans and mice. Nat Genet. 2019;51: 258–266. doi:10.1038/s41588-018-0302-x
