# Supplementary material for: Evolutionary insights into primate skeletal gene regulation using a comparative cell culture model
Source: PLoS Genet. 2022 Mar 9;18(3):e1010073. doi: 10.1371/journal.pgen.1010073 (PMC8936463; doi:10.1371/journal.pgen.1010073)
Supplement: S16 Table — (XLSX) [file pgen.1010073.s017.xlsx]

## Sheet: S16 Table
Classification	DE Gene Set	Ontology	ID	Description	GeneRatio	BgRatio	pvalue	p.adjust	qvalue	geneID	Count
Stages of Differentiation	Shared in All	CC	GO:1990111	spermatoproteasome complex	17/3637	18/11439	4.26314e-08	2.72415e-05	2.71495e-05	PSMB8/PSMB8/PSMB8/PSMB8/PSMB8/PSMB8/PSMB8/PSMB8/PSMB10/PSMB9/PSMB9/PSMB9/PSMB9/PSMB9/PSMB9/PSMB9/PSMB9	17
		CC	GO:0019774	proteasome core complex, beta-subunit complex	19/3637	26/11439	1.83879e-05	0.00587494	0.0058551	PSMB7/PSMB4/PSMB8/PSMB8/PSMB8/PSMB8/PSMB8/PSMB8/PSMB8/PSMB8/PSMB10/PSMB9/PSMB9/PSMB9/PSMB9/PSMB9/PSMB9/PSMB9/PSMB9	19
	Shared in Time 0 & Time 1	BP	GO:0018027	peptidyl-lysine dimethylation	7/328	21/11122	1.48218e-06	0.00374885	0.00370747	EHMT2/EHMT2/EHMT2/EHMT2/EHMT2/EHMT2/EHMT2	7
		BP	GO:0070734	histone H3-K27 methylation	7/328	22/11122	2.11919e-06	0.00374885	0.00370747	EHMT2/EHMT2/EHMT2/EHMT2/EHMT2/EHMT2/EHMT2	7
		CC	GO:0002199	zona pellucida receptor complex	5/330	10/11439	4.33711e-06	0.00166545	0.00162528	HSPA1L/HSPA1L/HSPA1L/HSPA1L/HSPA1L	5
		MF	GO:0046976	histone methyltransferase activity (H3-K27 specific)	7/329	11/11263	5.08389e-09	2.51653e-06	2.42421e-06	EHMT2/EHMT2/EHMT2/EHMT2/EHMT2/EHMT2/EHMT2	7
		MF	GO:0046974	histone methyltransferase activity (H3-K9 specific)	7/329	14/11263	4.9007e-08	1.21292e-05	1.16843e-05	EHMT2/EHMT2/EHMT2/EHMT2/EHMT2/EHMT2/EHMT2	7
		MF	GO:0070742	C2H2 zinc finger domain binding	7/329	18/11263	4.10729e-07	6.77703e-05	6.52844e-05	EHMT2/EHMT2/EHMT2/EHMT2/EHMT2/EHMT2/EHMT2	7
		MF	GO:1990841	promoter-specific chromatin binding	8/329	45/11263	4.08393e-05	0.00505386	0.00486847	EGR1/EHMT2/EHMT2/EHMT2/EHMT2/EHMT2/EHMT2/EHMT2	8
		MF	GO:0008276	protein methyltransferase activity	10/329	79/11263	9.49922e-05	0.00940423	0.00905926	ATPSCKMT/PRMT6/EHMT2/EHMT2/EHMT2/EHMT2/EHMT2/EHMT2/EHMT2/LCMT1	10
	Shared in Time 1 & Time 2	BP	GO:0009313	oligosaccharide catabolic process	9/307	16/11122	7.99462e-11	2.5271e-07	2.50274e-07	MAN2C1/NEU1/NEU1/NEU1/NEU1/NEU1/NEU1/NEU1/NEU1	9
		BP	GO:0006388	tRNA splicing, via endonucleolytic cleavage and ligation	10/307	25/11122	5.02659e-10	7.94453e-07	7.86794e-07	TSEN34/TSEN34/TSEN34/TSEN34/TSEN34/TSEN34/TSEN34/TSEN34/TSEN34/TSEN34	10
		BP	GO:0000394	RNA splicing, via endonucleolytic cleavage and ligation	10/307	26/11122	7.97013e-10	8.39786e-07	8.3169e-07	TSEN34/TSEN34/TSEN34/TSEN34/TSEN34/TSEN34/TSEN34/TSEN34/TSEN34/TSEN34	10
		BP	GO:0090502	RNA phosphodiester bond hydrolysis, endonucleolytic	12/307	58/11122	4.51687e-08	3.56946e-05	3.53505e-05	RCL1/ZC3H12A/TSEN34/TSEN34/TSEN34/TSEN34/TSEN34/TSEN34/TSEN34/TSEN34/TSEN34/TSEN34	12
		BP	GO:0009311	oligosaccharide metabolic process	9/307	34/11122	2.36418e-07	0.000149464	0.000148023	MAN2C1/NEU1/NEU1/NEU1/NEU1/NEU1/NEU1/NEU1/NEU1	9
		BP	GO:0061635	regulation of protein complex stability	5/307	13/11122	1.66395e-05	0.00876625	0.00868174	TAPBP/TAPBP/TAPBP/TAPBP/TAPBP	5
		CC	GO:0000214	tRNA-intron endonuclease complex	10/318	11/11439	2.5742e-15	9.91066e-13	9.3484e-13	TSEN34/TSEN34/TSEN34/TSEN34/TSEN34/TSEN34/TSEN34/TSEN34/TSEN34/TSEN34	10
		CC	GO:1902555	endoribonuclease complex	10/318	30/11439	4.39163e-09	5.63592e-07	5.31618e-07	TSEN34/TSEN34/TSEN34/TSEN34/TSEN34/TSEN34/TSEN34/TSEN34/TSEN34/TSEN34	10
		CC	GO:1905348	endonuclease complex	10/318	30/11439	4.39163e-09	5.63592e-07	5.31618e-07	TSEN34/TSEN34/TSEN34/TSEN34/TSEN34/TSEN34/TSEN34/TSEN34/TSEN34/TSEN34	10
		CC	GO:0035580	specific granule lumen	9/318	50/11439	8.12936e-06	0.000782451	0.000738061	DNASE1L1/NEU1/NEU1/NEU1/NEU1/NEU1/NEU1/NEU1/NEU1	9
		CC	GO:0043202	lysosomal lumen	11/318	82/11439	1.55239e-05	0.00119534	0.00112753	DCN/TPP1/GUSB/NEU1/NEU1/NEU1/NEU1/NEU1/NEU1/NEU1/NEU1	11
		MF	GO:0003724	RNA helicase activity	9/305	48/11263	4.60933e-06	0.00196819	0.00180492	IGHMBP2/DHX16/DHX16/DHX16/DHX16/DHX16/DHX16/DHX16/DHX16	9
		MF	GO:0046979	TAP2 binding	5/305	13/11263	1.51712e-05	0.00323906	0.00297037	TAPBP/TAPBP/TAPBP/TAPBP/TAPBP	5
	Unique to Time 0	BP	GO:0038065	collagen-activated signaling pathway	20/2705	22/11122	6.80501e-11	3.56583e-07	3.40466e-07	DDR2/ITGA2/OSCAR/OSCAR/OSCAR/OSCAR/OSCAR/OSCAR/OSCAR/OSCAR/OSCAR/OSCAR/COL4A1/DDR1/DDR1/DDR1/DDR1/DDR1/DDR1/DDR1	20
		BP	GO:0002476	antigen processing and presentation of endogenous peptide antigen via MHC class Ib	15/2705	15/11122	5.98383e-10	1.56776e-06	1.4969e-06	TAP2/TAP2/TAP2/TAP2/TAP2/TAP2/TAP2/TAP2/HLA-E/HLA-E/HLA-E/HLA-E/HLA-E/HLA-E/HLA-E	15
		BP	GO:1902187	negative regulation of viral release from host cell	21/2705	27/11122	7.39161e-09	1.29107e-05	1.23271e-05	CHMP3/TRIM28/TRIM21/TRIM5/PML/TRIM8/TRIM27/TRIM27/TRIM27/TRIM27/TRIM27/TRIM27/TRIM27/TRIM26/TRIM26/TRIM26/TRIM26/TRIM26/TRIM26/TRIM26/TRIM26	21
		BP	GO:0002428	antigen processing and presentation of peptide antigen via MHC class Ib	15/2705	17/11122	4.86356e-08	6.37126e-05	6.08329e-05	TAP2/TAP2/TAP2/TAP2/TAP2/TAP2/TAP2/TAP2/HLA-E/HLA-E/HLA-E/HLA-E/HLA-E/HLA-E/HLA-E	15
		BP	GO:0010667	negative regulation of cardiac muscle cell apoptotic process	21/2705	29/11122	6.35592e-08	6.661e-05	6.35993e-05	HSPB6/JAK2/AMBRA1/NFE2L2/MYOCD/SFRP2/HAND2/HSF1/HSF1/PPP1R10/PPP1R10/PPP1R10/PPP1R10/PPP1R10/PPP1R10/PPP1R10/RGL2/RGL2/RGL2/RGL2/RGL2	21
		BP	GO:0010664	negative regulation of striated muscle cell apoptotic process	21/2705	31/11122	3.89788e-07	0.000340415	0.000325029	HSPB6/JAK2/AMBRA1/NFE2L2/MYOCD/SFRP2/HAND2/HSF1/HSF1/PPP1R10/PPP1R10/PPP1R10/PPP1R10/PPP1R10/PPP1R10/PPP1R10/RGL2/RGL2/RGL2/RGL2/RGL2	21
		BP	GO:0002475	antigen processing and presentation via MHC class Ib	15/2705	20/11122	2.56791e-06	0.00192227	0.00183538	TAP2/TAP2/TAP2/TAP2/TAP2/TAP2/TAP2/TAP2/HLA-E/HLA-E/HLA-E/HLA-E/HLA-E/HLA-E/HLA-E	15
		BP	GO:0010665	regulation of cardiac muscle cell apoptotic process	22/2705	37/11122	5.36594e-06	0.00351469	0.00335583	HSPB6/JAK2/AMBRA1/NFE2L2/MYOCD/TP53/SFRP2/HAND2/HSF1/HSF1/PPP1R10/PPP1R10/PPP1R10/PPP1R10/PPP1R10/PPP1R10/PPP1R10/RGL2/RGL2/RGL2/RGL2/RGL2	22
		BP	GO:0050710	negative regulation of cytokine secretion	25/2705	45/11122	6.75235e-06	0.00364634	0.00348153	ARG2/EZR/IL27RA/ANXA1/LRRC32/PML/ANGPT1/PTGER4/ANXA4/PPP1R11/PPP1R11/PPP1R11/PPP1R11/PPP1R11/PPP1R11/PPP1R11/PPP1R11/TRIM27/TRIM27/TRIM27/TRIM27/TRIM27/TRIM27/TRIM27/LGR4	25
		BP	GO:0010715	regulation of extracellular matrix disassembly	15/2705	21/11122	6.95867e-06	0.00364634	0.00348153	CLASP1/CST3/ETS1/CARMIL2/PDPN/DDR2/CLASP2/MELTF/DDR1/DDR1/DDR1/DDR1/DDR1/DDR1/DDR1	15
		BP	GO:0010662	regulation of striated muscle cell apoptotic process	22/2705	38/11122	9.82374e-06	0.00467967	0.00446816	HSPB6/JAK2/AMBRA1/NFE2L2/MYOCD/TP53/SFRP2/HAND2/HSF1/HSF1/PPP1R10/PPP1R10/PPP1R10/PPP1R10/PPP1R10/PPP1R10/PPP1R10/RGL2/RGL2/RGL2/RGL2/RGL2	22
		BP	GO:1902186	regulation of viral release from host cell	23/2705	41/11122	1.26882e-05	0.00547231	0.00522497	CHMP3/CHMP2A/TRIM28/TRIM21/TRIM5/PML/DDB1/TRIM8/TRIM27/TRIM27/TRIM27/TRIM27/TRIM27/TRIM27/TRIM27/TRIM26/TRIM26/TRIM26/TRIM26/TRIM26/TRIM26/TRIM26/TRIM26	23
		BP	GO:0006379	mRNA cleavage	16/2705	24/11122	1.35763e-05	0.00547231	0.00522497	ZNRD1/ZNRD1/ZNRD1/ZNRD1/ZNRD1/ZNRD1/ZNRD1/ZNRD1/CPSF1/CPSF1/POLR2I/CPSF6/CPSF3/CPSF7/CSTF3/ERN1	16
		BP	GO:0010659	cardiac muscle cell apoptotic process	22/2705	39/11122	1.73762e-05	0.00650367	0.00620972	HSPB6/JAK2/AMBRA1/NFE2L2/MYOCD/TP53/SFRP2/HAND2/HSF1/HSF1/PPP1R10/PPP1R10/PPP1R10/PPP1R10/PPP1R10/PPP1R10/PPP1R10/RGL2/RGL2/RGL2/RGL2/RGL2	22
		BP	GO:0038063	collagen-activated tyrosine kinase receptor signaling pathway	294265	10/11122	2.30408e-05	0.00678764	0.00648084	DDR2/COL4A1/DDR1/DDR1/DDR1/DDR1/DDR1/DDR1/DDR1	9
		BP	GO:0019076	viral release from host cell	24/2705	45/11122	2.5907e-05	0.00678764	0.00648084	CHMP3/CHMP2A/TRIM28/TRIM21/TRIM5/PML/DDB1/TRIM8/PPIA/TRIM27/TRIM27/TRIM27/TRIM27/TRIM27/TRIM27/TRIM27/TRIM26/TRIM26/TRIM26/TRIM26/TRIM26/TRIM26/TRIM26/TRIM26	24
		BP	GO:0035890	exit from host	24/2705	45/11122	2.5907e-05	0.00678764	0.00648084	CHMP3/CHMP2A/TRIM28/TRIM21/TRIM5/PML/DDB1/TRIM8/PPIA/TRIM27/TRIM27/TRIM27/TRIM27/TRIM27/TRIM27/TRIM27/TRIM26/TRIM26/TRIM26/TRIM26/TRIM26/TRIM26/TRIM26/TRIM26	24
		BP	GO:0035891	exit from host cell	24/2705	45/11122	2.5907e-05	0.00678764	0.00648084	CHMP3/CHMP2A/TRIM28/TRIM21/TRIM5/PML/DDB1/TRIM8/PPIA/TRIM27/TRIM27/TRIM27/TRIM27/TRIM27/TRIM27/TRIM27/TRIM26/TRIM26/TRIM26/TRIM26/TRIM26/TRIM26/TRIM26/TRIM26	24
		BP	GO:0052126	movement in host environment	24/2705	45/11122	2.5907e-05	0.00678764	0.00648084	CHMP3/CHMP2A/TRIM28/TRIM21/TRIM5/PML/DDB1/TRIM8/PPIA/TRIM27/TRIM27/TRIM27/TRIM27/TRIM27/TRIM27/TRIM27/TRIM26/TRIM26/TRIM26/TRIM26/TRIM26/TRIM26/TRIM26/TRIM26	24
		BP	GO:0052192	movement in environment of other organism involved in symbiotic interaction	24/2705	45/11122	2.5907e-05	0.00678764	0.00648084	CHMP3/CHMP2A/TRIM28/TRIM21/TRIM5/PML/DDB1/TRIM8/PPIA/TRIM27/TRIM27/TRIM27/TRIM27/TRIM27/TRIM27/TRIM27/TRIM26/TRIM26/TRIM26/TRIM26/TRIM26/TRIM26/TRIM26/TRIM26	24
		BP	GO:0010656	negative regulation of muscle cell apoptotic process	22/2705	40/11122	2.97786e-05	0.00709272	0.00677213	HSPB6/JAK2/AMBRA1/NFE2L2/MYOCD/SFRP2/HAND2/DIPK2A/HSF1/HSF1/PPP1R10/PPP1R10/PPP1R10/PPP1R10/PPP1R10/PPP1R10/PPP1R10/RGL2/RGL2/RGL2/RGL2/RGL2	22
		BP	GO:0010658	striated muscle cell apoptotic process	22/2705	40/11122	2.97786e-05	0.00709272	0.00677213	HSPB6/JAK2/AMBRA1/NFE2L2/MYOCD/TP53/SFRP2/HAND2/HSF1/HSF1/PPP1R10/PPP1R10/PPP1R10/PPP1R10/PPP1R10/PPP1R10/PPP1R10/RGL2/RGL2/RGL2/RGL2/RGL2	22
		MF	GO:0038064	collagen receptor activity	19/2757	20/11263	3.5747e-11	3.02777e-08	2.95383e-08	DDR2/ITGA2/OSCAR/OSCAR/OSCAR/OSCAR/OSCAR/OSCAR/OSCAR/OSCAR/OSCAR/OSCAR/DDR1/DDR1/DDR1/DDR1/DDR1/DDR1/DDR1	19
	Unique to Time 1	BP	GO:0007214	gamma-aminobutyric acid signaling pathway	7/160	12/11122	8.33698e-11	2.04006e-07	2.04006e-07	GABBR1/GABBR1/GABBR1/GABBR1/GABBR1/GABBR1/GABBR1	7
		BP	GO:0007188	adenylate cyclase-modulating G protein-coupled receptor signaling pathway	9/160	66/11122	3.86847e-07	0.000473308	0.000473308	ATP2B4/ARRDC3/GABBR1/GABBR1/GABBR1/GABBR1/GABBR1/GABBR1/GABBR1	9
		BP	GO:0007187	G protein-coupled receptor signaling pathway, coupled to cyclic nucleotide second messenger	9/160	70/11122	6.47141e-07	0.000490009	0.000490009	ATP2B4/ARRDC3/GABBR1/GABBR1/GABBR1/GABBR1/GABBR1/GABBR1/GABBR1	9
		BP	GO:0007193	adenylate cyclase-inhibiting G protein-coupled receptor signaling pathway	7/160	37/11122	8.00996e-07	0.000490009	0.000490009	GABBR1/GABBR1/GABBR1/GABBR1/GABBR1/GABBR1/GABBR1	7
		CC	GO:0098982	GABA-ergic synapse	7/159	40/11439	1.11385e-06	0.000214542	0.000207621	GABBR1/GABBR1/GABBR1/GABBR1/GABBR1/GABBR1/GABBR1	7
		CC	GO:0098802	plasma membrane receptor complex	9/159	79/11439	1.38414e-06	0.000214542	0.000207621	BMPR1A/ITGA7/GABBR1/GABBR1/GABBR1/GABBR1/GABBR1/GABBR1/GABBR1	9
		CC	GO:0042734	presynaptic membrane	8/159	82/11439	1.74132e-05	0.00179936	0.00174132	ATP2B4/GABBR1/GABBR1/GABBR1/GABBR1/GABBR1/GABBR1/GABBR1	8
		CC	GO:0098685	Schaffer collateral - CA1 synapse	7/159	65/11439	3.10927e-05	0.00240968	0.00233195	GABBR1/GABBR1/GABBR1/GABBR1/GABBR1/GABBR1/GABBR1	7
		CC	GO:0045211	postsynaptic membrane	10/159	167/11439	0.000110536	0.00684749	0.0066266	NCS1/CPEB3/RGS9/GABBR1/GABBR1/GABBR1/GABBR1/GABBR1/GABBR1/GABBR1	10
		CC	GO:0098793	presynapse	13/159	278/11439	0.000132532	0.00684749	0.0066266	ATP2B4/VPS35/NCS1/GIT1/MME/GABBR1/GABBR1/GABBR1/GABBR1/GABBR1/GABBR1/GABBR1/VDAC1	13
		MF	GO:0098960	postsynaptic neurotransmitter receptor activity	7/157	13/11263	1.43081e-10	2.48246e-08	2.40979e-08	GABBR1/GABBR1/GABBR1/GABBR1/GABBR1/GABBR1/GABBR1	7
		MF	GO:0099529	neurotransmitter receptor activity involved in regulation of postsynaptic membrane potential	7/157	13/11263	1.43081e-10	2.48246e-08	2.40979e-08	GABBR1/GABBR1/GABBR1/GABBR1/GABBR1/GABBR1/GABBR1	7
		MF	GO:0030594	neurotransmitter receptor activity	7/157	24/11263	2.53693e-08	2.93438e-06	2.84848e-06	GABBR1/GABBR1/GABBR1/GABBR1/GABBR1/GABBR1/GABBR1	7
		MF	GO:0004930	G protein-coupled receptor activity	8/157	92/11263	4.11877e-05	0.00357304	0.00346844	INPP5K/GABBR1/GABBR1/GABBR1/GABBR1/GABBR1/GABBR1/GABBR1	8
	Unique to Time 2	---	---	---	---	---	---	---	---	---	---
General Unsupervised Clusters (res=0.05)	Shared in iPSC.c1, MSC.c1, and Osteogenic.c1	BP	GO:0002429	immune response-activating cell surface receptor signaling pathway	84/2228	217/10387	3.96752e-09	1.74405e-05	1.65093e-05	CREBBP/PSMB1/PSMB1/CYFIP2/CBFB/EIF2B3/CDC42/ICAM3/PSEN1/BAX/SPG21/PSME1/PSME1/PSMD5/ABL1/PSMD8/PSMC1/PSMD7/LIMK1/NFKB1/CD81/PSMD9/ARPC3/PDE4D/FOXP1/ACTR3/STK11/ELF1/PIK3CA/BTN2A2/PSMF1/RBCK1/ARPC1B/THEMIS2/RFTN1/LGALS3/RC3H1/RAC1/PSMB7/ACTR2/MYO10/PIK3R1/PAK1/NCK1/PSMD4/PSMB4/VAV2/ARPC5/ARPC2/CACNB3/HRAS/HRAS/PTPN2/PAWR/LCK/PLSCR1/ADA/SRC/MYO1C/PLCG2/PSMB8/PSMB8/PSMB8/PSMB8/PSMB8/PSMB8/PSMB8/PSMB…	84
		BP	GO:0006520	cellular amino acid metabolic process	96/2228	261/10387	7.0268e-09	1.74405e-05	1.65093e-05	SLC7A2/PSMB1/PSMB1/LARS2/ASNS/MCCC1/BCKDHB/PLOD1/PSME1/PSME1/PSMD5/PSMD8/GCAT/PSMC1/SMS/PSMD7/OGDH/AIMP2/AADAT/PSMD9/ALDH5A1/NIT2/PARK7/CTH/MTR/HMGCL/ALDH6A1/GOT1/MTRR/PSMF1/TST/SLC6A8/ENOSF1/DGLUCY/PSAT1/GLUL/PSMB7/NARS2/PPA2/YARS2/SDSL/RARS2/APIP/HNMT/PTS/SLC7A11/ACAD8/DDAH1/CARNMT1/PSMD4/PSMB4/PPM1K/AIMP1/SERINC5/ALDH7A1/PCBD1/SRR/CTPS1/PHYKPL/MSRA/MSRA/PFAS/FARSA/NQO1/ADI1/ADI1/SLC25A21/AFMID…	96
		BP	GO:0002768	immune response-regulating cell surface receptor signaling pathway	88/2228	237/10387	1.78479e-08	2.95323e-05	2.79555e-05	CREBBP/PSMB1/PSMB1/CYFIP2/CBFB/EIF2B3/CDC42/NFATC3/ICAM3/PSEN1/BAX/SPG21/PSME1/PSME1/PSMD5/ABL1/PSMD8/PSMC1/PSMD7/LIMK1/MAPK8/PPP3CB/NFKB1/CD81/PSMD9/ARPC3/PDE4D/FOXP1/ACTR3/STK11/ELF1/PIK3CA/BTN2A2/PSMF1/RBCK1/ARPC1B/THEMIS2/NFATC1/RFTN1/LGALS3/RC3H1/RAC1/PSMB7/ACTR2/MYO10/PIK3R1/PAK1/NCK1/PSMD4/PSMB4/VAV2/ARPC5/ARPC2/CACNB3/HRAS/HRAS/PTPN2/PAWR/LCK/PLSCR1/ADA/SRC/MYO1C/PLCG2/PSMB8/PSMB8/PSMB8/P…	88
		BP	GO:0036149	phosphatidylinositol acyl- chain remodeling	120136	13/10387	9.67266e-08	0.000120038	0.000113628	PLA2G4C/MBOAT7/MBOAT7/MBOAT7/MBOAT7/MBOAT7/MBOAT7/MBOAT7/MBOAT7/MBOAT7/MBOAT7/PLAAT3	12
		BP	GO:0033209	tumor necrosis factor-mediated signaling pathway	57/2228	140/10387	1.71033e-07	0.000166579	0.000157685	SPPL2B/TNFRSF12A/PSMB1/PSMB1/TNFRSF1A/PSME1/PSME1/RFFL/PSMD5/PSMD8/PSMC1/NFKBIA/TRADD/PSMD7/PYCARD/CARD8/PSMD9/TRIM32/PSMF1/RBCK1/TXNDC17/ACTN4/ACTN4/EDA2R/PSMB7/RIPK1/PSMD4/PSMB4/LIMS1/PTPN2/SPHK1/SHARPIN/GAS6/CASP4/PSMB8/PSMB8/PSMB8/PSMB8/PSMB8/PSMB8/PSMB8/PSMB8/HSPA1A/HSPA1A/HSPA1A/HSPA1A/HSPA1A/TMSB4X/TNFSF12/PSMB9/PSMB9/PSMB9/PSMB9/PSMB9/PSMB9/PSMB9/PSMB9	57
		BP	GO:0071356	cellular response to tumor necrosis factor	75/2228	202/10387	2.01345e-07	0.000166579	0.000157685	SPPL2B/TNFRSF12A/PSMB1/PSMB1/TNFRSF1A/EDN1/PSME1/PSME1/RFFL/PSMD5/PSMD8/PSMC1/NFKBIA/TRADD/PSMD7/PYCARD/ASAH1/CACTIN/CARD8/CCL2/NFKB1/PSMD9/TRIM32/PSMF1/RBCK1/ZFP36/TXNDC17/ACTN4/ACTN4/EDA2R/POSTN/ADAMTS7/SMPD4/PSMB7/RIPK1/THBS1/PID1/PSMD4/PSMB4/ADAMTS13/ADAMTS13/CLDN1/LIMS1/PRPF8/PRPF8/PTPN2/SPHK1/GBA/GBA/SHARPIN/GAS6/CASP4/PSMB8/PSMB8/PSMB8/PSMB8/PSMB8/PSMB8/PSMB8/PSMB8/HSPA1A/HSPA1A/HSPA1A/HSP…	75
		BP	GO:0034612	response to tumor necrosis factor	78/2228	214/10387	2.79442e-07	0.000173394	0.000164136	SPPL2B/TNFRSF12A/PSMB1/PSMB1/YTHDC2/TNFRSF1A/EDN1/PSME1/PSME1/RFFL/PSMD5/PSMD8/PSMC1/NFKBIA/TRADD/PSMD7/PYCARD/ASAH1/CACTIN/CARD8/CCL2/NFKB1/PSMD9/TRIM32/PSMF1/RBCK1/ZFP36/TXNDC17/ACTN4/ACTN4/EDA2R/GCH1/POSTN/ADAMTS7/SMPD4/PSMB7/RIPK1/THBS1/PID1/PSMD4/PSMB4/ADAMTS13/ADAMTS13/CLDN1/ENDOG/LIMS1/PRPF8/PRPF8/PTPN2/SPHK1/GBA/GBA/SHARPIN/GAS6/CASP4/PSMB8/PSMB8/PSMB8/PSMB8/PSMB8/PSMB8/PSMB8/PSMB8/HSPA1A…	78
		BP	GO:1901991	negative regulation of mitotic cell cycle phase transition	78/2228	214/10387	2.79442e-07	0.000173394	0.000164136	PSMB1/PSMB1/ZNF207/FHL1/NDC80/BAX/PCBP4/PSME1/PSME1/PSMD5/PSMD8/FBXO7/PSMC1/PSMD7/FBXO31/RBL2/CDK6/CCL2/CCND1/PSMD9/CDKN1B/TTK/IK/TFDP2/ARID3A/MIIP/GADD45A/PLAGL1/CDK2/BTN2A2/CDKN1A/CNOT1/PSMF1/XRCC3/CDC73/PSMB7/RIPK1/CTDSP1/PLK2/CDKN2B/CDKN2A/PSMD4/PSMB4/PRMT2/TAOK1/MRNIP/MRNIP/TPRA1/RAD21/ZFYVE19/PLK1/CDK2AP2/RFWD3/CRADD/TRIAP1/PTEN/PTEN/PLK3/CNOT7/PSMB8/PSMB8/PSMB8/PSMB8/PSMB8/PSMB8/PSMB8/PSMB…	78
		BP	GO:0050851	antigen receptor-mediated signaling pathway	59/2228	149/10387	3.2807e-07	0.000180949	0.000171287	PSMB1/PSMB1/CBFB/EIF2B3/PSEN1/BAX/SPG21/PSME1/PSME1/PSMD5/ABL1/PSMD8/PSMC1/PSMD7/NFKB1/CD81/PSMD9/PDE4D/FOXP1/STK11/ELF1/PIK3CA/BTN2A2/PSMF1/RBCK1/THEMIS2/RFTN1/LGALS3/RC3H1/PSMB7/PIK3R1/PAK1/NCK1/PSMD4/PSMB4/CACNB3/HRAS/HRAS/PTPN2/PAWR/LCK/ADA/PLCG2/PSMB8/PSMB8/PSMB8/PSMB8/PSMB8/PSMB8/PSMB8/PSMB8/PSMB9/PSMB9/PSMB9/PSMB9/PSMB9/PSMB9/PSMB9/PSMB9	59
		BP	GO:0050852	T cell receptor signaling pathway	55/2228	139/10387	8.38336e-07	0.00041615	0.00039393	PSMB1/PSMB1/EIF2B3/PSEN1/PSME1/PSME1/PSMD5/ABL1/PSMD8/PSMC1/PSMD7/NFKB1/CD81/PSMD9/PDE4D/STK11/ELF1/PIK3CA/BTN2A2/PSMF1/RBCK1/THEMIS2/RFTN1/LGALS3/RC3H1/PSMB7/PIK3R1/PAK1/NCK1/PSMD4/PSMB4/CACNB3/HRAS/HRAS/PTPN2/PAWR/LCK/ADA/PLCG2/PSMB8/PSMB8/PSMB8/PSMB8/PSMB8/PSMB8/PSMB8/PSMB8/PSMB9/PSMB9/PSMB9/PSMB9/PSMB9/PSMB9/PSMB9/PSMB9	55
		BP	GO:0038061	NIK/NF-kappaB signaling	53/2228	133/10387	1.02012e-06	0.000460353	0.000435772	PSMB1/PSMB1/TRAF4/EDN1/TRIP6/PSME1/PSME1/PSMD5/PSMD8/CARD10/DICER1/PSMC1/NFKBIA/TRADD/PSMD7/NOD1/PSMD9/TNFRSF10B/PSMF1/RBCK1/ACTN4/ACTN4/RC3H1/PSMB7/UACA/EGFR/ADIPOR1/PSMD4/PSMB4/AKIP1/LIMS1/SPHK1/RTKN2/PTP4A3/PTP4A3/ZFP91/PSMB8/PSMB8/PSMB8/PSMB8/PSMB8/PSMB8/PSMB8/PSMB8/TMSB4X/PSMB9/PSMB9/PSMB9/PSMB9/PSMB9/PSMB9/PSMB9/PSMB9	53
		BP	GO:1901988	negative regulation of cell cycle phase transition	79/2228	225/10387	1.33049e-06	0.000550379	0.000520991	PSMB1/PSMB1/ZNF207/FHL1/NDC80/BAX/PCBP4/PSME1/PSME1/PSMD5/PSMD8/FBXO7/PSMC1/PSMD7/FBXO31/RBL2/CDK6/CCL2/CCND1/PSMD9/CDKN1B/TTK/IK/TFDP2/ARID3A/MIIP/GADD45A/PLAGL1/CDK2/BTN2A2/CDKN1A/CNOT1/PSMF1/XRCC3/CDC73/PSMB7/RIPK1/CTDSP1/PLK2/CDKN2B/CDKN2A/PSMD4/PSMB4/PRMT2/TAOK1/MRNIP/MRNIP/TPRA1/RAD21/ZFYVE19/PLK1/CDK2AP2/RFWD3/CRADD/TRIAP1/PTEN/PTEN/PLK3/BRCC3/CNOT7/PSMB8/PSMB8/PSMB8/PSMB8/PSMB8/PSMB8/PSMB…	79
		BP	GO:0006521	regulation of cellular amino acid metabolic process	32/2228	72/10387	1.00571e-05	0.00319325	0.00302275	PSMB1/PSMB1/PSME1/PSME1/PSMD5/PSMD8/PSMC1/PSMD7/PSMD9/PARK7/PSMF1/PSMB7/SLC7A11/PSMD4/PSMB4/NQO1/PSMB8/PSMB8/PSMB8/PSMB8/PSMB8/PSMB8/PSMB8/PSMB8/PSMB9/PSMB9/PSMB9/PSMB9/PSMB9/PSMB9/PSMB9/PSMB9	32
		BP	GO:0022029	telencephalon cell migration	23/2228	45/10387	1.07293e-05	0.00319325	0.00302275	SYNE2/SEMA3A/PSEN1/EFHC1/GLI3/CXCL12/MBOAT7/MBOAT7/MBOAT7/MBOAT7/MBOAT7/MBOAT7/MBOAT7/MBOAT7/MBOAT7/MBOAT7/SLIT2/EGFR/NRG1/PEX13/BMERB1/BMERB1/ARL13B	23
		BP	GO:0042590	antigen processing and presentation of exogenous peptide antigen via MHC class I	48/2228	125/10387	1.08072e-05	0.00319325	0.00302275	PSMB1/PSMB1/VAMP3/ITGB5/PSME1/PSME1/PSMD5/PSMD8/PSMC1/PSMD7/PSMD9/LNPEP/PSMF1/PSMB7/PSMD4/PSMB4/PSMB8/PSMB8/PSMB8/PSMB8/PSMB8/PSMB8/PSMB8/PSMB8/HLA-C/HLA-C/HLA-C/HLA-C/HLA-C/HLA-C/HLA-C/HLA-A/HLA-A/HLA-A/HLA-A/HLA-A/HLA-A/HLA-A/HLA-A/PSMB9/PSMB9/PSMB9/PSMB9/PSMB9/PSMB9/PSMB9/PSMB9/SEC22B	48
		BP	GO:0060337	type I interferon signaling pathway	36/2228	85/10387	1.09358e-05	0.00319325	0.00302275	IFI35/MAVS/CACTIN/IRF1/IFNAR1/IFNAR2/IFNAR2/IRF2/STAT2/PTPN2/IRF7/IRF7/CNOT7/PSMB8/PSMB8/PSMB8/PSMB8/PSMB8/PSMB8/PSMB8/PSMB8/HLA-C/HLA-C/HLA-C/HLA-C/HLA-C/HLA-C/HLA-C/HLA-A/HLA-A/HLA-A/HLA-A/HLA-A/HLA-A/HLA-A/HLA-A	36
		BP	GO:0071357	cellular response to type I interferon	36/2228	85/10387	1.09358e-05	0.00319325	0.00302275	IFI35/MAVS/CACTIN/IRF1/IFNAR1/IFNAR2/IFNAR2/IRF2/STAT2/PTPN2/IRF7/IRF7/CNOT7/PSMB8/PSMB8/PSMB8/PSMB8/PSMB8/PSMB8/PSMB8/PSMB8/HLA-C/HLA-C/HLA-C/HLA-C/HLA-C/HLA-C/HLA-C/HLA-A/HLA-A/HLA-A/HLA-A/HLA-A/HLA-A/HLA-A/HLA-A	36
		BP	GO:0009063	cellular amino acid catabolic process	33/2228	76/10387	1.3431e-05	0.00370397	0.0035062	MCCC1/BCKDHB/GCAT/OGDH/AADAT/ALDH5A1/CTH/HMGCL/ALDH6A1/GOT1/MTRR/TST/ENOSF1/GLUL/SDSL/HNMT/ACAD8/DDAH1/CARNMT1/PPM1K/ALDH7A1/PCBD1/PHYKPL/SLC25A21/AFMID/ACADSB/DDAH2/DDAH2/DDAH2/DDAH2/DDAH2/DDAH2/DDAH2	33
		BP	GO:0044282	small molecule catabolic process	87/2228	268/10387	1.47436e-05	0.00385196	0.00364628	PFKP/HMMR/ACADVL/ENO1/MCCC1/PGM1/BCKDHB/ACOX3/ADA2/GCAT/ACOT8/ECH1/ECH1/ETFB/OGDH/GALK1/ENO3/ALDOC/AADAT/ACAD10/ALDH2/GAPDH/TPI1/ENO2/ALDH5A1/SNX17/CTH/HMGCL/GALE/ALDH6A1/GOT1/MTRR/NAGK/TST/SESN2/SESN2/HACL1/ENOSF1/NT5E/GLUL/ALDH1L2/FGF2/ETFBKMT/SDSL/IMPA2/PFKL/AIG1/TKFC/ALDOA/ALDOA/HNMT/ACAD8/DDAH1/CARNMT1/CBR3/HK2/PEX13/PPM1K/BDH2/ALDH7A1/NUDT5/PCBD1/ACAA2/ECI1/CPT1C/PGM2/ADPRM/NUDT9/PGAM1/ETFD…	87
		BP	GO:1902036	regulation of hematopoietic stem cell differentiation	34/2228	80/10387	1.74334e-05	0.00432696	0.00409592	PSMB1/PSMB1/CBFB/PSME1/PSME1/PSMD5/ABL1/PSMD8/SETD1A/PSMC1/PSMD7/CDK6/PSMD9/PSMF1/PSMB7/YAP1/PSMD4/PSMB4/PSMB8/PSMB8/PSMB8/PSMB8/PSMB8/PSMB8/PSMB8/PSMB8/PSMB9/PSMB9/PSMB9/PSMB9/PSMB9/PSMB9/PSMB9/PSMB9	34
		BP	GO:0002757	immune response-activating signal transduction	104/2228	335/10387	1.97572e-05	0.00447043	0.00423174	CREBBP/PSMB1/PSMB1/CYFIP2/CBFB/EIF2B3/CDC42/ICAM3/PSEN1/BAX/IRAK3/SPG21/PSME1/PSME1/PSMD5/ABL1/PSMD8/PSMC1/NFKBIA/PSMD7/CACTIN/NOD1/LIMK1/RAB11FIP2/DHX58/NFKB1/CD81/PSMD9/ARPC3/PDE4D/MAPKAPK3/FOXP1/ACTR3/STK11/ELF1/PIK3CA/BTN2A2/IRF1/PSMF1/RBCK1/ARPC1B/THEMIS2/RFTN1/LGALS3/RC3H1/RAC1/PSMB7/RIPK1/ACTR2/MYO10/PIK3R1/PAK1/TKFC/NCK1/COLEC12/PSMD4/PSMB4/VAV2/ARPC5/ARPC2/CACNB3/HRAS/HRAS/PTPN2/PAWR/LCK…	104
		BP	GO:0002479	antigen processing and presentation of exogenous peptide antigen via MHC class I, TAP-dependent	47/2228	124/10387	1.98126e-05	0.00447043	0.00423174	PSMB1/PSMB1/VAMP3/ITGB5/PSME1/PSME1/PSMD5/PSMD8/PSMC1/PSMD7/PSMD9/PSMF1/PSMB7/PSMD4/PSMB4/PSMB8/PSMB8/PSMB8/PSMB8/PSMB8/PSMB8/PSMB8/PSMB8/HLA-C/HLA-C/HLA-C/HLA-C/HLA-C/HLA-C/HLA-C/HLA-A/HLA-A/HLA-A/HLA-A/HLA-A/HLA-A/HLA-A/HLA-A/PSMB9/PSMB9/PSMB9/PSMB9/PSMB9/PSMB9/PSMB9/PSMB9/SEC22B	47
		BP	GO:0045930	negative regulation of mitotic cell cycle	92/2228	290/10387	2.34495e-05	0.00505908	0.00478896	PSMB1/PSMB1/ZNF207/FHL1/YTHDC2/NLE1/DLG1/NDC80/ATRX/BAX/PCBP4/PSME1/PSME1/PSMD5/ABL1/PSMD8/FBXO7/PSMC1/PSMD7/FBXO31/RBL2/CDK6/CCL2/CCND1/PSMD9/CDKN1B/TTK/IK/TFDP2/ARID3A/MIIP/GADD45A/PLAGL1/CDK2/BTN2A2/CDKN1A/CNOT1/PSMF1/XRCC3/CDC73/PSMB7/RIPK1/PRCC/CTDSP1/PLK2/EGFR/CDKN2B/CDKN2A/PSMD4/PSMB4/PRMT2/TAOK1/MRNIP/MRNIP/TPRA1/RAD21/ZFYVE19/PLK1/CDK2AP2/E4F1/RFWD3/CRADD/TRIAP1/BCL2L1/PTEN/PTEN/MTBP/PLK…	92
		BP	GO:0002764	immune response-regulating signaling pathway	109/2228	356/10387	2.44597e-05	0.00505908	0.00478896	CREBBP/PSMB1/PSMB1/CYFIP2/CBFB/EIF2B3/CDC42/NFATC3/ICAM3/PSEN1/BAX/IRAK3/SPG21/PSME1/PSME1/PSMD5/ABL1/PSMD8/PSMC1/NFKBIA/PSMD7/CACTIN/NOD1/LIMK1/RAB11FIP2/MAPK8/PPP3CB/DHX58/NFKB1/CD81/PSMD9/ARPC3/PDE4D/MAPKAPK3/FOXP1/ACTR3/STK11/ELF1/PIK3CA/BTN2A2/IRF1/PSMF1/RBCK1/ARPC1B/THEMIS2/NFATC1/RFTN1/LGALS3/RC3H1/RAC1/PSMB7/RIPK1/ACTR2/MYO10/PIK3R1/PAK1/TKFC/NCK1/COLEC12/PSMD4/PSMB4/VAV2/ARPC5/ARPC2/CACN…	109
		BP	GO:0021885	forebrain cell migration	23/2228	47/10387	2.67767e-05	0.00524067	0.00496085	SYNE2/SEMA3A/PSEN1/EFHC1/GLI3/CXCL12/MBOAT7/MBOAT7/MBOAT7/MBOAT7/MBOAT7/MBOAT7/MBOAT7/MBOAT7/MBOAT7/MBOAT7/SLIT2/EGFR/NRG1/PEX13/BMERB1/BMERB1/ARL13B	23
		BP	GO:0010972	negative regulation of G2/ M transition of mitotic cell cycle	39/2228	98/10387	2.74491e-05	0.00524067	0.00496085	PSMB1/PSMB1/FHL1/PSME1/PSME1/PSMD5/PSMD8/PSMC1/PSMD7/PSMD9/MIIP/PSMF1/PSMB7/PSMD4/PSMB4/TAOK1/MRNIP/MRNIP/RAD21/ZFYVE19/PSMB8/PSMB8/PSMB8/PSMB8/PSMB8/PSMB8/PSMB8/PSMB8/PSMB9/PSMB9/PSMB9/PSMB9/PSMB9/PSMB9/PSMB9/PSMB9/PINX1/PINX1/PINX1	39
		BP	GO:0009308	amine metabolic process	40/2228	102/10387	3.25391e-05	0.00570047	0.00539609	PSMB1/PSMB1/PSME1/PSME1/PSMD5/PSMD8/HDAC10/PSMC1/SMS/PSMD7/AADAT/PSMD9/PARK7/PSMF1/PSMB7/SAT2/HNMT/SLC7A11/PSMD4/PSMB4/ALDH7A1/NQO1/AFMID/SULT1A1/PSMB8/PSMB8/PSMB8/PSMB8/PSMB8/PSMB8/PSMB8/PSMB8/PSMB9/PSMB9/PSMB9/PSMB9/PSMB9/PSMB9/PSMB9/PSMB9	40
		BP	GO:0021819	layer formation in cerebral cortex	13/2228	20/10387	3.28845e-05	0.00570047	0.00539609	GLI3/MBOAT7/MBOAT7/MBOAT7/MBOAT7/MBOAT7/MBOAT7/MBOAT7/MBOAT7/MBOAT7/MBOAT7/BMERB1/BMERB1	13
		BP	GO:1901532	regulation of hematopoietic progenitor cell differentiation	37/2228	92/10387	3.33025e-05	0.00570047	0.00539609	PSMB1/PSMB1/CBFB/PDCD2/PSME1/PSME1/PSMD5/ABL1/PSMD8/SETD1A/PSMC1/PSMD7/CDK6/PSMD9/PSMF1/ZBTB1/PSMB7/YAP1/PSMD4/PSMB4/NUDT21/PSMB8/PSMB8/PSMB8/PSMB8/PSMB8/PSMB8/PSMB8/PSMB8/PSMB9/PSMB9/PSMB9/PSMB9/PSMB9/PSMB9/PSMB9/PSMB9	37
		BP	GO:0034340	response to type I interferon	36/2228	89/10387	3.65856e-05	0.0060537	0.00573046	IFI35/MAVS/CACTIN/IRF1/IFNAR1/IFNAR2/IFNAR2/IRF2/STAT2/PTPN2/IRF7/IRF7/CNOT7/PSMB8/PSMB8/PSMB8/PSMB8/PSMB8/PSMB8/PSMB8/PSMB8/HLA-C/HLA-C/HLA-C/HLA-C/HLA-C/HLA-C/HLA-C/HLA-A/HLA-A/HLA-A/HLA-A/HLA-A/HLA-A/HLA-A/HLA-A	36
		BP	GO:0002474	antigen processing and presentation of peptide antigen via MHC class I	50/2228	138/10387	4.44422e-05	0.00711648	0.0067365	PSMB1/PSMB1/VAMP3/ITGB5/PSME1/PSME1/PSMD5/PSMD8/PSMC1/PSMD7/PSMD9/LNPEP/PSMF1/PSMB7/SEC31A/PSMD4/PSMB4/BCAP31/PSMB8/PSMB8/PSMB8/PSMB8/PSMB8/PSMB8/PSMB8/PSMB8/HLA-C/HLA-C/HLA-C/HLA-C/HLA-C/HLA-C/HLA-C/HLA-A/HLA-A/HLA-A/HLA-A/HLA-A/HLA-A/HLA-A/HLA-A/PSMB9/PSMB9/PSMB9/PSMB9/PSMB9/PSMB9/PSMB9/PSMB9/SEC22B	50
		BP	GO:0002253	activation of immune response	109/2228	361/10387	4.69466e-05	0.0072826	0.00689374	CREBBP/PSMB1/PSMB1/CYFIP2/CBFB/EIF2B3/CDC42/ICAM3/PSEN1/BAX/MAVS/IRAK3/SPG21/PSME1/PSME1/PSMD5/ABL1/PSMD8/PSMC1/NFKBIA/PSMD7/PYCARD/CACTIN/NOD1/LIMK1/RAB11FIP2/DHX58/NFKB1/CD81/PSMD9/ARPC3/PDE4D/MAPKAPK3/FOXP1/ACTR3/STK11/ELF1/PSPC1/PIK3CA/BTN2A2/IRF1/PSMF1/RBCK1/ARPC1B/THEMIS2/RFTN1/LGALS3/RC3H1/RAC1/PSMB7/RIPK1/ACTR2/MYO10/PIK3R1/SERPING1/PAK1/TKFC/NCK1/COLEC12/PSMD4/PSMB4/VAV2/ARPC5/ARPC2/CACN…	109
		BP	GO:0044106	cellular amine metabolic process	39/2228	101/10387	6.09342e-05	0.00907209	0.00858768	PSMB1/PSMB1/PSME1/PSME1/PSMD5/PSMD8/HDAC10/PSMC1/SMS/PSMD7/AADAT/PSMD9/PARK7/PSMF1/PSMB7/SAT2/HNMT/SLC7A11/PSMD4/PSMB4/ALDH7A1/NQO1/AFMID/PSMB8/PSMB8/PSMB8/PSMB8/PSMB8/PSMB8/PSMB8/PSMB8/PSMB9/PSMB9/PSMB9/PSMB9/PSMB9/PSMB9/PSMB9/PSMB9	39
		BP	GO:1901990	regulation of mitotic cell cycle phase transition	115/2228	387/10387	6.24865e-05	0.00907209	0.00858768	PSMB1/PSMB1/PKD1/ZNF207/BID/FHL1/ANAPC4/SDCCAG8/SDCCAG8/RIOK2/HMMR/NDC80/BAX/ANAPC5/PCBP4/TFAP4/PSME1/PSME1/PSMD5/CDC7/PSMD8/FBXO7/PSMC1/CEP76/PSMD7/FBXO31/RBL2/CDK6/CEP41/CCL2/CCND1/PSMD9/CDKN1B/TTK/CEP72/CEP72/IK/TFDP2/ID2/ARID3A/MIIP/GADD45A/PLAGL1/CDK2/BTN2A2/CDKN1A/CNOT1/PSMF1/XRCC3/DLGAP5/HAUS8/CDC73/PSMB7/TMEM14B/RIPK1/HAUS2/CENPE/CSNK1D/CTDSP1/PLK2/EGFR/CDKN2B/CDKN2A/ANAPC1/ADAMTS1/LSM11/…	115
		BP	GO:0007263	nitric oxide mediated signal transduction	120106	16/10387	6.39652e-05	0.00907209	0.00858768	MT2A/THBS1/EGFR/DDAH1/DDAH2/DDAH2/DDAH2/DDAH2/DDAH2/DDAH2/DDAH2	11
		BP	GO:0038093	Fc receptor signaling pathway	55/2228	158/10387	6.80759e-05	0.00938691	0.0088857	PSMB1/PSMB1/CYFIP2/CDC42/NFATC3/PSME1/PSME1/PSMD5/ABL1/PSMD8/PSMC1/PSMD7/LIMK1/MAPK8/PPP3CB/NFKB1/PSMD9/ARPC3/ACTR3/PIK3CA/PSMF1/ARPC1B/NFATC1/RAC1/PSMB7/ACTR2/MYO10/PIK3R1/PAK1/NCK1/PSMD4/PSMB4/VAV2/ARPC5/ARPC2/SRC/MYO1C/PLCG2/PSMB8/PSMB8/PSMB8/PSMB8/PSMB8/PSMB8/PSMB8/PSMB8/PSMB9/PSMB9/PSMB9/PSMB9/PSMB9/PSMB9/PSMB9/PSMB9/BRK1	55
		BP	GO:0033238	regulation of cellular amine metabolic process	32/2228	78/10387	7.04122e-05	0.00944665	0.00894225	PSMB1/PSMB1/PSME1/PSME1/PSMD5/PSMD8/PSMC1/PSMD7/PSMD9/PARK7/PSMF1/PSMB7/SLC7A11/PSMD4/PSMB4/NQO1/PSMB8/PSMB8/PSMB8/PSMB8/PSMB8/PSMB8/PSMB8/PSMB8/PSMB9/PSMB9/PSMB9/PSMB9/PSMB9/PSMB9/PSMB9/PSMB9	32
		CC	GO:1990111	spermatoproteasome complex	16/2290	18/10680	1.87284e-09	7.26656e-07	7.2179e-07	PSMB8/PSMB8/PSMB8/PSMB8/PSMB8/PSMB8/PSMB8/PSMB8/PSMB9/PSMB9/PSMB9/PSMB9/PSMB9/PSMB9/PSMB9/PSMB9	16
		CC	GO:0019774	proteasome core complex, beta- subunit complex	20/2290	26/10680	2.34028e-09	7.26656e-07	7.2179e-07	PSMB1/PSMB1/PSMB7/PSMB4/PSMB8/PSMB8/PSMB8/PSMB8/PSMB8/PSMB8/PSMB8/PSMB8/PSMB9/PSMB9/PSMB9/PSMB9/PSMB9/PSMB9/PSMB9/PSMB9	20
		CC	GO:0005839	proteasome core complex	21/2290	34/10680	4.11548e-07	8.51905e-05	8.46201e-05	PSMB1/PSMB1/PSMF1/PSMB7/PSMB4/PSMB8/PSMB8/PSMB8/PSMB8/PSMB8/PSMB8/PSMB8/PSMB8/PSMB9/PSMB9/PSMB9/PSMB9/PSMB9/PSMB9/PSMB9/PSMB9	21
		MF	GO:0047144	2-acylglycerol-3-phosphate O- acyltransferase activity	129936	10/10530	1.99691e-07	0.000159354	0.000151345	MBOAT7/MBOAT7/MBOAT7/MBOAT7/MBOAT7/MBOAT7/MBOAT7/MBOAT7/MBOAT7/MBOAT7	10
		MF	GO:0004298	threonine-type endopeptidase activity	20/2255	34/10530	2.28336e-06	0.000607375	0.00057685	PSMB1/PSMB1/PSMB7/PSMB4/PSMB8/PSMB8/PSMB8/PSMB8/PSMB8/PSMB8/PSMB8/PSMB8/PSMB9/PSMB9/PSMB9/PSMB9/PSMB9/PSMB9/PSMB9/PSMB9	20
		MF	GO:0070003	threonine-type peptidase activity	20/2255	34/10530	2.28336e-06	0.000607375	0.00057685	PSMB1/PSMB1/PSMB7/PSMB4/PSMB8/PSMB8/PSMB8/PSMB8/PSMB8/PSMB8/PSMB8/PSMB8/PSMB9/PSMB9/PSMB9/PSMB9/PSMB9/PSMB9/PSMB9/PSMB9	20
	Shared in iPSC.c1 & MSC.c1	BP	GO:0044546	NLRP3 inflammasome complex assembly	8/624	12/10387	6.4819e-08	0.000134046	0.000133493	EIF2AK2/ATAT1/ATAT1/ATAT1/ATAT1/ATAT1/ATAT1/ATAT1	8
		BP	GO:1900225	regulation of NLRP3 inflammasome complex assembly	8/624	12/10387	6.4819e-08	0.000134046	0.000133493	EIF2AK2/ATAT1/ATAT1/ATAT1/ATAT1/ATAT1/ATAT1/ATAT1	8
		BP	GO:0021542	dentate gyrus development	8/624	13/10387	1.5966e-07	0.000220119	0.000219211	SMO/ATAT1/ATAT1/ATAT1/ATAT1/ATAT1/ATAT1/ATAT1	8
		CC	GO:0097427	microtubule bundle	7/643	10/10680	2.84164e-07	0.000146345	0.000146345	ATAT1/ATAT1/ATAT1/ATAT1/ATAT1/ATAT1/ATAT1	7
	Shared in MSC.c1 & Osteogenic.c1	BP	GO:0009644	response to high light intensity	11/1217	11/10387	5.48809e-11	2.56623e-07	2.52799e-07	AKT2/RDH13/RDH13/RDH13/RDH13/RDH13/RDH13/RDH13/RDH13/RDH13/RDH13	11
		BP	GO:0009642	response to light intensity	11/1217	16/10387	1.36604e-07	0.000226866	0.000223485	AKT2/RDH13/RDH13/RDH13/RDH13/RDH13/RDH13/RDH13/RDH13/RDH13/RDH13	11
		BP	GO:0042462	eye photoreceptor cell development	12/1217	19/10387	1.45551e-07	0.000226866	0.000223485	RDH13/RDH13/RDH13/RDH13/RDH13/RDH13/RDH13/RDH13/RDH13/RDH13/CCDC66/CEP290	12
		BP	GO:0001754	eye photoreceptor cell differentiation	13/1217	24/10387	5.29498e-07	0.000618983	0.000609759	PTN/RDH13/RDH13/RDH13/RDH13/RDH13/RDH13/RDH13/RDH13/RDH13/RDH13/CCDC66/CEP290	13
		BP	GO:0042574	retinal metabolic process	10/1217	15/10387	8.112e-07	0.000632195	0.000622774	RDH13/RDH13/RDH13/RDH13/RDH13/RDH13/RDH13/RDH13/RDH13/RDH13	10
		BP	GO:0098734	macromolecule depalmitoylation	10/1217	15/10387	8.112e-07	0.000632195	0.000622774	ABHD17B/PPT1/PPT2/PPT2/PPT2/PPT2/PPT2/PPT2/PPT2/PPT2	10
		BP	GO:0006388	tRNA splicing, via endonucleolytic cleavage and ligation	13/1217	25/10387	9.84993e-07	0.000657976	0.00064817	TSEN2/CPSF4/TSEN34/TSEN34/TSEN34/TSEN34/TSEN34/TSEN34/TSEN34/TSEN34/TSEN34/TSEN34/TSEN54	13
		BP	GO:0000394	RNA splicing, via endonucleolytic cleavage and ligation	13/1217	26/10387	1.75916e-06	0.00102823	0.00101291	TSEN2/CPSF4/TSEN34/TSEN34/TSEN34/TSEN34/TSEN34/TSEN34/TSEN34/TSEN34/TSEN34/TSEN34/TSEN54	13
		BP	GO:0010842	retina layer formation	11/1217	20/10387	3.35533e-06	0.00174328	0.0017173	TSPAN12/RDH13/RDH13/RDH13/RDH13/RDH13/RDH13/RDH13/RDH13/RDH13/RDH13	11
		BP	GO:0042461	photoreceptor cell development	12/1217	25/10387	7.64223e-06	0.00357351	0.00352025	RDH13/RDH13/RDH13/RDH13/RDH13/RDH13/RDH13/RDH13/RDH13/RDH13/CCDC66/CEP290	12
		BP	GO:0003407	neural retina development	14/1217	34/10387	1.22459e-05	0.00502309	0.00494823	TGFB2/PTN/TSPAN12/ACTL6A/RDH13/RDH13/RDH13/RDH13/RDH13/RDH13/RDH13/RDH13/RDH13/RDH13	14
		BP	GO:0046530	photoreceptor cell differentiation	13/1217	30/10387	1.28907e-05	0.00502309	0.00494823	PTN/RDH13/RDH13/RDH13/RDH13/RDH13/RDH13/RDH13/RDH13/RDH13/RDH13/CCDC66/CEP290	13
		CC	GO:0000214	tRNA-intron endonuclease complex	10/1247	11/10680	4.48844e-09	2.63022e-06	2.61274e-06	TSEN34/TSEN34/TSEN34/TSEN34/TSEN34/TSEN34/TSEN34/TSEN34/TSEN34/TSEN34	10
		CC	GO:0043202	lysosomal lumen	26/1247	81/10680	8.28907e-07	0.00024287	0.000241256	DCN/GPC1/GPC4/HSP90AA1/PPT1/CTSL/SGSH/BGN/AGRN/NEU1/NEU1/NEU1/NEU1/NEU1/NEU1/NEU1/NEU1/GPC2/PPT2/PPT2/PPT2/PPT2/PPT2/PPT2/PPT2/PPT2	26
		MF	GO:0008474	palmitoyl-(protein) hydrolase activity	10/1224	16/10530	1.79806e-06	0.000434531	0.000426487	ABHD17B/PPT1/PPT2/PPT2/PPT2/PPT2/PPT2/PPT2/PPT2/PPT2	10
		MF	GO:0052650	NADP-retinol dehydrogenase activity	10/1224	16/10530	1.79806e-06	0.000434531	0.000426487	RDH13/RDH13/RDH13/RDH13/RDH13/RDH13/RDH13/RDH13/RDH13/RDH13	10
		MF	GO:0098599	palmitoyl hydrolase activity	10/1224	16/10530	1.79806e-06	0.000434531	0.000426487	ABHD17B/PPT1/PPT2/PPT2/PPT2/PPT2/PPT2/PPT2/PPT2/PPT2	10
		MF	GO:0008106	alcohol dehydrogenase (NADP+) activity	10/1224	18/10530	7.88301e-06	0.0014288	0.00140235	RDH13/RDH13/RDH13/RDH13/RDH13/RDH13/RDH13/RDH13/RDH13/RDH13	10
		MF	GO:0004033	aldo-keto reductase (NADP) activity	10/1224	21/10530	4.57066e-05	0.00662746	0.00650477	RDH13/RDH13/RDH13/RDH13/RDH13/RDH13/RDH13/RDH13/RDH13/RDH13	10
		MF	GO:0016790	thiolester hydrolase activity	12/1224	30/10530	6.70967e-05	0.00810752	0.00795743	ACOT7/ABHD17B/PPT1/HIBCH/PPT2/PPT2/PPT2/PPT2/PPT2/PPT2/PPT2/PPT2	12
	Unique to iPSC.c1	BP	GO:0002476	antigen processing and presentation of endogenous peptide antigen via MHC class Ib	15/2141	15/10387	4.95385e-11	2.44275e-07	2.34135e-07	TAP2/TAP2/TAP2/TAP2/TAP2/TAP2/TAP2/TAP2/HLA-E/HLA-E/HLA-E/HLA-E/HLA-E/HLA-E/HLA-E	15
		BP	GO:0002428	antigen processing and presentation of peptide antigen via MHC class Ib	15/2141	17/10387	4.3976e-09	1.08423e-05	1.03922e-05	TAP2/TAP2/TAP2/TAP2/TAP2/TAP2/TAP2/TAP2/HLA-E/HLA-E/HLA-E/HLA-E/HLA-E/HLA-E/HLA-E	15
		BP	GO:1902187	negative regulation of viral release from host cell	19/2141	26/10387	1.26692e-08	2.0824e-05	1.99596e-05	TRIM28/TRIM5/PML/TRIM8/TRIM27/TRIM27/TRIM27/TRIM27/TRIM27/TRIM27/TRIM27/TRIM26/TRIM26/TRIM26/TRIM26/TRIM26/TRIM26/TRIM26/TRIM26	19
		BP	GO:0050710	negative regulation of cytokine secretion	24/2141	40/10387	6.02668e-08	7.42939e-05	7.121e-05	ARG2/EZR/IL27RA/APOA1/LRRC32/PML/ANGPT1/ANXA4/PPP1R11/PPP1R11/PPP1R11/PPP1R11/PPP1R11/PPP1R11/PPP1R11/PPP1R11/TRIM27/TRIM27/TRIM27/TRIM27/TRIM27/TRIM27/TRIM27/LGR4	24
		BP	GO:0002475	antigen processing and presentation via MHC class Ib	15/2141	19/10387	8.18751e-08	8.07453e-05	7.73936e-05	TAP2/TAP2/TAP2/TAP2/TAP2/TAP2/TAP2/TAP2/HLA-E/HLA-E/HLA-E/HLA-E/HLA-E/HLA-E/HLA-E	15
		BP	GO:0050707	regulation of cytokine secretion	41/2141	93/10387	2.52694e-07	0.000207672	0.000199052	ATG5/ARG2/EZR/XBP1/FERMT1/MAPK3/IL27RA/DDX58/WNT5A/APOA1/AKAP12/DHX9/LRRC32/PML/TSLP/ANGPT1/HK1/FZD5/GLMN/IL17RA/SOCS1/ANXA4/SCAMP5/PPP1R11/PPP1R11/PPP1R11/PPP1R11/PPP1R11/PPP1R11/PPP1R11/PPP1R11/TRIM27/TRIM27/TRIM27/TRIM27/TRIM27/TRIM27/TRIM27/LGR4/CHUK/LYN	41
		BP	GO:0050663	cytokine secretion	43/2141	106/10387	2.05246e-06	0.00144581	0.0013858	ATG5/SPHK2/ARG2/EZR/XBP1/FERMT1/MAPK3/IL27RA/DDX58/WNT5A/APOA1/AKAP12/DHX9/LRRC32/PML/TSLP/ANGPT1/HK1/FZD5/GLMN/IL17RA/SOCS1/ISG15/ANXA4/SCAMP5/PPP1R11/PPP1R11/PPP1R11/PPP1R11/PPP1R11/PPP1R11/PPP1R11/PPP1R11/TRIM27/TRIM27/TRIM27/TRIM27/TRIM27/TRIM27/TRIM27/LGR4/CHUK/LYN	43
		BP	GO:0060333	interferon-gamma-mediated signaling pathway	35/2141	82/10387	4.6377e-06	0.00285856	0.00273991	NR1H3/IFNGR1/ICAM1/JAK2/NR1H2/TRIM5/TRIM22/PML/TP53/IFNGR2/IFNGR2/JAK1/TRIM8/SOCS1/HLA-E/HLA-E/HLA-E/HLA-E/HLA-E/HLA-E/HLA-E/TRIM26/TRIM26/TRIM26/TRIM26/TRIM26/TRIM26/TRIM26/TRIM26/HLA-B/HLA-B/HLA-B/HLA-B/HLA-B/HLA-B	35
		BP	GO:0032616	interleukin-13 production	88330	14/10387	5.45098e-06	0.00293211	0.0028104	SPHK2/ARG2/TSLP/IL17RA/HLA-E/HLA-E/HLA-E/HLA-E/HLA-E/HLA-E/HLA-E	11
		BP	GO:0034384	high-density lipoprotein particle clearance	88299	12/10387	5.94628e-06	0.00293211	0.0028104	SCARB1/HDLBP/APOA1/APOM/APOM/APOM/APOM/APOM/APOM/APOM	10
		BP	GO:0032656	regulation of interleukin-13 production	88299	13/10387	2.09746e-05	0.00940234	0.00901205	ARG2/TSLP/IL17RA/HLA-E/HLA-E/HLA-E/HLA-E/HLA-E/HLA-E/HLA-E	10
		BP	GO:0032736	positive regulation of interleukin-13 production	88269	11/10387	2.42294e-05	0.00995628	0.009543	TSLP/IL17RA/HLA-E/HLA-E/HLA-E/HLA-E/HLA-E/HLA-E/HLA-E	9
		CC	GO:0034364	high-density lipoprotein particle	114657	15/10680	1.47838e-06	0.000919551	0.000841898	HDLBP/APOA1/CLU/APOC1/APOO/APOM/APOM/APOM/APOM/APOM/APOM/APOM	12
		CC	GO:0034361	very-low-density lipoprotein particle	114627	15/10680	1.75267e-05	0.00363388	0.00332701	APOA1/APOC1/VLDLR/APOO/APOM/APOM/APOM/APOM/APOM/APOM/APOM	11
		CC	GO:0034385	triglyceride-rich plasma lipoprotein particle	114627	15/10680	1.75267e-05	0.00363388	0.00332701	APOA1/APOC1/VLDLR/APOO/APOM/APOM/APOM/APOM/APOM/APOM/APOM	11
		CC	GO:0032994	protein-lipid complex	14/2213	23/10680	3.13626e-05	0.00487688	0.00446504	HDLBP/APOA1/CLU/APOC1/BIN1/VLDLR/APOO/APOM/APOM/APOM/APOM/APOM/APOM/APOM	14
		CC	GO:0034358	plasma lipoprotein particle	13/2213	21/10680	4.72661e-05	0.00489992	0.00448613	HDLBP/APOA1/CLU/APOC1/VLDLR/APOO/APOM/APOM/APOM/APOM/APOM/APOM/APOM	13
		CC	GO:1990777	lipoprotein particle	13/2213	21/10680	4.72661e-05	0.00489992	0.00448613	HDLBP/APOA1/CLU/APOC1/VLDLR/APOO/APOM/APOM/APOM/APOM/APOM/APOM/APOM	13
	Unique to MSC.c1	BP	GO:0045667	regulation of osteoblast differentiation	15/288	88/10387	1.57287e-08	5.04104e-05	4.80469e-05	REST/BMPR1A/ACVR2A/TOB1/GREM1/GREM1/GREM1/CLIC1/CLIC1/CLIC1/CLIC1/CLIC1/CLIC1/CLIC1/TWIST2	15
		BP	GO:0001649	osteoblast differentiation	18/288	151/10387	1.80424e-07	0.000289129	0.000275573	UFL1/REST/BMPR1A/ACVR2A/SNAI1/TOB1/IGFBP3/GREM1/GREM1/GREM1/CLIC1/CLIC1/CLIC1/CLIC1/CLIC1/CLIC1/CLIC1/TWIST2	18
		BP	GO:0030278	regulation of ossification	16/288	124/10387	2.95411e-07	0.000315597	0.000300801	REST/BMPR1A/DKK1/ACVR2A/TOB1/GREM1/GREM1/GREM1/CLIC1/CLIC1/CLIC1/CLIC1/CLIC1/CLIC1/CLIC1/TWIST2	16
		BP	GO:0061430	bone trabecula morphogenesis	6/288	13/10387	6.28437e-07	0.000503535	0.000479927	SBNO2/SBNO2/MMP2/GREM1/GREM1/GREM1	6
		BP	GO:0001503	ossification	22/288	247/10387	1.34224e-06	0.000860376	0.000820038	UFL1/SBNO2/SBNO2/REST/MMP2/BMPR1A/DKK1/ACVR2A/SNAI1/TOB1/IGFBP3/GREM1/GREM1/GREM1/CLIC1/CLIC1/CLIC1/CLIC1/CLIC1/CLIC1/CLIC1/TWIST2	22
		BP	GO:0045669	positive regulation of osteoblast differentiation	9/288	48/10387	5.54519e-06	0.00296206	0.00282318	BMPR1A/ACVR2A/CLIC1/CLIC1/CLIC1/CLIC1/CLIC1/CLIC1/CLIC1	9
		BP	GO:1902476	chloride transmembrane transport	7/288	30/10387	1.37848e-05	0.00631145	0.00601554	CLIC1/CLIC1/CLIC1/CLIC1/CLIC1/CLIC1/CLIC1	7
		CC	GO:0034707	chloride channel complex	7/299	19/10680	4.7435e-07	0.000199227	0.00019673	CLIC1/CLIC1/CLIC1/CLIC1/CLIC1/CLIC1/CLIC1	7
		MF	GO:0005253	anion channel activity	8/283	33/10530	1.90836e-06	0.000885481	0.000837671	LRRC8B/CLIC1/CLIC1/CLIC1/CLIC1/CLIC1/CLIC1/CLIC1	8
		MF	GO:0005254	chloride channel activity	7/283	27/10530	5.2631e-06	0.00122104	0.00115511	CLIC1/CLIC1/CLIC1/CLIC1/CLIC1/CLIC1/CLIC1	7
		MF	GO:0015108	chloride transmembrane transporter activity	7/283	32/10530	1.77762e-05	0.00274938	0.00260093	CLIC1/CLIC1/CLIC1/CLIC1/CLIC1/CLIC1/CLIC1	7
		MF	GO:0015103	inorganic anion transmembrane transporter activity	8/283	50/10530	4.96394e-05	0.00575817	0.00544727	LRRC8B/CLIC1/CLIC1/CLIC1/CLIC1/CLIC1/CLIC1/CLIC1	8
		MF	GO:0005244	voltage-gated ion channel activity	7/283	42/10530	0.000113206	0.0087546	0.00828191	CLIC1/CLIC1/CLIC1/CLIC1/CLIC1/CLIC1/CLIC1	7
		MF	GO:0022832	voltage-gated channel activity	7/283	42/10530	0.000113206	0.0087546	0.00828191	CLIC1/CLIC1/CLIC1/CLIC1/CLIC1/CLIC1/CLIC1	7
	Unique to Osteogenic.c1	BP	GO:0010667	negative regulation of cardiac muscle cell apoptotic process	44321	27/10387	8.02017e-14	1.0618e-12	NA	RGL2/RGL2/RGL2/RGL2/RGL2	5
		BP	GO:0010664	negative regulation of striated muscle cell apoptotic process	44321	29/10387	1.17978e-13	1.0618e-12	NA	RGL2/RGL2/RGL2/RGL2/RGL2	5
		BP	GO:0010665	regulation of cardiac muscle cell apoptotic process	44321	34/10387	2.76435e-13	1.11354e-12	NA	RGL2/RGL2/RGL2/RGL2/RGL2	5
		BP	GO:0010662	regulation of striated muscle cell apoptotic process	44321	35/10387	3.22508e-13	1.11354e-12	NA	RGL2/RGL2/RGL2/RGL2/RGL2	5
		BP	GO:0010659	cardiac muscle cell apoptotic process	44321	36/10387	3.74525e-13	1.11354e-12	NA	RGL2/RGL2/RGL2/RGL2/RGL2	5
		BP	GO:0010656	negative regulation of muscle cell apoptotic process	44321	37/10387	4.33045e-13	1.11354e-12	NA	RGL2/RGL2/RGL2/RGL2/RGL2	5
		BP	GO:0010658	striated muscle cell apoptotic process	44321	37/10387	4.33045e-13	1.11354e-12	NA	RGL2/RGL2/RGL2/RGL2/RGL2	5
		BP	GO:0014068	positive regulation of phosphatidylinositol 3-kinase signaling	44321	46/10387	1.36178e-12	3.06401e-12	NA	RGL2/RGL2/RGL2/RGL2/RGL2	5
		BP	GO:0010660	regulation of muscle cell apoptotic process	44321	56/10387	3.79482e-12	7.58964e-12	NA	RGL2/RGL2/RGL2/RGL2/RGL2	5
		BP	GO:0010657	muscle cell apoptotic process	44321	59/10387	4.97363e-12	8.95253e-12	NA	RGL2/RGL2/RGL2/RGL2/RGL2	5
		BP	GO:0014066	regulation of phosphatidylinositol 3-kinase signaling	44321	80/10387	2.38827e-11	3.90808e-11	NA	RGL2/RGL2/RGL2/RGL2/RGL2	5
		BP	GO:0014065	phosphatidylinositol 3-kinase signaling	44321	92/10387	4.88553e-11	7.3283e-11	NA	RGL2/RGL2/RGL2/RGL2/RGL2	5
		BP	GO:0048015	phosphatidylinositol-mediated signaling	44321	103/10387	8.69684e-11	1.17464e-10	NA	RGL2/RGL2/RGL2/RGL2/RGL2	5
		BP	GO:0048017	inositol lipid-mediated signaling	44321	104/10387	9.13607e-11	1.17464e-10	NA	RGL2/RGL2/RGL2/RGL2/RGL2	5
		BP	GO:0046578	regulation of Ras protein signal transduction	44321	189/10387	1.89284e-09	2.27141e-09	NA	RGL2/RGL2/RGL2/RGL2/RGL2	5
		BP	GO:0051056	regulation of small GTPase mediated signal transduction	44321	264/10387	1.02198e-08	1.14973e-08	NA	RGL2/RGL2/RGL2/RGL2/RGL2	5
		BP	GO:0007265	Ras protein signal transduction	44321	275/10387	1.25531e-08	1.32915e-08	NA	RGL2/RGL2/RGL2/RGL2/RGL2	5
		BP	GO:0007264	small GTPase mediated signal transduction	44321	373/10387	5.81864e-08	5.81864e-08	NA	RGL2/RGL2/RGL2/RGL2/RGL2	5
		MF	GO:0005089	Rho guanyl-nucleotide exchange factor activity	44321	62/10530	6.00376e-12	4.20263e-11	NA	RGL2/RGL2/RGL2/RGL2/RGL2	5
		MF	GO:0005088	Ras guanyl-nucleotide exchange factor activity	44321	99/10530	6.63588e-11	2.32256e-10	NA	RGL2/RGL2/RGL2/RGL2/RGL2	5
		MF	GO:0017048	Rho GTPase binding	44321	132/10530	2.86985e-10	6.69631e-10	NA	RGL2/RGL2/RGL2/RGL2/RGL2	5
		MF	GO:0005085	guanyl-nucleotide exchange factor activity	44321	153/10530	6.0682e-10	1.06194e-09	NA	RGL2/RGL2/RGL2/RGL2/RGL2	5
		MF	GO:0017016	Ras GTPase binding	44321	289/10530	1.50541e-08	2.10757e-08	NA	RGL2/RGL2/RGL2/RGL2/RGL2	5
		MF	GO:0031267	small GTPase binding	44321	300/10530	1.81689e-08	2.1197e-08	NA	RGL2/RGL2/RGL2/RGL2/RGL2	5
		MF	GO:0051020	GTPase binding	44321	369/10530	5.14736e-08	5.14736e-08	NA	RGL2/RGL2/RGL2/RGL2/RGL2	5
General Ad Hoc Assignments	Shared in All	MF	GO:0016614	oxidoreductase activity, acting on CH-OH group of donors	52/3578	96/11484	2.24501e-06	0.00100685	0.000988278	MDH1/CHDH/AKR7A2/IDH3G/KCNAB2/RDH11/HSD17B10/L2HGDH/HSD3B7/IDH3B/TSTA3/TSTA3/PTGR1/UGDH/SPR/ABCC4/BMP2/HSD17B4/GRHPR/PTGR2/PGD/CBR4/NSDHL/HSD17B12/UEVLD/PRXL2B/PRXL2B/CBR3/RDH13/RDH13/RDH13/RDH13/RDH13/RDH13/RDH13/RDH13/RDH13/RDH13/AKR7A3/DHRS3/BDH2/ZADH2/D2HGDH/HSD17B11/HSD17B8/HSD17B8/HSD17B8/HSD17B8/HSD17B8/HSD17B8/DHRS11/DHRS11	52
		MF	GO:0016616	oxidoreductase activity, acting on the CH-OH group of donors, NAD or NADP as acceptor	49/3578	89/11484	2.34423e-06	0.00100685	0.000988278	MDH1/AKR7A2/IDH3G/KCNAB2/RDH11/HSD17B10/HSD3B7/IDH3B/TSTA3/TSTA3/PTGR1/UGDH/SPR/ABCC4/BMP2/HSD17B4/GRHPR/PTGR2/PGD/CBR4/NSDHL/HSD17B12/UEVLD/PRXL2B/PRXL2B/CBR3/RDH13/RDH13/RDH13/RDH13/RDH13/RDH13/RDH13/RDH13/RDH13/RDH13/AKR7A3/DHRS3/BDH2/ZADH2/HSD17B11/HSD17B8/HSD17B8/HSD17B8/HSD17B8/HSD17B8/HSD17B8/DHRS11/DHRS11	49
	Shared in iPSC & MSC	---	---	---	---	---	---	---	---	---	---
	Shared in MSC & Osteogenic	BP	GO:0050930	induction of positive chemotaxis	9/820	12/11358	9.21977e-09	4.06869e-05	3.81019e-05	VEGFC/SCG2/AGER/AGER/AGER/AGER/AGER/AGER/AGER	9
		BP	GO:0032693	negative regulation of interleukin-10 production	9/820	13/11358	2.80407e-08	4.1502e-05	3.88653e-05	IL23A/TNFRSF21/AGER/AGER/AGER/AGER/AGER/AGER/AGER	9
		BP	GO:0150003	regulation of spontaneous synaptic transmission	8/820	10/11358	2.82135e-08	4.1502e-05	3.88653e-05	PPP1R9A/AGER/AGER/AGER/AGER/AGER/AGER/AGER	8
		BP	GO:1903936	cellular response to sodium arsenite	8/820	11/11358	9.6881e-08	0.000106884	0.000100093	HNRNPA1/ZC3H12A/DAXX/DAXX/DAXX/DAXX/DAXX/DAXX	8
		BP	GO:0098734	macromolecule depalmitoylation	9/820	15/11358	1.71916e-07	0.000116531	0.000109128	ABHD17B/PPT2/PPT2/PPT2/PPT2/PPT2/PPT2/PPT2/PPT2	9
		BP	GO:1900272	negative regulation of long- term synaptic potentiation	9/820	15/11358	1.71916e-07	0.000116531	0.000109128	PTN/PPP1R9A/AGER/AGER/AGER/AGER/AGER/AGER/AGER	9
		BP	GO:0050927	positive regulation of positive chemotaxis	10/820	19/11358	1.84844e-07	0.000116531	0.000109128	F3/VEGFC/SCG2/AGER/AGER/AGER/AGER/AGER/AGER/AGER	10
		BP	GO:1902075	cellular response to salt	8/820	12/11358	2.72203e-07	0.00013347	0.000124991	HNRNPA1/ZC3H12A/DAXX/DAXX/DAXX/DAXX/DAXX/DAXX	8
		BP	GO:1903935	response to sodium arsenite	8/820	12/11358	2.72203e-07	0.00013347	0.000124991	HNRNPA1/ZC3H12A/DAXX/DAXX/DAXX/DAXX/DAXX/DAXX	8
		BP	GO:0050926	regulation of positive chemotaxis	10/820	20/11358	3.45813e-07	0.000147545	0.000138171	F3/VEGFC/SCG2/AGER/AGER/AGER/AGER/AGER/AGER/AGER	10
		BP	GO:0009313	oligosaccharide catabolic process	9/820	16/11358	3.67775e-07	0.000147545	0.000138171	MAN2C1/NEU1/NEU1/NEU1/NEU1/NEU1/NEU1/NEU1/NEU1	9
		BP	GO:0006388	tRNA splicing, via endonucleolytic cleavage and ligation	11/820	25/11358	4.52685e-07	0.000166475	0.000155898	TSEN2/TSEN34/TSEN34/TSEN34/TSEN34/TSEN34/TSEN34/TSEN34/TSEN34/TSEN34/TSEN34	11
		BP	GO:0042535	positive regulation of tumor necrosis factor biosynthetic process	8/820	13/11358	6.62863e-07	0.000208944	0.000195669	MAPKAPK2/AGER/AGER/AGER/AGER/AGER/AGER/AGER	8
		BP	GO:0098814	spontaneous synaptic transmission	8/820	13/11358	6.62863e-07	0.000208944	0.000195669	PPP1R9A/AGER/AGER/AGER/AGER/AGER/AGER/AGER	8
		BP	GO:0000394	RNA splicing, via endonucleolytic cleavage and ligation	11/820	26/11358	7.33689e-07	0.000215851	0.000202138	TSEN2/TSEN34/TSEN34/TSEN34/TSEN34/TSEN34/TSEN34/TSEN34/TSEN34/TSEN34/TSEN34	11
		BP	GO:0061888	regulation of astrocyte activation	7/820	10/11358	9.86687e-07	0.000241903	0.000226534	AGER/AGER/AGER/AGER/AGER/AGER/AGER	7
		BP	GO:1905203	regulation of connective tissue replacement	7/820	10/11358	9.86687e-07	0.000241903	0.000226534	AGER/AGER/AGER/AGER/AGER/AGER/AGER	7
		BP	GO:2001198	regulation of dendritic cell differentiation	7/820	10/11358	9.86687e-07	0.000241903	0.000226534	AGER/AGER/AGER/AGER/AGER/AGER/AGER	7
		BP	GO:1900452	regulation of long-term synaptic depression	8/820	14/11358	1.44871e-06	0.000319658	0.00029935	PPP1R9A/AGER/AGER/AGER/AGER/AGER/AGER/AGER	8
		BP	GO:1902959	regulation of aspartic- type endopeptidase activity involved in amyloid precursor protein catabolic process	8/820	14/11358	1.44871e-06	0.000319658	0.00029935	SORL1/AGER/AGER/AGER/AGER/AGER/AGER/AGER	8
		BP	GO:0051560	mitochondrial calcium ion homeostasis	10/820	23/11358	1.7531e-06	0.000368402	0.000344997	SLC8B1/RAP1GDS1/MAIP1/MICU2/SMDT1/SMDT1/SMDT1/SMDT1/TGM2/FIS1	10
		BP	GO:0002248	connective tissue replacement involved in inflammatory response wound healing	7/820	11/11358	2.54385e-06	0.000400928	0.000375456	AGER/AGER/AGER/AGER/AGER/AGER/AGER	7
		BP	GO:0009757	hexose mediated signaling	7/820	11/11358	2.54385e-06	0.000400928	0.000375456	AGER/AGER/AGER/AGER/AGER/AGER/AGER	7
		BP	GO:0010182	sugar mediated signaling pathway	7/820	11/11358	2.54385e-06	0.000400928	0.000375456	AGER/AGER/AGER/AGER/AGER/AGER/AGER	7
		BP	GO:0010255	glucose mediated signaling pathway	7/820	11/11358	2.54385e-06	0.000400928	0.000375456	AGER/AGER/AGER/AGER/AGER/AGER/AGER	7
		BP	GO:0035696	monocyte extravasation	7/820	11/11358	2.54385e-06	0.000400928	0.000375456	AGER/AGER/AGER/AGER/AGER/AGER/AGER	7
		BP	GO:0045410	positive regulation of interleukin-6 biosynthetic process	7/820	11/11358	2.54385e-06	0.000400928	0.000375456	AGER/AGER/AGER/AGER/AGER/AGER/AGER	7
		BP	GO:0150078	positive regulation of neuroinflammatory response	7/820	11/11358	2.54385e-06	0.000400928	0.000375456	AGER/AGER/AGER/AGER/AGER/AGER/AGER	7
		BP	GO:0009635	response to herbicide	8/820	15/11358	2.90791e-06	0.000427753	0.000400577	HNRNPA1/ZC3H12A/DAXX/DAXX/DAXX/DAXX/DAXX/DAXX	8
		BP	GO:1905245	regulation of aspartic-type peptidase activity	8/820	15/11358	2.90791e-06	0.000427753	0.000400577	SORL1/AGER/AGER/AGER/AGER/AGER/AGER/AGER	8
		BP	GO:1904645	response to amyloid-beta	12/820	35/11358	3.27016e-06	0.000465523	0.000435948	FYN/MMP2/NAMPT/DNM1/FOXO3/AGER/AGER/AGER/AGER/AGER/AGER/AGER	12
		BP	GO:0002246	wound healing involved in inflammatory response	7/820	12/11358	5.72415e-06	0.000647709	0.000606559	AGER/AGER/AGER/AGER/AGER/AGER/AGER	7
		BP	GO:0007214	gamma-aminobutyric acid signaling pathway	7/820	12/11358	5.72415e-06	0.000647709	0.000606559	GABBR1/GABBR1/GABBR1/GABBR1/GABBR1/GABBR1/GABBR1	7
		BP	GO:0009756	carbohydrate mediated signaling	7/820	12/11358	5.72415e-06	0.000647709	0.000606559	AGER/AGER/AGER/AGER/AGER/AGER/AGER	7
		BP	GO:0045080	positive regulation of chemokine biosynthetic process	7/820	12/11358	5.72415e-06	0.000647709	0.000606559	AGER/AGER/AGER/AGER/AGER/AGER/AGER	7
		BP	GO:0071605	monocyte chemotactic protein-1 production	7/820	12/11358	5.72415e-06	0.000647709	0.000606559	AGER/AGER/AGER/AGER/AGER/AGER/AGER	7
		BP	GO:0071637	regulation of monocyte chemotactic protein-1 production	7/820	12/11358	5.72415e-06	0.000647709	0.000606559	AGER/AGER/AGER/AGER/AGER/AGER/AGER	7
		BP	GO:0090647	modulation of age-related behavioral decline	7/820	12/11358	5.72415e-06	0.000647709	0.000606559	AGER/AGER/AGER/AGER/AGER/AGER/AGER	7
		BP	GO:1902961	positive regulation of aspartic-type endopeptidase activity involved in amyloid precursor protein catabolic process	7/820	12/11358	5.72415e-06	0.000647709	0.000606559	AGER/AGER/AGER/AGER/AGER/AGER/AGER	7
		BP	GO:0042104	positive regulation of activated T cell proliferation	8/820	17/11358	9.64054e-06	0.00101294	0.00094859	IL23A/AGER/AGER/AGER/AGER/AGER/AGER/AGER	8
		BP	GO:0042533	tumor necrosis factor biosynthetic process	8/820	17/11358	9.64054e-06	0.00101294	0.00094859	MAPKAPK2/AGER/AGER/AGER/AGER/AGER/AGER/AGER	8
		BP	GO:0042534	regulation of tumor necrosis factor biosynthetic process	8/820	17/11358	9.64054e-06	0.00101294	0.00094859	MAPKAPK2/AGER/AGER/AGER/AGER/AGER/AGER/AGER	8
		BP	GO:0032735	positive regulation of interleukin-12 production	9/820	22/11358	1.07588e-05	0.00110415	0.001034	IL23A/MAPK14/AGER/AGER/AGER/AGER/AGER/AGER/AGER	9
		BP	GO:0045073	regulation of chemokine biosynthetic process	7/820	13/11358	1.1629e-05	0.00111562	0.00104474	AGER/AGER/AGER/AGER/AGER/AGER/AGER	7
		BP	GO:0045408	regulation of interleukin-6 biosynthetic process	7/820	13/11358	1.1629e-05	0.00111562	0.00104474	AGER/AGER/AGER/AGER/AGER/AGER/AGER	7
		BP	GO:1905247	positive regulation of aspartic-type peptidase activity	7/820	13/11358	1.1629e-05	0.00111562	0.00104474	AGER/AGER/AGER/AGER/AGER/AGER/AGER	7
		BP	GO:2000514	regulation of CD4-positive, alpha-beta T cell activation	12/820	40/11358	1.56372e-05	0.00146824	0.00137495	CD81/IL23A/TGFBR2/ZC3H12A/CD55/AGER/AGER/AGER/AGER/AGER/AGER/AGER	12
		BP	GO:0042033	chemokine biosynthetic process	7/820	14/11358	2.18092e-05	0.00181593	0.00170056	AGER/AGER/AGER/AGER/AGER/AGER/AGER	7
		BP	GO:0042226	interleukin-6 biosynthetic process	7/820	14/11358	2.18092e-05	0.00181593	0.00170056	AGER/AGER/AGER/AGER/AGER/AGER/AGER	7
		BP	GO:0050755	chemokine metabolic process	7/820	14/11358	2.18092e-05	0.00181593	0.00170056	AGER/AGER/AGER/AGER/AGER/AGER/AGER	7
		BP	GO:0090594	inflammatory response to wounding	7/820	14/11358	2.18092e-05	0.00181593	0.00170056	AGER/AGER/AGER/AGER/AGER/AGER/AGER	7
		BP	GO:0097709	connective tissue replacement	7/820	14/11358	2.18092e-05	0.00181593	0.00170056	AGER/AGER/AGER/AGER/AGER/AGER/AGER	7
		BP	GO:1903978	regulation of microglial cell activation	7/820	14/11358	2.18092e-05	0.00181593	0.00170056	AGER/AGER/AGER/AGER/AGER/AGER/AGER	7
		BP	GO:0001774	microglial cell activation	8/820	19/11358	2.63099e-05	0.00203694	0.00190753	NAMPT/AGER/AGER/AGER/AGER/AGER/AGER/AGER	8
		BP	GO:0002269	leukocyte activation involved in inflammatory response	8/820	19/11358	2.63099e-05	0.00203694	0.00190753	NAMPT/AGER/AGER/AGER/AGER/AGER/AGER/AGER	8
		BP	GO:0017085	response to insecticide	8/820	19/11358	2.63099e-05	0.00203694	0.00190753	HNRNPA1/ZC3H12A/DAXX/DAXX/DAXX/DAXX/DAXX/DAXX	8
		BP	GO:1902074	response to salt	8/820	19/11358	2.63099e-05	0.00203694	0.00190753	HNRNPA1/ZC3H12A/DAXX/DAXX/DAXX/DAXX/DAXX/DAXX	8
		BP	GO:0043507	positive regulation of JUN kinase activity	15/820	65/11358	4.53324e-05	0.00344917	0.00323003	MAP3K4/MAP3K7/DAXX/DAXX/DAXX/DAXX/DAXX/DAXX/AGER/AGER/AGER/AGER/AGER/AGER/AGER	15
		BP	GO:0030521	androgen receptor signaling pathway	14/820	58/11358	4.7557e-05	0.00349782	0.00327559	FKBP4/NCOA1/SIRT1/HDAC1/NCOA3/PMEPA1/ZBTB7A/NRIP1/DAXX/DAXX/DAXX/DAXX/DAXX/DAXX	14
		BP	GO:0090502	RNA phosphodiester bond hydrolysis, endonucleolytic	14/820	58/11358	4.7557e-05	0.00349782	0.00327559	RCL1/TSEN2/ZC3H12A/POP5/TSEN34/TSEN34/TSEN34/TSEN34/TSEN34/TSEN34/TSEN34/TSEN34/TSEN34/TSEN34	14
		BP	GO:0046949	fatty-acyl-CoA biosynthetic process	11/820	38/11358	5.11815e-05	0.00370268	0.00346744	ACAT1/SLC25A1/SCD5/PPT2/PPT2/PPT2/PPT2/PPT2/PPT2/PPT2/PPT2	11
		BP	GO:0032655	regulation of interleukin-12 production	10/820	32/11358	5.43617e-05	0.00378976	0.00354899	MAST2/IL23A/MAPK14/AGER/AGER/AGER/AGER/AGER/AGER/AGER	10
		BP	GO:1904646	cellular response to amyloid- beta	10/820	32/11358	5.43617e-05	0.00378976	0.00354899	FYN/NAMPT/FOXO3/AGER/AGER/AGER/AGER/AGER/AGER/AGER	10
		BP	GO:0033865	nucleoside bisphosphate metabolic process	21/820	114/11358	5.73967e-05	0.00378976	0.00354899	MPC1/ACAT1/SLC25A1/MVK/DLST/MCEE/TPST2/MCCC2/MCCC2/MCCC2/SCD5/ACSS1/GPAT4/PPT2/PPT2/PPT2/PPT2/PPT2/PPT2/PPT2/PPT2	21
		BP	GO:0033875	ribonucleoside bisphosphate metabolic process	21/820	114/11358	5.73967e-05	0.00378976	0.00354899	MPC1/ACAT1/SLC25A1/MVK/DLST/MCEE/TPST2/MCCC2/MCCC2/MCCC2/SCD5/ACSS1/GPAT4/PPT2/PPT2/PPT2/PPT2/PPT2/PPT2/PPT2/PPT2	21
		BP	GO:0034032	purine nucleoside bisphosphate metabolic process	21/820	114/11358	5.73967e-05	0.00378976	0.00354899	MPC1/ACAT1/SLC25A1/MVK/DLST/MCEE/TPST2/MCCC2/MCCC2/MCCC2/SCD5/ACSS1/GPAT4/PPT2/PPT2/PPT2/PPT2/PPT2/PPT2/PPT2/PPT2	21
		BP	GO:0042116	macrophage activation	12/820	45/11358	5.75377e-05	0.00378976	0.00354899	SBNO2/SBNO2/NAMPT/ZC3H12A/PRKCE/AGER/AGER/AGER/AGER/AGER/AGER/AGER	12
		BP	GO:0002274	myeloid leukocyte activation	56/820	457/11358	5.98854e-05	0.00388639	0.00363948	DNASE1L1/C12orf4/SBNO2/SBNO2/PKM/CMTM6/HSP90AB1/VAPA/CRISPLD2/FOXF1/GPI/GPI/NAMPT/TSPAN14/MAPK14/CD58/YPEL5/TNFAIP6/CD68/ACTR10/C1orf35/DYNC1LI1/DYNLT1/FER/TGFBR2/ZC3H12A/EEF2/GUSB/PRKCE/RAB6A/KCMF1/CSF1/TMEM179B/CD55/MME/PNP/AGER/AGER/AGER/AGER/AGER/AGER/AGER/NEU1/NEU1/NEU1/NEU1/NEU1/NEU1/NEU1/NEU1/HSPA1B/HSPA1B/HSPA1B/HSPA1B/HSPA1B	56
		BP	GO:0002693	positive regulation of cellular extravasation	7/820	16/11358	6.39367e-05	0.00397398	0.0037215	AGER/AGER/AGER/AGER/AGER/AGER/AGER	7
		BP	GO:0043032	positive regulation of macrophage activation	7/820	16/11358	6.39367e-05	0.00397398	0.0037215	AGER/AGER/AGER/AGER/AGER/AGER/AGER	7
		BP	GO:0048143	astrocyte activation	7/820	16/11358	6.39367e-05	0.00397398	0.0037215	AGER/AGER/AGER/AGER/AGER/AGER/AGER	7
		BP	GO:0006851	mitochondrial calcium ion transmembrane transport	9/820	27/11358	7.29569e-05	0.00429525	0.00402236	SLC8B1/MICU3/MAIP1/MICU2/SMDT1/SMDT1/SMDT1/SMDT1/VDAC1	9
		BP	GO:1900745	positive regulation of p38MAPK cascade	9/820	27/11358	7.29569e-05	0.00429525	0.00402236	MAP3K4/ZC3H12A/AGER/AGER/AGER/AGER/AGER/AGER/AGER	9
		BP	GO:0032615	interleukin-12 production	10/820	33/11358	7.29988e-05	0.00429525	0.00402236	MAST2/IL23A/MAPK14/AGER/AGER/AGER/AGER/AGER/AGER/AGER	10
		BP	GO:1900271	regulation of long-term synaptic potentiation	10/820	33/11358	7.29988e-05	0.00429525	0.00402236	PTN/PPP1R9A/MME/AGER/AGER/AGER/AGER/AGER/AGER/AGER	10
		BP	GO:0032653	regulation of interleukin-10 production	9/820	28/11358	0.000100685	0.00576768	0.00540124	IL23A/TNFRSF21/AGER/AGER/AGER/AGER/AGER/AGER/AGER	9
		BP	GO:0050798	activated T cell proliferation	9/820	28/11358	0.000100685	0.00576768	0.00540124	FYN/IL23A/AGER/AGER/AGER/AGER/AGER/AGER/AGER	9
		BP	GO:0071677	positive regulation of mononuclear cell migration	7/820	17/11358	0.000101944	0.00576768	0.00540124	AGER/AGER/AGER/AGER/AGER/AGER/AGER	7
		BP	GO:0038066	p38MAPK cascade	11/820	41/11358	0.000110027	0.00614621	0.00575573	MAP3K4/MAPK14/MAPKAPK2/ZC3H12A/AGER/AGER/AGER/AGER/AGER/AGER/AGER	11
		BP	GO:0014015	positive regulation of gliogenesis	12/820	48/11358	0.000113993	0.00628814	0.00588864	UFL1/TSPO/PTN/HDAC1/CSF1/AGER/AGER/AGER/AGER/AGER/AGER/AGER	12
		BP	GO:1903708	positive regulation of hemopoiesis	22/820	129/11358	0.000127723	0.00695854	0.00651645	ATP6AP1/IL23A/MAPK14/STAT1/FOXO3/PCID2/TGFBR2/TRIB1/CSF1/PNP/AGER/AGER/AGER/AGER/AGER/AGER/AGER/HSPA1B/HSPA1B/HSPA1B/HSPA1B/HSPA1B	22
		BP	GO:0001914	regulation of T cell mediated cytotoxicity	8/820	23/11358	0.000131599	0.00708229	0.00663234	IL23A/AGER/AGER/AGER/AGER/AGER/AGER/AGER	8
		BP	GO:0006637	acyl-CoA metabolic process	17/820	87/11358	0.000135283	0.00709852	0.00664754	MPC1/ACAT1/SLC25A1/MVK/DLST/MCEE/SCD5/ACSS1/GPAT4/PPT2/PPT2/PPT2/PPT2/PPT2/PPT2/PPT2/PPT2	17
		BP	GO:0035383	thioester metabolic process	17/820	87/11358	0.000135283	0.00709852	0.00664754	MPC1/ACAT1/SLC25A1/MVK/DLST/MCEE/SCD5/ACSS1/GPAT4/PPT2/PPT2/PPT2/PPT2/PPT2/PPT2/PPT2/PPT2	17
		BP	GO:1902991	regulation of amyloid precursor protein catabolic process	9/820	29/11358	0.000136727	0.00709852	0.00664754	FKBP1A/SORL1/AGER/AGER/AGER/AGER/AGER/AGER/AGER	9
		BP	GO:0036444	calcium import into the mitochondrion	6/820	13/11358	0.000153515	0.00784671	0.00734819	MAIP1/MICU2/SMDT1/SMDT1/SMDT1/SMDT1	6
		BP	GO:0048711	positive regulation of astrocyte differentiation	7/820	18/11358	0.000156472	0.00784671	0.00734819	AGER/AGER/AGER/AGER/AGER/AGER/AGER	7
		BP	GO:1902993	positive regulation of amyloid precursor protein catabolic process	7/820	18/11358	0.000156472	0.00784671	0.00734819	AGER/AGER/AGER/AGER/AGER/AGER/AGER	7
		BP	GO:0035384	thioester biosynthetic process	13/820	57/11358	0.000163966	0.00797186	0.00746539	MPC1/ACAT1/SLC25A1/SCD5/ACSS1/PPT2/PPT2/PPT2/PPT2/PPT2/PPT2/PPT2/PPT2	13
		BP	GO:0071616	acyl-CoA biosynthetic process	13/820	57/11358	0.000163966	0.00797186	0.00746539	MPC1/ACAT1/SLC25A1/SCD5/ACSS1/PPT2/PPT2/PPT2/PPT2/PPT2/PPT2/PPT2/PPT2	13
		BP	GO:0009311	oligosaccharide metabolic process	10/820	36/11358	0.000164387	0.00797186	0.00746539	MPDU1/MAN2C1/NEU1/NEU1/NEU1/NEU1/NEU1/NEU1/NEU1/NEU1	10
		BP	GO:0001913	T cell mediated cytotoxicity	9/820	30/11358	0.000182935	0.00868535	0.00813355	IL23A/AGER/AGER/AGER/AGER/AGER/AGER/AGER/EMP2	9
		BP	GO:0046006	regulation of activated T cell proliferation	8/820	24/11358	0.000185004	0.00868535	0.00813355	IL23A/AGER/AGER/AGER/AGER/AGER/AGER/AGER	8
		BP	GO:0061900	glial cell activation	8/820	24/11358	0.000185004	0.00868535	0.00813355	NAMPT/AGER/AGER/AGER/AGER/AGER/AGER/AGER	8
		CC	GO:0000214	tRNA-intron endonuclease complex	10/845	11/11690	3.81143e-11	2.1001e-08	2.05817e-08	TSEN34/TSEN34/TSEN34/TSEN34/TSEN34/TSEN34/TSEN34/TSEN34/TSEN34/TSEN34	10
		CC	GO:0043202	lysosomal lumen	22/845	83/11690	6.04358e-08	1.66501e-05	1.63177e-05	DCN/GPC1/CTSL/TPP1/GUSB/AGRN/NEU1/NEU1/NEU1/NEU1/NEU1/NEU1/NEU1/NEU1/PPT2/PPT2/PPT2/PPT2/PPT2/PPT2/PPT2/PPT2	22
		CC	GO:1902555	endoribonuclease complex	11/845	30/11690	4.01957e-06	0.000553696	0.000542642	POP5/TSEN34/TSEN34/TSEN34/TSEN34/TSEN34/TSEN34/TSEN34/TSEN34/TSEN34/TSEN34	11
		CC	GO:1905348	endonuclease complex	11/845	30/11690	4.01957e-06	0.000553696	0.000542642	POP5/TSEN34/TSEN34/TSEN34/TSEN34/TSEN34/TSEN34/TSEN34/TSEN34/TSEN34/TSEN34	11
		CC	GO:1990111	spermatoproteasome complex	8/845	18/11690	1.64162e-05	0.00180906	0.00177295	PSMB8/PSMB8/PSMB8/PSMB8/PSMB8/PSMB8/PSMB8/PSMB8	8
		MF	GO:0008474	palmitoyl-(protein) hydrolase activity	9/824	16/11484	3.49002e-07	0.000117963	0.000111681	ABHD17B/PPT2/PPT2/PPT2/PPT2/PPT2/PPT2/PPT2/PPT2	9
		MF	GO:0098599	palmitoyl hydrolase activity	9/824	16/11484	3.49002e-07	0.000117963	0.000111681	ABHD17B/PPT2/PPT2/PPT2/PPT2/PPT2/PPT2/PPT2/PPT2	9
		MF	GO:0098960	postsynaptic neurotransmitter receptor activity	7/824	13/11484	1.11661e-05	0.00188707	0.00178657	GABBR1/GABBR1/GABBR1/GABBR1/GABBR1/GABBR1/GABBR1	7
		MF	GO:0099529	neurotransmitter receptor activity involved in regulation of postsynaptic membrane potential	7/824	13/11484	1.11661e-05	0.00188707	0.00178657	GABBR1/GABBR1/GABBR1/GABBR1/GABBR1/GABBR1/GABBR1	7
		MF	GO:0016790	thiolester hydrolase activity	10/824	31/11484	3.78862e-05	0.00512221	0.00484943	ABHD17B/HIBCH/PPT2/PPT2/PPT2/PPT2/PPT2/PPT2/PPT2/PPT2	10
	Unique to iPSC	BP	GO:0002476	antigen processing and presentation of endogenous peptide antigen via MHC class Ib	15/2783	15/11358	6.69534e-10	1.94517e-06	1.8681e-06	TAP2/TAP2/TAP2/TAP2/TAP2/TAP2/TAP2/TAP2/HLA-E/HLA-E/HLA-E/HLA-E/HLA-E/HLA-E/HLA-E	15
		BP	GO:1902187	negative regulation of viral release from host cell	22/2783	27/11358	7.3639e-10	1.94517e-06	1.8681e-06	CHMP3/TRIM28/TRIM21/TRIM5/PML/TRIM11/TRIM8/TRIM27/TRIM27/TRIM27/TRIM27/TRIM27/TRIM27/TRIM27/TRIM26/TRIM26/TRIM26/TRIM26/TRIM26/TRIM26/TRIM26/TRIM26	22
		BP	GO:0002428	antigen processing and presentation of peptide antigen via MHC class Ib	15/2783	17/11358	5.41767e-08	9.54052e-05	9.16252e-05	TAP2/TAP2/TAP2/TAP2/TAP2/TAP2/TAP2/TAP2/HLA-E/HLA-E/HLA-E/HLA-E/HLA-E/HLA-E/HLA-E	15
		BP	GO:0050710	negative regulation of cytokine secretion	26/2783	45/11358	1.8808e-06	0.00234504	0.00225213	ARG2/EZR/GBP1/ANXA1/LRRC32/PML/ANGPT1/PTGER4/ANXA4/PPP1R11/PPP1R11/PPP1R11/PPP1R11/PPP1R11/PPP1R11/PPP1R11/PPP1R11/TRIM27/TRIM27/TRIM27/TRIM27/TRIM27/TRIM27/TRIM27/LGR4/TMSB4X	26
		BP	GO:0006379	mRNA cleavage	17/2783	24/11358	2.21942e-06	0.00234504	0.00225213	ZNRD1/ZNRD1/ZNRD1/ZNRD1/ZNRD1/ZNRD1/ZNRD1/ZNRD1/CPSF1/CPSF1/POLR2I/CPSF6/CPSF3/CPSF7/CPSF2/CSTF3/ERN1	17
		BP	GO:0002475	antigen processing and presentation via MHC class Ib	15/2783	20/11358	2.84158e-06	0.00250201	0.00240288	TAP2/TAP2/TAP2/TAP2/TAP2/TAP2/TAP2/TAP2/HLA-E/HLA-E/HLA-E/HLA-E/HLA-E/HLA-E/HLA-E	15
		BP	GO:1902186	regulation of viral release from host cell	24/2783	41/11358	3.40669e-06	0.00257108	0.00246921	CAV2/CHMP3/TRIM28/TRIM21/TRIM5/PML/TRIM11/DDB1/TRIM8/TRIM27/TRIM27/TRIM27/TRIM27/TRIM27/TRIM27/TRIM27/TRIM26/TRIM26/TRIM26/TRIM26/TRIM26/TRIM26/TRIM26/TRIM26	24
		BP	GO:0040013	negative regulation of locomotion	92/2783	248/11358	5.4929e-06	0.00310149	0.00297861	NISCH/CDH1/PTPRU/NAV3/CLASP1/PTPN23/MEF2C/GSTP1/ANGPT2/NRP1/ZMYND8/NDRG4/SFRP1/WASL/C5/RIPOR2/SRF/DPYSL3/WNT5A/IGFBP5/CHMP3/NFE2L2/MIIP/LRP1/RAP2A/TRIM28/TRIM21/TRIM5/STARD13/KLF4/DAB2IP/CCN3/SEMA6D/EMILIN1/AP1AR/SINHCAF/SINHCAF/PML/MARVELD3/MYOCD/TMEFF2/PHLDB2/SFRP2/PTPRJ/DLG5/DLG5/PTPRK/PTPRK/THY1/MIA3/TRIM11/NBL1/ABR/ABR/ABR/ADORA1/CLASP2/RYK/CITED2/TP53INP1/SPRED1/TRIM8/MCC/PTGER4/BCL2/PTPRM/…	92
		BP	GO:0050663	cytokine secretion	54/2783	127/11358	5.68639e-06	0.00310149	0.00297861	BTN3A1/ATG5/SPHK2/ARG2/EZR/FERMT1/MAPK3/C5/DDX58/WNT5A/IFIH1/GBP1/LRP1/FRMD8/AKAP12/ANXA1/DHX9/TLR4/LRRC32/PML/TSLP/ANGPT1/HK1/AIM2/RBPJ/PTGER4/GLMN/IL17RA/SOCS1/ISG15/S100A13/HMGB1/ANXA4/SRC/SCAMP5/PPP1R11/PPP1R11/PPP1R11/PPP1R11/PPP1R11/PPP1R11/PPP1R11/PPP1R11/TRIM27/TRIM27/TRIM27/TRIM27/TRIM27/TRIM27/TRIM27/LGR4/TMSB4X/CHUK/LYN	54
		BP	GO:0050707	regulation of cytokine secretion	49/2783	112/11358	5.87071e-06	0.00310149	0.00297861	ATG5/ARG2/EZR/FERMT1/MAPK3/C5/DDX58/WNT5A/IFIH1/GBP1/LRP1/FRMD8/AKAP12/ANXA1/DHX9/TLR4/LRRC32/PML/TSLP/ANGPT1/HK1/AIM2/PTGER4/GLMN/IL17RA/SOCS1/HMGB1/ANXA4/SRC/SCAMP5/PPP1R11/PPP1R11/PPP1R11/PPP1R11/PPP1R11/PPP1R11/PPP1R11/PPP1R11/TRIM27/TRIM27/TRIM27/TRIM27/TRIM27/TRIM27/TRIM27/LGR4/TMSB4X/CHUK/LYN	49
	Unique to MSC	---	---	---	---	---	---	---	---	---	---
	Unique to Osteogenic	BP	GO:0002476	antigen processing and presentation of endogenous peptide antigen via MHC class Ib	15/2783	15/11358	6.69534e-10	1.94517e-06	1.8681e-06	TAP2/TAP2/TAP2/TAP2/TAP2/TAP2/TAP2/TAP2/HLA-E/HLA-E/HLA-E/HLA-E/HLA-E/HLA-E/HLA-E	15
		BP	GO:1902187	negative regulation of viral release from host cell	22/2783	27/11358	7.3639e-10	1.94517e-06	1.8681e-06	CHMP3/TRIM28/TRIM21/TRIM5/PML/TRIM11/TRIM8/TRIM27/TRIM27/TRIM27/TRIM27/TRIM27/TRIM27/TRIM27/TRIM26/TRIM26/TRIM26/TRIM26/TRIM26/TRIM26/TRIM26/TRIM26	22
		BP	GO:0002428	antigen processing and presentation of peptide antigen via MHC class Ib	15/2783	17/11358	5.41767e-08	9.54052e-05	9.16252e-05	TAP2/TAP2/TAP2/TAP2/TAP2/TAP2/TAP2/TAP2/HLA-E/HLA-E/HLA-E/HLA-E/HLA-E/HLA-E/HLA-E	15
		BP	GO:0050710	negative regulation of cytokine secretion	26/2783	45/11358	1.8808e-06	0.00234504	0.00225213	ARG2/EZR/GBP1/ANXA1/LRRC32/PML/ANGPT1/PTGER4/ANXA4/PPP1R11/PPP1R11/PPP1R11/PPP1R11/PPP1R11/PPP1R11/PPP1R11/PPP1R11/TRIM27/TRIM27/TRIM27/TRIM27/TRIM27/TRIM27/TRIM27/LGR4/TMSB4X	26
		BP	GO:0006379	mRNA cleavage	17/2783	24/11358	2.21942e-06	0.00234504	0.00225213	ZNRD1/ZNRD1/ZNRD1/ZNRD1/ZNRD1/ZNRD1/ZNRD1/ZNRD1/CPSF1/CPSF1/POLR2I/CPSF6/CPSF3/CPSF7/CPSF2/CSTF3/ERN1	17
		BP	GO:0002475	antigen processing and presentation via MHC class Ib	15/2783	20/11358	2.84158e-06	0.00250201	0.00240288	TAP2/TAP2/TAP2/TAP2/TAP2/TAP2/TAP2/TAP2/HLA-E/HLA-E/HLA-E/HLA-E/HLA-E/HLA-E/HLA-E	15
		BP	GO:1902186	regulation of viral release from host cell	24/2783	41/11358	3.40669e-06	0.00257108	0.00246921	CAV2/CHMP3/TRIM28/TRIM21/TRIM5/PML/TRIM11/DDB1/TRIM8/TRIM27/TRIM27/TRIM27/TRIM27/TRIM27/TRIM27/TRIM27/TRIM26/TRIM26/TRIM26/TRIM26/TRIM26/TRIM26/TRIM26/TRIM26	24
		BP	GO:0040013	negative regulation of locomotion	92/2783	248/11358	5.4929e-06	0.00310149	0.00297861	NISCH/CDH1/PTPRU/NAV3/CLASP1/PTPN23/MEF2C/GSTP1/ANGPT2/NRP1/ZMYND8/NDRG4/SFRP1/WASL/C5/RIPOR2/SRF/DPYSL3/WNT5A/IGFBP5/CHMP3/NFE2L2/MIIP/LRP1/RAP2A/TRIM28/TRIM21/TRIM5/STARD13/KLF4/DAB2IP/CCN3/SEMA6D/EMILIN1/AP1AR/SINHCAF/SINHCAF/PML/MARVELD3/MYOCD/TMEFF2/PHLDB2/SFRP2/PTPRJ/DLG5/DLG5/PTPRK/PTPRK/THY1/MIA3/TRIM11/NBL1/ABR/ABR/ABR/ADORA1/CLASP2/RYK/CITED2/TP53INP1/SPRED1/TRIM8/MCC/PTGER4/BCL2/PTPRM/…	92
		BP	GO:0050663	cytokine secretion	54/2783	127/11358	5.68639e-06	0.00310149	0.00297861	BTN3A1/ATG5/SPHK2/ARG2/EZR/FERMT1/MAPK3/C5/DDX58/WNT5A/IFIH1/GBP1/LRP1/FRMD8/AKAP12/ANXA1/DHX9/TLR4/LRRC32/PML/TSLP/ANGPT1/HK1/AIM2/RBPJ/PTGER4/GLMN/IL17RA/SOCS1/ISG15/S100A13/HMGB1/ANXA4/SRC/SCAMP5/PPP1R11/PPP1R11/PPP1R11/PPP1R11/PPP1R11/PPP1R11/PPP1R11/PPP1R11/TRIM27/TRIM27/TRIM27/TRIM27/TRIM27/TRIM27/TRIM27/LGR4/TMSB4X/CHUK/LYN	54
		BP	GO:0050707	regulation of cytokine secretion	49/2783	112/11358	5.87071e-06	0.00310149	0.00297861	ATG5/ARG2/EZR/FERMT1/MAPK3/C5/DDX58/WNT5A/IFIH1/GBP1/LRP1/FRMD8/AKAP12/ANXA1/DHX9/TLR4/LRRC32/PML/TSLP/ANGPT1/HK1/AIM2/PTGER4/GLMN/IL17RA/SOCS1/HMGB1/ANXA4/SRC/SCAMP5/PPP1R11/PPP1R11/PPP1R11/PPP1R11/PPP1R11/PPP1R11/PPP1R11/PPP1R11/TRIM27/TRIM27/TRIM27/TRIM27/TRIM27/TRIM27/TRIM27/LGR4/TMSB4X/CHUK/LYN	49
Osteogenic Ad Hoc Assignments	Shared in All	BP	GO:0060337	type I interferon signaling pathway	50/3175	88/10273	3.87101e-07	0.000871964	0.000806498	IFI35/MAVS/HSP90AB1/SAMHD1/CACTIN/STAT1/IFIT3/IRF3/IFI6/BST2/RNASEL/IFNAR1/MX1/IFNAR2/IFNAR2/ADAR/GBP2/IRF2/PTPN2/CNOT7/PSMB8/PSMB8/PSMB8/PSMB8/PSMB8/PSMB8/PSMB8/PSMB8/HLA-C/HLA-C/HLA-C/HLA-C/HLA-C/HLA-C/HLA-C/HLA-E/HLA-E/HLA-E/HLA-E/HLA-E/HLA-E/HLA-E/HLA-A/HLA-A/HLA-A/HLA-A/HLA-A/HLA-A/HLA-A/HLA-A	50
		BP	GO:0071357	cellular response to type I interferon	50/3175	88/10273	3.87101e-07	0.000871964	0.000806498	IFI35/MAVS/HSP90AB1/SAMHD1/CACTIN/STAT1/IFIT3/IRF3/IFI6/BST2/RNASEL/IFNAR1/MX1/IFNAR2/IFNAR2/ADAR/GBP2/IRF2/PTPN2/CNOT7/PSMB8/PSMB8/PSMB8/PSMB8/PSMB8/PSMB8/PSMB8/PSMB8/HLA-C/HLA-C/HLA-C/HLA-C/HLA-C/HLA-C/HLA-C/HLA-E/HLA-E/HLA-E/HLA-E/HLA-E/HLA-E/HLA-E/HLA-A/HLA-A/HLA-A/HLA-A/HLA-A/HLA-A/HLA-A/HLA-A	50
		BP	GO:0097529	myeloid leukocyte migration	46/3175	80/10273	7.04115e-07	0.000871964	0.000806498	CD9/WDR1/EDN1/TGFB2/DDT/DDT/SERPINE1/RARRES2/CREB3/CXCL12/CCL2/BST1/MDK/MAPK14/IL1R1/NUP85/LGALS3/ANXA1/P2RX4/DYSF/RAC1/CCN3/THBS1/SLIT2/TIRAP/VEGFC/NBL1/IL6R/JAM3/GREM1/GREM1/GREM1/ROR2/PDGFD/JAGN1/PTGER4/SCG2/STAT5B/AKIRIN1/IRAK4/ITGA1/CKLF/MIF/MIF/MMP28/MMP28	46
		BP	GO:0034340	response to type I interferon	51/3175	92/10273	8.36372e-07	0.000871964	0.000806498	IFI35/MAVS/HSP90AB1/SAMHD1/CACTIN/STAT1/IFIT3/IRF3/IFI6/BST2/SHFL/RNASEL/IFNAR1/MX1/IFNAR2/IFNAR2/ADAR/GBP2/IRF2/PTPN2/CNOT7/PSMB8/PSMB8/PSMB8/PSMB8/PSMB8/PSMB8/PSMB8/PSMB8/HLA-C/HLA-C/HLA-C/HLA-C/HLA-C/HLA-C/HLA-C/HLA-E/HLA-E/HLA-E/HLA-E/HLA-E/HLA-E/HLA-E/HLA-A/HLA-A/HLA-A/HLA-A/HLA-A/HLA-A/HLA-A/HLA-A	51
		BP	GO:0002480	antigen processing and presentation of exogenous peptide antigen via MHC class I, TAP-independent	23/3175	31/10273	8.60095e-07	0.000871964	0.000806498	LNPEP/HLA-C/HLA-C/HLA-C/HLA-C/HLA-C/HLA-C/HLA-C/HLA-E/HLA-E/HLA-E/HLA-E/HLA-E/HLA-E/HLA-E/HLA-A/HLA-A/HLA-A/HLA-A/HLA-A/HLA-A/HLA-A/HLA-A	23
		BP	GO:0006790	sulfur compound metabolic process	113/3175	257/10273	5.49522e-06	0.00464254	0.00429398	GGCT/MGST1/ST3GAL1/DCN/GLRX2/MAT2B/VCAN/CTNS/MPC1/GSTO2/ACSL4/NDST1/ACAT1/ACACB/MCCC1/NOX4/PHGDH/ACOT7/GGT5/SLC25A1/HSCB/GSS/SMS/MLYCD/NUBP1/XYLT1/XYLT1/AADAT/UGDH/MVK/UST/ALDH5A1/HSPA9/ABHD14B/SLC35D1/CTH/HMGCL/B4GALT6/DLST/CHST3/CHPF/MTRR/MCEE/HS3ST3B1/SLC25A19/STAT5A/TPST2/MPST/TST/CHAC1/SLC35D2/SLC35D2/PDHA1/MCCC2/MCCC2/MCCC2/GSTT2B/GSTT2B/MICAL2/HSD17B4/GSTM3/ISCU/SQOR/SLC5A6/PAPSS1/CSAD/ARS…	113
		BP	GO:0036149	phosphatidylinositol acyl- chain remodeling	12/3175	13/10273	6.96365e-06	0.00504268	0.00466407	PLA2G4C/MBOAT7/MBOAT7/MBOAT7/MBOAT7/MBOAT7/MBOAT7/MBOAT7/MBOAT7/MBOAT7/MBOAT7/PLAAT3	12
		BP	GO:0002689	negative regulation of leukocyte chemotaxis	13/3175	15/10273	1.23577e-05	0.00783012	0.00724224	DDT/DDT/CCL2/CCN3/SLIT2/NBL1/GREM1/GREM1/GREM1/MIF/MIF/MMP28/MMP28	13
		BP	GO:0034612	response to tumor necrosis factor	99/3175	225/10273	1.98751e-05	0.00977408	0.00904025	TNFRSF12A/YTHDC2/HYAL2/HDAC4/EDN1/CYLD/PSME1/PSME1/RFFL/PSMD5/SIRT1/JAK2/NFKBIA/GSS/TRADD/PSMD7/PYCARD/CACTIN/CARD8/CCL2/NFKB1/MADD/PSMD9/MAPK14/STAT1/ARHGEF2/CD58/GBP1/TNFAIP3/FOXO3/TRIM32/RBCK1/ZFP36/TXNDC17/ACTN4/ACTN4/EDA2R/PIAS3/GCH1/POSTN/ADAMTS7/SMPD4/PSMB7/THBS1/ADAM10/PSMA5/AFF3/ZFP36L2/PID1/PSMD4/PSMB4/ADAMTS13/ADAMTS13/GBP2/CLDN1/ENDOG/ADAM9/ADAM9/LIMS1/PSMD1/PRPF8/PRPF8/PELI3/PSMD2/PT…	99
		BP	GO:0048706	embryonic skeletal system development	39/3175	71/10273	2.142e-05	0.00977408	0.00904025	FUZ/MKS1/MBTD1/COL11A1/DLG1/TULP3/GNAS/SIX4/XYLT1/XYLT1/GLI3/HOXB6/MDFI/DLX2/SLC35D1/HOXB5/MTHFD1L/KIAA1217/TWIST1/BMP4/PDGFRA/TFAP2A/SULF1/EIF4A3/SLC39A3/ZEB1/MMP16/WDR19/TGFBR2/OSR2/SHOX2/HOXB2/FOXC2/SOX11/DEAF1/DEAF1/EXT1/MED12/IFT140	39
		BP	GO:0048246	macrophage chemotaxis	15/3175	19/10273	2.18144e-05	0.00977408	0.00904025	DDT/DDT/RARRES2/CCL2/MDK/MAPK14/NUP85/LGALS3/THBS1/AKIRIN1/CKLF/MIF/MIF/MMP28/MMP28	15
		BP	GO:0032760	positive regulation of tumor necrosis factor production	28/3175	46/10273	2.50667e-05	0.00977408	0.00904025	MAVS/JAK2/DDT/DDT/NFATC4/NFATC4/PYCARD/RIPK2/NOD1/HSPB1/DDX58/ARHGEF2/TWIST1/THBS1/PIK3R1/TIRAP/MAPKAPK2/ZBTB20/HDAC2/HLA-E/HLA-E/HLA-E/HLA-E/HLA-E/HLA-E/HLA-E/MIF/MIF	28
		BP	GO:1903557	positive regulation of tumor necrosis factor superfamily cytokine production	28/3175	46/10273	2.50667e-05	0.00977408	0.00904025	MAVS/JAK2/DDT/DDT/NFATC4/NFATC4/PYCARD/RIPK2/NOD1/HSPB1/DDX58/ARHGEF2/TWIST1/THBS1/PIK3R1/TIRAP/MAPKAPK2/ZBTB20/HDAC2/HLA-E/HLA-E/HLA-E/HLA-E/HLA-E/HLA-E/HLA-E/MIF/MIF	28
		CC	GO:1990111	spermatoproteasome complex	16/3265	18/10568	5.1867e-07	0.000328837	0.000316116	PSMB8/PSMB8/PSMB8/PSMB8/PSMB8/PSMB8/PSMB8/PSMB8/PSMB9/PSMB9/PSMB9/PSMB9/PSMB9/PSMB9/PSMB9/PSMB9	16
		CC	GO:0071556	integral component of lumenal side of endoplasmic reticulum membrane	28/3265	42/10568	1.88143e-06	0.000397609	0.000382228	BCAP31/HLA-C/HLA-C/HLA-C/HLA-C/HLA-C/HLA-C/HLA-C/HLA-E/HLA-E/HLA-E/HLA-E/HLA-E/HLA-E/HLA-E/HLA-A/HLA-A/HLA-A/HLA-A/HLA-A/HLA-A/HLA-A/HLA-A/TAPBP/TAPBP/TAPBP/TAPBP/TAPBP	28
		CC	GO:0098553	lumenal side of endoplasmic reticulum membrane	28/3265	42/10568	1.88143e-06	0.000397609	0.000382228	BCAP31/HLA-C/HLA-C/HLA-C/HLA-C/HLA-C/HLA-C/HLA-C/HLA-E/HLA-E/HLA-E/HLA-E/HLA-E/HLA-E/HLA-E/HLA-A/HLA-A/HLA-A/HLA-A/HLA-A/HLA-A/HLA-A/HLA-A/TAPBP/TAPBP/TAPBP/TAPBP/TAPBP	28
		CC	GO:0042612	MHC class I protein complex	22/3265	31/10568	5.06077e-06	0.000802131	0.000771101	HLA-C/HLA-C/HLA-C/HLA-C/HLA-C/HLA-C/HLA-C/HLA-E/HLA-E/HLA-E/HLA-E/HLA-E/HLA-E/HLA-E/HLA-A/HLA-A/HLA-A/HLA-A/HLA-A/HLA-A/HLA-A/HLA-A	22
		CC	GO:0000214	tRNA-intron endonuclease complex	10/3265	11/10568	6.21333e-05	0.00675619	0.00649483	TSEN34/TSEN34/TSEN34/TSEN34/TSEN34/TSEN34/TSEN34/TSEN34/TSEN34/TSEN34	10
		CC	GO:0019774	proteasome core complex, beta- subunit complex	18/3265	26/10568	6.39387e-05	0.00675619	0.00649483	PSMB7/PSMB4/PSMB8/PSMB8/PSMB8/PSMB8/PSMB8/PSMB8/PSMB8/PSMB8/PSMB9/PSMB9/PSMB9/PSMB9/PSMB9/PSMB9/PSMB9/PSMB9	18
		CC	GO:0031012	extracellular matrix	103/3265	243/10568	8.56775e-05	0.00775994	0.00745974	ANOS1/DCN/SERPINB1/VCAN/LTBP1/LAMA3/LAMC2/COL11A1/GPC1/PKM/TGFBR3/LMAN1/DLG1/GPC4/P3H2/CCDC80/TGFB2/LGALS1/SRPX/CRISPLD2/APLP1/TFPI2/PTN/SERPINE1/RARRES2/MEGF9/CXCL12/KAZALD1/MDK/WNT5B/COL12A1/VEGFA/FGF1/EFEMP1/FN1/MFAP2/P3H1/F3/CCN2/A1BG/ANXA11/LOXL1/PXDN/GDF15/LGALS3/PODNL1/POSTN/LOXL2/COL4A2/ANXA1/CTSL/ADAM19/ANGPTL2/CCN3/SULF1/THBS1/CDH13/CCN1/HMCN1/COL8A1/HAPLN1/CASK/SERPING1/SERPINH1/DST/MM…	103
		CC	GO:0009986	cell surface	142/3265	354/10568	0.000115051	0.00911781	0.00876509	TFPI/CD38/ITGA3/TNFRSF12A/CD9/PLAUR/VAMP3/DCBLD2/SPA17/LPAR2/HYAL2/TGFBR3/PVR/PICALM/ENO1/MCAM/GPC4/PSEN1/ITGB5/ITGAE/SLC9A1/HSP90AB1/LGALS1/PROCR/APMAP/SRPX/PLAT/PTN/TSPAN14/WNT5B/VEGFA/HBEGF/ITGA4/IL1R1/CD58/F3/TNFRSF10B/BMP2/BST2/RARA/LGALS3/KLRD1/PDGFRA/ANXA1/NT5E/LMO7/ADAMTS7/CTSV/TLN1/LRRC32/SULF1/THBS1/ADAM10/ITGAV/CDH13/EPHA2/ADAM15/PDGFC/PAM/TPBG/TPBG/CAPN5/ITGB1/SLC7A11/PDIA4/MMP16/DIP2…	142
		CC	GO:0062023	collagen-containing extracellular matrix	92/3265	215/10568	0.000133323	0.0093919	0.00902857	DCN/SERPINB1/VCAN/LTBP1/LAMA3/LAMC2/COL11A1/GPC1/PKM/LMAN1/DLG1/GPC4/P3H2/CCDC80/TGFB2/LGALS1/SRPX/APLP1/PTN/SERPINE1/RARRES2/MEGF9/CXCL12/KAZALD1/MDK/WNT5B/COL12A1/EFEMP1/FN1/MFAP2/P3H1/F3/CCN2/A1BG/ANXA11/LOXL1/PXDN/GDF15/LGALS3/PODNL1/POSTN/LOXL2/COL4A2/ANXA1/CTSL/ADAM19/ANGPTL2/CCN3/SULF1/THBS1/CDH13/CCN1/HMCN1/COL8A1/HAPLN1/CASK/SERPING1/SERPINH1/DST/COL6A3/IGFBP7/FBLN2/ADAMTS9/ANXA5/EDIL3/S…	92
		MF	GO:0030881	beta-2-microglobulin binding	15/3199	16/10414	2.28158e-07	0.000187318	0.000175081	HLA-E/HLA-E/HLA-E/HLA-E/HLA-E/HLA-E/HLA-E/HLA-A/HLA-A/HLA-A/HLA-A/HLA-A/HLA-A/HLA-A/HLA-A	15
		MF	GO:0042605	peptide antigen binding	29/3199	46/10414	5.86782e-06	0.00240874	0.00225139	SLC7A5/DHCR24/HLA-C/HLA-C/HLA-C/HLA-C/HLA-C/HLA-C/HLA-C/HLA-E/HLA-E/HLA-E/HLA-E/HLA-E/HLA-E/HLA-E/HLA-A/HLA-A/HLA-A/HLA-A/HLA-A/HLA-A/HLA-A/HLA-A/TAPBP/TAPBP/TAPBP/TAPBP/TAPBP	29
		MF	GO:0003823	antigen binding	32/3199	56/10414	3.56687e-05	0.00976132	0.00912367	SLC7A5/PPP2R1A/ITGA4/DHCR24/KLRD1/HLA-C/HLA-C/HLA-C/HLA-C/HLA-C/HLA-C/HLA-C/HLA-E/HLA-E/HLA-E/HLA-E/HLA-E/HLA-E/HLA-E/HLA-A/HLA-A/HLA-A/HLA-A/HLA-A/HLA-A/HLA-A/HLA-A/TAPBP/TAPBP/TAPBP/TAPBP/TAPBP	32
	Shared in Preostoblasts, Osteoblasts, Embedding Osteoblasts, & Mineralizing Osteoblasts	MF	GO:0061578	Lys63-specific deubiquitinase activity	1/1	10/10414	0.000960246	0.00480123	NA	STAMBPL1	1
	Shared in Osteoblasts, Embedding Osteoblasts, & Mineralizing Osteoblasts	CC	GO:0036038	MKS complex	1/1	12/10568	0.0011355	0.00681302	NA	TCTN2	1
		CC	GO:0060170	ciliary membrane	1/1	37/10568	0.00350114	0.00813777	NA	TCTN2	1
		CC	GO:0035869	ciliary transition zone	1/1	43/10568	0.00406889	0.00813777	NA	TCTN2	1
	Shared in Embedding Osteoblasts & Mineralizing Osteoblasts	CC	GO:0000812	Swr1 complex	1/1	10/10568	0.000946253	0.0070969	NA	EP400	1
		CC	GO:0035267	NuA4 histone acetyltransferase complex	1/1	15/10568	0.00141938	0.0070969	NA	EP400	1
		CC	GO:0043189	H4/H2A histone acetyltransferase complex	1/1	15/10568	0.00141938	0.0070969	NA	EP400	1
		CC	GO:0097346	INO80-type complex	1/1	32/10568	0.00302801	0.0093679	NA	EP400	1
		CC	GO:1902562	H4 histone acetyltransferase complex	1/1	33/10568	0.00312263	0.0093679	NA	EP400	1
	Unique to Mineralizing Osteoblasts	BP	GO:0031952	regulation of protein autophosphorylation	3/9	33/10273	2.50395e-06	0.00154995	0.00102267	EEF2K/EEF2K/SRC	3
		BP	GO:0031346	positive regulation of cell projection organization	4/9	250/10273	3.91892e-05	0.00881707	0.00581757	EEF2K/EEF2K/GOLGA4/SRC	4
		BP	GO:0010770	positive regulation of cell morphogenesis involved in differentiation	3/9	98/10273	6.7836e-05	0.00881707	0.00581757	EEF2K/EEF2K/GOLGA4	3
		BP	GO:0022604	regulation of cell morphogenesis	4/9	289/10273	6.91358e-05	0.00881707	0.00581757	EEF2K/EEF2K/GOLGA4/SRC	4
		BP	GO:0061003	positive regulation of dendritic spine morphogenesis	2/9	15/10273	7.12202e-05	0.00881707	0.00581757	EEF2K/EEF2K	2
		BP	GO:0048667	cell morphogenesis involved in neuron differentiation	4/9	313/10273	9.43726e-05	0.00908151	0.00599205	EEF2K/EEF2K/GOLGA4/SRC	4
		BP	GO:0048812	neuron projection morphogenesis	4/9	350/10273	0.000145691	0.00908151	0.00599205	EEF2K/EEF2K/GOLGA4/SRC	4
		BP	GO:0120039	plasma membrane bounded cell projection morphogenesis	4/9	363/10273	0.000167805	0.00908151	0.00599205	EEF2K/EEF2K/GOLGA4/SRC	4
		BP	GO:0048858	cell projection morphogenesis	4/9	366/10273	0.000173237	0.00908151	0.00599205	EEF2K/EEF2K/GOLGA4/SRC	4
		BP	GO:0032990	cell part morphogenesis	4/9	383/10273	0.000206483	0.00908151	0.00599205	EEF2K/EEF2K/GOLGA4/SRC	4
		BP	GO:0051965	positive regulation of synapse assembly	2/9	26/10273	0.000219344	0.00908151	0.00599205	EEF2K/EEF2K	2
		BP	GO:0061001	regulation of dendritic spine morphogenesis	2/9	26/10273	0.000219344	0.00908151	0.00599205	EEF2K/EEF2K	2
		BP	GO:0032869	cellular response to insulin stimulus	3/9	149/10273	0.000235609	0.00908151	0.00599205	EEF2K/EEF2K/SRC	3
		BP	GO:0071320	cellular response to cAMP	2/9	27/10273	0.000236784	0.00908151	0.00599205	EEF2K/EEF2K	2
		BP	GO:0050775	positive regulation of dendrite morphogenesis	2/9	28/10273	0.000254882	0.00908151	0.00599205	EEF2K/EEF2K	2
		BP	GO:0046777	protein autophosphorylation	3/9	154/10273	0.000259731	0.00908151	0.00599205	EEF2K/EEF2K/SRC	3
		BP	GO:0000904	cell morphogenesis involved in differentiation	4/9	407/10273	0.000261039	0.00908151	0.00599205	EEF2K/EEF2K/GOLGA4/SRC	4
		BP	GO:0120035	regulation of plasma membrane bounded cell projection organization	4/9	409/10273	0.000266014	0.00908151	0.00599205	EEF2K/EEF2K/GOLGA4/SRC	4
		BP	GO:0031344	regulation of cell projection organization	4/9	414/10273	0.000278754	0.00908151	0.00599205	EEF2K/EEF2K/GOLGA4/SRC	4
		BP	GO:0060999	positive regulation of dendritic spine development	2/9	31/10273	0.000313118	0.00969101	0.0063942	EEF2K/EEF2K	2
		BP	GO:0060997	dendritic spine morphogenesis	2/9	32/10273	0.000333841	0.00977941	0.00645253	EEF2K/EEF2K	2
		BP	GO:0010769	regulation of cell morphogenesis involved in differentiation	3/9	170/10273	0.000347572	0.00977941	0.00645253	EEF2K/EEF2K/GOLGA4	3
		CC	GO:0014069	postsynaptic density	3/10	162/10568	0.000392057	0.00674962	0.00407872	EEF2K/EEF2K/SRC	3
		CC	GO:0032279	asymmetric synapse	3/10	164/10568	0.000406444	0.00674962	0.00407872	EEF2K/EEF2K/SRC	3
		CC	GO:0099572	postsynaptic specialization	3/10	171/10568	0.000459478	0.00674962	0.00407872	EEF2K/EEF2K/SRC	3
		CC	GO:0098984	neuron to neuron synapse	3/10	176/10568	0.000499972	0.00674962	0.00407872	EEF2K/EEF2K/SRC	3
Osteogenic Unsupervised Clusters (res=0.50)	Shared in All	---	---	---	---	---	---	---	---	---	---
	Shared in Osteogenic.c1, Osteogenic.c3, & Osteogenic.c4	BP	GO:0009063	cellular amino acid catabolic process	47/3567	69/10277	1.46764e-08	7.43211e-05	7.19451e-05	BCAT1/ACAT1/MCCC1/GCAT/BCKDK/OGDH/AADAT/ALDH5A1/GLS/CTH/HMGCL/DLST/ALDH6A1/GOT1/MTRR/PPAT/MPST/TST/MCCC2/MCCC2/MCCC2/ENOSF1/GLUL/SDSL/CSAD/AUH/GLUD1/ACAD8/QDPR/DDAH1/CARNMT1/ALDH4A1/PPM1K/ALDH7A1/GPT2/PCBD1/PHYKPL/AFMID/ACADSB/HIBCH/DDAH2/DDAH2/DDAH2/DDAH2/DDAH2/DDAH2/DDAH2	47
		BP	GO:1901606	alpha-amino acid catabolic process	38/3567	54/10277	9.30134e-08	0.000177939	0.00017225	ACAT1/MCCC1/GCAT/OGDH/AADAT/GLS/HMGCL/DLST/ALDH6A1/GOT1/MTRR/PPAT/MCCC2/MCCC2/MCCC2/GLUL/SDSL/CSAD/AUH/GLUD1/ACAD8/QDPR/DDAH1/CARNMT1/ALDH4A1/ALDH7A1/GPT2/PCBD1/PHYKPL/AFMID/HIBCH/DDAH2/DDAH2/DDAH2/DDAH2/DDAH2/DDAH2/DDAH2	38
		BP	GO:0044282	small molecule catabolic process	131/3567	260/10277	1.05414e-07	0.000177939	0.00017225	CROT/BCAT1/PFKP/PKM/HYAL2/HMMR/ENO1/ACAT1/ACACB/MCCC1/PGM1/OXCT1/ACOX3/SLC9A1/CRAT/GCAT/ACOT8/LONP2/PLA2G15/MLYCD/BCKDK/ECH1/ECH1/GPI/GPI/AKT2/ETFB/OGDH/PHYH/GALK1/ENO3/ALDOC/AADAT/ACAD10/ALDH2/GAPDH/TPI1/ENO2/ALDH5A1/GLS/MECR/CTH/HMGCL/GALE/DLST/ALDH6A1/GOT1/NT5C3A/TWIST1/MTRR/NAGK/MCEE/TRERF1/PPAT/MPST/TST/HACL1/MCCC2/MCCC2/MCCC2/ENOSF1/CEMIP2/NT5E/GLUL/ALDH1L2/ALDH1B1/FGF2/ETFBKMT/SDSL/CSAD/SO…	131
		BP	GO:0006520	cellular amino acid metabolic process	126/3567	253/10277	4.18654e-07	0.000505241	0.000489088	SLC7A2/CTNS/PSMA4/BCAT1/IARS2/ASNS/ACAT1/MCCC1/PLOD1/PSMC5/PSME1/PSME1/PHGDH/PSMD5/PSMD8/GCAT/PSMC1/PSMB5/GSS/SMS/PSMD7/BCKDK/OGDH/AIMP2/PSMD11/AADAT/PSMD9/ALDH5A1/NIT2/PSMD14/GLS/PARK7/CTH/MTR/HMGCL/DARS2/DLST/ALDH6A1/GOT1/MTRR/PPAT/MPST/TST/PSMA1/GAMT/SLC6A8/MCCC2/MCCC2/MCCC2/ENOSF1/DGLUCY/GLUL/FPGS/PSMB7/NARS2/PPA2/YARS2/SDSL/CSAD/PSMB6/PSMA5/OAZ3/PYCR2/ENOPH1/MMUT/AUH/GLUD1/APIP/PTS/SLC7A11/A…	126
		BP	GO:0016054	organic acid catabolic process	88/3567	165/10277	5.98626e-07	0.000505241	0.000489088	CROT/BCAT1/HYAL2/HMMR/ACAT1/ACACB/MCCC1/ACOX3/SLC9A1/CRAT/GCAT/ACOT8/LONP2/PLA2G15/MLYCD/BCKDK/ECH1/ECH1/AKT2/ETFB/OGDH/PHYH/AADAT/ACAD10/ALDH5A1/GLS/MECR/CTH/HMGCL/DLST/ALDH6A1/GOT1/TWIST1/MTRR/NAGK/MCEE/PPAT/MPST/TST/HACL1/MCCC2/MCCC2/MCCC2/ENOSF1/CEMIP2/GLUL/ALDH1L2/FGF2/ETFBKMT/SDSL/CSAD/SORD/ABHD10/MMUT/AIG1/AUH/GLUD1/ACAD8/QDPR/DDAH1/CARNMT1/TYSND1/ALDH4A1/AMDHD2/PEX13/PPM1K/BDH2/ALDH7A1/GP…	88
		BP	GO:0046395	carboxylic acid catabolic process	88/3567	165/10277	5.98626e-07	0.000505241	0.000489088	CROT/BCAT1/HYAL2/HMMR/ACAT1/ACACB/MCCC1/ACOX3/SLC9A1/CRAT/GCAT/ACOT8/LONP2/PLA2G15/MLYCD/BCKDK/ECH1/ECH1/AKT2/ETFB/OGDH/PHYH/AADAT/ACAD10/ALDH5A1/GLS/MECR/CTH/HMGCL/DLST/ALDH6A1/GOT1/TWIST1/MTRR/NAGK/MCEE/PPAT/MPST/TST/HACL1/MCCC2/MCCC2/MCCC2/ENOSF1/CEMIP2/GLUL/ALDH1L2/FGF2/ETFBKMT/SDSL/CSAD/SORD/ABHD10/MMUT/AIG1/AUH/GLUD1/ACAD8/QDPR/DDAH1/CARNMT1/TYSND1/ALDH4A1/AMDHD2/PEX13/PPM1K/BDH2/ALDH7A1/GP…	88
		BP	GO:0033209	tumor necrosis factor-mediated signaling pathway	78/3567	144/10277	1.15501e-06	0.00083557	0.000808857	SPPL2B/TNFRSF12A/PSMA4/TNFRSF1A/CYLD/GSTP1/PSMC5/PSME1/PSME1/RFFL/PSMD5/PSMD8/PSMC1/PSMB5/NFKBIA/TRADD/PSMD7/CARD8/PSMD11/MADD/PSMD9/PSMD14/STAT1/TNFAIP3/FOXO3/TRIM32/RBCK1/PSMA1/TXNDC17/ACTN4/ACTN4/EDA2R/PIAS3/PSMB7/RIPK1/PSMB6/PSMA5/PSMD4/PSMB4/PSMC3/LIMS1/PSMD1/PELI3/PSMD2/PTPN2/SPHK1/TNFSF15/GAS6/PSMD13/CASP4/ZNF675/PSMB8/PSMB8/PSMB8/PSMB8/PSMB8/PSMB8/PSMB8/PSMB8/HSPA1B/HSPA1B/HSPA1B/HSPA1B/H…	78
		BP	GO:0009644	response to high light intensity	609165	11/10277	8.71819e-06	0.00442488	0.00428342	AKT2/RDH13/RDH13/RDH13/RDH13/RDH13/RDH13/RDH13/RDH13/RDH13/RDH13	11
		BP	GO:0050852	T cell receptor signaling pathway	74/3567	141/10277	9.89972e-06	0.00442488	0.00428342	PSMA4/PHPT1/CUL1/EIF2B3/PSEN1/CYLD/PSMC5/PSME1/PSME1/PSMD5/ABL1/PSMD8/PSMC1/PSMB5/PSMD7/RIPK2/PRKD2/PSMD11/NFKB1/PSMD9/DUSP22/SKP1/PSMD14/GBP1/STK11/ELF1/PIK3CA/BTN2A2/RBCK1/PSMA1/RFTN1/LGALS3/MAP3K7/RC3H1/PSMB7/PSMB6/PSMA5/NFKBIZ/PIK3R1/PAK1/NCK1/PSMD4/PSMB4/ZC3H12A/STOML2/PSMC3/CACNB3/PSMD1/HRAS/HRAS/PSMD2/PTPN2/PAWR/UBE2N/PSMD13/ADA/PLCG2/PSMB8/PSMB8/PSMB8/PSMB8/PSMB8/PSMB8/PSMB8/PSMB8/DENND1B…	74
		BP	GO:0050851	antigen receptor-mediated signaling pathway	80/3567	155/10277	9.99023e-06	0.00442488	0.00428342	CD38/PSMA4/PHPT1/CUL1/CBFB/EIF2B3/PSEN1/CYLD/BAX/PSMC5/SPG21/PSME1/PSME1/PSMD5/ABL1/PSMD8/PSMC1/PSMB5/PSMD7/RIPK2/PRKD2/PSMD11/NFKB1/ELF2/PSMD9/DUSP22/SKP1/PSMD14/GBP1/STK11/ELF1/PIK3CA/BTN2A2/RBCK1/PSMA1/RFTN1/LGALS3/MAP3K7/RC3H1/PSMB7/PSMB6/PSMA5/NFKBIZ/PIK3R1/PAK1/NCK1/PSMD4/PSMB4/ZC3H12A/STOML2/PSMC3/CACNB3/BCL2/PSMD1/HRAS/HRAS/PSMD2/PTPN2/PAWR/UBE2N/PSMD13/ADA/PLCG2/PSMB8/PSMB8/PSMB8/PSMB8/P…	80
		BP	GO:0061615	glycolytic process through fructose-6-phosphate	19/3567	24/10277	1.04855e-05	0.00442488	0.00428342	PFKP/PKM/ENO1/GPI/GPI/GALK1/ENO3/ALDOC/GAPDH/TPI1/ENO2/PFKL/ALDOA/ALDOA/ADPGK/HK2/FOXK1/PGAM1/BPGM	19
		BP	GO:0061620	glycolytic process through glucose-6-phosphate	19/3567	24/10277	1.04855e-05	0.00442488	0.00428342	PFKP/PKM/ENO1/GPI/GPI/GALK1/ENO3/ALDOC/GAPDH/TPI1/ENO2/PFKL/ALDOA/ALDOA/ADPGK/HK2/FOXK1/PGAM1/BPGM	19
		BP	GO:1902036	regulation of hematopoietic stem cell differentiation	47/3567	81/10277	1.41547e-05	0.00551378	0.00533751	PSMA4/CBFB/TCF3/PSMC5/PSME1/PSME1/PSMD5/ABL1/PSMD8/SETD1A/PSMC1/PSMB5/PSMD7/CDK6/PSMD11/PSMD9/HSPA9/PSMD14/PSMA1/PSMB7/YAP1/PSMB6/PSMA5/PSMD4/PSMB4/PSMC3/PSMD1/PSMD2/GATA2/PSMD13/LDB1/PSMB8/PSMB8/PSMB8/PSMB8/PSMB8/PSMB8/PSMB8/PSMB8/PSMB9/PSMB9/PSMB9/PSMB9/PSMB9/PSMB9/PSMB9/PSMB9	47
		BP	GO:0031146	SCF-dependent proteasomal ubiquitin-dependent protein catabolic process	48/3567	84/10277	2.02318e-05	0.00719779	0.00696768	WWTR1/PSMA4/CUL1/PSMC5/PSME1/PSME1/PSMD5/PSMD8/PSMC1/PSMB5/PSMD7/FBXO31/FBXL15/PSMD11/FBXW7/PSMD9/FBXO9/SKP1/PSMD14/FBXO2/PSMA1/PSMB7/PSMB6/PSMA5/FBXO38/FBXO4/PSMD4/PSMB4/PSMC3/PSMD1/PSMD2/PSMD13/PSMB8/PSMB8/PSMB8/PSMB8/PSMB8/PSMB8/PSMB8/PSMB8/PSMB9/PSMB9/PSMB9/PSMB9/PSMB9/PSMB9/PSMB9/PSMB9	48
		BP	GO:0006735	NADH regeneration	18/3567	23/10277	2.41632e-05	0.00719779	0.00696768	PFKP/PKM/ENO1/GPI/GPI/ENO3/ALDOC/GAPDH/TPI1/ENO2/PFKL/ALDOA/ALDOA/ADPGK/HK2/FOXK1/PGAM1/BPGM	18
		BP	GO:0061621	canonical glycolysis	18/3567	23/10277	2.41632e-05	0.00719779	0.00696768	PFKP/PKM/ENO1/GPI/GPI/ENO3/ALDOC/GAPDH/TPI1/ENO2/PFKL/ALDOA/ALDOA/ADPGK/HK2/FOXK1/PGAM1/BPGM	18
		BP	GO:0061718	glucose catabolic process to pyruvate	18/3567	23/10277	2.41632e-05	0.00719779	0.00696768	PFKP/PKM/ENO1/GPI/GPI/ENO3/ALDOC/GAPDH/TPI1/ENO2/PFKL/ALDOA/ALDOA/ADPGK/HK2/FOXK1/PGAM1/BPGM	18
		BP	GO:0071356	cellular response to tumor necrosis factor	102/3567	211/10277	2.61437e-05	0.00735508	0.00711994	SPPL2B/TNFRSF12A/PSMA4/TNFRSF1A/HYAL2/HDAC4/CYLD/GSTP1/PSMC5/PSME1/PSME1/RFFL/PSMD5/SIRT1/PSMD8/PSMC1/PSMB5/NFKBIA/TRADD/PSMD7/CACTIN/CARD8/PSMD11/NFKB1/MADD/PSMD9/MAPK14/PSMD14/STAT1/ARHGEF2/CD58/GBP1/TNFAIP3/FOXO3/WDR35/TRIM32/RBCK1/ZFP36/PSMA1/TXNDC17/ACTN4/ACTN4/EDA2R/PIAS3/ADAMTS7/SMPD4/PSMB7/RIPK1/PSMB6/PSMA5/ZFP36L2/PID1/PSMD4/PSMB4/ADAMTS13/ADAMTS13/GBP2/CLDN1/ZC3H12A/PSMC3/LIMS1/PSMD1/PR…	102
		BP	GO:1901605	alpha-amino acid metabolic process	67/3567	128/10277	2.86644e-05	0.00763982	0.00739558	ASNS/ACAT1/MCCC1/PLOD1/PHGDH/GCAT/SMS/OGDH/AADAT/ALDH5A1/NIT2/GLS/PARK7/CTH/MTR/HMGCL/DLST/ALDH6A1/GOT1/MTRR/PPAT/MPST/GAMT/SLC6A8/MCCC2/MCCC2/MCCC2/DGLUCY/GLUL/FPGS/SDSL/CSAD/PYCR2/ENOPH1/MMUT/AUH/GLUD1/APIP/SLC7A11/ACAD8/QDPR/DDAH1/CARNMT1/ALDH4A1/SERINC5/ALDH7A1/GPT2/CKB/PCBD1/SRR/CTPS1/PHYKPL/MTHFR/PFAS/ADI1/ADI1/PYCR1/AFMID/HIBCH/GFPT1/DDAH2/DDAH2/DDAH2/DDAH2/DDAH2/DDAH2/DDAH2	67
		BP	GO:0006732	coenzyme metabolic process	136/3567	296/10277	3.34347e-05	0.0081068	0.00784763	CD38/CROT/PDK2/ELOVL5/MAT2B/MPC1/DGAT2/GSTO2/ME1/MTHFD2/PFKP/PKM/HDAC4/ACSL4/ENO1/ACAT1/ACACB/MCCC1/PGM1/ME2/ACOT7/TECR/SLC25A1/HIF1A/RAE1/ACOT8/MLYCD/GPI/GPI/NAMPT/OGDH/PRKAG2/PNPO/GALK1/ENO3/ALDOC/AADAT/MVK/GAPDH/TPI1/ENO2/TP53I3/HMGCL/SLC2A1/DLST/NUP43/MTHFD1L/PDZD11/SLC25A16/COQ8B/MTRR/MCEE/NUP85/NUP214/PDHA1/MCCC2/MCCC2/MCCC2/GCH1/PCBD2/NT5E/ALDH1L2/SUCLA2/NUP42/FPGS/SLC5A6/ATIC/PPCDC/NUP54/…	136
		BP	GO:0006521	regulation of cellular amino acid metabolic process	42/3567	72/10277	3.36182e-05	0.0081068	0.00784763	PSMA4/PSMC5/PSME1/PSME1/PSMD5/PSMD8/PSMC1/PSMB5/PSMD7/PSMD11/PSMD9/PSMD14/PARK7/PSMA1/PSMB7/PSMB6/PSMA5/OAZ3/SLC7A11/PSMD4/PSMB4/PSMC3/PSMD1/PSMD2/NQO1/PSMD13/PSMB8/PSMB8/PSMB8/PSMB8/PSMB8/PSMB8/PSMB8/PSMB8/PSMB9/PSMB9/PSMB9/PSMB9/PSMB9/PSMB9/PSMB9/PSMB9	42
		BP	GO:0034612	response to tumor necrosis factor	108/3567	227/10277	3.61787e-05	0.00826602	0.00800176	SPPL2B/TNFRSF12A/PSMA4/YTHDC2/TNFRSF1A/HYAL2/HDAC4/CYLD/GSTP1/PSMC5/PSME1/PSME1/RFFL/PSMD5/SIRT1/PSMD8/PSMC1/PSMB5/NFKBIA/GSS/TRADD/PSMD7/CACTIN/CARD8/PSMD11/NFKB1/MADD/PSMD9/MAPK14/PSMD14/STAT1/ARHGEF2/CD58/GBP1/TNFAIP3/FOXO3/WDR35/TRIM32/RBCK1/ZFP36/PSMA1/TXNDC17/ACTN4/ACTN4/EDA2R/PIAS3/GCH1/ADAMTS7/SMPD4/PSMB7/RIPK1/PSMB6/PSMA5/ZFP36L2/PID1/PSMD4/PSMB4/ADAMTS13/ADAMTS13/GBP2/CLDN1/ZC3H12A/PSMC…	108
		BP	GO:0051186	cofactor metabolic process	180/3567	408/10277	3.75431e-05	0.00826602	0.00800176	CD38/CROT/PDK2/GGCT/ELOVL5/COX15/GLRX2/MAT2B/CTNS/AKR7A2/MPC1/DGAT2/GSTO2/ME1/MTHFD2/PFKP/PKM/HDAC4/ACSL4/ENO1/ACAT1/ACACB/MCCC1/PGM1/CPOX/HSP90AA1/ME2/GSTP1/L2HGDH/ACOT7/TECR/SLC25A1/SRRD/HSCB/TSPO/HIF1A/GSS/RAE1/ACOT8/MLYCD/NUBP1/GPI/GPI/NAMPT/OGDH/BLVRA/PRKAG2/PHYH/PNPO/GALK1/ENO3/ALDOC/AADAT/SLC11A2/MVK/GAPDH/TPI1/ENO2/ALDH5A1/HSPA9/TP53I3/PARK7/MTR/HMGCL/SLC2A1/DLST/GOT1/NUP43/MTHFD1L/PDZD11…	180
		BP	GO:0060218	hematopoietic stem cell differentiation	49/3567	88/10277	4.24008e-05	0.00894657	0.00866055	PSMA4/CBFB/TCF3/PSMC5/PSME1/PSME1/PSMD5/ABL1/PSMD8/SETD1A/PSMC1/PSMB5/PSMD7/CDK6/PSMD11/PSMD9/HSPA9/PSMD14/PSMA1/PSMB7/YAP1/PSMB6/PSMA5/PSMD4/PSMB4/PSMC3/CHD2/PSMD1/PSMD2/GATA2/HOXB4/PSMD13/LDB1/PSMB8/PSMB8/PSMB8/PSMB8/PSMB8/PSMB8/PSMB8/PSMB8/PSMB9/PSMB9/PSMB9/PSMB9/PSMB9/PSMB9/PSMB9/PSMB9	49
		BP	GO:0071453	cellular response to oxygen levels	96/3567	199/10277	4.94236e-05	0.00950115	0.0091974	CFLAR/PSMA4/HIPK2/ATP6AP1/ENO1/GNB1/PSMC5/SLC9A1/PSME1/PSME1/PSMD5/SIRT1/PSMD8/HIF1A/PSMC1/PSMB5/RGCC/PSMD7/STUB1/EEF2K/EEF2K/NDRG1/NOP53/NAMPT/PTN/CHCHD2/TBL2/PSMD11/PSMD9/VEGFA/FAM162A/PSMD14/FOXO3/DNMT3A/TWIST1/HP1BP3/PSMA1/AJUBA/PPARG/CCNB1/VHL/CCDC115/ATP6V1G1/PSMB7/MYC/MGARP/NPEPPS/PMAIP1/PSMB6/PSMA5/CCNA2/HYOU1/HYOU1/FOXO1/DDAH1/ELOC/PINK1/PSMD4/PSMB4/PSMC3/ENDOG/ACAA2/CACNB3/VASN/VASN/UBB…	96
		BP	GO:1901532	regulation of hematopoietic progenitor cell differentiation	51/3567	93/10277	5.16005e-05	0.00950115	0.0091974	PSMA4/CBFB/TCF3/PDCD2/PSMC5/PSME1/PSME1/PSMD5/ABL1/PSMD8/SETD1A/PSMC1/PSMB5/PSMD7/CDK6/PSMD11/PSMD9/HSPA9/PSMD14/ZBTB1/PSMA1/PSMB7/YAP1/PSMB6/PSMA5/PSMD4/PSMB4/PSMC3/NUDT21/PSMD1/PSMD2/GATA2/PSMD13/LDB1/PSMB8/PSMB8/PSMB8/PSMB8/PSMB8/PSMB8/PSMB8/PSMB8/FNIP1/PSMB9/PSMB9/PSMB9/PSMB9/PSMB9/PSMB9/PSMB9/PSMB9	51
		BP	GO:0071456	cellular response to hypoxia	86/3567	175/10277	5.19901e-05	0.00950115	0.0091974	CFLAR/PSMA4/HIPK2/ENO1/GNB1/PSMC5/SLC9A1/PSME1/PSME1/PSMD5/SIRT1/PSMD8/HIF1A/PSMC1/PSMB5/RGCC/PSMD7/STUB1/NDRG1/NOP53/PTN/CHCHD2/TBL2/PSMD11/PSMD9/VEGFA/FAM162A/PSMD14/FOXO3/DNMT3A/TWIST1/HP1BP3/PSMA1/AJUBA/CCNB1/VHL/PSMB7/MYC/MGARP/NPEPPS/PMAIP1/PSMB6/PSMA5/CCNA2/HYOU1/HYOU1/DDAH1/ELOC/PINK1/PSMD4/PSMB4/PSMC3/ENDOG/ACAA2/VASN/VASN/UBB/PRKCE/BCL2/PTEN/PTEN/USP19/PSMD1/PLK3/PSMD2/HIGD1A/PSMD13/SRC…	86
		BP	GO:2000736	regulation of stem cell differentiation	61/3567	116/10277	5.38364e-05	0.00950115	0.0091974	PSMA4/CBFB/TCF3/PSMC5/PSME1/PSME1/TGFB2/PSMD5/ABL1/PSMD8/SETD1A/PSMC1/PSMB5/PSMD7/CDK6/PTN/KDM4C/PSMD11/SOX6/PSMD9/RBM24/HSPA9/PSMD14/KDM3A/TRIM6/PSMA1/SOX5/PDGFRA/PSMB7/YAP1/PSMB6/PSMA5/ZFP36L2/PSMD4/PSMB4/PSMC3/NUDT21/CDK12/PSMD1/PSMD2/GATA2/HOXB4/PSMD13/LDB1/PSMB8/PSMB8/PSMB8/PSMB8/PSMB8/PSMB8/PSMB8/PSMB8/LBH/PSMB9/PSMB9/PSMB9/PSMB9/PSMB9/PSMB9/PSMB9/PSMB9	61
		BP	GO:0006637	acyl-CoA metabolic process	46/3567	82/10277	5.62864e-05	0.00950115	0.0091974	PDK2/ELOVL5/MPC1/DGAT2/ACSL4/ACAT1/ACACB/ACOT7/TECR/SLC25A1/ACOT8/MLYCD/OGDH/AADAT/MVK/HMGCL/DLST/MCEE/PDHA1/SUCLA2/MPC2/SCD5/OXSM/ACSS1/GPAT4/THEM4/PMVK/HACD1/PDHB/ELOVL6/SUCLG2/HSD17B8/HSD17B8/HSD17B8/HSD17B8/HSD17B8/HSD17B8/PPT2/PPT2/PPT2/PPT2/PPT2/PPT2/PPT2/PPT2/ACBD6	46
		BP	GO:0035383	thioester metabolic process	46/3567	82/10277	5.62864e-05	0.00950115	0.0091974	PDK2/ELOVL5/MPC1/DGAT2/ACSL4/ACAT1/ACACB/ACOT7/TECR/SLC25A1/ACOT8/MLYCD/OGDH/AADAT/MVK/HMGCL/DLST/MCEE/PDHA1/SUCLA2/MPC2/SCD5/OXSM/ACSS1/GPAT4/THEM4/PMVK/HACD1/PDHB/ELOVL6/SUCLG2/HSD17B8/HSD17B8/HSD17B8/HSD17B8/HSD17B8/HSD17B8/PPT2/PPT2/PPT2/PPT2/PPT2/PPT2/PPT2/PPT2/ACBD6	46
		CC	GO:1990111	spermatoproteasome complex	16/3667	18/10579	2.96341e-06	0.0018788	0.0018788	PSMB8/PSMB8/PSMB8/PSMB8/PSMB8/PSMB8/PSMB8/PSMB8/PSMB9/PSMB9/PSMB9/PSMB9/PSMB9/PSMB9/PSMB9/PSMB9	16
		CC	GO:0019774	proteasome core complex, beta- subunit complex	20/3667	26/10579	1.2846e-05	0.00407218	0.00407218	PSMB5/PSMB7/PSMB6/PSMB4/PSMB8/PSMB8/PSMB8/PSMB8/PSMB8/PSMB8/PSMB8/PSMB8/PSMB9/PSMB9/PSMB9/PSMB9/PSMB9/PSMB9/PSMB9/PSMB9	20
	Shared in Osteogenic.c1 & Osteogenic.c3	BP	GO:0002716	negative regulation of natural killer cell mediated immunity	7/37*	10/10277	5.11383e-16	8.51453e-14	6.68387e-14	HLA-E/HLA-E/HLA-E/HLA-E/HLA-E/HLA-E/HLA-E	7
		BP	GO:0002864	regulation of acute inflammatory response to antigenic stimulus	7/37*	10/10277	5.11383e-16	8.51453e-14	6.68387e-14	HLA-E/HLA-E/HLA-E/HLA-E/HLA-E/HLA-E/HLA-E	7
		BP	GO:0019731	antibacterial humoral response	7/37*	10/10277	5.11383e-16	8.51453e-14	6.68387e-14	HLA-E/HLA-E/HLA-E/HLA-E/HLA-E/HLA-E/HLA-E	7
		BP	GO:0032817	regulation of natural killer cell proliferation	7/37*	10/10277	5.11383e-16	8.51453e-14	6.68387e-14	HLA-E/HLA-E/HLA-E/HLA-E/HLA-E/HLA-E/HLA-E	7
		BP	GO:0032819	positive regulation of natural killer cell proliferation	7/37*	10/10277	5.11383e-16	8.51453e-14	6.68387e-14	HLA-E/HLA-E/HLA-E/HLA-E/HLA-E/HLA-E/HLA-E	7
		BP	GO:0045953	negative regulation of natural killer cell mediated cytotoxicity	7/37*	10/10277	5.11383e-16	8.51453e-14	6.68387e-14	HLA-E/HLA-E/HLA-E/HLA-E/HLA-E/HLA-E/HLA-E	7
		BP	GO:0001787	natural killer cell proliferation	7/37*	11/10277	1.40271e-15	1.40131e-13	1.10002e-13	HLA-E/HLA-E/HLA-E/HLA-E/HLA-E/HLA-E/HLA-E	7
		BP	GO:0032753	positive regulation of interleukin-4 production	7/37*	11/10277	1.40271e-15	1.40131e-13	1.10002e-13	HLA-E/HLA-E/HLA-E/HLA-E/HLA-E/HLA-E/HLA-E	7
		BP	GO:0035740	CD8-positive, alpha-beta T cell proliferation	7/37*	11/10277	1.40271e-15	1.40131e-13	1.10002e-13	HLA-E/HLA-E/HLA-E/HLA-E/HLA-E/HLA-E/HLA-E	7
		BP	GO:2000564	regulation of CD8- positive, alpha-beta T cell proliferation	7/37*	11/10277	1.40271e-15	1.40131e-13	1.10002e-13	HLA-E/HLA-E/HLA-E/HLA-E/HLA-E/HLA-E/HLA-E	7
		BP	GO:0001911	negative regulation of leukocyte mediated cytotoxicity	7/37*	12/10277	3.3579e-15	2.23636e-13	1.75553e-13	HLA-E/HLA-E/HLA-E/HLA-E/HLA-E/HLA-E/HLA-E	7
		BP	GO:0002438	acute inflammatory response to antigenic stimulus	7/37*	12/10277	3.3579e-15	2.23636e-13	1.75553e-13	HLA-E/HLA-E/HLA-E/HLA-E/HLA-E/HLA-E/HLA-E	7
		BP	GO:0002675	positive regulation of acute inflammatory response	7/37*	12/10277	3.3579e-15	2.23636e-13	1.75553e-13	HLA-E/HLA-E/HLA-E/HLA-E/HLA-E/HLA-E/HLA-E	7
		BP	GO:0032736	positive regulation of interleukin-13 production	7/37*	12/10277	3.3579e-15	2.23636e-13	1.75553e-13	HLA-E/HLA-E/HLA-E/HLA-E/HLA-E/HLA-E/HLA-E	7
		BP	GO:0051024	positive regulation of immunoglobulin secretion	7/37*	12/10277	3.3579e-15	2.23636e-13	1.75553e-13	HLA-E/HLA-E/HLA-E/HLA-E/HLA-E/HLA-E/HLA-E	7
		BP	GO:0001916	positive regulation of T cell mediated cytotoxicity	7/37*	13/10277	7.25684e-15	3.45218e-13	2.70995e-13	HLA-E/HLA-E/HLA-E/HLA-E/HLA-E/HLA-E/HLA-E	7
		BP	GO:0002717	positive regulation of natural killer cell mediated immunity	7/37*	13/10277	7.25684e-15	3.45218e-13	2.70995e-13	HLA-E/HLA-E/HLA-E/HLA-E/HLA-E/HLA-E/HLA-E	7
		BP	GO:0002861	regulation of inflammatory response to antigenic stimulus	7/37*	13/10277	7.25684e-15	3.45218e-13	2.70995e-13	HLA-E/HLA-E/HLA-E/HLA-E/HLA-E/HLA-E/HLA-E	7
		BP	GO:0031342	negative regulation of cell killing	7/37*	13/10277	7.25684e-15	3.45218e-13	2.70995e-13	HLA-E/HLA-E/HLA-E/HLA-E/HLA-E/HLA-E/HLA-E	7
		BP	GO:0032673	regulation of interleukin-4 production	7/37*	13/10277	7.25684e-15	3.45218e-13	2.70995e-13	HLA-E/HLA-E/HLA-E/HLA-E/HLA-E/HLA-E/HLA-E	7
		BP	GO:0045954	positive regulation of natural killer cell mediated cytotoxicity	7/37*	13/10277	7.25684e-15	3.45218e-13	2.70995e-13	HLA-E/HLA-E/HLA-E/HLA-E/HLA-E/HLA-E/HLA-E	7
		BP	GO:0046641	positive regulation of alpha- beta T cell proliferation	7/37*	14/10277	1.44766e-14	6.57368e-13	5.16031e-13	HLA-E/HLA-E/HLA-E/HLA-E/HLA-E/HLA-E/HLA-E	7
		BP	GO:0001914	regulation of T cell mediated cytotoxicity	7/37*	15/10277	2.70742e-14	1.04027e-12	8.1661e-13	HLA-E/HLA-E/HLA-E/HLA-E/HLA-E/HLA-E/HLA-E	7
		BP	GO:0002476	antigen processing and presentation of endogenous peptide antigen via MHC class Ib	7/37*	15/10277	2.70742e-14	1.04027e-12	8.1661e-13	HLA-E/HLA-E/HLA-E/HLA-E/HLA-E/HLA-E/HLA-E	7
		BP	GO:0032633	interleukin-4 production	7/37*	15/10277	2.70742e-14	1.04027e-12	8.1661e-13	HLA-E/HLA-E/HLA-E/HLA-E/HLA-E/HLA-E/HLA-E	7
		BP	GO:0032656	regulation of interleukin-13 production	7/37*	15/10277	2.70742e-14	1.04027e-12	8.1661e-13	HLA-E/HLA-E/HLA-E/HLA-E/HLA-E/HLA-E/HLA-E	7
		BP	GO:0002507	tolerance induction	7/37*	16/10277	4.80088e-14	1.59869e-12	1.25497e-12	HLA-E/HLA-E/HLA-E/HLA-E/HLA-E/HLA-E/HLA-E	7
		BP	GO:0002715	regulation of natural killer cell mediated immunity	7/37*	16/10277	4.80088e-14	1.59869e-12	1.25497e-12	HLA-E/HLA-E/HLA-E/HLA-E/HLA-E/HLA-E/HLA-E	7
		BP	GO:0042269	regulation of natural killer cell mediated cytotoxicity	7/37*	16/10277	4.80088e-14	1.59869e-12	1.25497e-12	HLA-E/HLA-E/HLA-E/HLA-E/HLA-E/HLA-E/HLA-E	7
		BP	GO:0051023	regulation of immunoglobulin secretion	7/37*	16/10277	4.80088e-14	1.59869e-12	1.25497e-12	HLA-E/HLA-E/HLA-E/HLA-E/HLA-E/HLA-E/HLA-E	7
		BP	GO:0001912	positive regulation of leukocyte mediated cytotoxicity	7/37*	17/10277	8.14063e-14	2.32357e-12	1.82399e-12	HLA-E/HLA-E/HLA-E/HLA-E/HLA-E/HLA-E/HLA-E	7
		BP	GO:0002428	antigen processing and presentation of peptide antigen via MHC class Ib	7/37*	17/10277	8.14063e-14	2.32357e-12	1.82399e-12	HLA-E/HLA-E/HLA-E/HLA-E/HLA-E/HLA-E/HLA-E	7
		BP	GO:0032616	interleukin-13 production	7/37*	17/10277	8.14063e-14	2.32357e-12	1.82399e-12	HLA-E/HLA-E/HLA-E/HLA-E/HLA-E/HLA-E/HLA-E	7
		BP	GO:0032816	positive regulation of natural killer cell activation	7/37*	17/10277	8.14063e-14	2.32357e-12	1.82399e-12	HLA-E/HLA-E/HLA-E/HLA-E/HLA-E/HLA-E/HLA-E	7
		BP	GO:2001185	regulation of CD8-positive, alpha-beta T cell activation	7/37*	17/10277	8.14063e-14	2.32357e-12	1.82399e-12	HLA-E/HLA-E/HLA-E/HLA-E/HLA-E/HLA-E/HLA-E	7
		BP	GO:0048305	immunoglobulin secretion	7/37*	18/10277	1.3287e-13	3.68713e-12	2.89438e-12	HLA-E/HLA-E/HLA-E/HLA-E/HLA-E/HLA-E/HLA-E	7
		BP	GO:0042267	natural killer cell mediated cytotoxicity	8/37*	33/10277	1.63555e-13	4.41597e-12	3.46652e-12	LYST/HLA-E/HLA-E/HLA-E/HLA-E/HLA-E/HLA-E/HLA-E	8
		BP	GO:0002475	antigen processing and presentation via MHC class Ib	7/37*	19/10277	2.09839e-13	5.07448e-12	3.98344e-12	HLA-E/HLA-E/HLA-E/HLA-E/HLA-E/HLA-E/HLA-E	7
		BP	GO:0002707	negative regulation of lymphocyte mediated immunity	7/37*	19/10277	2.09839e-13	5.07448e-12	3.98344e-12	HLA-E/HLA-E/HLA-E/HLA-E/HLA-E/HLA-E/HLA-E	7
		BP	GO:0032814	regulation of natural killer cell activation	7/37*	19/10277	2.09839e-13	5.07448e-12	3.98344e-12	HLA-E/HLA-E/HLA-E/HLA-E/HLA-E/HLA-E/HLA-E	7
		BP	GO:0036037	CD8-positive, alpha-beta T cell activation	7/37*	19/10277	2.09839e-13	5.07448e-12	3.98344e-12	HLA-E/HLA-E/HLA-E/HLA-E/HLA-E/HLA-E/HLA-E	7
		BP	GO:0002228	natural killer cell mediated immunity	8/37*	34/10277	2.13342e-13	5.07448e-12	3.98344e-12	LYST/HLA-E/HLA-E/HLA-E/HLA-E/HLA-E/HLA-E/HLA-E	8
		BP	GO:0019730	antimicrobial humoral response	7/37*	20/10277	3.22003e-13	7.31094e-12	5.73906e-12	HLA-E/HLA-E/HLA-E/HLA-E/HLA-E/HLA-E/HLA-E	7
		BP	GO:0031343	positive regulation of cell killing	7/37*	20/10277	3.22003e-13	7.31094e-12	5.73906e-12	HLA-E/HLA-E/HLA-E/HLA-E/HLA-E/HLA-E/HLA-E	7
		BP	GO:0001913	T cell mediated cytotoxicity	7/37*	22/10277	7.04789e-13	1.53062e-11	1.20153e-11	HLA-E/HLA-E/HLA-E/HLA-E/HLA-E/HLA-E/HLA-E	7
		BP	GO:0002437	inflammatory response to antigenic stimulus	7/37*	22/10277	7.04789e-13	1.53062e-11	1.20153e-11	HLA-E/HLA-E/HLA-E/HLA-E/HLA-E/HLA-E/HLA-E	7
		BP	GO:0046640	regulation of alpha-beta T cell proliferation	7/37*	23/10277	1.01054e-12	2.14794e-11	1.68612e-11	HLA-E/HLA-E/HLA-E/HLA-E/HLA-E/HLA-E/HLA-E	7
		BP	GO:0002888	positive regulation of myeloid leukocyte mediated immunity	7/37*	24/10277	1.423e-12	2.96162e-11	2.32486e-11	HLA-E/HLA-E/HLA-E/HLA-E/HLA-E/HLA-E/HLA-E	7
		BP	GO:0001910	regulation of leukocyte mediated cytotoxicity	7/37*	25/10277	1.97133e-12	3.86149e-11	3.03125e-11	HLA-E/HLA-E/HLA-E/HLA-E/HLA-E/HLA-E/HLA-E	7
		BP	GO:0002711	positive regulation of T cell mediated immunity	7/37*	25/10277	1.97133e-12	3.86149e-11	3.03125e-11	HLA-E/HLA-E/HLA-E/HLA-E/HLA-E/HLA-E/HLA-E	7
		BP	GO:0046633	alpha-beta T cell proliferation	7/37*	25/10277	1.97133e-12	3.86149e-11	3.03125e-11	HLA-E/HLA-E/HLA-E/HLA-E/HLA-E/HLA-E/HLA-E	7
		BP	GO:0002704	negative regulation of leukocyte mediated immunity	7/37*	26/10277	2.69071e-12	5.16927e-11	4.05785e-11	HLA-E/HLA-E/HLA-E/HLA-E/HLA-E/HLA-E/HLA-E	7
		BP	GO:0002714	positive regulation of B cell mediated immunity	7/37*	27/10277	3.62317e-12	6.70286e-11	5.26171e-11	HLA-E/HLA-E/HLA-E/HLA-E/HLA-E/HLA-E/HLA-E	7
		BP	GO:0002891	positive regulation of immunoglobulin mediated immune response	7/37*	27/10277	3.62317e-12	6.70286e-11	5.26171e-11	HLA-E/HLA-E/HLA-E/HLA-E/HLA-E/HLA-E/HLA-E	7
		BP	GO:0001909	leukocyte mediated cytotoxicity	8/37*	50/10277	6.05939e-12	1.08095e-10	8.48542e-11	LYST/HLA-E/HLA-E/HLA-E/HLA-E/HLA-E/HLA-E/HLA-E	8
		BP	GO:0006959	humoral immune response	8/37*	50/10277	6.05939e-12	1.08095e-10	8.48542e-11	BST1/HLA-E/HLA-E/HLA-E/HLA-E/HLA-E/HLA-E/HLA-E	8
		BP	GO:0002480	antigen processing and presentation of exogenous peptide antigen via MHC class I, TAP-independent	7/37*	31/10277	1.06193e-11	1.76811e-10	1.38796e-10	HLA-E/HLA-E/HLA-E/HLA-E/HLA-E/HLA-E/HLA-E	7
		BP	GO:0002639	positive regulation of immunoglobulin production	7/37*	31/10277	1.06193e-11	1.76811e-10	1.38796e-10	HLA-E/HLA-E/HLA-E/HLA-E/HLA-E/HLA-E/HLA-E	7
		BP	GO:0031341	regulation of cell killing	7/37*	31/10277	1.06193e-11	1.76811e-10	1.38796e-10	HLA-E/HLA-E/HLA-E/HLA-E/HLA-E/HLA-E/HLA-E	7
		BP	GO:0050830	defense response to Gram- positive bacterium	7/37*	31/10277	1.06193e-11	1.76811e-10	1.38796e-10	HLA-E/HLA-E/HLA-E/HLA-E/HLA-E/HLA-E/HLA-E	7
		BP	GO:0002673	regulation of acute inflammatory response	7/37*	32/10277	1.35579e-11	2.22039e-10	1.743e-10	HLA-E/HLA-E/HLA-E/HLA-E/HLA-E/HLA-E/HLA-E	7
		BP	GO:0002709	regulation of T cell mediated immunity	7/37*	33/10277	1.71641e-11	2.63799e-10	2.07081e-10	HLA-E/HLA-E/HLA-E/HLA-E/HLA-E/HLA-E/HLA-E	7
		BP	GO:0002712	regulation of B cell mediated immunity	7/37*	33/10277	1.71641e-11	2.63799e-10	2.07081e-10	HLA-E/HLA-E/HLA-E/HLA-E/HLA-E/HLA-E/HLA-E	7
		BP	GO:0002889	regulation of immunoglobulin mediated immune response	7/37*	33/10277	1.71641e-11	2.63799e-10	2.07081e-10	HLA-E/HLA-E/HLA-E/HLA-E/HLA-E/HLA-E/HLA-E	7
		BP	GO:0045824	negative regulation of innate immune response	7/37*	33/10277	1.71641e-11	2.63799e-10	2.07081e-10	HLA-E/HLA-E/HLA-E/HLA-E/HLA-E/HLA-E/HLA-E	7
		BP	GO:0001906	cell killing	8/37*	58/10277	2.12019e-11	3.20919e-10	2.5192e-10	LYST/HLA-E/HLA-E/HLA-E/HLA-E/HLA-E/HLA-E/HLA-E	8
		BP	GO:0002483	antigen processing and presentation of endogenous peptide antigen	7/37*	34/10277	2.15587e-11	3.21451e-10	2.52337e-10	HLA-E/HLA-E/HLA-E/HLA-E/HLA-E/HLA-E/HLA-E	7
		BP	GO:0019883	antigen processing and presentation of endogenous antigen	7/37*	35/10277	2.68795e-11	3.89168e-10	3.05495e-10	HLA-E/HLA-E/HLA-E/HLA-E/HLA-E/HLA-E/HLA-E	7
		BP	GO:0046635	positive regulation of alpha- beta T cell activation	7/37*	35/10277	2.68795e-11	3.89168e-10	3.05495e-10	HLA-E/HLA-E/HLA-E/HLA-E/HLA-E/HLA-E/HLA-E	7
		BP	GO:0050671	positive regulation of lymphocyte proliferation	8/37*	60/10277	2.81588e-11	4.01867e-10	3.15463e-10	ZNF335/HLA-E/HLA-E/HLA-E/HLA-E/HLA-E/HLA-E/HLA-E	8
		BP	GO:0032946	positive regulation of mononuclear cell proliferation	8/37*	61/10277	3.23276e-11	4.54863e-10	3.57066e-10	ZNF335/HLA-E/HLA-E/HLA-E/HLA-E/HLA-E/HLA-E/HLA-E	8
		BP	GO:0002720	positive regulation of cytokine production involved in immune response	7/37*	36/10277	3.32822e-11	4.55465e-10	3.57538e-10	HLA-E/HLA-E/HLA-E/HLA-E/HLA-E/HLA-E/HLA-E	7
		BP	GO:0002886	regulation of myeloid leukocyte mediated immunity	7/37*	36/10277	3.32822e-11	4.55465e-10	3.57538e-10	HLA-E/HLA-E/HLA-E/HLA-E/HLA-E/HLA-E/HLA-E	7
		BP	GO:0070665	positive regulation of leukocyte proliferation	8/37*	64/10277	4.82233e-11	6.51014e-10	5.11044e-10	ZNF335/HLA-E/HLA-E/HLA-E/HLA-E/HLA-E/HLA-E/HLA-E	8
		BP	GO:0042742	defense response to bacterium	8/37*	68/10277	7.97281e-11	1.06198e-09	8.33648e-10	LYST/HLA-E/HLA-E/HLA-E/HLA-E/HLA-E/HLA-E/HLA-E	8
		BP	GO:0030101	natural killer cell activation	7/37*	41/10277	8.84943e-11	1.14813e-09	9.01275e-10	HLA-E/HLA-E/HLA-E/HLA-E/HLA-E/HLA-E/HLA-E	7
		BP	GO:0042102	positive regulation of T cell proliferation	7/37*	41/10277	8.84943e-11	1.14813e-09	9.01275e-10	HLA-E/HLA-E/HLA-E/HLA-E/HLA-E/HLA-E/HLA-E	7
		BP	GO:0002637	regulation of immunoglobulin production	7/37*	42/10277	1.05921e-10	1.35661e-09	1.06493e-09	HLA-E/HLA-E/HLA-E/HLA-E/HLA-E/HLA-E/HLA-E	7
		BP	GO:0002708	positive regulation of lymphocyte mediated immunity	7/37*	47/10277	2.43777e-10	3.00659e-09	2.36016e-09	HLA-E/HLA-E/HLA-E/HLA-E/HLA-E/HLA-E/HLA-E	7
		BP	GO:0032760	positive regulation of tumor necrosis factor production	7/37*	47/10277	2.43777e-10	3.00659e-09	2.36016e-09	HLA-E/HLA-E/HLA-E/HLA-E/HLA-E/HLA-E/HLA-E	7
		BP	GO:1903557	positive regulation of tumor necrosis factor superfamily cytokine production	7/37*	47/10277	2.43777e-10	3.00659e-09	2.36016e-09	HLA-E/HLA-E/HLA-E/HLA-E/HLA-E/HLA-E/HLA-E	7
		BP	GO:0002718	regulation of cytokine production involved in immune response	7/37*	49/10277	3.31261e-10	4.03573e-09	3.16803e-09	HLA-E/HLA-E/HLA-E/HLA-E/HLA-E/HLA-E/HLA-E	7
		BP	GO:0002824	positive regulation of adaptive immune response based on somatic recombination of immune receptors built from immunoglobulin superfamily domains	7/37*	51/10277	4.44183e-10	5.28261e-09	4.14683e-09	HLA-E/HLA-E/HLA-E/HLA-E/HLA-E/HLA-E/HLA-E	7
		BP	GO:0046634	regulation of alpha-beta T cell activation	7/37*	51/10277	4.44183e-10	5.28261e-09	4.14683e-09	HLA-E/HLA-E/HLA-E/HLA-E/HLA-E/HLA-E/HLA-E	7
		BP	GO:0002821	positive regulation of adaptive immune response	7/37*	55/10277	7.70608e-10	9.05691e-09	7.10963e-09	HLA-E/HLA-E/HLA-E/HLA-E/HLA-E/HLA-E/HLA-E	7
		BP	GO:0002526	acute inflammatory response	7/37*	56/10277	8.78439e-10	1.02042e-08	8.01024e-09	HLA-E/HLA-E/HLA-E/HLA-E/HLA-E/HLA-E/HLA-E	7
		BP	GO:0002456	T cell mediated immunity	7/37*	58/10277	1.13304e-09	1.30105e-08	1.02132e-08	HLA-E/HLA-E/HLA-E/HLA-E/HLA-E/HLA-E/HLA-E	7
		BP	GO:0002367	cytokine production involved in immune response	7/37*	59/10277	1.28227e-09	1.43932e-08	1.12986e-08	HLA-E/HLA-E/HLA-E/HLA-E/HLA-E/HLA-E/HLA-E	7
		BP	GO:0002702	positive regulation of production of molecular mediator of immune response	7/37*	59/10277	1.28227e-09	1.43932e-08	1.12986e-08	HLA-E/HLA-E/HLA-E/HLA-E/HLA-E/HLA-E/HLA-E	7
		BP	GO:0016064	immunoglobulin mediated immune response	7/37*	60/10277	1.44791e-09	1.58952e-08	1.24777e-08	HLA-E/HLA-E/HLA-E/HLA-E/HLA-E/HLA-E/HLA-E	7
		BP	GO:0019724	B cell mediated immunity	7/37*	60/10277	1.44791e-09	1.58952e-08	1.24777e-08	HLA-E/HLA-E/HLA-E/HLA-E/HLA-E/HLA-E/HLA-E	7
		BP	GO:0050670	regulation of lymphocyte proliferation	8/37*	98/10277	1.57354e-09	1.70866e-08	1.34129e-08	ZNF335/HLA-E/HLA-E/HLA-E/HLA-E/HLA-E/HLA-E/HLA-E	8
		BP	GO:0032944	regulation of mononuclear cell proliferation	8/37*	99/10277	1.70756e-09	1.83425e-08	1.43988e-08	ZNF335/HLA-E/HLA-E/HLA-E/HLA-E/HLA-E/HLA-E/HLA-E	8
		BP	GO:0002705	positive regulation of leukocyte mediated immunity	7/37*	64/10277	2.3052e-09	2.4241e-08	1.90291e-08	HLA-E/HLA-E/HLA-E/HLA-E/HLA-E/HLA-E/HLA-E	7
		BP	GO:0002706	regulation of lymphocyte mediated immunity	7/37*	64/10277	2.3052e-09	2.4241e-08	1.90291e-08	HLA-E/HLA-E/HLA-E/HLA-E/HLA-E/HLA-E/HLA-E	7
		BP	GO:0002377	immunoglobulin production	7/37*	66/10277	2.87512e-09	2.99193e-08	2.34865e-08	HLA-E/HLA-E/HLA-E/HLA-E/HLA-E/HLA-E/HLA-E	7
		BP	GO:0070663	regulation of leukocyte proliferation	8/37*	108/10277	3.43216e-09	3.53477e-08	2.77478e-08	ZNF335/HLA-E/HLA-E/HLA-E/HLA-E/HLA-E/HLA-E/HLA-E	8
		BP	GO:0002698	negative regulation of immune effector process	7/37*	71/10277	4.84708e-09	4.89114e-08	3.83952e-08	HLA-E/HLA-E/HLA-E/HLA-E/HLA-E/HLA-E/HLA-E	7
		BP	GO:0046631	alpha-beta T cell activation	7/37*	71/10277	4.84708e-09	4.89114e-08	3.83952e-08	HLA-E/HLA-E/HLA-E/HLA-E/HLA-E/HLA-E/HLA-E	7
		BP	GO:0050729	positive regulation of inflammatory response	7/37*	72/10277	5.35531e-09	5.34995e-08	4.19969e-08	HLA-E/HLA-E/HLA-E/HLA-E/HLA-E/HLA-E/HLA-E	7
		BP	GO:0002822	regulation of adaptive immune response based on somatic recombination of immune receptors built from immunoglobulin superfamily domains	7/37*	74/10277	6.50864e-09	6.43776e-08	5.05361e-08	HLA-E/HLA-E/HLA-E/HLA-E/HLA-E/HLA-E/HLA-E	7
		BP	GO:0042129	regulation of T cell proliferation	7/37*	75/10277	7.16025e-09	7.01283e-08	5.50504e-08	HLA-E/HLA-E/HLA-E/HLA-E/HLA-E/HLA-E/HLA-E	7
		BP	GO:0002479	antigen processing and presentation of exogenous peptide antigen via MHC class I, TAP-dependent	8/37*	124/10277	1.03079e-08	9.94234e-08	7.80469e-08	PSMA6/HLA-E/HLA-E/HLA-E/HLA-E/HLA-E/HLA-E/HLA-E	8
		BP	GO:0002700	regulation of production of molecular mediator of immune response	7/37*	79/10277	1.03504e-08	9.94234e-08	7.80469e-08	HLA-E/HLA-E/HLA-E/HLA-E/HLA-E/HLA-E/HLA-E	7
		BP	GO:0042590	antigen processing and presentation of exogenous peptide antigen via MHC class I	8/37*	125/10277	1.09849e-08	1.04514e-07	8.20428e-08	PSMA6/HLA-E/HLA-E/HLA-E/HLA-E/HLA-E/HLA-E/HLA-E	8
		BP	GO:0046651	lymphocyte proliferation	8/37*	127/10277	1.2455e-08	1.17383e-07	9.2145e-08	ZNF335/HLA-E/HLA-E/HLA-E/HLA-E/HLA-E/HLA-E/HLA-E	8
		BP	GO:0002449	lymphocyte mediated immunity	8/37*	128/10277	1.32518e-08	1.22579e-07	9.62241e-08	LYST/HLA-E/HLA-E/HLA-E/HLA-E/HLA-E/HLA-E/HLA-E	8
		BP	GO:0032943	mononuclear cell proliferation	8/37*	128/10277	1.32518e-08	1.22579e-07	9.62241e-08	ZNF335/HLA-E/HLA-E/HLA-E/HLA-E/HLA-E/HLA-E/HLA-E	8
		BP	GO:0050777	negative regulation of immune response	7/37*	84/10277	1.59664e-08	1.46334e-07	1.14872e-07	HLA-E/HLA-E/HLA-E/HLA-E/HLA-E/HLA-E/HLA-E	7
		BP	GO:0050727	regulation of inflammatory response	9/37*	190/10277	1.66164e-08	1.50908e-07	1.18462e-07	PSMA6/BST1/HLA-E/HLA-E/HLA-E/HLA-E/HLA-E/HLA-E/HLA-E	9
		BP	GO:0060333	interferon-gamma-mediated signaling pathway	7/37*	88/10277	2.21497e-08	1.99347e-07	1.56487e-07	HLA-E/HLA-E/HLA-E/HLA-E/HLA-E/HLA-E/HLA-E	7
		BP	GO:0002819	regulation of adaptive immune response	7/37*	90/10277	2.59344e-08	2.27268e-07	1.78404e-07	HLA-E/HLA-E/HLA-E/HLA-E/HLA-E/HLA-E/HLA-E	7
		BP	GO:0060337	type I interferon signaling pathway	7/37*	90/10277	2.59344e-08	2.27268e-07	1.78404e-07	HLA-E/HLA-E/HLA-E/HLA-E/HLA-E/HLA-E/HLA-E	7
		BP	GO:0071357	cellular response to type I interferon	7/37*	90/10277	2.59344e-08	2.27268e-07	1.78404e-07	HLA-E/HLA-E/HLA-E/HLA-E/HLA-E/HLA-E/HLA-E	7
		BP	GO:0051251	positive regulation of lymphocyte activation	8/37*	140/10277	2.68467e-08	2.31205e-07	1.81495e-07	ZNF335/HLA-E/HLA-E/HLA-E/HLA-E/HLA-E/HLA-E/HLA-E	8
		BP	GO:0070661	leukocyte proliferation	8/37*	140/10277	2.68467e-08	2.31205e-07	1.81495e-07	ZNF335/HLA-E/HLA-E/HLA-E/HLA-E/HLA-E/HLA-E/HLA-E	8
		BP	GO:0002474	antigen processing and presentation of peptide antigen via MHC class I	8/37*	142/10277	3.00084e-08	2.5613e-07	2.01061e-07	PSMA6/HLA-E/HLA-E/HLA-E/HLA-E/HLA-E/HLA-E/HLA-E	8
		BP	GO:0032680	regulation of tumor necrosis factor production	7/37*	92/10277	3.02536e-08	2.5613e-07	2.01061e-07	HLA-E/HLA-E/HLA-E/HLA-E/HLA-E/HLA-E/HLA-E	7
		BP	GO:1903555	regulation of tumor necrosis factor superfamily cytokine production	7/37*	93/10277	3.26321e-08	2.73945e-07	2.15046e-07	HLA-E/HLA-E/HLA-E/HLA-E/HLA-E/HLA-E/HLA-E	7
		BP	GO:0034340	response to type I interferon	7/37*	94/10277	3.51672e-08	2.90348e-07	2.27922e-07	HLA-E/HLA-E/HLA-E/HLA-E/HLA-E/HLA-E/HLA-E	7
		BP	GO:0042098	T cell proliferation	7/37*	94/10277	3.51672e-08	2.90348e-07	2.27922e-07	HLA-E/HLA-E/HLA-E/HLA-E/HLA-E/HLA-E/HLA-E	7
		BP	GO:0002703	regulation of leukocyte mediated immunity	7/37*	95/10277	3.78672e-08	3.10077e-07	2.43409e-07	HLA-E/HLA-E/HLA-E/HLA-E/HLA-E/HLA-E/HLA-E	7
		BP	GO:0032640	tumor necrosis factor production	7/37*	96/10277	4.07407e-08	3.30894e-07	2.5975e-07	HLA-E/HLA-E/HLA-E/HLA-E/HLA-E/HLA-E/HLA-E	7
		BP	GO:1903037	regulation of leukocyte cell- cell adhesion	8/37*	150/10277	4.6089e-08	3.71313e-07	2.91479e-07	MIA3/HLA-E/HLA-E/HLA-E/HLA-E/HLA-E/HLA-E/HLA-E	8
		BP	GO:0051249	regulation of lymphocyte activation	9/37*	214/10277	4.66716e-08	3.72997e-07	2.92801e-07	ZEB1/ZNF335/HLA-E/HLA-E/HLA-E/HLA-E/HLA-E/HLA-E/HLA-E	9
		BP	GO:0071706	tumor necrosis factor superfamily cytokine production	7/37*	98/10277	4.70447e-08	3.72997e-07	2.92801e-07	HLA-E/HLA-E/HLA-E/HLA-E/HLA-E/HLA-E/HLA-E	7
		BP	GO:0050863	regulation of T cell activation	8/37*	153/10277	5.3795e-08	4.23159e-07	3.32178e-07	ZEB1/HLA-E/HLA-E/HLA-E/HLA-E/HLA-E/HLA-E/HLA-E	8
		BP	GO:0050870	positive regulation of T cell activation	7/37*	101/10277	5.80391e-08	4.52977e-07	3.55585e-07	HLA-E/HLA-E/HLA-E/HLA-E/HLA-E/HLA-E/HLA-E	7
		BP	GO:0002696	positive regulation of leukocyte activation	8/37*	156/10277	6.25872e-08	4.84687e-07	3.80477e-07	ZNF335/HLA-E/HLA-E/HLA-E/HLA-E/HLA-E/HLA-E/HLA-E	8
		BP	GO:0002699	positive regulation of immune effector process	7/37*	103/10277	6.65167e-08	5.11155e-07	4.01254e-07	HLA-E/HLA-E/HLA-E/HLA-E/HLA-E/HLA-E/HLA-E	7
		BP	GO:0002444	myeloid leukocyte mediated immunity	11/37*	392/10277	7.5582e-08	5.76385e-07	4.5246e-07	BST1/SURF4/SURF4/GUSB/HLA-E/HLA-E/HLA-E/HLA-E/HLA-E/HLA-E/HLA-E	11
		BP	GO:0050867	positive regulation of cell activation	8/37*	160/10277	7.62183e-08	5.76834e-07	4.52812e-07	ZNF335/HLA-E/HLA-E/HLA-E/HLA-E/HLA-E/HLA-E/HLA-E	8
		BP	GO:0002443	leukocyte mediated immunity	12/37*	492/10277	7.85369e-08	5.89912e-07	4.63079e-07	BST1/LYST/SURF4/SURF4/GUSB/HLA-E/HLA-E/HLA-E/HLA-E/HLA-E/HLA-E/HLA-E	12
		BP	GO:1903039	positive regulation of leukocyte cell-cell adhesion	7/37*	108/10277	9.24125e-08	6.88956e-07	5.40827e-07	HLA-E/HLA-E/HLA-E/HLA-E/HLA-E/HLA-E/HLA-E	7
		BP	GO:0007159	leukocyte cell-cell adhesion	8/37*	166/10277	1.01436e-07	7.50628e-07	5.8924e-07	MIA3/HLA-E/HLA-E/HLA-E/HLA-E/HLA-E/HLA-E/HLA-E	8
		BP	GO:0002440	production of molecular mediator of immune response	7/37*	112/10277	1.1884e-07	8.72953e-07	6.85264e-07	HLA-E/HLA-E/HLA-E/HLA-E/HLA-E/HLA-E/HLA-E	7
		BP	GO:0031348	negative regulation of defense response	7/37*	118/10277	1.703e-07	1.24182e-06	9.74826e-07	HLA-E/HLA-E/HLA-E/HLA-E/HLA-E/HLA-E/HLA-E	7
		BP	GO:0002694	regulation of leukocyte activation	9/37*	252/10277	1.89716e-07	1.37338e-06	1.0781e-06	ZEB1/ZNF335/HLA-E/HLA-E/HLA-E/HLA-E/HLA-E/HLA-E/HLA-E	9
		BP	GO:0051222	positive regulation of protein transport	9/37*	258/10277	2.31767e-07	1.66572e-06	1.30758e-06	MIEF1/MTCL1/HLA-E/HLA-E/HLA-E/HLA-E/HLA-E/HLA-E/HLA-E	9
		BP	GO:0071346	cellular response to interferon-gamma	7/37*	131/10277	3.48629e-07	2.48772e-06	1.95285e-06	HLA-E/HLA-E/HLA-E/HLA-E/HLA-E/HLA-E/HLA-E	7
		BP	GO:0050865	regulation of cell activation	9/37*	273/10277	3.74175e-07	2.65107e-06	2.08108e-06	ZEB1/ZNF335/HLA-E/HLA-E/HLA-E/HLA-E/HLA-E/HLA-E/HLA-E	9
		BP	GO:0002460	adaptive immune response based on somatic recombination of immune receptors built from immunoglobulin superfamily domains	7/37*	133/10277	3.86611e-07	2.71989e-06	2.1351e-06	HLA-E/HLA-E/HLA-E/HLA-E/HLA-E/HLA-E/HLA-E	7
		BP	GO:0022409	positive regulation of cell- cell adhesion	7/37*	134/10277	4.06871e-07	2.84241e-06	2.23128e-06	HLA-E/HLA-E/HLA-E/HLA-E/HLA-E/HLA-E/HLA-E	7
		BP	GO:0002478	antigen processing and presentation of exogenous peptide antigen	8/37*	200/10277	4.25506e-07	2.95195e-06	2.31727e-06	PSMA6/HLA-E/HLA-E/HLA-E/HLA-E/HLA-E/HLA-E/HLA-E	8
		BP	GO:0019884	antigen processing and presentation of exogenous antigen	8/37*	202/10277	4.5908e-07	3.1629e-06	2.48286e-06	PSMA6/HLA-E/HLA-E/HLA-E/HLA-E/HLA-E/HLA-E/HLA-E	8
		BP	GO:0050714	positive regulation of protein secretion	7/37*	138/10277	4.971e-07	3.40139e-06	2.67008e-06	HLA-E/HLA-E/HLA-E/HLA-E/HLA-E/HLA-E/HLA-E	7
		BP	GO:0048002	antigen processing and presentation of peptide antigen	8/37*	208/10277	5.73778e-07	3.88352e-06	3.04854e-06	PSMA6/HLA-E/HLA-E/HLA-E/HLA-E/HLA-E/HLA-E/HLA-E	8
		BP	GO:0034341	response to interferon-gamma	7/37*	141/10277	5.75336e-07	3.88352e-06	3.04854e-06	HLA-E/HLA-E/HLA-E/HLA-E/HLA-E/HLA-E/HLA-E	7
		BP	GO:1904951	positive regulation of establishment of protein localization	9/37*	292/10277	6.59531e-07	4.42196e-06	3.47122e-06	MIEF1/MTCL1/HLA-E/HLA-E/HLA-E/HLA-E/HLA-E/HLA-E/HLA-E	9
		BP	GO:0002793	positive regulation of peptide secretion	7/37*	145/10277	6.95555e-07	4.6324e-06	3.63641e-06	HLA-E/HLA-E/HLA-E/HLA-E/HLA-E/HLA-E/HLA-E	7
		BP	GO:0022407	regulation of cell-cell adhesion	8/37*	214/10277	7.12204e-07	4.71187e-06	3.6988e-06	MIA3/HLA-E/HLA-E/HLA-E/HLA-E/HLA-E/HLA-E/HLA-E	8
		BP	GO:0098542	defense response to other organism	8/37*	222/10277	9.40549e-07	6.18163e-06	4.85255e-06	LYST/HLA-E/HLA-E/HLA-E/HLA-E/HLA-E/HLA-E/HLA-E	8
		BP	GO:0042110	T cell activation	8/37*	227/10277	1.11295e-06	7.26692e-06	5.7045e-06	ZEB1/HLA-E/HLA-E/HLA-E/HLA-E/HLA-E/HLA-E/HLA-E	8
		BP	GO:0019882	antigen processing and presentation	8/37*	229/10277	1.18911e-06	7.71377e-06	6.05528e-06	PSMA6/HLA-E/HLA-E/HLA-E/HLA-E/HLA-E/HLA-E/HLA-E	8
		BP	GO:0032103	positive regulation of response to external stimulus	7/37*	159/10277	1.29592e-06	8.35239e-06	6.55659e-06	HLA-E/HLA-E/HLA-E/HLA-E/HLA-E/HLA-E/HLA-E	7
		BP	GO:0006954	inflammatory response	9/37*	335/10277	2.07219e-06	1.327e-05	1.04169e-05	PSMA6/BST1/HLA-E/HLA-E/HLA-E/HLA-E/HLA-E/HLA-E/HLA-E	9
		BP	GO:0046649	lymphocyte activation	9/37*	348/10277	2.83695e-06	1.80517e-05	1.41705e-05	ZEB1/ZNF335/HLA-E/HLA-E/HLA-E/HLA-E/HLA-E/HLA-E/HLA-E	9
		BP	GO:0002683	negative regulation of immune system process	8/37*	268/10277	3.85812e-06	2.43941e-05	1.91492e-05	MIA3/HLA-E/HLA-E/HLA-E/HLA-E/HLA-E/HLA-E/HLA-E	8
		BP	GO:0045089	positive regulation of innate immune response	8/37*	272/10277	4.30626e-06	2.70563e-05	2.12391e-05	PSMA6/HLA-E/HLA-E/HLA-E/HLA-E/HLA-E/HLA-E/HLA-E	8
		BP	GO:0001819	positive regulation of cytokine production	8/37*	276/10277	4.79791e-06	2.9957e-05	2.35161e-05	ATF4/HLA-E/HLA-E/HLA-E/HLA-E/HLA-E/HLA-E/HLA-E	8
		BP	GO:0002250	adaptive immune response	7/37*	196/10277	5.2271e-06	3.2434e-05	2.54605e-05	HLA-E/HLA-E/HLA-E/HLA-E/HLA-E/HLA-E/HLA-E	7
		BP	GO:0002697	regulation of immune effector process	7/37*	198/10277	5.58938e-06	3.44679e-05	2.70571e-05	HLA-E/HLA-E/HLA-E/HLA-E/HLA-E/HLA-E/HLA-E	7
		BP	GO:0009617	response to bacterium	8/37*	282/10277	5.62447e-06	3.44714e-05	2.70599e-05	LYST/HLA-E/HLA-E/HLA-E/HLA-E/HLA-E/HLA-E/HLA-E	8
		BP	GO:1903532	positive regulation of secretion by cell	7/37*	203/10277	6.58772e-06	4.01289e-05	3.1501e-05	HLA-E/HLA-E/HLA-E/HLA-E/HLA-E/HLA-E/HLA-E	7
		BP	GO:0098609	cell-cell adhesion	9/37*	388/10277	6.90535e-06	4.18088e-05	3.28197e-05	ADGRL1/MIA3/HLA-E/HLA-E/HLA-E/HLA-E/HLA-E/HLA-E/HLA-E	9
		BP	GO:0030155	regulation of cell adhesion	9/37*	400/10277	8.838e-06	5.31877e-05	4.17521e-05	BST1/MIA3/HLA-E/HLA-E/HLA-E/HLA-E/HLA-E/HLA-E/HLA-E	9
		BP	GO:0051047	positive regulation of secretion	7/37*	213/10277	9.03364e-06	5.40396e-05	4.24208e-05	HLA-E/HLA-E/HLA-E/HLA-E/HLA-E/HLA-E/HLA-E	7
		BP	GO:0045088	regulation of innate immune response	8/37*	312/10277	1.18109e-05	7.02328e-05	5.51325e-05	PSMA6/HLA-E/HLA-E/HLA-E/HLA-E/HLA-E/HLA-E/HLA-E	8
		BP	GO:0032101	regulation of response to external stimulus	9/37*	424/10277	1.41285e-05	8.3517e-05	6.55605e-05	PSMA6/BST1/HLA-E/HLA-E/HLA-E/HLA-E/HLA-E/HLA-E/HLA-E	9
		BP	GO:0045785	positive regulation of cell adhesion	7/37*	233/10277	1.62184e-05	9.53071e-05	7.48156e-05	HLA-E/HLA-E/HLA-E/HLA-E/HLA-E/HLA-E/HLA-E	7
		BP	GO:0051223	regulation of protein transport	9/37*	439/10277	1.86566e-05	0.000108994	8.55598e-05	MIEF1/MTCL1/HLA-E/HLA-E/HLA-E/HLA-E/HLA-E/HLA-E/HLA-E	9
		BP	GO:0031349	positive regulation of defense response	8/37*	336/10277	2.02277e-05	0.000117485	9.22253e-05	PSMA6/HLA-E/HLA-E/HLA-E/HLA-E/HLA-E/HLA-E/HLA-E	8
		BP	GO:0090087	regulation of peptide transport	9/37*	449/10277	2.2321e-05	0.000128894	0.000101181	MIEF1/MTCL1/HLA-E/HLA-E/HLA-E/HLA-E/HLA-E/HLA-E/HLA-E	9
		BP	GO:0050708	regulation of protein secretion	7/37*	254/10277	2.83185e-05	0.000162587	0.00012763	HLA-E/HLA-E/HLA-E/HLA-E/HLA-E/HLA-E/HLA-E	7
		BP	GO:0002791	regulation of peptide secretion	7/37*	263/10277	3.54049e-05	0.000202111	0.000158656	HLA-E/HLA-E/HLA-E/HLA-E/HLA-E/HLA-E/HLA-E	7
		BP	GO:0070201	regulation of establishment of protein localization	9/37*	480/10277	3.78381e-05	0.000214774	0.000168597	MIEF1/MTCL1/HLA-E/HLA-E/HLA-E/HLA-E/HLA-E/HLA-E/HLA-E	9
		BP	GO:0031347	regulation of defense response	9/37*	489/10277	4.37781e-05	0.000247087	0.000193962	PSMA6/BST1/HLA-E/HLA-E/HLA-E/HLA-E/HLA-E/HLA-E/HLA-E	9
		BP	GO:0009306	protein secretion	7/37*	312/10277	0.000104442	0.000586166	0.000460138	HLA-E/HLA-E/HLA-E/HLA-E/HLA-E/HLA-E/HLA-E	7
		BP	GO:0002790	peptide secretion	7/37*	323/10277	0.000129669	0.00072368	0.000568086	HLA-E/HLA-E/HLA-E/HLA-E/HLA-E/HLA-E/HLA-E	7
		BP	GO:0001817	regulation of cytokine production	8/37*	440/10277	0.000136678	0.000758563	0.000595468	ATF4/HLA-E/HLA-E/HLA-E/HLA-E/HLA-E/HLA-E/HLA-E	8
		BP	GO:0050778	positive regulation of immune response	8/37*	461/10277	0.000188582	0.00104085	0.00081706	PSMA6/HLA-E/HLA-E/HLA-E/HLA-E/HLA-E/HLA-E/HLA-E	8
		BP	GO:0001816	cytokine production	8/37*	476/10277	0.000234865	0.00128918	0.001012	ATF4/HLA-E/HLA-E/HLA-E/HLA-E/HLA-E/HLA-E/HLA-E	8
		BP	GO:0043207	response to external biotic stimulus	8/37*	490/10277	0.000286158	0.00155365	0.00121961	LYST/HLA-E/HLA-E/HLA-E/HLA-E/HLA-E/HLA-E/HLA-E	8
		BP	GO:0051707	response to other organism	8/37*	490/10277	0.000286158	0.00155365	0.00121961	LYST/HLA-E/HLA-E/HLA-E/HLA-E/HLA-E/HLA-E/HLA-E	8
		BP	GO:1903530	regulation of secretion by cell	7/37*	387/10277	0.000393515	0.00212498	0.0016681	HLA-E/HLA-E/HLA-E/HLA-E/HLA-E/HLA-E/HLA-E	7
		BP	GO:0051046	regulation of secretion	7/37*	409/10277	0.000548891	0.00294808	0.00231423	HLA-E/HLA-E/HLA-E/HLA-E/HLA-E/HLA-E/HLA-E	7
		CC	GO:0042612	MHC class I protein complex	7/41*	31/10579	1.88154e-11	3.08573e-09	2.4361e-09	HLA-E/HLA-E/HLA-E/HLA-E/HLA-E/HLA-E/HLA-E	7
		CC	GO:0042611	MHC protein complex	7/41*	39/10579	1.076e-10	7.67274e-09	6.05742e-09	HLA-E/HLA-E/HLA-E/HLA-E/HLA-E/HLA-E/HLA-E	7
		CC	GO:0071556	integral component of lumenal side of endoplasmic reticulum membrane	7/41*	42/10579	1.8714e-10	7.67274e-09	6.05742e-09	HLA-E/HLA-E/HLA-E/HLA-E/HLA-E/HLA-E/HLA-E	7
		CC	GO:0098553	lumenal side of endoplasmic reticulum membrane	7/41*	42/10579	1.8714e-10	7.67274e-09	6.05742e-09	HLA-E/HLA-E/HLA-E/HLA-E/HLA-E/HLA-E/HLA-E	7
		CC	GO:0012507	ER to Golgi transport vesicle membrane	7/41*	61/10579	2.86824e-09	9.40781e-08	7.42722e-08	HLA-E/HLA-E/HLA-E/HLA-E/HLA-E/HLA-E/HLA-E	7
		CC	GO:0030134	COPII-coated ER to Golgi transport vesicle	7/41*	70/10579	7.68346e-09	2.10015e-07	1.65801e-07	HLA-E/HLA-E/HLA-E/HLA-E/HLA-E/HLA-E/HLA-E	7
		CC	GO:0055038	recycling endosome membrane	7/41*	83/10579	2.56517e-08	5.49139e-07	4.33531e-07	HLA-E/HLA-E/HLA-E/HLA-E/HLA-E/HLA-E/HLA-E	7
		CC	GO:0005798	Golgi-associated vesicle	8/41*	129/10579	2.67873e-08	5.49139e-07	4.33531e-07	VPS41/HLA-E/HLA-E/HLA-E/HLA-E/HLA-E/HLA-E/HLA-E	8
		CC	GO:0030670	phagocytic vesicle membrane	7/41*	98/10579	8.19243e-08	1.4417e-06	1.13819e-06	HLA-E/HLA-E/HLA-E/HLA-E/HLA-E/HLA-E/HLA-E	7
		CC	GO:0030660	Golgi-associated vesicle membrane	7/41*	99/10579	8.79087e-08	1.4417e-06	1.13819e-06	HLA-E/HLA-E/HLA-E/HLA-E/HLA-E/HLA-E/HLA-E	7
		CC	GO:0030133	transport vesicle	9/41*	247/10579	3.25286e-07	4.84972e-06	3.82873e-06	SURF4/SURF4/HLA-E/HLA-E/HLA-E/HLA-E/HLA-E/HLA-E/HLA-E	9
		CC	GO:0031901	early endosome membrane	7/41*	130/10579	5.71412e-07	7.59399e-06	5.99526e-06	HLA-E/HLA-E/HLA-E/HLA-E/HLA-E/HLA-E/HLA-E	7
		CC	GO:0030658	transport vesicle membrane	7/41*	131/10579	6.01963e-07	7.59399e-06	5.99526e-06	HLA-E/HLA-E/HLA-E/HLA-E/HLA-E/HLA-E/HLA-E	7
		CC	GO:0045335	phagocytic vesicle	7/41*	139/10579	8.99658e-07	1.05388e-05	8.32014e-06	HLA-E/HLA-E/HLA-E/HLA-E/HLA-E/HLA-E/HLA-E	7
		CC	GO:0030135	coated vesicle	8/41*	209/10579	1.10748e-06	1.14252e-05	9.01991e-06	VPS41/HLA-E/HLA-E/HLA-E/HLA-E/HLA-E/HLA-E/HLA-E	8
		CC	GO:0030662	coated vesicle membrane	7/41*	144/10579	1.14212e-06	1.14252e-05	9.01991e-06	HLA-E/HLA-E/HLA-E/HLA-E/HLA-E/HLA-E/HLA-E	7
		CC	GO:0030666	endocytic vesicle membrane	7/41*	145/10579	1.19666e-06	1.14252e-05	9.01991e-06	HLA-E/HLA-E/HLA-E/HLA-E/HLA-E/HLA-E/HLA-E	7
		CC	GO:0030176	integral component of endoplasmic reticulum membrane	7/41*	147/10579	1.31231e-06	1.14252e-05	9.01991e-06	HLA-E/HLA-E/HLA-E/HLA-E/HLA-E/HLA-E/HLA-E	7
		CC	GO:0098552	side of membrane	8/41*	214/10579	1.32365e-06	1.14252e-05	9.01991e-06	EPM2AIP1/HLA-E/HLA-E/HLA-E/HLA-E/HLA-E/HLA-E/HLA-E	8
		CC	GO:0031227	intrinsic component of endoplasmic reticulum membrane	7/41*	150/10579	1.50329e-06	1.2327e-05	9.73182e-06	HLA-E/HLA-E/HLA-E/HLA-E/HLA-E/HLA-E/HLA-E	7
		CC	GO:0055037	recycling endosome	7/41*	153/10579	1.71704e-06	1.34093e-05	1.05863e-05	HLA-E/HLA-E/HLA-E/HLA-E/HLA-E/HLA-E/HLA-E	7
		CC	GO:0098797	plasma membrane protein complex	8/41*	229/10579	2.20124e-06	1.64093e-05	1.29547e-05	BST1/HLA-E/HLA-E/HLA-E/HLA-E/HLA-E/HLA-E/HLA-E	8
		CC	GO:0005769	early endosome	8/41*	286/10579	1.13789e-05	8.11361e-05	6.40548e-05	VPS41/HLA-E/HLA-E/HLA-E/HLA-E/HLA-E/HLA-E/HLA-E	8
		CC	GO:0030659	cytoplasmic vesicle membrane	10/41*	487/10579	1.20349e-05	8.22387e-05	6.49253e-05	BST1/SURF4/SURF4/HLA-E/HLA-E/HLA-E/HLA-E/HLA-E/HLA-E/HLA-E	10
		CC	GO:0030139	endocytic vesicle	7/41*	237/10579	3.04302e-05	0.000199623	0.000157597	HLA-E/HLA-E/HLA-E/HLA-E/HLA-E/HLA-E/HLA-E	7
		CC	GO:0010008	endosome membrane	8/41*	394/10579	0.000111842	0.000705466	0.000556947	VPS41/HLA-E/HLA-E/HLA-E/HLA-E/HLA-E/HLA-E/HLA-E	8
		CC	GO:0044440	endosomal part	8/41*	415/10579	0.000160249	0.000973362	0.000768444	VPS41/HLA-E/HLA-E/HLA-E/HLA-E/HLA-E/HLA-E/HLA-E	8
		CC	GO:0009986	cell surface	7/41*	361/10579	0.000419516	0.00245717	0.00193987	HLA-E/HLA-E/HLA-E/HLA-E/HLA-E/HLA-E/HLA-E	7
		MF	GO:0030881	beta-2-microglobulin binding	7/38*	16/10419	5.34343e-14	6.35868e-12	6.18713e-12	HLA-E/HLA-E/HLA-E/HLA-E/HLA-E/HLA-E/HLA-E	7
		MF	GO:0042288	MHC class I protein binding	7/38*	26/10419	2.99332e-12	1.78102e-10	1.73297e-10	HLA-E/HLA-E/HLA-E/HLA-E/HLA-E/HLA-E/HLA-E	7
		MF	GO:0042287	MHC protein binding	7/38*	45/10419	1.96503e-10	6.87723e-09	6.69169e-09	HLA-E/HLA-E/HLA-E/HLA-E/HLA-E/HLA-E/HLA-E	7
		MF	GO:0042605	peptide antigen binding	7/38*	46/10419	2.31167e-10	6.87723e-09	6.69169e-09	HLA-E/HLA-E/HLA-E/HLA-E/HLA-E/HLA-E/HLA-E	7
		MF	GO:0003823	antigen binding	7/38*	57/10419	1.1095e-09	2.6406e-08	2.56936e-08	HLA-E/HLA-E/HLA-E/HLA-E/HLA-E/HLA-E/HLA-E	7
		MF	GO:0042277	peptide binding	7/38*	154/10419	1.15526e-06	2.29126e-05	2.22945e-05	HLA-E/HLA-E/HLA-E/HLA-E/HLA-E/HLA-E/HLA-E	7
		MF	GO:0033218	amide binding	7/38*	191/10419	4.86221e-06	8.26575e-05	8.04275e-05	HLA-E/HLA-E/HLA-E/HLA-E/HLA-E/HLA-E/HLA-E	7
	Unique to Osteogenic.c4	MF	GO:0098631	cell adhesion mediator activity	1/1	31/10419	0.00297533	0.008926	NA	MADCAM1	1
