# Supplementary material for: Evolutionary insights into primate skeletal gene regulation using a comparative cell culture model
Source: PLoS Genet. 2022 Mar 9;18(3):e1010073. doi: 10.1371/journal.pgen.1010073 (PMC8936463; doi:10.1371/journal.pgen.1010073)
Supplement: S17 Table — (XLSX) [file pgen.1010073.s018.xlsx]

## Sheet: S17 Table
Classification	DE Gene Set	Ontology	ID	Description	GeneRatio	BgRatio	pvalue	p.adjust	qvalue	geneID	Count
Stages of Differentiation	Shared in All	BP	GO:0002480	antigen processing and presentation of exogenous peptide antigen via MHC class I, TAP-independent	8/131	31/10132	3.87049e-09	4.48569e-06	4.38867e-06	HLA-A/HLA-A/HLA-A/HLA-A/HLA-A/HLA-A/HLA-A/HLA-A	8
		BP	GO:0060337	type I interferon signaling pathway	11/131	84/10132	9.21718e-09	4.48569e-06	4.38867e-06	HLA-A/HLA-A/HLA-A/HLA-A/HLA-A/HLA-A/HLA-A/HLA-A/IFNAR1/IFNAR2/IFNAR2	11
		BP	GO:0071357	cellular response to type I interferon	11/131	84/10132	9.21718e-09	4.48569e-06	4.38867e-06	HLA-A/HLA-A/HLA-A/HLA-A/HLA-A/HLA-A/HLA-A/HLA-A/IFNAR1/IFNAR2/IFNAR2	11
		BP	GO:0034340	response to type I interferon	11/131	88/10132	1.52028e-08	5.54901e-06	5.42899e-06	HLA-A/HLA-A/HLA-A/HLA-A/HLA-A/HLA-A/HLA-A/HLA-A/IFNAR1/IFNAR2/IFNAR2	11
		BP	GO:0060333	interferon-gamma-mediated signaling pathway	8/131	81/10132	9.18277e-06	0.00268137	0.00262337	HLA-A/HLA-A/HLA-A/HLA-A/HLA-A/HLA-A/HLA-A/HLA-A	8
		CC	GO:0071556	integral component of lumenal side of endoplasmic reticulum membrane	9/138	42/10430	2.94373e-09	3.3327e-07	2.90496e-07	BCAP31/HLA-A/HLA-A/HLA-A/HLA-A/HLA-A/HLA-A/HLA-A/HLA-A	9
		CC	GO:0098553	lumenal side of endoplasmic reticulum membrane	9/138	42/10430	2.94373e-09	3.3327e-07	2.90496e-07	BCAP31/HLA-A/HLA-A/HLA-A/HLA-A/HLA-A/HLA-A/HLA-A/HLA-A	9
		CC	GO:0042612	MHC class I protein complex	8/138	30/10430	3.50811e-09	3.3327e-07	2.90496e-07	HLA-A/HLA-A/HLA-A/HLA-A/HLA-A/HLA-A/HLA-A/HLA-A	8
		CC	GO:0042611	MHC protein complex	8/138	38/10430	2.68139e-08	1.91049e-06	1.66528e-06	HLA-A/HLA-A/HLA-A/HLA-A/HLA-A/HLA-A/HLA-A/HLA-A	8
		CC	GO:0030176	integral component of endoplasmic reticulum membrane	13/138	148/10430	7.17935e-08	4.09223e-06	3.567e-06	BCAP31/CLN3/CLN3/CPT1C/HLA-A/HLA-A/HLA-A/HLA-A/HLA-A/HLA-A/HLA-A/HLA-A/SLC27A5	13
		CC	GO:0031227	intrinsic component of endoplasmic reticulum membrane	13/138	151/10430	9.1107e-08	4.32758e-06	3.77215e-06	BCAP31/CLN3/CLN3/CPT1C/HLA-A/HLA-A/HLA-A/HLA-A/HLA-A/HLA-A/HLA-A/HLA-A/SLC27A5	13
		CC	GO:0012507	ER to Golgi transport vesicle membrane	8/138	60/10430	1.0984e-06	4.47204e-05	3.89806e-05	HLA-A/HLA-A/HLA-A/HLA-A/HLA-A/HLA-A/HLA-A/HLA-A	8
		CC	GO:0030134	COPII-coated ER to Golgi transport vesicle	8/138	71/10430	4.0419e-06	0.000143993	0.000125512	HLA-A/HLA-A/HLA-A/HLA-A/HLA-A/HLA-A/HLA-A/HLA-A	8
		CC	GO:0030660	Golgi-associated vesicle membrane	9/138	97/10430	5.1014e-06	0.000161544	0.000140811	COPG2/HLA-A/HLA-A/HLA-A/HLA-A/HLA-A/HLA-A/HLA-A/HLA-A	9
		CC	GO:0055038	recycling endosome membrane	8/138	83/10430	1.31161e-05	0.000373809	0.000325832	HLA-A/HLA-A/HLA-A/HLA-A/HLA-A/HLA-A/HLA-A/HLA-A	8
		CC	GO:0030133	transport vesicle	13/138	244/10430	2.01388e-05	0.000521778	0.000454809	CLN3/CLN3/COPG2/GOSR1/HLA-A/HLA-A/HLA-A/HLA-A/HLA-A/HLA-A/HLA-A/HLA-A/PSEN2	13
		CC	GO:0098552	side of membrane	12/138	215/10430	2.69266e-05	0.000639508	0.000557429	ATP6AP2/BCAP31/HLA-A/HLA-A/HLA-A/HLA-A/HLA-A/HLA-A/HLA-A/HLA-A/ITGAE/SPA17	12
		CC	GO:0030670	phagocytic vesicle membrane	8/138	98/10430	4.43111e-05	0.000971436	0.000846755	HLA-A/HLA-A/HLA-A/HLA-A/HLA-A/HLA-A/HLA-A/HLA-A	8
		CC	GO:0031901	early endosome membrane	9/138	128/10430	4.81483e-05	0.000972526	0.000847705	HLA-A/HLA-A/HLA-A/HLA-A/HLA-A/HLA-A/HLA-A/HLA-A/SNX3	9
		CC	GO:0005798	Golgi-associated vesicle	9/138	129/10430	5.11856e-05	0.000972526	0.000847705	COPG2/HLA-A/HLA-A/HLA-A/HLA-A/HLA-A/HLA-A/HLA-A/HLA-A	9
		CC	GO:0030135	coated vesicle	11/138	202/10430	7.37069e-05	0.00129635	0.00112997	BCAP31/COPG2/HLA-A/HLA-A/HLA-A/HLA-A/HLA-A/HLA-A/HLA-A/HLA-A/SNX3	11
		CC	GO:0030662	coated vesicle membrane	9/138	136/10430	7.73263e-05	0.00129635	0.00112997	COPG2/HLA-A/HLA-A/HLA-A/HLA-A/HLA-A/HLA-A/HLA-A/HLA-A	9
		CC	GO:0045335	phagocytic vesicle	9/138	139/10430	9.15551e-05	0.00144962	0.00126357	HLA-A/HLA-A/HLA-A/HLA-A/HLA-A/HLA-A/HLA-A/HLA-A/SNX3	9
		CC	GO:0030666	endocytic vesicle membrane	9/138	145/10430	0.000126673	0.0019001	0.00165623	HLA-A/HLA-A/HLA-A/HLA-A/HLA-A/HLA-A/HLA-A/HLA-A/UBA52	9
		CC	GO:0098797	plasma membrane protein complex	11/138	222/10430	0.000170641	0.00243163	0.00211954	ABHD6/CPT1C/HLA-A/HLA-A/HLA-A/HLA-A/HLA-A/HLA-A/HLA-A/HLA-A/ITGAE	11
		CC	GO:0005769	early endosome	12/138	278/10430	0.000311201	0.00422345	0.00368138	CLN3/CLN3/HLA-A/HLA-A/HLA-A/HLA-A/HLA-A/HLA-A/HLA-A/HLA-A/PSEN2/SNX3	12
		CC	GO:0030658	transport vesicle membrane	8/138	132/10430	0.00035594	0.00461104	0.00401922	HLA-A/HLA-A/HLA-A/HLA-A/HLA-A/HLA-A/HLA-A/HLA-A	8
		MF	GO:0030881	beta-2-microglobulin binding	8/134	15/10293	3.9853e-12	9.32561e-10	8.97742e-10	HLA-A/HLA-A/HLA-A/HLA-A/HLA-A/HLA-A/HLA-A/HLA-A	8
		MF	GO:0042605	peptide antigen binding	8/134	45/10293	9.61558e-08	1.12502e-05	1.08302e-05	HLA-A/HLA-A/HLA-A/HLA-A/HLA-A/HLA-A/HLA-A/HLA-A	8
		MF	GO:0003823	antigen binding	8/134	53/10293	3.62291e-07	2.82587e-05	2.72036e-05	HLA-A/HLA-A/HLA-A/HLA-A/HLA-A/HLA-A/HLA-A/HLA-A	8	Showing 8 to 30 of 30 entries
	Shared in Time 0 & Time 1	BP	GO:0006703	estrogen biosynthetic process	8/228	13/10132	6.79871e-11	1.64121e-07	1.64121e-07	DHRS11/DHRS11/HSD17B8/HSD17B8/HSD17B8/HSD17B8/HSD17B8/HSD17B8	8
		BP	GO:0008210	estrogen metabolic process	8/228	21/10132	9.1985e-09	1.11026e-05	1.11026e-05	DHRS11/DHRS11/HSD17B8/HSD17B8/HSD17B8/HSD17B8/HSD17B8/HSD17B8	8
		BP	GO:0008209	androgen metabolic process	6/228	18/10132	1.79994e-06	0.00144835	0.00144835	HSD17B8/HSD17B8/HSD17B8/HSD17B8/HSD17B8/HSD17B8	6
		BP	GO:0042446	hormone biosynthetic process	8/228	43/10132	4.27516e-06	0.00191074	0.00191074	DHRS11/DHRS11/HSD17B8/HSD17B8/HSD17B8/HSD17B8/HSD17B8/HSD17B8	8
		BP	GO:0002480	antigen processing and presentation of exogenous peptide antigen via MHC class I, TAP-independent	7/228	31/10132	4.42202e-06	0.00191074	0.00191074	HLA-C/HLA-C/HLA-C/HLA-C/HLA-C/HLA-C/HLA-C	7
		BP	GO:0042445	hormone metabolic process	12/228	107/10132	4.74915e-06	0.00191074	0.00191074	CES1/CES1/CRABP2/DHRS11/DHRS11/HSD17B8/HSD17B8/HSD17B8/HSD17B8/HSD17B8/HSD17B8/STUB1	12
		BP	GO:0051290	protein heterotetramerization	6/228	26/10132	1.91943e-05	0.0059237	0.0059237	HSD17B8/HSD17B8/HSD17B8/HSD17B8/HSD17B8/HSD17B8	6
		BP	GO:0034754	cellular hormone metabolic process	9/228	68/10132	1.96311e-05	0.0059237	0.0059237	CRABP2/DHRS11/DHRS11/HSD17B8/HSD17B8/HSD17B8/HSD17B8/HSD17B8/HSD17B8	9
		CC	GO:0042612	MHC class I protein complex	7/237	30/10430	3.73059e-06	0.0011341	0.00104064	HLA-C/HLA-C/HLA-C/HLA-C/HLA-C/HLA-C/HLA-C	7
		CC	GO:0055038	recycling endosome membrane	10/237	83/10430	1.72563e-05	0.00200708	0.00184167	GGA3/HLA-C/HLA-C/HLA-C/HLA-C/HLA-C/HLA-C/HLA-C/LZTR1/RAC1	10
		CC	GO:0042611	MHC protein complex	7/237	38/10430	1.98067e-05	0.00200708	0.00184167	HLA-C/HLA-C/HLA-C/HLA-C/HLA-C/HLA-C/HLA-C	7
		CC	GO:0071556	integral component of lumenal side of endoplasmic reticulum membrane	7/237	42/10430	3.91889e-05	0.00238268	0.00218633	HLA-C/HLA-C/HLA-C/HLA-C/HLA-C/HLA-C/HLA-C	7
		CC	GO:0098553	lumenal side of endoplasmic reticulum membrane	7/237	42/10430	3.91889e-05	0.00238268	0.00218633	HLA-C/HLA-C/HLA-C/HLA-C/HLA-C/HLA-C/HLA-C	7
		CC	GO:0030670	phagocytic vesicle membrane	10/237	98/10430	7.37929e-05	0.00373884	0.00343072	HLA-C/HLA-C/HLA-C/HLA-C/HLA-C/HLA-C/HLA-C/PIK3R4/RILP/RILP	10
		MF	GO:0004303	estradiol 17-beta- dehydrogenase activity	8/241	13/10293	9.36296e-11	3.26767e-08	3.20312e-08	DHRS11/DHRS11/HSD17B8/HSD17B8/HSD17B8/HSD17B8/HSD17B8/HSD17B8	8
		MF	GO:0033764	steroid dehydrogenase activity, acting on the CH-OH group of donors, NAD or NADP as acceptor	8/241	19/10293	4.86759e-09	8.49395e-07	8.32614e-07	DHRS11/DHRS11/HSD17B8/HSD17B8/HSD17B8/HSD17B8/HSD17B8/HSD17B8	8
		MF	GO:0016229	steroid dehydrogenase activity	8/241	21/10293	1.25836e-08	1.46389e-06	1.43497e-06	DHRS11/DHRS11/HSD17B8/HSD17B8/HSD17B8/HSD17B8/HSD17B8/HSD17B8	8
		MF	GO:0003857	3-hydroxyacyl-CoA dehydrogenase activity	6/241	12/10293	1.27183e-07	1.10968e-05	1.08775e-05	HSD17B8/HSD17B8/HSD17B8/HSD17B8/HSD17B8/HSD17B8	6
		MF	GO:0050662	coenzyme binding	15/241	200/10293	7.01482e-05	0.00436817	0.00428187	ACAD8/ETFDH/HACL1/HSD17B8/HSD17B8/HSD17B8/HSD17B8/HSD17B8/HSD17B8/MCCC1/MTRR/PNPO/SDSL/SPR/TP53I3	15
		MF	GO:0042605	peptide antigen binding	7/241	45/10293	7.50974e-05	0.00436817	0.00428187	HLA-C/HLA-C/HLA-C/HLA-C/HLA-C/HLA-C/HLA-C	7
		MF	GO:0016616	oxidoreductase activity, acting on the CH-OH group of donors, NAD or NADP as acceptor	9/241	83/10293	0.00013247	0.00660455	0.00647408	DHRS11/DHRS11/HSD17B8/HSD17B8/HSD17B8/HSD17B8/HSD17B8/HSD17B8/SPR	9
		MF	GO:0003823	antigen binding	7/241	53/10293	0.000217571	0.00879602	0.00862224	HLA-C/HLA-C/HLA-C/HLA-C/HLA-C/HLA-C/HLA-C	7
		MF	GO:0016614	oxidoreductase activity, acting on CH-OH group of donors	9/241	89/10293	0.000226831	0.00879602	0.00862224	DHRS11/DHRS11/HSD17B8/HSD17B8/HSD17B8/HSD17B8/HSD17B8/HSD17B8/SPR	9
	Shared in Time 1 & Time 2	---	---	---	---	---	---	---	---	---	---
	Unique to Time 0	BP	GO:0036149	phosphatidylinositol acyl- chain remodeling	11/1257	12/10132	1.09779e-09	4.94886e-06	4.94886e-06	MBOAT7/MBOAT7/MBOAT7/MBOAT7/MBOAT7/MBOAT7/MBOAT7/MBOAT7/MBOAT7/MBOAT7/PLAAT3	11
		BP	GO:0021542	dentate gyrus development	10/1257	13/10132	1.67692e-07	0.000377977	0.000377977	ATAT1/ATAT1/ATAT1/ATAT1/ATAT1/ATAT1/ATAT1/PTEN/PTEN/SMO	10
		BP	GO:0072643	interferon-gamma secretion	9/1257	12/10132	1.05008e-06	0.00157792	0.00157792	ABL1/ISG15/TRIM27/TRIM27/TRIM27/TRIM27/TRIM27/TRIM27/TRIM27	9
		BP	GO:1900040	regulation of interleukin-2 secretion	8/1257	10/10132	1.96349e-06	0.00221285	0.00221285	ABL1/TRIM27/TRIM27/TRIM27/TRIM27/TRIM27/TRIM27/TRIM27	8
		CC	GO:0044233	Mitochondria-associated ER Membrane	11/1294	21/10430	1.1048e-05	0.00402844	0.00401382	MBOAT7/MBOAT7/MBOAT7/MBOAT7/MBOAT7/MBOAT7/MBOAT7/MBOAT7/MBOAT7/MBOAT7/RAB32	11
		CC	GO:0044232	organelle membrane contact site	12/1294	25/10430	1.38912e-05	0.00402844	0.00401382	MBOAT7/MBOAT7/MBOAT7/MBOAT7/MBOAT7/MBOAT7/MBOAT7/MBOAT7/MBOAT7/MBOAT7/RAB32/STARD3NL	12
		CC	GO:0097427	microtubule bundle	7/1294	10/10430	3.80076e-05	0.00734814	0.00732147	ATAT1/ATAT1/ATAT1/ATAT1/ATAT1/ATAT1/ATAT1	7
		MF	GO:0047144	2-acylglycerol-3-phosphate O- acyltransferase activity	10/1282	11/10293	8.50474e-09	6.01285e-06	5.89065e-06	MBOAT7/MBOAT7/MBOAT7/MBOAT7/MBOAT7/MBOAT7/MBOAT7/MBOAT7/MBOAT7/MBOAT7	10
		MF	GO:0008374	O-acyltransferase activity	19/1282	52/10293	7.45219e-06	0.0018942	0.00185571	AGPAT5/AGPAT5/CPT1A/CPT2/DGAT2/LCLAT1/LPCAT3/MBOAT7/MBOAT7/MBOAT7/MBOAT7/MBOAT7/MBOAT7/MBOAT7/MBOAT7/MBOAT7/MBOAT7/PIGW/PIGW	19
		MF	GO:0016411	acylglycerol O-acyltransferase activity	14/1282	32/10293	1.07059e-05	0.0018942	0.00185571	AGPAT5/AGPAT5/DGAT2/LCLAT1/MBOAT7/MBOAT7/MBOAT7/MBOAT7/MBOAT7/MBOAT7/MBOAT7/MBOAT7/MBOAT7/MBOAT7	14
		MF	GO:0016747	transferase activity, transferring acyl groups other than amino-acyl groups	42/1282	174/10293	1.41917e-05	0.0018942	0.00185571	AGPAT5/AGPAT5/ATAT1/ATAT1/ATAT1/ATAT1/ATAT1/ATAT1/ATAT1/GDF1/CPT1A/CPT2/DGAT2/DLAT/ESCO1/HADHA/KAT2A/LCLAT1/LPCAT3/MBOAT7/MBOAT7/MBOAT7/MBOAT7/MBOAT7/MBOAT7/MBOAT7/MBOAT7/MBOAT7/MBOAT7/NAA60/NAT1/OGT/OSGEPL1/PIGW/PIGW/PLAAT3/SMARCE1/SPTLC2/TADA3/ZDHHC17/ZDHHC20/ZDHHC8	42
		MF	GO:0003841	1-acylglycerol-3-phosphate O- acyltransferase activity	13/1282	29/10293	1.60753e-05	0.0018942	0.00185571	AGPAT5/AGPAT5/LCLAT1/MBOAT7/MBOAT7/MBOAT7/MBOAT7/MBOAT7/MBOAT7/MBOAT7/MBOAT7/MBOAT7/MBOAT7	13
		MF	GO:0042171	lysophosphatidic acid acyltransferase activity	13/1282	29/10293	1.60753e-05	0.0018942	0.00185571	AGPAT5/AGPAT5/LCLAT1/MBOAT7/MBOAT7/MBOAT7/MBOAT7/MBOAT7/MBOAT7/MBOAT7/MBOAT7/MBOAT7/MBOAT7	13
		MF	GO:0071617	lysophospholipid acyltransferase activity	13/1282	30/10293	2.51506e-05	0.00244174	0.00239212	AGPAT5/AGPAT5/LCLAT1/MBOAT7/MBOAT7/MBOAT7/MBOAT7/MBOAT7/MBOAT7/MBOAT7/MBOAT7/MBOAT7/MBOAT7	13
		MF	GO:1990381	ubiquitin-specific protease binding	10/1282	19/10293	2.76293e-05	0.00244174	0.00239212	BAG6/BAG6/BAG6/BAG6/BAG6/BAG6/BAG6/CHMP3/PTEN/PTEN	10
		MF	GO:0070628	proteasome binding	9/1282	17/10293	6.67874e-05	0.00524652	0.0051399	BAG6/BAG6/BAG6/BAG6/BAG6/BAG6/BAG6/ID1/USP13	9
		MF	GO:0016746	transferase activity, transferring acyl groups	42/1282	186/10293	7.59196e-05	0.00536752	0.00525843	AGPAT5/AGPAT5/ATAT1/ATAT1/ATAT1/ATAT1/ATAT1/ATAT1/ATAT1/GDF1/CPT1A/CPT2/DGAT2/DLAT/ESCO1/HADHA/KAT2A/LCLAT1/LPCAT3/MBOAT7/MBOAT7/MBOAT7/MBOAT7/MBOAT7/MBOAT7/MBOAT7/MBOAT7/MBOAT7/MBOAT7/NAA60/NAT1/OGT/OSGEPL1/PIGW/PIGW/PLAAT3/SMARCE1/SPTLC2/TADA3/ZDHHC17/ZDHHC20/ZDHHC8	42
	Unique to Time 1	---	---	---	---	---	---	---	---	---	---
	Unique to Time 2	BP	GO:0006370	7-methylguanosine mRNA capping	10/119	40/10132	2.14634e-11	1.5891e-08	1.50803e-08	GTF2H4/GTF2H4/GTF2H4/GTF2H4/GTF2H4/GTF2H4/GTF2H5/POLR2A/POLR2A/POLR2D	10
		BP	GO:0009452	7-methylguanosine RNA capping	10/119	41/10132	2.81091e-11	1.5891e-08	1.50803e-08	GTF2H4/GTF2H4/GTF2H4/GTF2H4/GTF2H4/GTF2H4/GTF2H5/POLR2A/POLR2A/POLR2D	10
		BP	GO:0036260	RNA capping	10/119	41/10132	2.81091e-11	1.5891e-08	1.50803e-08	GTF2H4/GTF2H4/GTF2H4/GTF2H4/GTF2H4/GTF2H4/GTF2H5/POLR2A/POLR2A/POLR2D	10
		BP	GO:1903935	response to sodium arsenite	6/119	11/10132	1.01841e-09	3.3863e-07	3.21353e-07	DAXX/DAXX/DAXX/DAXX/DAXX/DAXX	6
		BP	GO:1903936	cellular response to sodium arsenite	6/119	11/10132	1.01841e-09	3.3863e-07	3.21353e-07	DAXX/DAXX/DAXX/DAXX/DAXX/DAXX	6
		BP	GO:0065004	protein-DNA complex assembly	14/119	144/10132	1.19798e-09	3.3863e-07	3.21353e-07	DAXX/DAXX/DAXX/DAXX/DAXX/DAXX/GTF2H4/GTF2H4/GTF2H4/GTF2H4/GTF2H4/GTF2H4/GTF2H5/MIS18BP1	14
		BP	GO:1902075	cellular response to salt	6/119	12/10132	2.01735e-09	4.88776e-07	4.6384e-07	DAXX/DAXX/DAXX/DAXX/DAXX/DAXX	6
		BP	GO:0009635	response to herbicide	6/119	13/10132	3.7107e-09	5.86581e-07	5.56655e-07	DAXX/DAXX/DAXX/DAXX/DAXX/DAXX	6
		BP	GO:0006368	transcription elongation from RNA polymerase II promoter	11/119	85/10132	3.77389e-09	5.86581e-07	5.56655e-07	GTF2H4/GTF2H4/GTF2H4/GTF2H4/GTF2H4/GTF2H4/GTF2H5/POLR2A/POLR2A/POLR2D/SUPT4H1	11
		BP	GO:0006293	nucleotide-excision repair, preincision complex stabilization	7/119	22/10132	3.80448e-09	5.86581e-07	5.56655e-07	GTF2H4/GTF2H4/GTF2H4/GTF2H4/GTF2H4/GTF2H4/GTF2H5	7
		BP	GO:0006295	nucleotide-excision repair, DNA incision, 3'-to lesion	7/119	22/10132	3.80448e-09	5.86581e-07	5.56655e-07	GTF2H4/GTF2H4/GTF2H4/GTF2H4/GTF2H4/GTF2H4/GTF2H5	7
		BP	GO:0071824	protein-DNA complex subunit organization	14/119	164/10132	6.60224e-09	9.33117e-07	8.85512e-07	DAXX/DAXX/DAXX/DAXX/DAXX/DAXX/GTF2H4/GTF2H4/GTF2H4/GTF2H4/GTF2H4/GTF2H4/GTF2H5/MIS18BP1	14
		BP	GO:0000717	nucleotide-excision repair, DNA duplex unwinding	7/119	25/10132	1.04154e-08	1.3588e-06	1.28948e-06	GTF2H4/GTF2H4/GTF2H4/GTF2H4/GTF2H4/GTF2H4/GTF2H5	7
		BP	GO:0006283	transcription-coupled nucleotide-excision repair	10/119	75/10132	1.48738e-08	1.80186e-06	1.70993e-06	GTF2H4/GTF2H4/GTF2H4/GTF2H4/GTF2H4/GTF2H4/GTF2H5/POLR2A/POLR2A/POLR2D	10
		BP	GO:0017085	response to insecticide	6/119	17/10132	2.57537e-08	2.72989e-06	2.59062e-06	DAXX/DAXX/DAXX/DAXX/DAXX/DAXX	6
		BP	GO:0071280	cellular response to copper ion	6/119	17/10132	2.57537e-08	2.72989e-06	2.59062e-06	DAXX/DAXX/DAXX/DAXX/DAXX/DAXX	6
		BP	GO:0070911	global genome nucleotide- excision repair	7/119	29/10132	3.25289e-08	3.24524e-06	3.07967e-06	GTF2H4/GTF2H4/GTF2H4/GTF2H4/GTF2H4/GTF2H4/GTF2H5	7
		BP	GO:1902074	response to salt	6/119	18/10132	3.82615e-08	3.60508e-06	3.42116e-06	DAXX/DAXX/DAXX/DAXX/DAXX/DAXX	6
		BP	GO:0006294	nucleotide-excision repair, preincision complex assembly	7/119	30/10132	4.2019e-08	3.75075e-06	3.55939e-06	GTF2H4/GTF2H4/GTF2H4/GTF2H4/GTF2H4/GTF2H4/GTF2H5	7
		BP	GO:0071103	DNA conformation change	14/119	195/10132	6.03576e-08	5.11832e-06	4.8572e-06	DAXX/DAXX/DAXX/DAXX/DAXX/DAXX/GTF2H4/GTF2H4/GTF2H4/GTF2H4/GTF2H4/GTF2H4/GTF2H5/MIS18BP1	14
		BP	GO:0006296	nucleotide-excision repair, DNA incision, 5'-to lesion	7/119	37/10132	1.98538e-07	1.57079e-05	1.49065e-05	GTF2H4/GTF2H4/GTF2H4/GTF2H4/GTF2H4/GTF2H4/GTF2H5	7
		BP	GO:0006354	DNA-templated transcription, elongation	11/119	124/10132	2.03758e-07	1.57079e-05	1.49065e-05	GTF2H4/GTF2H4/GTF2H4/GTF2H4/GTF2H4/GTF2H4/GTF2H5/POLR2A/POLR2A/POLR2D/SUPT4H1	11
		BP	GO:0006289	nucleotide-excision repair	10/119	103/10132	3.21368e-07	2.36974e-05	2.24884e-05	GTF2H4/GTF2H4/GTF2H4/GTF2H4/GTF2H4/GTF2H4/GTF2H5/POLR2A/POLR2A/POLR2D	10
		BP	GO:0033683	nucleotide-excision repair, DNA incision	7/119	40/10132	3.49207e-07	2.46773e-05	2.34183e-05	GTF2H4/GTF2H4/GTF2H4/GTF2H4/GTF2H4/GTF2H4/GTF2H5	7
		BP	GO:0006353	DNA-templated transcription, termination	9/119	81/10132	4.0261e-07	2.72036e-05	2.58157e-05	GTF2H4/GTF2H4/GTF2H4/GTF2H4/GTF2H4/GTF2H4/GTF2H5/POLR2A/POLR2A	9
		BP	GO:0006362	transcription elongation from RNA polymerase I promoter	7/119	41/10132	4.17036e-07	2.72036e-05	2.58157e-05	GTF2H4/GTF2H4/GTF2H4/GTF2H4/GTF2H4/GTF2H4/GTF2H5	7
		BP	GO:0071243	cellular response to arsenic- containing substance	6/119	27/10132	5.59631e-07	3.51531e-05	3.33597e-05	DAXX/DAXX/DAXX/DAXX/DAXX/DAXX	6
		BP	GO:0006363	termination of RNA polymerase I transcription	7/119	43/10132	5.86266e-07	3.5511e-05	3.36993e-05	GTF2H4/GTF2H4/GTF2H4/GTF2H4/GTF2H4/GTF2H4/GTF2H5	7
		BP	GO:0032781	positive regulation of ATPase activity	7/119	44/10132	6.90451e-07	3.85955e-05	3.66265e-05	DNAJC9/GTF2H4/GTF2H4/GTF2H4/GTF2H4/GTF2H4/GTF2H4	7
		BP	GO:0046688	response to copper ion	6/119	28/10132	7.05461e-07	3.85955e-05	3.66265e-05	DAXX/DAXX/DAXX/DAXX/DAXX/DAXX	6
		BP	GO:0071276	cellular response to cadmium ion	6/119	28/10132	7.05461e-07	3.85955e-05	3.66265e-05	DAXX/DAXX/DAXX/DAXX/DAXX/DAXX	6
		BP	GO:0007257	activation of JUN kinase activity	6/119	30/10132	1.09076e-06	5.78101e-05	5.48607e-05	DAXX/DAXX/DAXX/DAXX/DAXX/DAXX	6
		BP	GO:0046686	response to cadmium ion	7/119	48/10132	1.27615e-06	6.55864e-05	6.22404e-05	DAXX/DAXX/DAXX/DAXX/DAXX/DAXX/NPC1	7
		BP	GO:0006361	transcription initiation from RNA polymerase I promoter	7/119	49/10132	1.47448e-06	7.18499e-05	6.81842e-05	GTF2H4/GTF2H4/GTF2H4/GTF2H4/GTF2H4/GTF2H4/GTF2H5	7
		BP	GO:0006367	transcription initiation from RNA polymerase II promoter	11/119	151/10132	1.48275e-06	7.18499e-05	6.81842e-05	GTF2H4/GTF2H4/GTF2H4/GTF2H4/GTF2H4/GTF2H4/GTF2H5/POLR2A/POLR2A/POLR2D/TAF4B	11
		BP	GO:0046685	response to arsenic-containing substance	6/119	39/10132	5.49836e-06	0.000259034	0.000245819	DAXX/DAXX/DAXX/DAXX/DAXX/DAXX	6
		BP	GO:0043462	regulation of ATPase activity	7/119	60/10132	5.95885e-06	0.000273141	0.000259206	DNAJC9/GTF2H4/GTF2H4/GTF2H4/GTF2H4/GTF2H4/GTF2H4	7
		BP	GO:0006338	chromatin remodeling	9/119	123/10132	1.345e-05	0.000600296	0.00056967	DAXX/DAXX/DAXX/DAXX/DAXX/DAXX/MIS18BP1/PABPC1L/SUPT4H1	9
		BP	GO:0006334	nucleosome assembly	7/119	71/10132	1.8446e-05	0.000802165	0.00076124	DAXX/DAXX/DAXX/DAXX/DAXX/DAXX/MIS18BP1	7
		BP	GO:0006352	DNA-templated transcription, initiation	11/119	197/10132	1.91958e-05	0.000813903	0.000772379	GTF2H4/GTF2H4/GTF2H4/GTF2H4/GTF2H4/GTF2H4/GTF2H5/POLR2A/POLR2A/POLR2D/TAF4B	11
		BP	GO:0006360	transcription by RNA polymerase I	7/119	72/10132	2.02357e-05	0.000837068	0.000794362	GTF2H4/GTF2H4/GTF2H4/GTF2H4/GTF2H4/GTF2H4/GTF2H5	7
		BP	GO:0032508	DNA duplex unwinding	7/119	78/10132	3.42445e-05	0.00138283	0.00131228	GTF2H4/GTF2H4/GTF2H4/GTF2H4/GTF2H4/GTF2H4/GTF2H5	7
		BP	GO:0030521	androgen receptor signaling pathway	6/119	54/10132	3.77089e-05	0.00148731	0.00141143	DAXX/DAXX/DAXX/DAXX/DAXX/DAXX	6
		BP	GO:0043507	positive regulation of JUN kinase activity	6/119	59/10132	6.27184e-05	0.00241751	0.00229417	DAXX/DAXX/DAXX/DAXX/DAXX/DAXX	6
		BP	GO:0031497	chromatin assembly	7/119	86/10132	6.4464e-05	0.00242958	0.00230562	DAXX/DAXX/DAXX/DAXX/DAXX/DAXX/MIS18BP1	7
		BP	GO:0032392	DNA geometric change	7/119	87/10132	6.94304e-05	0.00255987	0.00242927	GTF2H4/GTF2H4/GTF2H4/GTF2H4/GTF2H4/GTF2H4/GTF2H5	7
		BP	GO:0000187	activation of MAPK activity	7/119	90/10132	8.62381e-05	0.00311191	0.00295315	DAXX/DAXX/DAXX/DAXX/DAXX/DAXX/SHC1	7
		BP	GO:0031334	positive regulation of protein complex assembly	10/119	197/10132	0.000103959	0.00367321	0.00348581	ACTR2/ARL2/GTF2H4/GTF2H4/GTF2H4/GTF2H4/GTF2H4/GTF2H4/GTF2H5/TRABD2A	10
		BP	GO:0034728	nucleosome organization	7/119	93/10132	0.000106226	0.00367671	0.00348913	DAXX/DAXX/DAXX/DAXX/DAXX/DAXX/MIS18BP1	7
		BP	GO:0008625	extrinsic apoptotic signaling pathway via death domain receptors	6/119	65/10132	0.000108576	0.00368291	0.00349502	DAXX/DAXX/DAXX/DAXX/DAXX/DAXX	6
		BP	GO:1901216	positive regulation of neuron death	6/119	67/10132	0.000128703	0.00428001	0.00406165	DAXX/DAXX/DAXX/DAXX/DAXX/DAXX	6
		BP	GO:0043506	regulation of JUN kinase activity	6/119	69/10132	0.000151682	0.00494715	0.00469476	DAXX/DAXX/DAXX/DAXX/DAXX/DAXX	6
		BP	GO:0071236	cellular response to antibiotic	7/119	100/10132	0.00016776	0.00536832	0.00509444	ACTR2/DAXX/DAXX/DAXX/DAXX/DAXX/DAXX	7
		BP	GO:0006333	chromatin assembly or disassembly	7/119	107/10132	0.000255432	0.00797956	0.00757246	DAXX/DAXX/DAXX/DAXX/DAXX/DAXX/MIS18BP1	7
		BP	GO:0097327	response to antineoplastic agent	6/119	76/10132	0.000258771	0.00797956	0.00757246	DAXX/DAXX/DAXX/DAXX/DAXX/DAXX	6
		BP	GO:0006323	DNA packaging	7/119	111/10132	0.000320109	0.00969474	0.00920013	DAXX/DAXX/DAXX/DAXX/DAXX/DAXX/MIS18BP1	7
		CC	GO:0005675	transcription factor TFIIH holo complex	6/122	15/10430	1.03949e-08	1.53009e-06	1.46627e-06	GTF2H4/GTF2H4/GTF2H4/GTF2H4/GTF2H4/GTF2H4	6
		CC	GO:0016591	RNA polymerase II, holoenzyme	10/122	75/10430	1.44348e-08	1.53009e-06	1.46627e-06	GTF2H4/GTF2H4/GTF2H4/GTF2H4/GTF2H4/GTF2H4/GTF2H5/POLR2A/POLR2A/POLR2D	10
		CC	GO:0032806	carboxy-terminal domain protein kinase complex	6/122	20/10430	7.6739e-08	3.03775e-06	2.91105e-06	GTF2H4/GTF2H4/GTF2H4/GTF2H4/GTF2H4/GTF2H4	6
		CC	GO:0000428	DNA-directed RNA polymerase complex	10/122	89/10430	7.71754e-08	3.03775e-06	2.91105e-06	GTF2H4/GTF2H4/GTF2H4/GTF2H4/GTF2H4/GTF2H4/GTF2H5/POLR2A/POLR2A/POLR2D	10
		CC	GO:0055029	nuclear DNA-directed RNA polymerase complex	10/122	89/10430	7.71754e-08	3.03775e-06	2.91105e-06	GTF2H4/GTF2H4/GTF2H4/GTF2H4/GTF2H4/GTF2H4/GTF2H5/POLR2A/POLR2A/POLR2D	10
		CC	GO:0030880	RNA polymerase complex	10/122	90/10430	8.5974e-08	3.03775e-06	2.91105e-06	GTF2H4/GTF2H4/GTF2H4/GTF2H4/GTF2H4/GTF2H4/GTF2H5/POLR2A/POLR2A/POLR2D	10
		CC	GO:0005669	transcription factor TFIID complex	7/122	38/10430	2.35444e-07	7.13061e-06	6.8332e-06	GTF2H4/GTF2H4/GTF2H4/GTF2H4/GTF2H4/GTF2H4/GTF2H5	7
		CC	GO:0061695	transferase complex, transferring phosphorus- containing groups	11/122	172/10430	5.1333e-06	0.000136033	0.000130359	GTF2H4/GTF2H4/GTF2H4/GTF2H4/GTF2H4/GTF2H4/GTF2H5/POLR2A/POLR2A/POLR2D/PRKAG2	11
		CC	GO:1902911	protein kinase complex	7/122	75/10430	2.58974e-05	0.000610027	0.000584584	GTF2H4/GTF2H4/GTF2H4/GTF2H4/GTF2H4/GTF2H4/PRKAG2	7
		CC	GO:0090575	RNA polymerase II transcription factor complex	8/122	113/10430	5.11116e-05	0.00108357	0.00103837	GTF2H4/GTF2H4/GTF2H4/GTF2H4/GTF2H4/GTF2H4/GTF2H5/TLE4	8
		CC	GO:1902554	serine/threonine protein kinase complex	6/122	65/10430	0.000106451	0.00205161	0.00196604	GTF2H4/GTF2H4/GTF2H4/GTF2H4/GTF2H4/GTF2H4	6
		CC	GO:0044798	nuclear transcription factor complex	8/122	128/10430	0.000123437	0.00218073	0.00208977	GTF2H4/GTF2H4/GTF2H4/GTF2H4/GTF2H4/GTF2H4/GTF2H5/TLE4	8
		CC	GO:0005665	RNA polymerase II, core complex	3/122	14/10430	0.000517293	0.00843586	0.00808401	POLR2A/POLR2A/POLR2D	3
		CC	GO:0016605	PML body	6/122	90/10430	0.000632884	0.00958367	0.00918395	DAXX/DAXX/DAXX/DAXX/DAXX/DAXX	6
		MF	GO:0016251	RNA polymerase II general transcription initiation factor activity	6/113	17/10293	1.71816e-08	4.84521e-06	4.08741e-06	GTF2H4/GTF2H4/GTF2H4/GTF2H4/GTF2H4/GTF2H4	6
		MF	GO:0008047	enzyme activator activity	17/113	307/10293	3.57107e-08	5.03521e-06	4.2477e-06	ARHGAP12/BCL2L13/CARD8/DAXX/DAXX/DAXX/DAXX/DAXX/DAXX/GTF2H4/GTF2H4/GTF2H4/GTF2H4/GTF2H4/GTF2H4/PLAA/PRKAG2	17
		MF	GO:0140223	general transcription initiation factor activity	6/113	21/10293	7.26872e-08	6.24269e-06	5.26632e-06	GTF2H4/GTF2H4/GTF2H4/GTF2H4/GTF2H4/GTF2H4	6
		MF	GO:0008353	RNA polymerase II CTD heptapeptide repeat kinase activity	6/113	22/10293	9.90553e-08	6.24269e-06	5.26632e-06	GTF2H4/GTF2H4/GTF2H4/GTF2H4/GTF2H4/GTF2H4	6
		MF	GO:0001671	ATPase activator activity	6/113	23/10293	1.32823e-07	6.24269e-06	5.26632e-06	GTF2H4/GTF2H4/GTF2H4/GTF2H4/GTF2H4/GTF2H4	6
		MF	GO:0032183	SUMO binding	6/113	23/10293	1.32823e-07	6.24269e-06	5.26632e-06	DAXX/DAXX/DAXX/DAXX/DAXX/DAXX	6
		MF	GO:0030295	protein kinase activator activity	7/113	48/10293	8.09656e-07	3.26176e-05	2.75161e-05	DAXX/DAXX/DAXX/DAXX/DAXX/DAXX/PRKAG2	7
		MF	GO:0032182	ubiquitin-like protein binding	8/113	73/10293	1.2212e-06	4.30472e-05	3.63146e-05	DAXX/DAXX/DAXX/DAXX/DAXX/DAXX/FBXO7/MVB12A	8
		MF	GO:0060590	ATPase regulator activity	6/113	34/10293	1.60395e-06	4.56888e-05	3.8543e-05	GTF2H4/GTF2H4/GTF2H4/GTF2H4/GTF2H4/GTF2H4	6
		MF	GO:0019209	kinase activator activity	7/113	53/10293	1.62017e-06	4.56888e-05	3.8543e-05	DAXX/DAXX/DAXX/DAXX/DAXX/DAXX/PRKAG2	7
		MF	GO:0050681	androgen receptor binding	6/113	43/10293	6.70956e-06	0.000172009	0.000145106	DAXX/DAXX/DAXX/DAXX/DAXX/DAXX	6
		MF	GO:0031072	heat shock protein binding	8/113	105/10293	1.89372e-05	0.000445025	0.000375423	DAXX/DAXX/DAXX/DAXX/DAXX/DAXX/DNAJC9/TELO2	8
		MF	GO:0019887	protein kinase regulator activity	8/113	112/10293	3.03061e-05	0.000657408	0.000554589	DAXX/DAXX/DAXX/DAXX/DAXX/DAXX/PRKAG2/TRIB3	8
		MF	GO:0042393	histone binding	9/113	161/10293	6.67132e-05	0.00132532	0.00111804	DAXX/DAXX/DAXX/DAXX/DAXX/DAXX/L3MBTL2/MLLT10/STAT1	9
		MF	GO:0019207	kinase regulator activity	8/113	126/10293	7.04956e-05	0.00132532	0.00111804	DAXX/DAXX/DAXX/DAXX/DAXX/DAXX/PRKAG2/TRIB3	8
		MF	GO:0002039	p53 binding	6/113	66/10293	8.14726e-05	0.00143595	0.00121137	DAXX/DAXX/DAXX/DAXX/DAXX/DAXX	6
		MF	GO:0008094	DNA-dependent ATPase activity	6/113	72/10293	0.000132821	0.0021695	0.00183018	GTF2H4/GTF2H4/GTF2H4/GTF2H4/GTF2H4/GTF2H4	6
		MF	GO:0035258	steroid hormone receptor binding	6/113	73/10293	0.000143435	0.0021695	0.00183018	DAXX/DAXX/DAXX/DAXX/DAXX/DAXX	6
		MF	GO:0015301	anion:anion antiporter activity	3/113	10/10293	0.000146172	0.0021695	0.00183018	SLC37A4/SLC37A4/SLC7A11	3
		MF	GO:0044389	ubiquitin-like protein ligase binding	11/113	276/10293	0.000217545	0.00306739	0.00258764	DAXX/DAXX/DAXX/DAXX/DAXX/DAXX/FBXO7/POLR2A/POLR2A/STAT1/TRIB3	11
		MF	GO:0035257	nuclear hormone receptor binding	7/113	123/10293	0.000397425	0.00533686	0.00450216	DAXX/DAXX/DAXX/DAXX/DAXX/DAXX/STAT1	7
		MF	GO:0051427	hormone receptor binding	7/113	130/10293	0.0005551	0.00710075	0.00599018	DAXX/DAXX/DAXX/DAXX/DAXX/DAXX/STAT1	7
		MF	GO:0031625	ubiquitin protein ligase binding	10/113	261/10293	0.000579139	0.00710075	0.00599018	DAXX/DAXX/DAXX/DAXX/DAXX/DAXX/FBXO7/POLR2A/POLR2A/TRIB3	10
		MF	GO:0003714	transcription corepressor activity	8/113	174/10293	0.000643124	0.0075567	0.00637482	DAXX/DAXX/DAXX/DAXX/DAXX/DAXX/E4F1/TRIB3	8
General Unsupervised Clusters (res=0.05)	Shared in iPSC.c1, MSC.c1, and Osteogenic.c1	BP	GO:0002480	antigen processing and presentation of exogenous peptide antigen via MHC class I, TAP-independent	8/146	31/10152	9.0038e-09	1.48833e-05	1.43018e-05	HLA-A/HLA-A/HLA-A/HLA-A/HLA-A/HLA-A/HLA-A/HLA-A	8
		BP	GO:0060337	type I interferon signaling pathway	11/146	84/10152	2.8193e-08	1.55344e-05	1.49275e-05	HLA-A/HLA-A/HLA-A/HLA-A/HLA-A/HLA-A/HLA-A/HLA-A/IFNAR1/IFNAR2/IFNAR2	11
		BP	GO:0071357	cellular response to type I interferon	11/146	84/10152	2.8193e-08	1.55344e-05	1.49275e-05	HLA-A/HLA-A/HLA-A/HLA-A/HLA-A/HLA-A/HLA-A/HLA-A/IFNAR1/IFNAR2/IFNAR2	11
		BP	GO:0034340	response to type I interferon	11/146	88/10152	4.62528e-08	1.9114e-05	1.83672e-05	HLA-A/HLA-A/HLA-A/HLA-A/HLA-A/HLA-A/HLA-A/HLA-A/IFNAR1/IFNAR2/IFNAR2	11
		BP	GO:0060333	interferon-gamma-mediated signaling pathway	8/146	81/10152	2.00235e-05	0.00661976	0.00636114	HLA-A/HLA-A/HLA-A/HLA-A/HLA-A/HLA-A/HLA-A/HLA-A	8
		CC	GO:0071556	integral component of lumenal side of endoplasmic reticulum membrane	9/155	42/10450	8.08206e-09	8.70434e-07	7.61002e-07	BCAP31/HLA-A/HLA-A/HLA-A/HLA-A/HLA-A/HLA-A/HLA-A/HLA-A	9
		CC	GO:0098553	lumenal side of endoplasmic reticulum membrane	9/155	42/10450	8.08206e-09	8.70434e-07	7.61002e-07	BCAP31/HLA-A/HLA-A/HLA-A/HLA-A/HLA-A/HLA-A/HLA-A/HLA-A	9
		CC	GO:0042612	MHC class I protein complex	8/155	30/10450	8.67542e-09	8.70434e-07	7.61002e-07	HLA-A/HLA-A/HLA-A/HLA-A/HLA-A/HLA-A/HLA-A/HLA-A	8
		CC	GO:0042611	MHC protein complex	8/155	38/10450	6.55531e-08	4.93287e-06	4.3127e-06	HLA-A/HLA-A/HLA-A/HLA-A/HLA-A/HLA-A/HLA-A/HLA-A	8
		CC	GO:0030176	integral component of endoplasmic reticulum membrane	13/155	148/10450	2.76399e-07	1.66393e-05	1.45473e-05	BCAP31/CLN3/CLN3/CPT1C/HLA-A/HLA-A/HLA-A/HLA-A/HLA-A/HLA-A/HLA-A/HLA-A/SLC27A5	13
		CC	GO:0031227	intrinsic component of endoplasmic reticulum membrane	13/155	151/10450	3.49184e-07	1.75174e-05	1.53151e-05	BCAP31/CLN3/CLN3/CPT1C/HLA-A/HLA-A/HLA-A/HLA-A/HLA-A/HLA-A/HLA-A/HLA-A/SLC27A5	13
		CC	GO:0012507	ER to Golgi transport vesicle membrane	8/155	60/10450	2.60218e-06	0.000111894	9.78264e-05	HLA-A/HLA-A/HLA-A/HLA-A/HLA-A/HLA-A/HLA-A/HLA-A	8
		CC	GO:0030134	COPII-coated ER to Golgi transport vesicle	8/155	71/10450	9.42689e-06	0.000354687	0.000310095	HLA-A/HLA-A/HLA-A/HLA-A/HLA-A/HLA-A/HLA-A/HLA-A	8
		CC	GO:0030660	Golgi-associated vesicle membrane	9/155	97/10450	1.29358e-05	0.000432631	0.00037824	COPG2/HLA-A/HLA-A/HLA-A/HLA-A/HLA-A/HLA-A/HLA-A/HLA-A	9
		CC	GO:0098552	side of membrane	13/155	217/10450	1.9803e-05	0.000596071	0.000521132	ATP6AP2/BCAP31/HLA-A/HLA-A/HLA-A/HLA-A/HLA-A/HLA-A/HLA-A/HLA-A/ITGA3/ITGAE/SPA17	13
		CC	GO:0055038	recycling endosome membrane	8/155	83/10450	3.00744e-05	0.000822946	0.000719484	HLA-A/HLA-A/HLA-A/HLA-A/HLA-A/HLA-A/HLA-A/HLA-A	8
		CC	GO:0030133	transport vesicle	13/155	244/10450	6.72012e-05	0.00168563	0.00147371	CLN3/CLN3/COPG2/GOSR1/HLA-A/HLA-A/HLA-A/HLA-A/HLA-A/HLA-A/HLA-A/HLA-A/PSEN2	13
		CC	GO:0030670	phagocytic vesicle membrane	8/155	98/10450	9.94732e-05	0.00230319	0.00201363	HLA-A/HLA-A/HLA-A/HLA-A/HLA-A/HLA-A/HLA-A/HLA-A	8
		CC	GO:0098797	plasma membrane protein complex	12/155	222/10450	0.000112532	0.00241945	0.00211527	ABHD6/CPT1C/HLA-A/HLA-A/HLA-A/HLA-A/HLA-A/HLA-A/HLA-A/HLA-A/ITGA3/ITGAE	12
		CC	GO:0005798	Golgi-associated vesicle	9/155	129/10450	0.000123985	0.00248796	0.00217518	COPG2/HLA-A/HLA-A/HLA-A/HLA-A/HLA-A/HLA-A/HLA-A/HLA-A	9
		CC	GO:0030662	coated vesicle membrane	9/155	136/10450	0.000185448	0.00348874	0.00305013	COPG2/HLA-A/HLA-A/HLA-A/HLA-A/HLA-A/HLA-A/HLA-A/HLA-A	9
		CC	GO:0030666	endocytic vesicle membrane	9/155	145/10450	0.000299936	0.00531064	0.00464298	HLA-A/HLA-A/HLA-A/HLA-A/HLA-A/HLA-A/HLA-A/HLA-A/UBA52	9
		MF	GO:0030881	beta-2-microglobulin binding	8/149	15/10307	9.331e-12	2.33275e-09	2.24926e-09	HLA-A/HLA-A/HLA-A/HLA-A/HLA-A/HLA-A/HLA-A/HLA-A	8
		MF	GO:0042605	peptide antigen binding	8/149	45/10307	2.16597e-07	2.70747e-05	2.61057e-05	HLA-A/HLA-A/HLA-A/HLA-A/HLA-A/HLA-A/HLA-A/HLA-A	8
		MF	GO:0003823	antigen binding	8/149	53/10307	8.07753e-07	6.73127e-05	6.49036e-05	HLA-A/HLA-A/HLA-A/HLA-A/HLA-A/HLA-A/HLA-A/HLA-A	8
		MF	GO:0019213	deacetylase activity	5/149	33/10307	0.000101074	0.00631713	0.00609104	CES1/CES1/OARD1/PIGL/SIRT5	5
	Shared in iPSC.c1 & MSC.c1	BP	GO:0006703	estrogen biosynthetic process	8/224	13/10152	5.80716e-11	1.44482e-07	1.44482e-07	DHRS11/DHRS11/HSD17B8/HSD17B8/HSD17B8/HSD17B8/HSD17B8/HSD17B8	8
		BP	GO:0008210	estrogen metabolic process	8/224	21/10152	7.88181e-09	9.80497e-06	9.80497e-06	DHRS11/DHRS11/HSD17B8/HSD17B8/HSD17B8/HSD17B8/HSD17B8/HSD17B8	8
		BP	GO:0008209	androgen metabolic process	6/224	18/10152	1.60495e-06	0.00133104	0.00133104	HSD17B8/HSD17B8/HSD17B8/HSD17B8/HSD17B8/HSD17B8	6
		BP	GO:0042446	hormone biosynthetic process	8/224	43/10152	3.69494e-06	0.001932	0.001932	DHRS11/DHRS11/HSD17B8/HSD17B8/HSD17B8/HSD17B8/HSD17B8/HSD17B8	8
		BP	GO:0002480	antigen processing and presentation of exogenous peptide antigen via MHC class I, TAP-independent	7/224	31/10152	3.88264e-06	0.001932	0.001932	HLA-C/HLA-C/HLA-C/HLA-C/HLA-C/HLA-C/HLA-C	7
		BP	GO:0034754	cellular hormone metabolic process	9/224	68/10152	1.67869e-05	0.00696097	0.00696097	CRABP2/DHRS11/DHRS11/HSD17B8/HSD17B8/HSD17B8/HSD17B8/HSD17B8/HSD17B8	9
		BP	GO:0051290	protein heterotetramerization	6/224	27/10152	2.16676e-05	0.00770129	0.00770129	HSD17B8/HSD17B8/HSD17B8/HSD17B8/HSD17B8/HSD17B8	6
		CC	GO:0042612	MHC class I protein complex	7/230	30/10450	3.01943e-06	0.000914887	0.000839083	HLA-C/HLA-C/HLA-C/HLA-C/HLA-C/HLA-C/HLA-C	7
		CC	GO:0055038	recycling endosome membrane	10/230	83/10450	1.30786e-05	0.00162725	0.00149242	GGA3/HLA-C/HLA-C/HLA-C/HLA-C/HLA-C/HLA-C/HLA-C/LZTR1/RAC1	10
		CC	GO:0042611	MHC protein complex	7/230	38/10450	1.61114e-05	0.00162725	0.00149242	HLA-C/HLA-C/HLA-C/HLA-C/HLA-C/HLA-C/HLA-C	7
		CC	GO:0071556	integral component of lumenal side of endoplasmic reticulum membrane	7/230	42/10450	3.19571e-05	0.0019366	0.00177614	HLA-C/HLA-C/HLA-C/HLA-C/HLA-C/HLA-C/HLA-C	7
		CC	GO:0098553	lumenal side of endoplasmic reticulum membrane	7/230	42/10450	3.19571e-05	0.0019366	0.00177614	HLA-C/HLA-C/HLA-C/HLA-C/HLA-C/HLA-C/HLA-C	7
		CC	GO:0030670	phagocytic vesicle membrane	10/230	98/10450	5.64706e-05	0.00285177	0.00261548	HLA-C/HLA-C/HLA-C/HLA-C/HLA-C/HLA-C/HLA-C/PIK3R4/RILP/RILP	10
		MF	GO:0004303	estradiol 17-beta- dehydrogenase activity	8/227	13/10307	5.7321e-11	2.05209e-08	1.96702e-08	DHRS11/DHRS11/HSD17B8/HSD17B8/HSD17B8/HSD17B8/HSD17B8/HSD17B8	8
		MF	GO:0033764	steroid dehydrogenase activity, acting on the CH-OH group of donors, NAD or NADP as acceptor	8/227	19/10307	3.00254e-09	5.37454e-07	5.15172e-07	DHRS11/DHRS11/HSD17B8/HSD17B8/HSD17B8/HSD17B8/HSD17B8/HSD17B8	8
		MF	GO:0016229	steroid dehydrogenase activity	8/227	21/10307	7.7816e-09	9.28604e-07	8.90106e-07	DHRS11/DHRS11/HSD17B8/HSD17B8/HSD17B8/HSD17B8/HSD17B8/HSD17B8	8
		MF	GO:0003857	3-hydroxyacyl-CoA dehydrogenase activity	6/227	12/10307	8.83906e-08	7.91096e-06	7.58299e-06	HSD17B8/HSD17B8/HSD17B8/HSD17B8/HSD17B8/HSD17B8	6
		MF	GO:0042605	peptide antigen binding	7/227	45/10307	5.09824e-05	0.00365034	0.003499	HLA-C/HLA-C/HLA-C/HLA-C/HLA-C/HLA-C/HLA-C	7
		MF	GO:0016616	oxidoreductase activity, acting on the CH-OH group of donors, NAD or NADP as acceptor	9/227	85/10307	0.000100119	0.00597378	0.00572612	DHRS11/DHRS11/HSD17B8/HSD17B8/HSD17B8/HSD17B8/HSD17B8/HSD17B8/SPR	9
		MF	GO:0050662	coenzyme binding	14/227	200/10307	0.000133329	0.00667402	0.00639733	ETFDH/HACL1/HSD17B8/HSD17B8/HSD17B8/HSD17B8/HSD17B8/HSD17B8/MCCC1/MTRR/PNPO/SDSL/SPR/TP53I3	14
		MF	GO:0003823	antigen binding	7/227	53/10307	0.00014914	0.00667402	0.00639733	HLA-C/HLA-C/HLA-C/HLA-C/HLA-C/HLA-C/HLA-C	7
		MF	GO:0016614	oxidoreductase activity, acting on CH-OH group of donors	9/227	91/10307	0.000170022	0.00676309	0.0064827	DHRS11/DHRS11/HSD17B8/HSD17B8/HSD17B8/HSD17B8/HSD17B8/HSD17B8/SPR	9
	Shared in MSC.c1 & Osteogenic.c1	---	---	---	---	---	---	---	---	---	---
	Unique to iPSC.c1	BP	GO:0036149	phosphatidylinositol acyl- chain remodeling	11/1278	12/10152	1.28748e-09	5.78593e-06	5.78593e-06	MBOAT7/MBOAT7/MBOAT7/MBOAT7/MBOAT7/MBOAT7/MBOAT7/MBOAT7/MBOAT7/MBOAT7/PLAAT3	11
		BP	GO:0021542	dentate gyrus development	10/1278	13/10152	1.93073e-07	0.000433835	0.000433835	ATAT1/ATAT1/ATAT1/ATAT1/ATAT1/ATAT1/ATAT1/PTEN/PTEN/SMO	10
		BP	GO:0072643	interferon-gamma secretion	9/1278	12/10152	1.19144e-06	0.00178478	0.00178478	ABL1/ISG15/TRIM27/TRIM27/TRIM27/TRIM27/TRIM27/TRIM27/TRIM27	9
		BP	GO:1900040	regulation of interleukin-2 secretion	8/1278	10/10152	2.19945e-06	0.00247109	0.00247109	ABL1/TRIM27/TRIM27/TRIM27/TRIM27/TRIM27/TRIM27/TRIM27	8
		CC	GO:0044233	Mitochondria-associated ER Membrane	11/1318	21/10450	1.29741e-05	0.00477875	0.00477875	MBOAT7/MBOAT7/MBOAT7/MBOAT7/MBOAT7/MBOAT7/MBOAT7/MBOAT7/MBOAT7/MBOAT7/RAB32	11
		CC	GO:0044232	organelle membrane contact site	12/1318	25/10450	1.64785e-05	0.00477875	0.00477875	MBOAT7/MBOAT7/MBOAT7/MBOAT7/MBOAT7/MBOAT7/MBOAT7/MBOAT7/MBOAT7/MBOAT7/RAB32/STARD3NL	12
		CC	GO:0097427	microtubule bundle	7/1318	10/10450	4.24049e-05	0.00819827	0.00819827	ATAT1/ATAT1/ATAT1/ATAT1/ATAT1/ATAT1/ATAT1	7
		MF	GO:0047144	2-acylglycerol-3-phosphate O- acyltransferase activity	10/1302	11/10307	9.78207e-09	6.95505e-06	6.82685e-06	MBOAT7/MBOAT7/MBOAT7/MBOAT7/MBOAT7/MBOAT7/MBOAT7/MBOAT7/MBOAT7/MBOAT7	10
		MF	GO:0008374	O-acyltransferase activity	19/1302	52/10307	9.17569e-06	0.00266928	0.00262008	AGPAT5/AGPAT5/CPT1A/CPT2/DGAT2/LCLAT1/MBOAT7/MBOAT7/MBOAT7/MBOAT7/MBOAT7/MBOAT7/MBOAT7/MBOAT7/MBOAT7/MBOAT7/PIGW/PIGW/SOAT1	19
		MF	GO:0016411	acylglycerol O-acyltransferase activity	14/1302	32/10307	1.2632e-05	0.00266928	0.00262008	AGPAT5/AGPAT5/DGAT2/LCLAT1/MBOAT7/MBOAT7/MBOAT7/MBOAT7/MBOAT7/MBOAT7/MBOAT7/MBOAT7/MBOAT7/MBOAT7	14
		MF	GO:0003841	1-acylglycerol-3-phosphate O- acyltransferase activity	13/1302	29/10307	1.87713e-05	0.00266928	0.00262008	AGPAT5/AGPAT5/LCLAT1/MBOAT7/MBOAT7/MBOAT7/MBOAT7/MBOAT7/MBOAT7/MBOAT7/MBOAT7/MBOAT7/MBOAT7	13
		MF	GO:0042171	lysophosphatidic acid acyltransferase activity	13/1302	29/10307	1.87713e-05	0.00266928	0.00262008	AGPAT5/AGPAT5/LCLAT1/MBOAT7/MBOAT7/MBOAT7/MBOAT7/MBOAT7/MBOAT7/MBOAT7/MBOAT7/MBOAT7/MBOAT7	13
		MF	GO:0071617	lysophospholipid acyltransferase activity	13/1302	30/10307	2.93155e-05	0.00318172	0.00312307	AGPAT5/AGPAT5/LCLAT1/MBOAT7/MBOAT7/MBOAT7/MBOAT7/MBOAT7/MBOAT7/MBOAT7/MBOAT7/MBOAT7/MBOAT7	13
		MF	GO:1990381	ubiquitin-specific protease binding	10/1302	19/10307	3.1325e-05	0.00318172	0.00312307	BAG6/BAG6/BAG6/BAG6/BAG6/BAG6/BAG6/CHMP3/PTEN/PTEN	10
		MF	GO:0016747	transferase activity, transferring acyl groups other than amino-acyl groups	41/1302	175/10307	5.24421e-05	0.00466079	0.00457488	AGPAT5/AGPAT5/ATAT1/ATAT1/ATAT1/ATAT1/ATAT1/ATAT1/ATAT1/GDF1/CPT1A/CPT2/DGAT2/DLAT/ESCO1/HADHA/KAT2A/LCLAT1/MBOAT7/MBOAT7/MBOAT7/MBOAT7/MBOAT7/MBOAT7/MBOAT7/MBOAT7/MBOAT7/MBOAT7/NAA60/OGT/OSGEPL1/PIGW/PIGW/PLAAT3/SMARCE1/SOAT1/SPTLC2/TADA3/ZDHHC17/ZDHHC20/ZDHHC8	41
		MF	GO:0070628	proteasome binding	9/1302	17/10307	7.47982e-05	0.00590906	0.00580014	BAG6/BAG6/BAG6/BAG6/BAG6/BAG6/BAG6/ID1/USP13	9
		MF	GO:0016746	transferase activity, transferring acyl groups	42/1302	188/10307	0.00013502	0.00959996	0.00942301	AGPAT5/AGPAT5/ATAT1/ATAT1/ATAT1/ATAT1/ATAT1/ATAT1/ATAT1/GDF1/CPT1A/CPT2/DGAT2/DLAT/ESCO1/HADHA/KAT2A/KMT2C/LCLAT1/MBOAT7/MBOAT7/MBOAT7/MBOAT7/MBOAT7/MBOAT7/MBOAT7/MBOAT7/MBOAT7/MBOAT7/NAA60/OGT/OSGEPL1/PIGW/PIGW/PLAAT3/SMARCE1/SOAT1/SPTLC2/TADA3/ZDHHC17/ZDHHC20/ZDHHC8	42
	Unique to MSC.c1	---	---	---	---	---	---	---	---	---	---
	Unique to Osteogenic.c1	BP	GO:1903935	response to sodium arsenite	6/150	11/10152	4.09244e-09	4.25204e-06	4.01921e-06	DAXX/DAXX/DAXX/DAXX/DAXX/DAXX	6
		BP	GO:1903936	cellular response to sodium arsenite	6/150	11/10152	4.09244e-09	4.25204e-06	4.01921e-06	DAXX/DAXX/DAXX/DAXX/DAXX/DAXX	6
		BP	GO:1902075	cellular response to salt	6/150	12/10152	8.08539e-09	5.60048e-06	5.29381e-06	DAXX/DAXX/DAXX/DAXX/DAXX/DAXX	6
		BP	GO:0009635	response to herbicide	6/150	13/10152	1.48332e-08	7.70587e-06	7.28391e-06	DAXX/DAXX/DAXX/DAXX/DAXX/DAXX	6
		BP	GO:0017085	response to insecticide	6/150	17/10152	1.01875e-07	3.52827e-05	3.33507e-05	DAXX/DAXX/DAXX/DAXX/DAXX/DAXX	6
		BP	GO:0071280	cellular response to copper ion	6/150	17/10152	1.01875e-07	3.52827e-05	3.33507e-05	DAXX/DAXX/DAXX/DAXX/DAXX/DAXX	6
		BP	GO:1902074	response to salt	6/150	18/10152	1.50957e-07	4.48127e-05	4.23588e-05	DAXX/DAXX/DAXX/DAXX/DAXX/DAXX	6
		BP	GO:0071243	cellular response to arsenic- containing substance	6/150	27/10152	2.15667e-06	0.000560194	0.000529518	DAXX/DAXX/DAXX/DAXX/DAXX/DAXX	6
		BP	GO:0046688	response to copper ion	6/150	28/10152	2.71158e-06	0.000563466	0.000532611	DAXX/DAXX/DAXX/DAXX/DAXX/DAXX	6
		BP	GO:0071276	cellular response to cadmium ion	6/150	28/10152	2.71158e-06	0.000563466	0.000532611	DAXX/DAXX/DAXX/DAXX/DAXX/DAXX	6
		BP	GO:0070997	neuron death	14/150	217/10152	3.76395e-06	0.000711044	0.000672108	DAXX/DAXX/DAXX/DAXX/DAXX/DAXX/DPYSL4/FBXO7/HRAS/HRAS/NQO1/SLC7A11/SYNGAP1/SYNGAP1	14
		BP	GO:0007257	activation of JUN kinase activity	6/150	30/10152	4.17075e-06	0.000722235	0.000682686	DAXX/DAXX/DAXX/DAXX/DAXX/DAXX	6
		BP	GO:1901214	regulation of neuron death	13/150	193/10152	5.30568e-06	0.000848092	0.000801651	DAXX/DAXX/DAXX/DAXX/DAXX/DAXX/FBXO7/HRAS/HRAS/NQO1/SLC7A11/SYNGAP1/SYNGAP1	13
		BP	GO:0046686	response to cadmium ion	7/150	48/10152	5.92337e-06	0.000879198	0.000831054	DAXX/DAXX/DAXX/DAXX/DAXX/DAXX/NPC1	7
		BP	GO:0046685	response to arsenic-containing substance	6/150	39/10152	2.05381e-05	0.00284521	0.00268941	DAXX/DAXX/DAXX/DAXX/DAXX/DAXX	6
		BP	GO:0046330	positive regulation of JNK cascade	8/150	88/10152	4.46127e-05	0.00579407	0.00547679	DAXX/DAXX/DAXX/DAXX/DAXX/DAXX/HRAS/HRAS	8
		BP	GO:1901216	positive regulation of neuron death	7/150	67/10152	5.53472e-05	0.00676539	0.00639492	DAXX/DAXX/DAXX/DAXX/DAXX/DAXX/NQO1	7
		BP	GO:0006334	nucleosome assembly	7/150	70/10152	7.35269e-05	0.00848827	0.00802346	DAXX/DAXX/DAXX/DAXX/DAXX/DAXX/MIS18BP1	7
		BP	GO:0006338	chromatin remodeling	9/150	122/10152	7.785e-05	0.00851434	0.0080481	DAXX/DAXX/DAXX/DAXX/DAXX/DAXX/MIS18BP1/PABPC1L/SUPT4H1	9
		BP	GO:0000096	sulfur amino acid metabolic process	5/150	31/10152	8.2089e-05	0.00852905	0.00806201	ADI1/ADI1/CSAD/MPST/SLC7A11	5
		BP	GO:0048169	regulation of long-term neuronal synaptic plasticity	4/150	17/10152	9.38181e-05	0.00928352	0.00877516	HRAS/HRAS/SYNGAP1/SYNGAP1	4
		MF	GO:0032183	SUMO binding	6/148	23/10307	6.53572e-07	0.000205875	0.000183	DAXX/DAXX/DAXX/DAXX/DAXX/DAXX	6
		MF	GO:0030295	protein kinase activator activity	7/148	48/10307	4.91145e-06	0.000762605	0.000677871	DAXX/DAXX/DAXX/DAXX/DAXX/DAXX/PRKAG2	7
		MF	GO:0032182	ubiquitin-like protein binding	8/148	73/10307	9.13549e-06	0.000762605	0.000677871	DAXX/DAXX/DAXX/DAXX/DAXX/DAXX/FBXO7/MVB12A	8
		MF	GO:0019209	kinase activator activity	7/148	53/10307	9.68388e-06	0.000762605	0.000677871	DAXX/DAXX/DAXX/DAXX/DAXX/DAXX/PRKAG2	7
		MF	GO:0050681	androgen receptor binding	6/148	43/10307	3.11539e-05	0.00184125	0.00163667	DAXX/DAXX/DAXX/DAXX/DAXX/DAXX	6
		MF	GO:0008047	enzyme activator activity	15/148	308/10307	3.50715e-05	0.00184125	0.00163667	ARHGAP12/BCL2L13/CARD8/DAXX/DAXX/DAXX/DAXX/DAXX/DAXX/PLAA/PRKAG2/RASAL2/SYNGAP1/SYNGAP1/TBC1D7	15
		MF	GO:0035257	nuclear hormone receptor binding	9/148	123/10307	6.66331e-05	0.00299849	0.00266532	DAXX/DAXX/DAXX/DAXX/DAXX/DAXX/GAS2L1/STAT1/WBP2	9
		MF	GO:0035258	steroid hormone receptor binding	7/148	73/10307	8.05696e-05	0.00317243	0.00281994	DAXX/DAXX/DAXX/DAXX/DAXX/DAXX/WBP2	7
		MF	GO:0051427	hormone receptor binding	9/148	130/10307	0.000102395	0.00358382	0.00318562	DAXX/DAXX/DAXX/DAXX/DAXX/DAXX/GAS2L1/STAT1/WBP2	9
		MF	GO:0031072	heat shock protein binding	8/148	106/10307	0.000137591	0.00433412	0.00385255	DAXX/DAXX/DAXX/DAXX/DAXX/DAXX/DNAJC9/TELO2	8
		MF	GO:0019887	protein kinase regulator activity	8/148	112/10307	0.000201802	0.00577887	0.00513677	DAXX/DAXX/DAXX/DAXX/DAXX/DAXX/PRKAG2/TRIB3	8
		MF	GO:0015301	anion:anion antiporter activity	3/148	10/10307	0.000323332	0.00848747	0.00754442	SLC37A4/SLC37A4/SLC7A11	3
		MF	GO:0002039	p53 binding	6/148	66/10307	0.000354086	0.00857978	0.00762647	DAXX/DAXX/DAXX/DAXX/DAXX/DAXX	6
General Ad Hoc Assignments	Shared in All	BP	GO:0002480	antigen processing and presentation of exogenous peptide antigen via MHC class I, TAP-independent	8/181	31/10231	4.5807e-08	9.39959e-05	9.21444e-05	HLA-A/HLA-A/HLA-A/HLA-A/HLA-A/HLA-A/HLA-A/HLA-A	8
		BP	GO:0060337	type I interferon signaling pathway	11/181	84/10231	2.37308e-07	0.000162319	0.000159121	HLA-A/HLA-A/HLA-A/HLA-A/HLA-A/HLA-A/HLA-A/HLA-A/IFNAR1/IFNAR2/IFNAR2	11
		BP	GO:0071357	cellular response to type I interferon	11/181	84/10231	2.37308e-07	0.000162319	0.000159121	HLA-A/HLA-A/HLA-A/HLA-A/HLA-A/HLA-A/HLA-A/HLA-A/IFNAR1/IFNAR2/IFNAR2	11
		BP	GO:0034340	response to type I interferon	11/181	88/10231	3.8459e-07	0.000197295	0.000193408	HLA-A/HLA-A/HLA-A/HLA-A/HLA-A/HLA-A/HLA-A/HLA-A/IFNAR1/IFNAR2/IFNAR2	11
		CC	GO:0042612	MHC class I protein complex	8/191	30/10531	4.20585e-08	5.1308e-06	4.69496e-06	HLA-A/HLA-A/HLA-A/HLA-A/HLA-A/HLA-A/HLA-A/HLA-A	8
		CC	GO:0071556	integral component of lumenal side of endoplasmic reticulum membrane	9/191	42/10531	4.67855e-08	5.1308e-06	4.69496e-06	BCAP31/HLA-A/HLA-A/HLA-A/HLA-A/HLA-A/HLA-A/HLA-A/HLA-A	9
		CC	GO:0098553	lumenal side of endoplasmic reticulum membrane	9/191	42/10531	4.67855e-08	5.1308e-06	4.69496e-06	BCAP31/HLA-A/HLA-A/HLA-A/HLA-A/HLA-A/HLA-A/HLA-A/HLA-A	9
		CC	GO:0042611	MHC protein complex	8/191	38/10531	3.10355e-07	2.55267e-05	2.33583e-05	HLA-A/HLA-A/HLA-A/HLA-A/HLA-A/HLA-A/HLA-A/HLA-A	8
		CC	GO:0030176	integral component of endoplasmic reticulum membrane	13/191	149/10531	2.95755e-06	0.000194607	0.000178076	BCAP31/CLN3/CLN3/CPT1C/HLA-A/HLA-A/HLA-A/HLA-A/HLA-A/HLA-A/HLA-A/HLA-A/SLC27A5	13
		CC	GO:0031227	intrinsic component of endoplasmic reticulum membrane	13/191	152/10531	3.69498e-06	0.000202608	0.000185397	BCAP31/CLN3/CLN3/CPT1C/HLA-A/HLA-A/HLA-A/HLA-A/HLA-A/HLA-A/HLA-A/HLA-A/SLC27A5	13
		CC	GO:0012507	ER to Golgi transport vesicle membrane	8/191	60/10531	1.15458e-05	0.000542651	0.000496554	HLA-A/HLA-A/HLA-A/HLA-A/HLA-A/HLA-A/HLA-A/HLA-A	8
		CC	GO:0055038	recycling endosome membrane	9/191	83/10531	1.81796e-05	0.000747634	0.000684125	HLA-A/HLA-A/HLA-A/HLA-A/HLA-A/HLA-A/HLA-A/HLA-A/RAC1	9
		CC	GO:0098552	side of membrane	14/191	215/10531	3.58597e-05	0.00131087	0.00119952	ATP6AP2/BCAP31/EXOC1/HLA-A/HLA-A/HLA-A/HLA-A/HLA-A/HLA-A/HLA-A/HLA-A/ITGA3/ITGAE/SPA17	14
		CC	GO:0030134	COPII-coated ER to Golgi transport vesicle	8/191	71/10531	4.0499e-05	0.00133242	0.00121923	HLA-A/HLA-A/HLA-A/HLA-A/HLA-A/HLA-A/HLA-A/HLA-A	8
		CC	GO:0030660	Golgi-associated vesicle membrane	9/191	97/10531	6.35604e-05	0.00190103	0.00173955	COPG2/HLA-A/HLA-A/HLA-A/HLA-A/HLA-A/HLA-A/HLA-A/HLA-A	9
		CC	GO:0005798	Golgi-associated vesicle	10/191	130/10531	0.000123146	0.00337625	0.00308945	COPG2/HLA-A/HLA-A/HLA-A/HLA-A/HLA-A/HLA-A/HLA-A/HLA-A/STK16	10
		CC	GO:0030670	phagocytic vesicle membrane	8/191	98/10531	0.000395049	0.00999777	0.0091485	HLA-A/HLA-A/HLA-A/HLA-A/HLA-A/HLA-A/HLA-A/HLA-A	8
		MF	GO:0030881	beta-2-microglobulin binding	8/186	15/10396	5.22363e-11	1.60888e-08	1.5451e-08	HLA-A/HLA-A/HLA-A/HLA-A/HLA-A/HLA-A/HLA-A/HLA-A	8
		MF	GO:0042605	peptide antigen binding	8/186	46/10396	1.31776e-06	0.000202935	0.00019489	HLA-A/HLA-A/HLA-A/HLA-A/HLA-A/HLA-A/HLA-A/HLA-A	8
		MF	GO:0003823	antigen binding	8/186	54/10396	4.65022e-06	0.000477423	0.000458496	HLA-A/HLA-A/HLA-A/HLA-A/HLA-A/HLA-A/HLA-A/HLA-A	8
		MF	GO:0019213	deacetylase activity	6/186	33/10396	2.24193e-05	0.00172628	0.00165785	CES1/CES1/HDAC10/OARD1/PIGL/SIRT5	6
	Shared in iPSC & MSC	BP	GO:0006703	estrogen biosynthetic process	8/204	13/10231	2.57511e-11	5.44635e-08	5.44635e-08	DHRS11/DHRS11/HSD17B8/HSD17B8/HSD17B8/HSD17B8/HSD17B8/HSD17B8	8
		BP	GO:0008210	estrogen metabolic process	8/204	21/10231	3.549e-09	3.75307e-06	3.75307e-06	DHRS11/DHRS11/HSD17B8/HSD17B8/HSD17B8/HSD17B8/HSD17B8/HSD17B8	8
		BP	GO:0051290	protein heterotetramerization	7/204	27/10231	7.15638e-07	0.000469365	0.000469365	HSD17B8/HSD17B8/HSD17B8/HSD17B8/HSD17B8/HSD17B8/NUDT21	7
		BP	GO:0008209	androgen metabolic process	6/204	18/10231	8.87689e-07	0.000469365	0.000469365	HSD17B8/HSD17B8/HSD17B8/HSD17B8/HSD17B8/HSD17B8	6
		BP	GO:0002480	antigen processing and presentation of exogenous peptide antigen via MHC class I, TAP-independent	7/204	31/10231	1.98033e-06	0.000734751	0.000734751	HLA-C/HLA-C/HLA-C/HLA-C/HLA-C/HLA-C/HLA-C	7
		BP	GO:0042446	hormone biosynthetic process	8/204	44/10231	2.0844e-06	0.000734751	0.000734751	DHRS11/DHRS11/HSD17B8/HSD17B8/HSD17B8/HSD17B8/HSD17B8/HSD17B8	8
		BP	GO:0051291	protein heterooligomerization	9/204	84/10231	4.2196e-05	0.00991605	0.00991605	HSD17B8/HSD17B8/HSD17B8/HSD17B8/HSD17B8/HSD17B8/MCCC1/NUDT21/PCBD1	9
		BP	GO:0060337	type I interferon signaling pathway	9/204	84/10231	4.2196e-05	0.00991605	0.00991605	CACTIN/CNOT7/HLA-C/HLA-C/HLA-C/HLA-C/HLA-C/HLA-C/HLA-C	9
		BP	GO:0071357	cellular response to type I interferon	9/204	84/10231	4.2196e-05	0.00991605	0.00991605	CACTIN/CNOT7/HLA-C/HLA-C/HLA-C/HLA-C/HLA-C/HLA-C/HLA-C	9
		CC	GO:0042612	MHC class I protein complex	7/212	30/10531	1.66669e-06	0.000456674	0.000421059	HLA-C/HLA-C/HLA-C/HLA-C/HLA-C/HLA-C/HLA-C	7
		CC	GO:0042611	MHC protein complex	7/212	38/10531	9.01123e-06	0.00123242	0.00113631	HLA-C/HLA-C/HLA-C/HLA-C/HLA-C/HLA-C/HLA-C	7
		CC	GO:0071556	integral component of lumenal side of endoplasmic reticulum membrane	7/212	42/10531	1.79915e-05	0.00123242	0.00113631	HLA-C/HLA-C/HLA-C/HLA-C/HLA-C/HLA-C/HLA-C	7
		CC	GO:0098553	lumenal side of endoplasmic reticulum membrane	7/212	42/10531	1.79915e-05	0.00123242	0.00113631	HLA-C/HLA-C/HLA-C/HLA-C/HLA-C/HLA-C/HLA-C	7
		CC	GO:0055038	recycling endosome membrane	9/212	83/10531	4.14558e-05	0.00227178	0.00209461	GGA3/HLA-C/HLA-C/HLA-C/HLA-C/HLA-C/HLA-C/HLA-C/LZTR1	9
		CC	GO:0030670	phagocytic vesicle membrane	9/212	98/10531	0.000152996	0.0069868	0.00644192	HLA-C/HLA-C/HLA-C/HLA-C/HLA-C/HLA-C/HLA-C/RILP/RILP	9
		CC	GO:0012507	ER to Golgi transport vesicle membrane	7/212	60/10531	0.000189554	0.0074197	0.00684106	HLA-C/HLA-C/HLA-C/HLA-C/HLA-C/HLA-C/HLA-C	7
		MF	GO:0004303	estradiol 17-beta- dehydrogenase activity	8/215	13/10396	3.46179e-11	1.16662e-08	1.13692e-08	DHRS11/DHRS11/HSD17B8/HSD17B8/HSD17B8/HSD17B8/HSD17B8/HSD17B8	8
		MF	GO:0033764	steroid dehydrogenase activity, acting on the CH-OH group of donors, NAD or NADP as acceptor	8/215	19/10396	1.82651e-09	3.07767e-07	2.99932e-07	DHRS11/DHRS11/HSD17B8/HSD17B8/HSD17B8/HSD17B8/HSD17B8/HSD17B8	8
		MF	GO:0016229	steroid dehydrogenase activity	8/215	21/10396	4.74514e-09	5.33037e-07	5.19468e-07	DHRS11/DHRS11/HSD17B8/HSD17B8/HSD17B8/HSD17B8/HSD17B8/HSD17B8	8
		MF	GO:0003857	3-hydroxyacyl-CoA dehydrogenase activity	6/215	12/10396	6.07971e-08	5.12216e-06	4.99176e-06	HSD17B8/HSD17B8/HSD17B8/HSD17B8/HSD17B8/HSD17B8	6
		MF	GO:0051287	NAD binding	8/215	48/10396	5.44139e-06	0.00036675	0.000357414	BDH2/GLYR1/HSD17B8/HSD17B8/HSD17B8/HSD17B8/HSD17B8/HSD17B8	8
		MF	GO:0042605	peptide antigen binding	7/215	46/10396	3.95767e-05	0.00222289	0.0021663	HLA-C/HLA-C/HLA-C/HLA-C/HLA-C/HLA-C/HLA-C	7
		MF	GO:0016616	oxidoreductase activity, acting on the CH-OH group of donors, NAD or NADP as acceptor	9/215	82/10396	4.6366e-05	0.00223219	0.00217537	BDH2/DHRS11/DHRS11/HSD17B8/HSD17B8/HSD17B8/HSD17B8/HSD17B8/HSD17B8	9
		MF	GO:0050662	coenzyme binding	14/215	202/10396	7.59186e-05	0.00304117	0.00296375	ACOX3/BDH2/GLYR1/HACL1/HSD17B8/HSD17B8/HSD17B8/HSD17B8/HSD17B8/HSD17B8/MCCC1/MTRR/PNPO/SDSL	14
		MF	GO:0016614	oxidoreductase activity, acting on CH-OH group of donors	9/215	88/10396	8.12182e-05	0.00304117	0.00296375	BDH2/DHRS11/DHRS11/HSD17B8/HSD17B8/HSD17B8/HSD17B8/HSD17B8/HSD17B8	9
		MF	GO:0003823	antigen binding	7/215	54/10396	0.000113835	0.00383625	0.00373859	HLA-C/HLA-C/HLA-C/HLA-C/HLA-C/HLA-C/HLA-C	7
	Shared in MSC & Osteogenic	---	---	---	---	---	---	---	---	---	---
	Unique to iPSC	BP	GO:0036149	phosphatidylinositol acyl- chain remodeling	11/1265	12/10231	1.05842e-09	4.78195e-06	4.78195e-06	MBOAT7/MBOAT7/MBOAT7/MBOAT7/MBOAT7/MBOAT7/MBOAT7/MBOAT7/MBOAT7/MBOAT7/PLAAT3	11
		BP	GO:0021542	dentate gyrus development	10/1265	13/10231	1.62354e-07	0.000366756	0.000366756	ATAT1/ATAT1/ATAT1/ATAT1/ATAT1/ATAT1/ATAT1/PTEN/PTEN/SMO	10
		BP	GO:1900040	regulation of interleukin-2 secretion	8/1265	10/10231	1.9129e-06	0.00288083	0.00288083	ABL1/TRIM27/TRIM27/TRIM27/TRIM27/TRIM27/TRIM27/TRIM27	8
		BP	GO:0072643	interferon-gamma secretion	9/1265	14/10231	7.3506e-06	0.00830251	0.00830251	ABL1/ISG15/TRIM27/TRIM27/TRIM27/TRIM27/TRIM27/TRIM27/TRIM27	9
		CC	GO:0044233	Mitochondria-associated ER Membrane	11/1300	21/10531	1.05228e-05	0.00383181	0.00383181	MBOAT7/MBOAT7/MBOAT7/MBOAT7/MBOAT7/MBOAT7/MBOAT7/MBOAT7/MBOAT7/MBOAT7/RAB32	11
		CC	GO:0044232	organelle membrane contact site	12/1300	25/10531	1.31904e-05	0.00383181	0.00383181	MBOAT7/MBOAT7/MBOAT7/MBOAT7/MBOAT7/MBOAT7/MBOAT7/MBOAT7/MBOAT7/MBOAT7/RAB32/STARD3NL	12
		CC	GO:0097427	microtubule bundle	7/1300	10/10531	3.67658e-05	0.00712031	0.00712031	ATAT1/ATAT1/ATAT1/ATAT1/ATAT1/ATAT1/ATAT1	7
		MF	GO:0047144	2-acylglycerol-3-phosphate O- acyltransferase activity	10/1295	11/10396	8.51843e-09	6.01401e-06	5.94497e-06	MBOAT7/MBOAT7/MBOAT7/MBOAT7/MBOAT7/MBOAT7/MBOAT7/MBOAT7/MBOAT7/MBOAT7	10
		MF	GO:0008374	O-acyltransferase activity	19/1295	52/10396	7.47174e-06	0.00189496	0.00187321	AGPAT5/AGPAT5/CPT1A/CPT2/DGAT2/LCLAT1/LPCAT3/MBOAT7/MBOAT7/MBOAT7/MBOAT7/MBOAT7/MBOAT7/MBOAT7/MBOAT7/MBOAT7/MBOAT7/PIGW/PIGW	19
		MF	GO:0016411	acylglycerol O-acyltransferase activity	14/1295	32/10396	1.0727e-05	0.00189496	0.00187321	AGPAT5/AGPAT5/DGAT2/LCLAT1/MBOAT7/MBOAT7/MBOAT7/MBOAT7/MBOAT7/MBOAT7/MBOAT7/MBOAT7/MBOAT7/MBOAT7	14
		MF	GO:0016747	transferase activity, transferring acyl groups other than amino-acyl groups	42/1295	174/10396	1.42648e-05	0.00189496	0.00187321	AGPAT5/AGPAT5/ATAT1/ATAT1/ATAT1/ATAT1/ATAT1/ATAT1/ATAT1/GDF1/CPT1A/CPT2/DGAT2/DLAT/ESCO1/HADHA/KAT2A/LCLAT1/LPCAT3/MBOAT7/MBOAT7/MBOAT7/MBOAT7/MBOAT7/MBOAT7/MBOAT7/MBOAT7/MBOAT7/MBOAT7/NAA60/NAT1/OGT/OSGEPL1/PIGW/PIGW/PLAAT3/SMARCE1/SPTLC2/TADA3/ZDHHC17/ZDHHC20/ZDHHC8	42
		MF	GO:0003841	1-acylglycerol-3-phosphate O- acyltransferase activity	13/1295	29/10396	1.61045e-05	0.00189496	0.00187321	AGPAT5/AGPAT5/LCLAT1/MBOAT7/MBOAT7/MBOAT7/MBOAT7/MBOAT7/MBOAT7/MBOAT7/MBOAT7/MBOAT7/MBOAT7	13
		MF	GO:0042171	lysophosphatidic acid acyltransferase activity	13/1295	29/10396	1.61045e-05	0.00189496	0.00187321	AGPAT5/AGPAT5/LCLAT1/MBOAT7/MBOAT7/MBOAT7/MBOAT7/MBOAT7/MBOAT7/MBOAT7/MBOAT7/MBOAT7/MBOAT7	13
		MF	GO:0071617	lysophospholipid acyltransferase activity	13/1295	30/10396	2.51957e-05	0.00244173	0.0024137	AGPAT5/AGPAT5/LCLAT1/MBOAT7/MBOAT7/MBOAT7/MBOAT7/MBOAT7/MBOAT7/MBOAT7/MBOAT7/MBOAT7/MBOAT7	13
		MF	GO:1990381	ubiquitin-specific protease binding	10/1295	19/10396	2.76683e-05	0.00244173	0.0024137	BAG6/BAG6/BAG6/BAG6/BAG6/BAG6/BAG6/CHMP3/PTEN/PTEN	10
		MF	GO:0070628	proteasome binding	9/1295	17/10396	6.68708e-05	0.00524565	0.00518542	BAG6/BAG6/BAG6/BAG6/BAG6/BAG6/BAG6/ID1/USP13	9
		MF	GO:0016746	transferase activity, transferring acyl groups	42/1295	187/10396	8.67941e-05	0.00612767	0.00605732	AGPAT5/AGPAT5/ATAT1/ATAT1/ATAT1/ATAT1/ATAT1/ATAT1/ATAT1/GDF1/CPT1A/CPT2/DGAT2/DLAT/ESCO1/HADHA/KAT2A/LCLAT1/LPCAT3/MBOAT7/MBOAT7/MBOAT7/MBOAT7/MBOAT7/MBOAT7/MBOAT7/MBOAT7/MBOAT7/MBOAT7/NAA60/NAT1/OGT/OSGEPL1/PIGW/PIGW/PLAAT3/SMARCE1/SPTLC2/TADA3/ZDHHC17/ZDHHC20/ZDHHC8	42
	Unique to MSC	---	---	---	---	---	---	---	---	---	---
	Unique to Osteogenic	BP	GO:0010565	regulation of cellular ketone metabolic process	15/168	145/10231	1.36224e-08	1.82678e-05	1.7066e-05	ACACB/FABP5/NQO1/OAZ3/PRKAG2/PSMB8/PSMB8/PSMB8/PSMB8/PSMB8/PSMB8/PSMB8/PSMB8/SLC7A11/TRIB3	15
		BP	GO:0006521	regulation of cellular amino acid metabolic process	11/168	72/10231	2.14383e-08	1.82678e-05	1.7066e-05	NQO1/OAZ3/PSMB8/PSMB8/PSMB8/PSMB8/PSMB8/PSMB8/PSMB8/PSMB8/SLC7A11	11
		BP	GO:0042180	cellular ketone metabolic process	16/168	180/10231	3.88122e-08	1.82678e-05	1.7066e-05	ACACB/COQ8B/FABP5/NQO1/OAZ3/PRKAG2/PSMB8/PSMB8/PSMB8/PSMB8/PSMB8/PSMB8/PSMB8/PSMB8/SLC7A11/TRIB3	16
		BP	GO:0006293	nucleotide-excision repair, preincision complex stabilization	7/168	22/10231	3.93702e-08	1.82678e-05	1.7066e-05	CHD1L/GTF2H4/GTF2H4/GTF2H4/GTF2H4/GTF2H4/GTF2H4	7
		BP	GO:0006295	nucleotide-excision repair, DNA incision, 3'-to lesion	7/168	22/10231	3.93702e-08	1.82678e-05	1.7066e-05	CHD1L/GTF2H4/GTF2H4/GTF2H4/GTF2H4/GTF2H4/GTF2H4	7
		BP	GO:0033238	regulation of cellular amine metabolic process	11/168	78/10231	5.0681e-08	1.95966e-05	1.83074e-05	NQO1/OAZ3/PSMB8/PSMB8/PSMB8/PSMB8/PSMB8/PSMB8/PSMB8/PSMB8/SLC7A11	11
		BP	GO:0000717	nucleotide-excision repair, DNA duplex unwinding	7/168	25/10231	1.06456e-07	3.33961e-05	3.1199e-05	CHD1L/GTF2H4/GTF2H4/GTF2H4/GTF2H4/GTF2H4/GTF2H4	7
		BP	GO:0006296	nucleotide-excision repair, DNA incision, 5'-to lesion	8/168	37/10231	1.15159e-07	3.33961e-05	3.1199e-05	CHD1L/GTF2H4/GTF2H4/GTF2H4/GTF2H4/GTF2H4/GTF2H4/POLD2	8
		BP	GO:0033683	nucleotide-excision repair, DNA incision	8/168	40/10231	2.19974e-07	5.67045e-05	5.2974e-05	CHD1L/GTF2H4/GTF2H4/GTF2H4/GTF2H4/GTF2H4/GTF2H4/POLD2	8
		BP	GO:0070911	global genome nucleotide- excision repair	7/168	29/10231	3.2704e-07	7.58733e-05	7.08816e-05	CHD1L/GTF2H4/GTF2H4/GTF2H4/GTF2H4/GTF2H4/GTF2H4	7
		BP	GO:0006294	nucleotide-excision repair, preincision complex assembly	7/168	30/10231	4.20714e-07	8.87325e-05	8.28949e-05	CHD1L/GTF2H4/GTF2H4/GTF2H4/GTF2H4/GTF2H4/GTF2H4	7
		BP	GO:0044106	cellular amine metabolic process	11/168	103/10231	9.12083e-07	0.000163483	0.000152727	NQO1/OAZ3/PSMB8/PSMB8/PSMB8/PSMB8/PSMB8/PSMB8/PSMB8/PSMB8/SLC7A11	11
		BP	GO:0009308	amine metabolic process	11/168	104/10231	1.00563e-06	0.000163483	0.000152727	NQO1/OAZ3/PSMB8/PSMB8/PSMB8/PSMB8/PSMB8/PSMB8/PSMB8/PSMB8/SLC7A11	11
		BP	GO:0060337	type I interferon signaling pathway	10/168	84/10231	1.057e-06	0.000163483	0.000152727	BST2/PSMB8/PSMB8/PSMB8/PSMB8/PSMB8/PSMB8/PSMB8/PSMB8/STAT1	10
		BP	GO:0071357	cellular response to type I interferon	10/168	84/10231	1.057e-06	0.000163483	0.000152727	BST2/PSMB8/PSMB8/PSMB8/PSMB8/PSMB8/PSMB8/PSMB8/PSMB8/STAT1	10
		BP	GO:0034340	response to type I interferon	10/168	88/10231	1.63314e-06	0.000236806	0.000221226	BST2/PSMB8/PSMB8/PSMB8/PSMB8/PSMB8/PSMB8/PSMB8/PSMB8/STAT1	10
		BP	GO:0002220	innate immune response activating cell surface receptor signaling pathway	10/168	100/10231	5.2881e-06	0.000657548	0.000614289	HRAS/HRAS/PSMB8/PSMB8/PSMB8/PSMB8/PSMB8/PSMB8/PSMB8/PSMB8	10
		BP	GO:0002223	stimulatory C-type lectin receptor signaling pathway	10/168	100/10231	5.2881e-06	0.000657548	0.000614289	HRAS/HRAS/PSMB8/PSMB8/PSMB8/PSMB8/PSMB8/PSMB8/PSMB8/PSMB8	10
		BP	GO:1902036	regulation of hematopoietic stem cell differentiation	9/168	79/10231	5.38509e-06	0.000657548	0.000614289	CDK6/PSMB8/PSMB8/PSMB8/PSMB8/PSMB8/PSMB8/PSMB8/PSMB8	9
		BP	GO:0006520	cellular amino acid metabolic process	16/168	262/10231	6.1232e-06	0.000710291	0.000663561	ADI1/ADI1/HMGCL/NQO1/OAZ3/PSMB8/PSMB8/PSMB8/PSMB8/PSMB8/PSMB8/PSMB8/PSMB8/QDPR/SLC7A11/SLC7A5	16
		BP	GO:0032781	positive regulation of ATPase activity	7/168	44/10231	6.52659e-06	0.000721032	0.000673596	DNAJC9/GTF2H4/GTF2H4/GTF2H4/GTF2H4/GTF2H4/GTF2H4	7
		BP	GO:0060218	hematopoietic stem cell differentiation	9/168	85/10231	9.90341e-06	0.00104436	0.000975652	CDK6/PSMB8/PSMB8/PSMB8/PSMB8/PSMB8/PSMB8/PSMB8/PSMB8	9
		BP	GO:1901532	regulation of hematopoietic progenitor cell differentiation	9/168	91/10231	1.7331e-05	0.00174817	0.00163316	CDK6/PSMB8/PSMB8/PSMB8/PSMB8/PSMB8/PSMB8/PSMB8/PSMB8	9
		BP	GO:0050852	T cell receptor signaling pathway	11/168	141/10231	1.96439e-05	0.00189891	0.00177399	HRAS/HRAS/PSMB8/PSMB8/PSMB8/PSMB8/PSMB8/PSMB8/PSMB8/PSMB8/RC3H1	11
		BP	GO:0051345	positive regulation of hydrolase activity	21/168	478/10231	3.53504e-05	0.00328052	0.0030647	ARHGAP12/BCL2L13/CARD8/CLPX/DNAJC9/DOCK11/FGF2/GTF2H4/GTF2H4/GTF2H4/GTF2H4/GTF2H4/GTF2H4/HRAS/HRAS/PLAA/RAB11FIP2/RASAL2/SYNGAP1/SYNGAP1/TBC1D7	21
		BP	GO:0050851	antigen receptor-mediated signaling pathway	11/168	153/10231	4.20473e-05	0.00372269	0.00347778	HRAS/HRAS/PSMB8/PSMB8/PSMB8/PSMB8/PSMB8/PSMB8/PSMB8/PSMB8/RC3H1	11
		BP	GO:0006370	7-methylguanosine mRNA capping	6/168	40/10231	4.33245e-05	0.00372269	0.00347778	GTF2H4/GTF2H4/GTF2H4/GTF2H4/GTF2H4/GTF2H4	6
		BP	GO:0006362	transcription elongation from RNA polymerase I promoter	6/168	41/10231	5.00674e-05	0.00387188	0.00361715	GTF2H4/GTF2H4/GTF2H4/GTF2H4/GTF2H4/GTF2H4	6
		BP	GO:0009452	7-methylguanosine RNA capping	6/168	41/10231	5.00674e-05	0.00387188	0.00361715	GTF2H4/GTF2H4/GTF2H4/GTF2H4/GTF2H4/GTF2H4	6
		BP	GO:0036260	RNA capping	6/168	41/10231	5.00674e-05	0.00387188	0.00361715	GTF2H4/GTF2H4/GTF2H4/GTF2H4/GTF2H4/GTF2H4	6
		BP	GO:0043462	regulation of ATPase activity	7/168	60/10231	5.27604e-05	0.00394852	0.00368875	DNAJC9/GTF2H4/GTF2H4/GTF2H4/GTF2H4/GTF2H4/GTF2H4	7
		BP	GO:2000736	regulation of stem cell differentiation	9/168	106/10231	5.88532e-05	0.00426686	0.00398614	CDK6/PSMB8/PSMB8/PSMB8/PSMB8/PSMB8/PSMB8/PSMB8/PSMB8	9
		BP	GO:0006363	termination of RNA polymerase I transcription	6/168	43/10231	6.60669e-05	0.00460924	0.004306	GTF2H4/GTF2H4/GTF2H4/GTF2H4/GTF2H4/GTF2H4	6
		BP	GO:0031146	SCF-dependent proteasomal ubiquitin-dependent protein catabolic process	8/168	84/10231	6.75492e-05	0.00460924	0.004306	PSMB8/PSMB8/PSMB8/PSMB8/PSMB8/PSMB8/PSMB8/PSMB8	8
		BP	GO:0002244	hematopoietic progenitor cell differentiation	10/168	137/10231	8.31928e-05	0.00551449	0.0051517	C12orf29/CDK6/PSMB8/PSMB8/PSMB8/PSMB8/PSMB8/PSMB8/PSMB8/PSMB8	10
		BP	GO:0038095	Fc-epsilon receptor signaling pathway	9/168	112/10231	9.05428e-05	0.00583498	0.0054511	PSMB8/PSMB8/PSMB8/PSMB8/PSMB8/PSMB8/PSMB8/PSMB8/SHC1	9
		BP	GO:0033209	tumor necrosis factor-mediated signaling pathway	10/168	139/10231	9.39646e-05	0.00589184	0.00550421	CARD8/PSMB8/PSMB8/PSMB8/PSMB8/PSMB8/PSMB8/PSMB8/PSMB8/STAT1	10
		BP	GO:0061418	regulation of transcription from RNA polymerase II promoter in response to hypoxia	8/168	90/10231	0.000110504	0.00674653	0.00630268	PSMB8/PSMB8/PSMB8/PSMB8/PSMB8/PSMB8/PSMB8/PSMB8	8
		BP	GO:0062012	regulation of small molecule metabolic process	16/168	333/10231	0.000114499	0.00681125	0.00636314	ACACB/ARV1/FABP5/NQO1/OAZ3/PRKAG2/PSMB8/PSMB8/PSMB8/PSMB8/PSMB8/PSMB8/PSMB8/PSMB8/SLC7A11/TRIB3	16
		BP	GO:0006361	transcription initiation from RNA polymerase I promoter	6/168	49/10231	0.000139705	0.00799446	0.00746851	GTF2H4/GTF2H4/GTF2H4/GTF2H4/GTF2H4/GTF2H4	6
		BP	GO:0048169	regulation of long-term neuronal synaptic plasticity	4/168	17/10231	0.000141281	0.00799446	0.00746851	HRAS/HRAS/SYNGAP1/SYNGAP1	4
		BP	GO:0002768	immune response-regulating cell surface receptor signaling pathway	13/168	240/10231	0.000159212	0.00872219	0.00814836	ACTR2/HRAS/HRAS/PSMB8/PSMB8/PSMB8/PSMB8/PSMB8/PSMB8/PSMB8/PSMB8/RC3H1/SHC1	13
		BP	GO:0031145	anaphase-promoting complex- dependent catabolic process	8/168	95/10231	0.000161661	0.00872219	0.00814836	PSMB8/PSMB8/PSMB8/PSMB8/PSMB8/PSMB8/PSMB8/PSMB8	8
		BP	GO:0010972	negative regulation of G2/ M transition of mitotic cell cycle	8/168	97/10231	0.00018695	0.00985737	0.00920886	PSMB8/PSMB8/PSMB8/PSMB8/PSMB8/PSMB8/PSMB8/PSMB8	8
		CC	GO:1990111	spermatoproteasome complex	8/175	18/10531	1.88185e-10	5.1939e-08	4.93242e-08	PSMB8/PSMB8/PSMB8/PSMB8/PSMB8/PSMB8/PSMB8/PSMB8	8
		CC	GO:0019774	proteasome core complex, beta- subunit complex	8/175	26/10531	5.99775e-09	8.2769e-07	7.86021e-07	PSMB8/PSMB8/PSMB8/PSMB8/PSMB8/PSMB8/PSMB8/PSMB8	8
		CC	GO:0005839	proteasome core complex	8/175	34/10531	6.22301e-08	5.72517e-06	5.43695e-06	PSMB8/PSMB8/PSMB8/PSMB8/PSMB8/PSMB8/PSMB8/PSMB8	8
		CC	GO:0005675	transcription factor TFIIH holo complex	6/175	15/10531	8.54454e-08	5.89573e-06	5.59892e-06	GTF2H4/GTF2H4/GTF2H4/GTF2H4/GTF2H4/GTF2H4	6
		CC	GO:0032806	carboxy-terminal domain protein kinase complex	6/175	20/10531	6.17512e-07	3.40867e-05	3.23706e-05	GTF2H4/GTF2H4/GTF2H4/GTF2H4/GTF2H4/GTF2H4	6
		CC	GO:1902911	protein kinase complex	8/175	75/10531	3.23878e-05	0.00135296	0.00128485	CDK6/GTF2H4/GTF2H4/GTF2H4/GTF2H4/GTF2H4/GTF2H4/PRKAG2	8
		CC	GO:0005669	transcription factor TFIID complex	6/175	38/10531	3.43143e-05	0.00135296	0.00128485	GTF2H4/GTF2H4/GTF2H4/GTF2H4/GTF2H4/GTF2H4	6
		CC	GO:0000502	proteasome complex	8/175	78/10531	4.31473e-05	0.00145167	0.00137859	PSMB8/PSMB8/PSMB8/PSMB8/PSMB8/PSMB8/PSMB8/PSMB8	8
		CC	GO:1905369	endopeptidase complex	8/175	79/10531	4.7337e-05	0.00145167	0.00137859	PSMB8/PSMB8/PSMB8/PSMB8/PSMB8/PSMB8/PSMB8/PSMB8	8
		CC	GO:1902554	serine/threonine protein kinase complex	7/175	65/10531	9.59471e-05	0.00257786	0.00244808	CDK6/GTF2H4/GTF2H4/GTF2H4/GTF2H4/GTF2H4/GTF2H4	7
		CC	GO:1905368	peptidase complex	8/175	88/10531	0.000102741	0.00257786	0.00244808	PSMB8/PSMB8/PSMB8/PSMB8/PSMB8/PSMB8/PSMB8/PSMB8	8
		MF	GO:0004298	threonine-type endopeptidase activity	8/165	34/10396	4.34249e-08	7.27368e-06	6.78801e-06	PSMB8/PSMB8/PSMB8/PSMB8/PSMB8/PSMB8/PSMB8/PSMB8	8
		MF	GO:0070003	threonine-type peptidase activity	8/165	34/10396	4.34249e-08	7.27368e-06	6.78801e-06	PSMB8/PSMB8/PSMB8/PSMB8/PSMB8/PSMB8/PSMB8/PSMB8	8
		MF	GO:0016251	RNA polymerase II general transcription initiation factor activity	6/165	17/10396	1.56304e-07	1.74539e-05	1.62885e-05	GTF2H4/GTF2H4/GTF2H4/GTF2H4/GTF2H4/GTF2H4	6
		MF	GO:0140223	general transcription initiation factor activity	6/165	21/10396	6.50161e-07	5.4451e-05	5.08152e-05	GTF2H4/GTF2H4/GTF2H4/GTF2H4/GTF2H4/GTF2H4	6
		MF	GO:0008353	RNA polymerase II CTD heptapeptide repeat kinase activity	6/165	22/10396	8.8228e-07	5.91128e-05	5.51658e-05	GTF2H4/GTF2H4/GTF2H4/GTF2H4/GTF2H4/GTF2H4	6
		MF	GO:0001671	ATPase activator activity	6/165	23/10396	1.17807e-06	6.57753e-05	6.13834e-05	GTF2H4/GTF2H4/GTF2H4/GTF2H4/GTF2H4/GTF2H4	6
		MF	GO:0008047	enzyme activator activity	17/165	307/10396	7.27605e-06	0.000348211	0.000324961	ARHGAP12/BCL2L13/CARD8/CLPX/GTF2H4/GTF2H4/GTF2H4/GTF2H4/GTF2H4/GTF2H4/PLAA/PRKAG2/RASAL2/SYNGAP1/SYNGAP1/TBC1D15/TBC1D7	17
		MF	GO:0060590	ATPase regulator activity	6/165	34/10396	1.35822e-05	0.000568756	0.000530779	GTF2H4/GTF2H4/GTF2H4/GTF2H4/GTF2H4/GTF2H4	6
		MF	GO:0099516	ion antiporter activity	5/165	22/10396	2.00603e-05	0.000746688	0.000696831	SLC37A4/SLC37A4/SLC7A11/SLC9A3/SLC9A3	5
		MF	GO:0015297	antiporter activity	5/165	28/10396	6.93155e-05	0.00232207	0.00216702	SLC37A4/SLC37A4/SLC7A11/SLC9A3/SLC9A3	5
		MF	GO:0008094	DNA-dependent ATPase activity	7/165	74/10396	0.000164582	0.00501226	0.00467758	CHD1L/GTF2H4/GTF2H4/GTF2H4/GTF2H4/GTF2H4/GTF2H4	7
		MF	GO:0060589	nucleoside-triphosphatase regulator activity	12/165	223/10396	0.000222175	0.00620237	0.00578823	ARHGAP12/GTF2H4/GTF2H4/GTF2H4/GTF2H4/GTF2H4/GTF2H4/RASAL2/SYNGAP1/SYNGAP1/TBC1D15/TBC1D7	12
Osteogenic Ad Hoc Assignments	Shared in All	BP	GO:0002480	antigen processing and presentation of exogenous peptide antigen via MHC class I, TAP-independent	8/28	31/10137	8.53861e-15	4.312e-12	3.62217e-12	HLA-A/HLA-A/HLA-A/HLA-A/HLA-A/HLA-A/HLA-A/HLA-A	8
		BP	GO:0060333	interferon-gamma-mediated signaling pathway	8/28	87/10137	5.73027e-11	6.64781e-09	5.5843e-09	HLA-A/HLA-A/HLA-A/HLA-A/HLA-A/HLA-A/HLA-A/HLA-A	8
		BP	GO:0060337	type I interferon signaling pathway	8/28	88/10137	6.29218e-11	6.64781e-09	5.5843e-09	HLA-A/HLA-A/HLA-A/HLA-A/HLA-A/HLA-A/HLA-A/HLA-A	8
		BP	GO:0071357	cellular response to type I interferon	8/28	88/10137	6.29218e-11	6.64781e-09	5.5843e-09	HLA-A/HLA-A/HLA-A/HLA-A/HLA-A/HLA-A/HLA-A/HLA-A	8
		BP	GO:0002474	antigen processing and presentation of peptide antigen via MHC class I	9/28	141/10137	8.3195e-11	6.64781e-09	5.5843e-09	BCAP31/HLA-A/HLA-A/HLA-A/HLA-A/HLA-A/HLA-A/HLA-A/HLA-A	9
		BP	GO:0034340	response to type I interferon	8/28	92/10137	9.0477e-11	6.64781e-09	5.5843e-09	HLA-A/HLA-A/HLA-A/HLA-A/HLA-A/HLA-A/HLA-A/HLA-A	8
		BP	GO:0048002	antigen processing and presentation of peptide antigen	10/28	206/10137	9.21478e-11	6.64781e-09	5.5843e-09	BCAP31/CTSF/HLA-A/HLA-A/HLA-A/HLA-A/HLA-A/HLA-A/HLA-A/HLA-A	10
		BP	GO:0019882	antigen processing and presentation	10/28	227/10137	2.39955e-10	1.51471e-08	1.27239e-08	BCAP31/CTSF/HLA-A/HLA-A/HLA-A/HLA-A/HLA-A/HLA-A/HLA-A/HLA-A	10
		BP	GO:0002479	antigen processing and presentation of exogenous peptide antigen via MHC class I, TAP-dependent	8/28	124/10137	1.01123e-09	5.44623e-08	4.57495e-08	HLA-A/HLA-A/HLA-A/HLA-A/HLA-A/HLA-A/HLA-A/HLA-A	8
		BP	GO:0042590	antigen processing and presentation of exogenous peptide antigen via MHC class I	8/28	125/10137	1.07846e-09	5.44623e-08	4.57495e-08	HLA-A/HLA-A/HLA-A/HLA-A/HLA-A/HLA-A/HLA-A/HLA-A	8
		BP	GO:0071346	cellular response to interferon-gamma	8/28	129/10137	1.38774e-09	6.37098e-08	5.35175e-08	HLA-A/HLA-A/HLA-A/HLA-A/HLA-A/HLA-A/HLA-A/HLA-A	8
		BP	GO:0002478	antigen processing and presentation of exogenous peptide antigen	9/28	199/10137	1.80806e-09	7.6089e-08	6.39164e-08	CTSF/HLA-A/HLA-A/HLA-A/HLA-A/HLA-A/HLA-A/HLA-A/HLA-A	9
		BP	GO:0019884	antigen processing and presentation of exogenous antigen	9/28	201/10137	1.97522e-09	7.67297e-08	6.44545e-08	CTSF/HLA-A/HLA-A/HLA-A/HLA-A/HLA-A/HLA-A/HLA-A/HLA-A	9
		BP	GO:0034341	response to interferon-gamma	8/28	139/10137	2.51803e-09	9.0829e-08	7.62982e-08	HLA-A/HLA-A/HLA-A/HLA-A/HLA-A/HLA-A/HLA-A/HLA-A	8
		BP	GO:0019221	cytokine-mediated signaling pathway	8/28	499/10137	4.22696e-05	0.00142308	0.00119541	HLA-A/HLA-A/HLA-A/HLA-A/HLA-A/HLA-A/HLA-A/HLA-A	8
		BP	GO:0046148	pigment biosynthetic process	3/28	41/10137	0.000187549	0.00591953	0.00497253	DDT/DDT/SRRD	3
		BP	GO:0042440	pigment metabolic process	3/28	48/10137	0.00030039	0.00892334	0.00749579	DDT/DDT/SRRD	3
		CC	GO:0071556	integral component of lumenal side of endoplasmic reticulum membrane	9/31	42/10423	2.11712e-15	1.06915e-13	7.46564e-14	BCAP31/HLA-A/HLA-A/HLA-A/HLA-A/HLA-A/HLA-A/HLA-A/HLA-A	9
		CC	GO:0098553	lumenal side of endoplasmic reticulum membrane	9/31	42/10423	2.11712e-15	1.06915e-13	7.46564e-14	BCAP31/HLA-A/HLA-A/HLA-A/HLA-A/HLA-A/HLA-A/HLA-A/HLA-A	9
		CC	GO:0042612	MHC class I protein complex	8/31	30/10423	1.28333e-14	4.32056e-13	3.01696e-13	HLA-A/HLA-A/HLA-A/HLA-A/HLA-A/HLA-A/HLA-A/HLA-A	8
		CC	GO:0042611	MHC protein complex	8/31	38/10423	1.05553e-13	2.6652e-12	1.86106e-12	HLA-A/HLA-A/HLA-A/HLA-A/HLA-A/HLA-A/HLA-A/HLA-A	8
		CC	GO:0012507	ER to Golgi transport vesicle membrane	8/31	61/10423	6.07452e-12	1.22705e-10	8.56827e-11	HLA-A/HLA-A/HLA-A/HLA-A/HLA-A/HLA-A/HLA-A/HLA-A	8
		CC	GO:0030134	COPII-coated ER to Golgi transport vesicle	8/31	70/10423	1.91308e-11	3.22035e-10	2.24871e-10	HLA-A/HLA-A/HLA-A/HLA-A/HLA-A/HLA-A/HLA-A/HLA-A	8
		CC	GO:0055038	recycling endosome membrane	8/31	81/10423	6.37812e-11	9.20272e-10	6.42608e-10	HLA-A/HLA-A/HLA-A/HLA-A/HLA-A/HLA-A/HLA-A/HLA-A	8
		CC	GO:0030176	integral component of endoplasmic reticulum membrane	9/31	146/10423	2.51334e-10	3.00827e-09	2.10061e-09	BCAP31/HLA-A/HLA-A/HLA-A/HLA-A/HLA-A/HLA-A/HLA-A/HLA-A	9
		CC	GO:0031227	intrinsic component of endoplasmic reticulum membrane	9/31	149/10423	3.01642e-10	3.00827e-09	2.10061e-09	BCAP31/HLA-A/HLA-A/HLA-A/HLA-A/HLA-A/HLA-A/HLA-A/HLA-A	9
		CC	GO:0030670	phagocytic vesicle membrane	8/31	98/10423	3.01753e-10	3.00827e-09	2.10061e-09	HLA-A/HLA-A/HLA-A/HLA-A/HLA-A/HLA-A/HLA-A/HLA-A	8
		CC	GO:0030660	Golgi-associated vesicle membrane	8/31	99/10423	3.27633e-10	3.00827e-09	2.10061e-09	HLA-A/HLA-A/HLA-A/HLA-A/HLA-A/HLA-A/HLA-A/HLA-A	8
		CC	GO:0031901	early endosome membrane	8/31	128/10423	2.58357e-09	1.98316e-08	1.3848e-08	HLA-A/HLA-A/HLA-A/HLA-A/HLA-A/HLA-A/HLA-A/HLA-A	8
		CC	GO:0005798	Golgi-associated vesicle	8/31	129/10423	2.74894e-09	1.98316e-08	1.3848e-08	HLA-A/HLA-A/HLA-A/HLA-A/HLA-A/HLA-A/HLA-A/HLA-A	8
		CC	GO:0030658	transport vesicle membrane	8/31	129/10423	2.74894e-09	1.98316e-08	1.3848e-08	HLA-A/HLA-A/HLA-A/HLA-A/HLA-A/HLA-A/HLA-A/HLA-A	8
		CC	GO:0045335	phagocytic vesicle	8/31	139/10423	4.97751e-09	3.35152e-08	2.3403e-08	HLA-A/HLA-A/HLA-A/HLA-A/HLA-A/HLA-A/HLA-A/HLA-A	8
		CC	GO:0030135	coated vesicle	9/31	208/10423	5.81879e-09	3.49726e-08	2.44206e-08	BCAP31/HLA-A/HLA-A/HLA-A/HLA-A/HLA-A/HLA-A/HLA-A/HLA-A	9
		CC	GO:0030662	coated vesicle membrane	8/31	143/10423	6.23273e-09	3.49726e-08	2.44206e-08	HLA-A/HLA-A/HLA-A/HLA-A/HLA-A/HLA-A/HLA-A/HLA-A	8
		CC	GO:0030666	endocytic vesicle membrane	8/31	143/10423	6.23273e-09	3.49726e-08	2.44206e-08	HLA-A/HLA-A/HLA-A/HLA-A/HLA-A/HLA-A/HLA-A/HLA-A	8
		CC	GO:0098552	side of membrane	9/31	213/10423	7.16644e-09	3.80953e-08	2.66012e-08	BCAP31/HLA-A/HLA-A/HLA-A/HLA-A/HLA-A/HLA-A/HLA-A/HLA-A	9
		CC	GO:0055037	recycling endosome	8/31	151/10423	9.58485e-09	4.84035e-08	3.37992e-08	HLA-A/HLA-A/HLA-A/HLA-A/HLA-A/HLA-A/HLA-A/HLA-A	8
		CC	GO:0098797	plasma membrane protein complex	8/31	222/10423	1.93125e-07	9.2884e-07	6.48591e-07	HLA-A/HLA-A/HLA-A/HLA-A/HLA-A/HLA-A/HLA-A/HLA-A	8
		CC	GO:0030139	endocytic vesicle	8/31	233/10423	2.79894e-07	1.28497e-06	8.97268e-07	HLA-A/HLA-A/HLA-A/HLA-A/HLA-A/HLA-A/HLA-A/HLA-A	8
		CC	GO:0030133	transport vesicle	8/31	243/10423	3.85955e-07	1.69485e-06	1.18348e-06	HLA-A/HLA-A/HLA-A/HLA-A/HLA-A/HLA-A/HLA-A/HLA-A	8
		CC	GO:0009986	cell surface	9/31	356/10423	5.92462e-07	2.49328e-06	1.74101e-06	HLA-A/HLA-A/HLA-A/HLA-A/HLA-A/HLA-A/HLA-A/HLA-A/ULBP2	9
		CC	GO:0010008	endosome membrane	9/31	388/10423	1.21807e-06	4.89118e-06	3.41541e-06	HLA-A/HLA-A/HLA-A/HLA-A/HLA-A/HLA-A/HLA-A/HLA-A/NPC1	9
		CC	GO:0005769	early endosome	8/31	284/10423	1.25911e-06	4.89118e-06	3.41541e-06	HLA-A/HLA-A/HLA-A/HLA-A/HLA-A/HLA-A/HLA-A/HLA-A	8
		CC	GO:0044440	endosomal part	9/31	409/10423	1.88791e-06	7.06217e-06	4.93137e-06	HLA-A/HLA-A/HLA-A/HLA-A/HLA-A/HLA-A/HLA-A/HLA-A/NPC1	9
		CC	GO:0030659	cytoplasmic vesicle membrane	8/31	482/10423	6.06632e-05	0.000218821	0.000152798	HLA-A/HLA-A/HLA-A/HLA-A/HLA-A/HLA-A/HLA-A/HLA-A	8
		CC	GO:0012506	vesicle membrane	8/31	500/10423	7.85993e-05	0.000273742	0.000191149	HLA-A/HLA-A/HLA-A/HLA-A/HLA-A/HLA-A/HLA-A/HLA-A	8
		MF	GO:0030881	beta-2-microglobulin binding	8/30	16/10264	2.43496e-17	1.97232e-15	1.35845e-15	HLA-A/HLA-A/HLA-A/HLA-A/HLA-A/HLA-A/HLA-A/HLA-A	8
		MF	GO:0042605	peptide antigen binding	8/30	46/10264	4.66165e-13	1.88797e-11	1.30035e-11	HLA-A/HLA-A/HLA-A/HLA-A/HLA-A/HLA-A/HLA-A/HLA-A	8
		MF	GO:0003823	antigen binding	8/30	57/10264	2.89059e-12	7.80459e-11	5.37548e-11	HLA-A/HLA-A/HLA-A/HLA-A/HLA-A/HLA-A/HLA-A/HLA-A	8
		MF	GO:0042277	peptide binding	8/30	152/10264	8.54123e-09	1.7296e-07	1.19128e-07	HLA-A/HLA-A/HLA-A/HLA-A/HLA-A/HLA-A/HLA-A/HLA-A	8
		MF	GO:0033218	amide binding	8/30	188/10264	4.52563e-08	7.33152e-07	5.04965e-07	HLA-A/HLA-A/HLA-A/HLA-A/HLA-A/HLA-A/HLA-A/HLA-A	8
		MF	GO:0016796	exonuclease activity, active with either ribo- or deoxyribonucleic acids and producing 5'-phosphomonoesters	3/30	39/10264	0.000191822	0.00257888	0.00177622	EXOSC4/MEIOB/MEIOB	3
		MF	GO:0008408	3'-5' exonuclease activity	3/30	41/10264	0.000222866	0.00257888	0.00177622	EXOSC4/MEIOB/MEIOB	3
		MF	GO:0004529	exodeoxyribonuclease activity	2/30	11/10264	0.000446868	0.00402181	0.00277006	MEIOB/MEIOB	2
		MF	GO:0016895	exodeoxyribonuclease activity, producing 5'-phosphomonoesters	2/30	11/10264	0.000446868	0.00402181	0.00277006	MEIOB/MEIOB	2
		MF	GO:0004527	exonuclease activity	3/30	66/10264	0.00091072	0.00737683	0.00508086	EXOSC4/MEIOB/MEIOB	3
	Shared in Preostoblasts, Osteoblasts, Embedding Osteoblasts, & Mineralizing Osteoblasts	BP	GO:0060271	cilium assembly	5/17	264/10137	5.52118e-05	0.00996302	0.00794499	IFT27/SDCCAG8/SDCCAG8/TCTN3/TMEM138	5
		BP	GO:0044782	cilium organization	5/17	269/10137	6.0382e-05	0.00996302	0.00794499	IFT27/SDCCAG8/SDCCAG8/TCTN3/TMEM138	5
	Shared in Osteoblasts, Embedding Osteoblasts, & Mineralizing Osteoblasts	CC	GO:0031616	spindle pole centrosome	2/15	11/10423	0.000105533	0.00897027	0.00733174	EMD/SPOUT1	2
	Unique to Preosteoblasts	BP	GO:0030162	regulation of proteolysis	16/41	463/10137	9.968e-12	3.20332e-09	2.55913e-09	HERPUD1/PSMB9/PSMB9/PSMB9/PSMB9/PSMB9/PSMB9/PSMB9/PSMB9/TRIM39/TRIM39/TRIM39/TRIM39/TRIM39/TRIM39/TRIM39	16
		BP	GO:0006511	ubiquitin-dependent protein catabolic process	16/41	483/10137	1.88888e-11	3.20332e-09	2.55913e-09	HERPUD1/PSMB9/PSMB9/PSMB9/PSMB9/PSMB9/PSMB9/PSMB9/PSMB9/TRIM39/TRIM39/TRIM39/TRIM39/TRIM39/TRIM39/TRIM39	16
		BP	GO:0060071	Wnt signaling pathway, planar cell polarity pathway	10/41	115/10137	1.98204e-11	3.20332e-09	2.55913e-09	GPC4/MKS1/PSMB9/PSMB9/PSMB9/PSMB9/PSMB9/PSMB9/PSMB9/PSMB9	10
		BP	GO:0090175	regulation of establishment of planar polarity	10/41	116/10137	2.16294e-11	3.20332e-09	2.55913e-09	GPC4/MKS1/PSMB9/PSMB9/PSMB9/PSMB9/PSMB9/PSMB9/PSMB9/PSMB9	10
		BP	GO:0019941	modification-dependent protein catabolic process	16/41	488/10137	2.20614e-11	3.20332e-09	2.55913e-09	HERPUD1/PSMB9/PSMB9/PSMB9/PSMB9/PSMB9/PSMB9/PSMB9/PSMB9/TRIM39/TRIM39/TRIM39/TRIM39/TRIM39/TRIM39/TRIM39	16
		BP	GO:0043632	modification-dependent macromolecule catabolic process	16/41	495/10137	2.73383e-11	3.30793e-09	2.6427e-09	HERPUD1/PSMB9/PSMB9/PSMB9/PSMB9/PSMB9/PSMB9/PSMB9/PSMB9/TRIM39/TRIM39/TRIM39/TRIM39/TRIM39/TRIM39/TRIM39	16
		BP	GO:0001736	establishment of planar polarity	10/41	127/10137	5.37642e-11	4.8791e-09	3.8979e-09	GPC4/MKS1/PSMB9/PSMB9/PSMB9/PSMB9/PSMB9/PSMB9/PSMB9/PSMB9	10
		BP	GO:0007164	establishment of tissue polarity	10/41	127/10137	5.37642e-11	4.8791e-09	3.8979e-09	GPC4/MKS1/PSMB9/PSMB9/PSMB9/PSMB9/PSMB9/PSMB9/PSMB9/PSMB9	10
		BP	GO:0001738	morphogenesis of a polarized epithelium	10/41	139/10137	1.32409e-10	1.0681e-08	8.533e-09	GPC4/MKS1/PSMB9/PSMB9/PSMB9/PSMB9/PSMB9/PSMB9/PSMB9/PSMB9	10
		BP	GO:0035567	non-canonical Wnt signaling pathway	10/41	142/10137	1.6372e-10	1.18861e-08	9.49574e-09	GPC4/MKS1/PSMB9/PSMB9/PSMB9/PSMB9/PSMB9/PSMB9/PSMB9/PSMB9	10
		BP	GO:0006521	regulation of cellular amino acid metabolic process	8/41	72/10137	3.44337e-10	2.27262e-08	1.81559e-08	PSMB9/PSMB9/PSMB9/PSMB9/PSMB9/PSMB9/PSMB9/PSMB9	8
		BP	GO:0033238	regulation of cellular amine metabolic process	8/41	78/10137	6.62868e-10	4.01035e-08	3.20386e-08	PSMB9/PSMB9/PSMB9/PSMB9/PSMB9/PSMB9/PSMB9/PSMB9	8
		BP	GO:1902036	regulation of hematopoietic stem cell differentiation	8/41	81/10137	9.01411e-10	4.72969e-08	3.77854e-08	PSMB9/PSMB9/PSMB9/PSMB9/PSMB9/PSMB9/PSMB9/PSMB9	8
		BP	GO:1905330	regulation of morphogenesis of an epithelium	10/41	169/10137	9.12062e-10	4.72969e-08	3.77854e-08	GPC4/MKS1/PSMB9/PSMB9/PSMB9/PSMB9/PSMB9/PSMB9/PSMB9/PSMB9	10
		BP	GO:0031146	SCF-dependent proteasomal ubiquitin-dependent protein catabolic process	8/41	84/10137	1.21114e-09	5.86192e-08	4.68307e-08	PSMB9/PSMB9/PSMB9/PSMB9/PSMB9/PSMB9/PSMB9/PSMB9	8
		BP	GO:2000059	negative regulation of ubiquitin-dependent protein catabolic process	7/41	53/10137	1.38967e-09	6.09781e-08	4.87153e-08	TRIM39/TRIM39/TRIM39/TRIM39/TRIM39/TRIM39/TRIM39	7
		BP	GO:0043618	regulation of transcription from RNA polymerase II promoter in response to stress	9/41	127/10137	1.42786e-09	6.09781e-08	4.87153e-08	IMPACT/PSMB9/PSMB9/PSMB9/PSMB9/PSMB9/PSMB9/PSMB9/PSMB9	9
		BP	GO:0043620	regulation of DNA-templated transcription in response to stress	9/41	130/10137	1.75865e-09	6.74428e-08	5.38799e-08	IMPACT/PSMB9/PSMB9/PSMB9/PSMB9/PSMB9/PSMB9/PSMB9/PSMB9	9
		BP	GO:0060218	hematopoietic stem cell differentiation	8/41	88/10137	1.76503e-09	6.74428e-08	5.38799e-08	PSMB9/PSMB9/PSMB9/PSMB9/PSMB9/PSMB9/PSMB9/PSMB9	8
		BP	GO:0061418	regulation of transcription from RNA polymerase II promoter in response to hypoxia	8/41	89/10137	1.93372e-09	7.01939e-08	5.60778e-08	PSMB9/PSMB9/PSMB9/PSMB9/PSMB9/PSMB9/PSMB9/PSMB9	8
		BP	GO:0031145	anaphase-promoting complex- dependent catabolic process	8/41	92/10137	2.52638e-09	8.69975e-08	6.95021e-08	PSMB9/PSMB9/PSMB9/PSMB9/PSMB9/PSMB9/PSMB9/PSMB9	8
		BP	GO:0010972	negative regulation of G2/ M transition of mitotic cell cycle	8/41	93/10137	2.75612e-09	8.69975e-08	6.95021e-08	PSMB9/PSMB9/PSMB9/PSMB9/PSMB9/PSMB9/PSMB9/PSMB9	8
		BP	GO:1901532	regulation of hematopoietic progenitor cell differentiation	8/41	93/10137	2.75612e-09	8.69975e-08	6.95021e-08	PSMB9/PSMB9/PSMB9/PSMB9/PSMB9/PSMB9/PSMB9/PSMB9	8
		BP	GO:0010565	regulation of cellular ketone metabolic process	9/41	141/10137	3.62033e-09	1.09515e-07	8.74913e-08	PSMB9/PSMB9/PSMB9/PSMB9/PSMB9/PSMB9/PSMB9/PSMB9/SIRT5	9
		BP	GO:0002220	innate immune response activating cell surface receptor signaling pathway	8/41	99/10137	4.5529e-09	1.22422e-07	9.7803e-08	PSMB9/PSMB9/PSMB9/PSMB9/PSMB9/PSMB9/PSMB9/PSMB9	8
		BP	GO:0002223	stimulatory C-type lectin receptor signaling pathway	8/41	99/10137	4.5529e-09	1.22422e-07	9.7803e-08	PSMB9/PSMB9/PSMB9/PSMB9/PSMB9/PSMB9/PSMB9/PSMB9	8
		BP	GO:0044106	cellular amine metabolic process	8/41	99/10137	4.5529e-09	1.22422e-07	9.7803e-08	PSMB9/PSMB9/PSMB9/PSMB9/PSMB9/PSMB9/PSMB9/PSMB9	8
		BP	GO:0009308	amine metabolic process	8/41	101/10137	5.34327e-09	1.38544e-07	1.10682e-07	PSMB9/PSMB9/PSMB9/PSMB9/PSMB9/PSMB9/PSMB9/PSMB9	8
		BP	GO:2000027	regulation of animal organ morphogenesis	10/41	205/10137	5.96543e-09	1.49342e-07	1.19309e-07	GPC4/MKS1/PSMB9/PSMB9/PSMB9/PSMB9/PSMB9/PSMB9/PSMB9/PSMB9	10
		BP	GO:1902750	negative regulation of cell cycle G2/M phase transition	8/41	103/10137	6.24974e-09	1.51244e-07	1.20828e-07	PSMB9/PSMB9/PSMB9/PSMB9/PSMB9/PSMB9/PSMB9/PSMB9	8
		BP	GO:2000116	regulation of cysteine-type endopeptidase activity	9/41	152/10137	7.03075e-09	1.64656e-07	1.31543e-07	HERPUD1/PSMB9/PSMB9/PSMB9/PSMB9/PSMB9/PSMB9/PSMB9/PSMB9	9
		BP	GO:1903051	negative regulation of proteolysis involved in cellular protein catabolic process	7/41	67/10137	7.52334e-09	1.70686e-07	1.36361e-07	TRIM39/TRIM39/TRIM39/TRIM39/TRIM39/TRIM39/TRIM39	7
		BP	GO:0070498	interleukin-1-mediated signaling pathway	8/41	106/10137	7.85822e-09	1.72881e-07	1.38114e-07	PSMB9/PSMB9/PSMB9/PSMB9/PSMB9/PSMB9/PSMB9/PSMB9	8
		BP	GO:0038095	Fc-epsilon receptor signaling pathway	8/41	111/10137	1.13383e-08	2.42107e-07	1.93419e-07	PSMB9/PSMB9/PSMB9/PSMB9/PSMB9/PSMB9/PSMB9/PSMB9	8
		BP	GO:2000736	regulation of stem cell differentiation	8/41	114/10137	1.40095e-08	2.90598e-07	2.32158e-07	PSMB9/PSMB9/PSMB9/PSMB9/PSMB9/PSMB9/PSMB9/PSMB9	8
		BP	GO:1903363	negative regulation of cellular protein catabolic process	7/41	77/10137	2.01996e-08	4.07357e-07	3.25437e-07	TRIM39/TRIM39/TRIM39/TRIM39/TRIM39/TRIM39/TRIM39	7
		BP	GO:0042180	cellular ketone metabolic process	9/41	175/10137	2.41575e-08	4.7401e-07	3.78685e-07	PSMB9/PSMB9/PSMB9/PSMB9/PSMB9/PSMB9/PSMB9/PSMB9/SIRT5	9
		BP	GO:0002479	antigen processing and presentation of exogenous peptide antigen via MHC class I, TAP-dependent	8/41	124/10137	2.72191e-08	5.20028e-07	4.15449e-07	PSMB9/PSMB9/PSMB9/PSMB9/PSMB9/PSMB9/PSMB9/PSMB9	8
		BP	GO:0042590	antigen processing and presentation of exogenous peptide antigen via MHC class I	8/41	125/10137	2.89955e-08	5.39763e-07	4.31215e-07	PSMB9/PSMB9/PSMB9/PSMB9/PSMB9/PSMB9/PSMB9/PSMB9	8
		BP	GO:0090263	positive regulation of canonical Wnt signaling pathway	8/41	127/10137	3.28505e-08	5.96236e-07	4.76332e-07	PSMB9/PSMB9/PSMB9/PSMB9/PSMB9/PSMB9/PSMB9/PSMB9	8
		BP	GO:2000058	regulation of ubiquitin- dependent protein catabolic process	8/41	133/10137	4.71861e-08	8.35539e-07	6.67511e-07	HERPUD1/TRIM39/TRIM39/TRIM39/TRIM39/TRIM39/TRIM39/TRIM39	8
		BP	GO:0038061	NIK/NF-kappaB signaling	8/41	137/10137	5.94932e-08	1.02838e-06	8.21573e-07	PSMB9/PSMB9/PSMB9/PSMB9/PSMB9/PSMB9/PSMB9/PSMB9	8
		BP	GO:0002244	hematopoietic progenitor cell differentiation	8/41	138/10137	6.29702e-08	1.06317e-06	8.49366e-07	PSMB9/PSMB9/PSMB9/PSMB9/PSMB9/PSMB9/PSMB9/PSMB9	8
		BP	GO:0002474	antigen processing and presentation of peptide antigen via MHC class I	8/41	141/10137	7.44726e-08	1.20149e-06	9.59869e-07	PSMB9/PSMB9/PSMB9/PSMB9/PSMB9/PSMB9/PSMB9/PSMB9	8
		BP	GO:0033209	tumor necrosis factor-mediated signaling pathway	8/41	141/10137	7.44726e-08	1.20149e-06	9.59869e-07	PSMB9/PSMB9/PSMB9/PSMB9/PSMB9/PSMB9/PSMB9/PSMB9	8
		BP	GO:0050852	T cell receptor signaling pathway	8/41	142/10137	7.86886e-08	1.24191e-06	9.9216e-07	PSMB9/PSMB9/PSMB9/PSMB9/PSMB9/PSMB9/PSMB9/PSMB9	8
		BP	GO:0071347	cellular response to interleukin-1	8/41	147/10137	1.02996e-07	1.59096e-06	1.27101e-06	PSMB9/PSMB9/PSMB9/PSMB9/PSMB9/PSMB9/PSMB9/PSMB9	8
		BP	GO:0030177	positive regulation of Wnt signaling pathway	8/41	152/10137	1.33506e-07	2.01929e-06	1.6132e-06	PSMB9/PSMB9/PSMB9/PSMB9/PSMB9/PSMB9/PSMB9/PSMB9	8
		BP	GO:0052548	regulation of endopeptidase activity	9/41	214/10137	1.37228e-07	2.03322e-06	1.62434e-06	HERPUD1/PSMB9/PSMB9/PSMB9/PSMB9/PSMB9/PSMB9/PSMB9/PSMB9	9
		BP	GO:0090090	negative regulation of canonical Wnt signaling pathway	8/41	153/10137	1.40461e-07	2.0395e-06	1.62935e-06	PSMB9/PSMB9/PSMB9/PSMB9/PSMB9/PSMB9/PSMB9/PSMB9	8
		BP	GO:0050851	antigen receptor-mediated signaling pathway	8/41	156/10137	1.63228e-07	2.3236e-06	1.85632e-06	PSMB9/PSMB9/PSMB9/PSMB9/PSMB9/PSMB9/PSMB9/PSMB9	8
		BP	GO:0038093	Fc receptor signaling pathway	8/41	159/10137	1.89098e-07	2.6401e-06	2.10917e-06	PSMB9/PSMB9/PSMB9/PSMB9/PSMB9/PSMB9/PSMB9/PSMB9	8
		BP	GO:0060828	regulation of canonical Wnt signaling pathway	9/41	223/10137	1.95084e-07	2.67228e-06	2.13488e-06	MKS1/PSMB9/PSMB9/PSMB9/PSMB9/PSMB9/PSMB9/PSMB9/PSMB9	9
		BP	GO:0070555	response to interleukin-1	8/41	164/10137	2.40061e-07	3.22748e-06	2.57843e-06	PSMB9/PSMB9/PSMB9/PSMB9/PSMB9/PSMB9/PSMB9/PSMB9	8
		BP	GO:0042177	negative regulation of protein catabolic process	7/41	112/10137	2.74438e-07	3.57779e-06	2.85829e-06	TRIM39/TRIM39/TRIM39/TRIM39/TRIM39/TRIM39/TRIM39	7
		BP	GO:0043488	regulation of mRNA stability	8/41	167/10137	2.75973e-07	3.57779e-06	2.85829e-06	PSMB9/PSMB9/PSMB9/PSMB9/PSMB9/PSMB9/PSMB9/PSMB9	8
		BP	GO:0052547	regulation of peptidase activity	9/41	234/10137	2.93778e-07	3.7418e-06	2.98932e-06	HERPUD1/PSMB9/PSMB9/PSMB9/PSMB9/PSMB9/PSMB9/PSMB9/PSMB9	9
		BP	GO:0071456	cellular response to hypoxia	8/41	173/10137	3.61815e-07	4.52892e-06	3.61815e-06	PSMB9/PSMB9/PSMB9/PSMB9/PSMB9/PSMB9/PSMB9/PSMB9	8
		BP	GO:0030178	negative regulation of Wnt signaling pathway	8/41	175/10137	3.95102e-07	4.86176e-06	3.88405e-06	PSMB9/PSMB9/PSMB9/PSMB9/PSMB9/PSMB9/PSMB9/PSMB9	8
		BP	GO:0043487	regulation of RNA stability	8/41	176/10137	4.12707e-07	4.99376e-06	3.9895e-06	PSMB9/PSMB9/PSMB9/PSMB9/PSMB9/PSMB9/PSMB9/PSMB9	8
		BP	GO:0048863	stem cell differentiation	8/41	181/10137	5.11188e-07	6.01725e-06	4.80717e-06	PSMB9/PSMB9/PSMB9/PSMB9/PSMB9/PSMB9/PSMB9/PSMB9	8
		BP	GO:0060070	canonical Wnt signaling pathway	9/41	250/10137	5.1387e-07	6.01725e-06	4.80717e-06	MKS1/PSMB9/PSMB9/PSMB9/PSMB9/PSMB9/PSMB9/PSMB9/PSMB9	9
		BP	GO:0062012	regulation of small molecule metabolic process	10/41	330/10137	5.32614e-07	6.13774e-06	4.90343e-06	ARV1/PSMB9/PSMB9/PSMB9/PSMB9/PSMB9/PSMB9/PSMB9/PSMB9/SIRT5	10
		BP	GO:0061013	regulation of mRNA catabolic process	8/41	183/10137	5.55872e-07	6.20866e-06	4.96009e-06	PSMB9/PSMB9/PSMB9/PSMB9/PSMB9/PSMB9/PSMB9/PSMB9	8
		BP	GO:1903050	regulation of proteolysis involved in cellular protein catabolic process	8/41	183/10137	5.55872e-07	6.20866e-06	4.96009e-06	HERPUD1/TRIM39/TRIM39/TRIM39/TRIM39/TRIM39/TRIM39/TRIM39	8
		BP	GO:0036294	cellular response to decreased oxygen levels	8/41	184/10137	5.79441e-07	6.37385e-06	5.09206e-06	PSMB9/PSMB9/PSMB9/PSMB9/PSMB9/PSMB9/PSMB9/PSMB9	8
		BP	GO:0010389	regulation of G2/M transition of mitotic cell cycle	8/41	188/10137	6.82482e-07	7.39525e-06	5.90805e-06	PSMB9/PSMB9/PSMB9/PSMB9/PSMB9/PSMB9/PSMB9/PSMB9	8
		BP	GO:0045861	negative regulation of proteolysis	8/41	190/10137	7.3963e-07	7.89663e-06	6.30861e-06	HERPUD1/TRIM39/TRIM39/TRIM39/TRIM39/TRIM39/TRIM39/TRIM39	8
		BP	GO:0071453	cellular response to oxygen levels	8/41	197/10137	9.73084e-07	1.02385e-05	8.17955e-06	PSMB9/PSMB9/PSMB9/PSMB9/PSMB9/PSMB9/PSMB9/PSMB9	8
		BP	GO:0002478	antigen processing and presentation of exogenous peptide antigen	8/41	199/10137	1.05036e-06	1.08937e-05	8.70299e-06	PSMB9/PSMB9/PSMB9/PSMB9/PSMB9/PSMB9/PSMB9/PSMB9	8
		BP	GO:0019884	antigen processing and presentation of exogenous antigen	8/41	201/10137	1.13282e-06	1.15835e-05	9.25406e-06	PSMB9/PSMB9/PSMB9/PSMB9/PSMB9/PSMB9/PSMB9/PSMB9	8
		BP	GO:1902749	regulation of cell cycle G2/M phase transition	8/41	202/10137	1.17609e-06	1.18589e-05	9.47405e-06	PSMB9/PSMB9/PSMB9/PSMB9/PSMB9/PSMB9/PSMB9/PSMB9	8
		BP	GO:1901991	negative regulation of mitotic cell cycle phase transition	8/41	203/10137	1.22076e-06	1.21407e-05	9.69918e-06	PSMB9/PSMB9/PSMB9/PSMB9/PSMB9/PSMB9/PSMB9/PSMB9	8
		BP	GO:0030111	regulation of Wnt signaling pathway	9/41	279/10137	1.28844e-06	1.26407e-05	1.00986e-05	MKS1/PSMB9/PSMB9/PSMB9/PSMB9/PSMB9/PSMB9/PSMB9/PSMB9	9
		BP	GO:0048002	antigen processing and presentation of peptide antigen	8/41	206/10137	1.36357e-06	1.31994e-05	1.05449e-05	PSMB9/PSMB9/PSMB9/PSMB9/PSMB9/PSMB9/PSMB9/PSMB9	8
		BP	GO:0071356	cellular response to tumor necrosis factor	8/41	209/10137	1.52041e-06	1.43353e-05	1.14525e-05	PSMB9/PSMB9/PSMB9/PSMB9/PSMB9/PSMB9/PSMB9/PSMB9	8
		BP	GO:1903362	regulation of cellular protein catabolic process	8/41	209/10137	1.52041e-06	1.43353e-05	1.14525e-05	HERPUD1/TRIM39/TRIM39/TRIM39/TRIM39/TRIM39/TRIM39/TRIM39	8
		BP	GO:2001235	positive regulation of apoptotic signaling pathway	7/41	146/10137	1.66108e-06	1.54608e-05	1.23516e-05	TRIM39/TRIM39/TRIM39/TRIM39/TRIM39/TRIM39/TRIM39	7
		BP	GO:1901988	negative regulation of cell cycle phase transition	8/41	213/10137	1.75331e-06	1.61127e-05	1.28724e-05	PSMB9/PSMB9/PSMB9/PSMB9/PSMB9/PSMB9/PSMB9/PSMB9	8
		BP	GO:0043687	post-translational protein modification	9/41	298/10137	2.22501e-06	2.0192e-05	1.61313e-05	PSMB9/PSMB9/PSMB9/PSMB9/PSMB9/PSMB9/PSMB9/PSMB9/VGF	9
		BP	GO:0002429	immune response-activating cell surface receptor signaling pathway	8/41	224/10137	2.55666e-06	2.29153e-05	1.83069e-05	PSMB9/PSMB9/PSMB9/PSMB9/PSMB9/PSMB9/PSMB9/PSMB9	8
		BP	GO:0034612	response to tumor necrosis factor	8/41	225/10137	2.64315e-06	2.34016e-05	1.86955e-05	PSMB9/PSMB9/PSMB9/PSMB9/PSMB9/PSMB9/PSMB9/PSMB9	8
		BP	GO:0019882	antigen processing and presentation	8/41	227/10137	2.82364e-06	2.46984e-05	1.97315e-05	PSMB9/PSMB9/PSMB9/PSMB9/PSMB9/PSMB9/PSMB9/PSMB9	8
		BP	GO:0002758	innate immune response- activating signal transduction	8/41	228/10137	2.91775e-06	2.52177e-05	2.01464e-05	PSMB9/PSMB9/PSMB9/PSMB9/PSMB9/PSMB9/PSMB9/PSMB9	8
		BP	GO:0000086	G2/M transition of mitotic cell cycle	8/41	232/10137	3.32138e-06	2.83685e-05	2.26636e-05	PSMB9/PSMB9/PSMB9/PSMB9/PSMB9/PSMB9/PSMB9/PSMB9	8
		BP	GO:0016055	Wnt signaling pathway	10/41	406/10137	3.49669e-06	2.95186e-05	2.35823e-05	GPC4/MKS1/PSMB9/PSMB9/PSMB9/PSMB9/PSMB9/PSMB9/PSMB9/PSMB9	10
		BP	GO:0198738	cell-cell signaling by wnt	10/41	407/10137	3.57453e-06	2.98289e-05	2.38302e-05	GPC4/MKS1/PSMB9/PSMB9/PSMB9/PSMB9/PSMB9/PSMB9/PSMB9/PSMB9	10
		BP	GO:0002009	morphogenesis of an epithelium	10/41	408/10137	3.65388e-06	3.01445e-05	2.40824e-05	GPC4/MKS1/PSMB9/PSMB9/PSMB9/PSMB9/PSMB9/PSMB9/PSMB9/PSMB9	10
		BP	GO:0002218	activation of innate immune response	8/41	243/10137	4.68463e-06	3.77893e-05	3.01898e-05	PSMB9/PSMB9/PSMB9/PSMB9/PSMB9/PSMB9/PSMB9/PSMB9	8
		BP	GO:0002768	immune response-regulating cell surface receptor signaling pathway	8/41	243/10137	4.68463e-06	3.77893e-05	3.01898e-05	PSMB9/PSMB9/PSMB9/PSMB9/PSMB9/PSMB9/PSMB9/PSMB9	8
		BP	GO:0043161	proteasome-mediated ubiquitin- dependent protein catabolic process	9/41	332/10137	5.39874e-06	4.29778e-05	3.43349e-05	HERPUD1/PSMB9/PSMB9/PSMB9/PSMB9/PSMB9/PSMB9/PSMB9/PSMB9	9
		BP	GO:0044839	cell cycle G2/M phase transition	8/41	248/10137	5.44623e-06	4.29778e-05	3.43349e-05	PSMB9/PSMB9/PSMB9/PSMB9/PSMB9/PSMB9/PSMB9/PSMB9	8
		BP	GO:0006520	cellular amino acid metabolic process	8/41	253/10137	6.31046e-06	4.92623e-05	3.93556e-05	PSMB9/PSMB9/PSMB9/PSMB9/PSMB9/PSMB9/PSMB9/PSMB9	8
		BP	GO:1905114	cell surface receptor signaling pathway involved in cell-cell signaling	10/41	437/10137	6.73197e-06	5.19937e-05	4.15377e-05	GPC4/MKS1/PSMB9/PSMB9/PSMB9/PSMB9/PSMB9/PSMB9/PSMB9/PSMB9	10
		BP	GO:0016579	protein deubiquitination	8/41	258/10137	7.28835e-06	5.56984e-05	4.44973e-05	PSMB9/PSMB9/PSMB9/PSMB9/PSMB9/PSMB9/PSMB9/PSMB9	8
		BP	GO:0045089	positive regulation of innate immune response	8/41	269/10137	9.89973e-06	7.48667e-05	5.98109e-05	PSMB9/PSMB9/PSMB9/PSMB9/PSMB9/PSMB9/PSMB9/PSMB9	8
		BP	GO:0001666	response to hypoxia	8/41	270/10137	1.01721e-05	7.61333e-05	6.08228e-05	PSMB9/PSMB9/PSMB9/PSMB9/PSMB9/PSMB9/PSMB9/PSMB9	8
		BP	GO:1901990	regulation of mitotic cell cycle phase transition	9/41	360/10137	1.04035e-05	7.66389e-05	6.12266e-05	LSM11/PSMB9/PSMB9/PSMB9/PSMB9/PSMB9/PSMB9/PSMB9/PSMB9	9
		BP	GO:0070646	protein modification by small protein removal	8/41	271/10137	1.04507e-05	7.66389e-05	6.12266e-05	PSMB9/PSMB9/PSMB9/PSMB9/PSMB9/PSMB9/PSMB9/PSMB9	8
		BP	GO:1903311	regulation of mRNA metabolic process	8/41	272/10137	1.07358e-05	7.79423e-05	6.2268e-05	PSMB9/PSMB9/PSMB9/PSMB9/PSMB9/PSMB9/PSMB9/PSMB9	8
		BP	GO:0045930	negative regulation of mitotic cell cycle	8/41	277/10137	1.22621e-05	8.81413e-05	7.04159e-05	PSMB9/PSMB9/PSMB9/PSMB9/PSMB9/PSMB9/PSMB9/PSMB9	8
		BP	GO:0048729	tissue morphogenesis	10/41	472/10137	1.3259e-05	9.43732e-05	7.53946e-05	GPC4/MKS1/PSMB9/PSMB9/PSMB9/PSMB9/PSMB9/PSMB9/PSMB9/PSMB9	10
		BP	GO:0000209	protein polyubiquitination	8/41	282/10137	1.39678e-05	9.74535e-05	7.78554e-05	PSMB9/PSMB9/PSMB9/PSMB9/PSMB9/PSMB9/PSMB9/PSMB9	8
		BP	GO:0036293	response to decreased oxygen levels	8/41	282/10137	1.39678e-05	9.74535e-05	7.78554e-05	PSMB9/PSMB9/PSMB9/PSMB9/PSMB9/PSMB9/PSMB9/PSMB9	8
		BP	GO:0010498	proteasomal protein catabolic process	9/41	374/10137	1.41344e-05	9.74535e-05	7.78554e-05	HERPUD1/PSMB9/PSMB9/PSMB9/PSMB9/PSMB9/PSMB9/PSMB9/PSMB9	9
		BP	GO:0031330	negative regulation of cellular catabolic process	7/41	202/10137	1.42287e-05	9.74535e-05	7.78554e-05	TRIM39/TRIM39/TRIM39/TRIM39/TRIM39/TRIM39/TRIM39	7
		BP	GO:0006402	mRNA catabolic process	8/41	285/10137	1.50844e-05	0.000102348	8.17657e-05	PSMB9/PSMB9/PSMB9/PSMB9/PSMB9/PSMB9/PSMB9/PSMB9	8
		BP	GO:1901987	regulation of cell cycle phase transition	9/41	379/10137	1.57191e-05	0.000105667	8.44175e-05	LSM11/PSMB9/PSMB9/PSMB9/PSMB9/PSMB9/PSMB9/PSMB9/PSMB9	9
		BP	GO:0010948	negative regulation of cell cycle process	8/41	301/10137	2.2396e-05	0.000147814	0.000118088	PSMB9/PSMB9/PSMB9/PSMB9/PSMB9/PSMB9/PSMB9/PSMB9	8
		BP	GO:1903706	regulation of hemopoiesis	8/41	301/10137	2.2396e-05	0.000147814	0.000118088	PSMB9/PSMB9/PSMB9/PSMB9/PSMB9/PSMB9/PSMB9/PSMB9	8
		BP	GO:0070482	response to oxygen levels	8/41	302/10137	2.29378e-05	0.000150026	0.000119855	PSMB9/PSMB9/PSMB9/PSMB9/PSMB9/PSMB9/PSMB9/PSMB9	8
		BP	GO:0006401	RNA catabolic process	8/41	304/10137	2.40547e-05	0.000155926	0.000124569	PSMB9/PSMB9/PSMB9/PSMB9/PSMB9/PSMB9/PSMB9/PSMB9	8
		BP	GO:0042176	regulation of protein catabolic process	8/41	305/10137	2.463e-05	0.000158242	0.00012642	HERPUD1/TRIM39/TRIM39/TRIM39/TRIM39/TRIM39/TRIM39/TRIM39	8
		BP	GO:0045088	regulation of innate immune response	8/41	308/10137	2.64261e-05	0.000168292	0.000134448	PSMB9/PSMB9/PSMB9/PSMB9/PSMB9/PSMB9/PSMB9/PSMB9	8
		BP	GO:0009895	negative regulation of catabolic process	7/41	230/10137	3.29129e-05	0.000207781	0.000165996	TRIM39/TRIM39/TRIM39/TRIM39/TRIM39/TRIM39/TRIM39	7
		BP	GO:2001233	regulation of apoptotic signaling pathway	8/41	325/10137	3.88199e-05	0.000242959	0.0001941	HERPUD1/TRIM39/TRIM39/TRIM39/TRIM39/TRIM39/TRIM39/TRIM39	8
		BP	GO:0031349	positive regulation of defense response	8/41	332/10137	4.51792e-05	0.000280343	0.000223965	PSMB9/PSMB9/PSMB9/PSMB9/PSMB9/PSMB9/PSMB9/PSMB9	8
		BP	GO:0002757	immune response-activating signal transduction	8/41	345/10137	5.93128e-05	0.000364925	0.000291538	PSMB9/PSMB9/PSMB9/PSMB9/PSMB9/PSMB9/PSMB9/PSMB9	8
		BP	GO:0044772	mitotic cell cycle phase transition	9/41	467/10137	8.10874e-05	0.000494702	0.000395216	LSM11/PSMB9/PSMB9/PSMB9/PSMB9/PSMB9/PSMB9/PSMB9/PSMB9	9
		BP	GO:0002764	immune response-regulating signaling pathway	8/41	365/10137	8.81619e-05	0.00053338	0.000426116	PSMB9/PSMB9/PSMB9/PSMB9/PSMB9/PSMB9/PSMB9/PSMB9	8
		BP	GO:0002253	activation of immune response	8/41	374/10137	0.000104517	0.000627105	0.000500993	PSMB9/PSMB9/PSMB9/PSMB9/PSMB9/PSMB9/PSMB9/PSMB9	8
		BP	GO:0010608	posttranscriptional regulation of gene expression	9/41	489/10137	0.000115468	0.000687128	0.000548945	IMPACT/PSMB9/PSMB9/PSMB9/PSMB9/PSMB9/PSMB9/PSMB9/PSMB9	9
		BP	GO:0044770	cell cycle phase transition	9/41	493/10137	0.00012288	0.000725292	0.000579434	LSM11/PSMB9/PSMB9/PSMB9/PSMB9/PSMB9/PSMB9/PSMB9/PSMB9	9
		BP	GO:0050778	positive regulation of immune response	8/41	456/10137	0.00040603	0.00237724	0.00189917	PSMB9/PSMB9/PSMB9/PSMB9/PSMB9/PSMB9/PSMB9/PSMB9	8
		BP	GO:0034655	nucleobase-containing compound catabolic process	8/41	465/10137	0.000462813	0.00268802	0.00214745	PSMB9/PSMB9/PSMB9/PSMB9/PSMB9/PSMB9/PSMB9/PSMB9	8
		BP	GO:0097190	apoptotic signaling pathway	8/41	479/10137	0.000563923	0.00324927	0.00259583	HERPUD1/TRIM39/TRIM39/TRIM39/TRIM39/TRIM39/TRIM39/TRIM39	8
		BP	GO:0046700	heterocycle catabolic process	8/41	481/10137	0.000579733	0.00331406	0.0026476	PSMB9/PSMB9/PSMB9/PSMB9/PSMB9/PSMB9/PSMB9/PSMB9	8
		BP	GO:0044270	cellular nitrogen compound catabolic process	8/41	482/10137	0.000587772	0.00333377	0.00266334	PSMB9/PSMB9/PSMB9/PSMB9/PSMB9/PSMB9/PSMB9/PSMB9	8
		BP	GO:0031347	regulation of defense response	8/41	483/10137	0.000595902	0.00335368	0.00267925	PSMB9/PSMB9/PSMB9/PSMB9/PSMB9/PSMB9/PSMB9/PSMB9	8
		BP	GO:0019439	aromatic compound catabolic process	8/41	486/10137	0.000620843	0.00346717	0.00276991	PSMB9/PSMB9/PSMB9/PSMB9/PSMB9/PSMB9/PSMB9/PSMB9	8
		BP	GO:0019221	cytokine-mediated signaling pathway	8/41	499/10137	0.00073894	0.00406417	0.00324686	PSMB9/PSMB9/PSMB9/PSMB9/PSMB9/PSMB9/PSMB9/PSMB9	8
		BP	GO:1901361	organic cyclic compound catabolic process	8/41	499/10137	0.00073894	0.00406417	0.00324686	PSMB9/PSMB9/PSMB9/PSMB9/PSMB9/PSMB9/PSMB9/PSMB9	8
		BP	GO:1901685	glutathione derivative metabolic process	2/41	15/10137	0.00162098	0.0087823	0.00701616	GSTM3/GSTO2	2
		BP	GO:1901687	glutathione derivative biosynthetic process	2/41	15/10137	0.00162098	0.0087823	0.00701616	GSTM3/GSTO2	2
		CC	GO:1990111	spermatoproteasome complex	8/41	18/10423	1.17971e-15	1.22689e-13	1.14245e-13	PSMB9/PSMB9/PSMB9/PSMB9/PSMB9/PSMB9/PSMB9/PSMB9	8
		CC	GO:0019774	proteasome core complex, beta- subunit complex	8/41	26/10423	4.11783e-14	2.14127e-12	1.9939e-12	PSMB9/PSMB9/PSMB9/PSMB9/PSMB9/PSMB9/PSMB9/PSMB9	8
		CC	GO:0005839	proteasome core complex	8/41	34/10423	4.67871e-13	1.62195e-11	1.51032e-11	PSMB9/PSMB9/PSMB9/PSMB9/PSMB9/PSMB9/PSMB9/PSMB9	8
		CC	GO:0000502	proteasome complex	8/41	78/10423	5.33532e-10	1.2313e-08	1.14655e-08	PSMB9/PSMB9/PSMB9/PSMB9/PSMB9/PSMB9/PSMB9/PSMB9	8
		CC	GO:1905369	endopeptidase complex	8/41	79/10423	5.91971e-10	1.2313e-08	1.14655e-08	PSMB9/PSMB9/PSMB9/PSMB9/PSMB9/PSMB9/PSMB9/PSMB9	8
		CC	GO:1905368	peptidase complex	8/41	88/10423	1.42179e-09	2.46444e-08	2.29482e-08	PSMB9/PSMB9/PSMB9/PSMB9/PSMB9/PSMB9/PSMB9/PSMB9	8
		MF	GO:0004298	threonine-type endopeptidase activity	8/41	34/10264	5.28515e-13	2.43117e-11	2.25314e-11	PSMB9/PSMB9/PSMB9/PSMB9/PSMB9/PSMB9/PSMB9/PSMB9	8
		MF	GO:0070003	threonine-type peptidase activity	8/41	34/10264	5.28515e-13	2.43117e-11	2.25314e-11	PSMB9/PSMB9/PSMB9/PSMB9/PSMB9/PSMB9/PSMB9/PSMB9	8
		MF	GO:0004175	endopeptidase activity	8/41	177/10264	3.92507e-07	1.20369e-05	1.11555e-05	PSMB9/PSMB9/PSMB9/PSMB9/PSMB9/PSMB9/PSMB9/PSMB9	8
		MF	GO:0070011	peptidase activity, acting on L-amino acid peptides	9/41	303/10264	2.30603e-06	5.30386e-05	4.91548e-05	LAP3/PSMB9/PSMB9/PSMB9/PSMB9/PSMB9/PSMB9/PSMB9/PSMB9	9
		MF	GO:0008233	peptidase activity	9/41	316/10264	3.2589e-06	5.99637e-05	5.55728e-05	LAP3/PSMB9/PSMB9/PSMB9/PSMB9/PSMB9/PSMB9/PSMB9/PSMB9	9
	Unique to Osteoblasts	BP	GO:0036444	calcium import into the mitochondrion	4/72	13/10137	1.5938e-06	0.00227914	0.00212228	SMDT1/SMDT1/SMDT1/SMDT1	4
		BP	GO:1990542	mitochondrial transmembrane transport	6/72	66/10137	6.74384e-06	0.00482184	0.00448998	DMAC2L/SLC25A20/SMDT1/SMDT1/SMDT1/SMDT1	6
		BP	GO:0051560	mitochondrial calcium ion homeostasis	4/72	22/10137	1.55361e-05	0.00740555	0.00689586	SMDT1/SMDT1/SMDT1/SMDT1	4
		CC	GO:0034704	calcium channel complex	4/77	24/10423	2.61515e-05	0.00352638	0.00338055	SMDT1/SMDT1/SMDT1/SMDT1	4
		CC	GO:0034703	cation channel complex	5/77	53/10423	4.19807e-05	0.00352638	0.00338055	CPT1C/SMDT1/SMDT1/SMDT1/SMDT1	5
		CC	GO:0034702	ion channel complex	5/77	74/10423	0.000208871	0.008369	0.00802291	CPT1C/SMDT1/SMDT1/SMDT1/SMDT1	5
		CC	GO:0031304	intrinsic component of mitochondrial inner membrane	4/77	42/10423	0.000249077	0.008369	0.00802291	SMDT1/SMDT1/SMDT1/SMDT1	4
		CC	GO:0031305	integral component of mitochondrial inner membrane	4/77	42/10423	0.000249077	0.008369	0.00802291	SMDT1/SMDT1/SMDT1/SMDT1	4
		CC	GO:1902495	transmembrane transporter complex	5/77	81/10423	0.000319139	0.0089359	0.00856637	CPT1C/SMDT1/SMDT1/SMDT1/SMDT1	5
		MF	GO:1901505	carbohydrate derivative transmembrane transporter activity	4/70	22/10264	1.32265e-05	0.00210302	0.00172641	SLC35D2/SLC35D2/SLC37A4/SLC37A4	4
	Unique to Embedding Osteoblasts	---	---	---	---	---	---	---	---	---	---
	Unique to Mineralizing Osteoblasts	BP	GO:0006293	nucleotide-excision repair, preincision complex stabilization	6/216	22/10137	4.89796e-06	0.00607347	0.00607347	GTF2H4/GTF2H4/GTF2H4/GTF2H4/GTF2H4/GTF2H4	6
		BP	GO:0006295	nucleotide-excision repair, DNA incision, 3'-to lesion	6/216	22/10137	4.89796e-06	0.00607347	0.00607347	GTF2H4/GTF2H4/GTF2H4/GTF2H4/GTF2H4/GTF2H4	6
		BP	GO:0000717	nucleotide-excision repair, DNA duplex unwinding	6/216	25/10137	1.10201e-05	0.00910991	0.00910991	GTF2H4/GTF2H4/GTF2H4/GTF2H4/GTF2H4/GTF2H4	6
		CC	GO:0032806	carboxy-terminal domain protein kinase complex	7/221	20/10423	1.07428e-07	3.27656e-05	3.12107e-05	CDK9/GTF2H4/GTF2H4/GTF2H4/GTF2H4/GTF2H4/GTF2H4	7
		CC	GO:0005675	transcription factor TFIIH holo complex	6/221	15/10423	3.62258e-07	5.52444e-05	5.26228e-05	GTF2H4/GTF2H4/GTF2H4/GTF2H4/GTF2H4/GTF2H4	6
		MF	GO:0008353	RNA polymerase II CTD heptapeptide repeat kinase activity	7/210	21/10264	1.23809e-07	4.45711e-05	4.35285e-05	CDK9/GTF2H4/GTF2H4/GTF2H4/GTF2H4/GTF2H4/GTF2H4	7
		MF	GO:0016251	RNA polymerase II general transcription initiation factor activity	6/210	17/10264	7.00353e-07	0.000126064	0.000123115	GTF2H4/GTF2H4/GTF2H4/GTF2H4/GTF2H4/GTF2H4	6
		MF	GO:0140223	general transcription initiation factor activity	6/210	21/10264	2.8674e-06	0.000344088	0.000336039	GTF2H4/GTF2H4/GTF2H4/GTF2H4/GTF2H4/GTF2H4	6
		MF	GO:0001671	ATPase activator activity	6/210	23/10264	5.1547e-06	0.000463923	0.000453071	GTF2H4/GTF2H4/GTF2H4/GTF2H4/GTF2H4/GTF2H4	6
		MF	GO:0060590	ATPase regulator activity	6/210	34/10264	5.6911e-05	0.00409759	0.00400174	GTF2H4/GTF2H4/GTF2H4/GTF2H4/GTF2H4/GTF2H4	6
		MF	GO:0008094	DNA-dependent ATPase activity	8/210	68/10264	6.92424e-05	0.00415454	0.00405736	ERCC6/GTF2H4/GTF2H4/GTF2H4/GTF2H4/GTF2H4/GTF2H4/RAD51B	8
	Unique to Maturing Osteocytes	---	---	---	---	---	---	---	---	---	---
Osteogenic Unsupervised Clusters (res=0.50)	Shared in All	---	---	---	---	---	---	---	---	---	---
	Unique to Osteogenic.c1	---	---	---	---	---	---	---	---	---	---
	Unique to Osteogenic.c3	BP	GO:0098734	macromolecule depalmitoylation	8/72	15/7935	1.88533e-13	2.33781e-10	2.23461e-10	PPT2/PPT2/PPT2/PPT2/PPT2/PPT2/PPT2/PPT2	8
		BP	GO:0046949	fatty-acyl-CoA biosynthetic process	8/72	29/7935	1.13686e-10	7.04855e-08	6.73741e-08	PPT2/PPT2/PPT2/PPT2/PPT2/PPT2/PPT2/PPT2	8
		BP	GO:0035337	fatty-acyl-CoA metabolic process	8/72	32/7935	2.72641e-10	1.12692e-07	1.07717e-07	PPT2/PPT2/PPT2/PPT2/PPT2/PPT2/PPT2/PPT2	8
		BP	GO:0035384	thioester biosynthetic process	8/72	44/7935	4.21337e-09	1.04492e-06	9.98791e-07	PPT2/PPT2/PPT2/PPT2/PPT2/PPT2/PPT2/PPT2	8
		BP	GO:0071616	acyl-CoA biosynthetic process	8/72	44/7935	4.21337e-09	1.04492e-06	9.98791e-07	PPT2/PPT2/PPT2/PPT2/PPT2/PPT2/PPT2/PPT2	8
		BP	GO:1901570	fatty acid derivative biosynthetic process	8/72	56/7935	3.09712e-08	4.92816e-06	4.71062e-06	PPT2/PPT2/PPT2/PPT2/PPT2/PPT2/PPT2/PPT2	8
		BP	GO:0033866	nucleoside bisphosphate biosynthetic process	8/72	57/7935	3.57689e-08	4.92816e-06	4.71062e-06	PPT2/PPT2/PPT2/PPT2/PPT2/PPT2/PPT2/PPT2	8
		BP	GO:0034030	ribonucleoside bisphosphate biosynthetic process	8/72	57/7935	3.57689e-08	4.92816e-06	4.71062e-06	PPT2/PPT2/PPT2/PPT2/PPT2/PPT2/PPT2/PPT2	8
		BP	GO:0034033	purine nucleoside bisphosphate biosynthetic process	8/72	57/7935	3.57689e-08	4.92816e-06	4.71062e-06	PPT2/PPT2/PPT2/PPT2/PPT2/PPT2/PPT2/PPT2	8
		BP	GO:0006637	acyl-CoA metabolic process	8/72	66/7935	1.16517e-07	1.31346e-05	1.25548e-05	PPT2/PPT2/PPT2/PPT2/PPT2/PPT2/PPT2/PPT2	8
		BP	GO:0035383	thioester metabolic process	8/72	66/7935	1.16517e-07	1.31346e-05	1.25548e-05	PPT2/PPT2/PPT2/PPT2/PPT2/PPT2/PPT2/PPT2	8
		BP	GO:1901568	fatty acid derivative metabolic process	8/72	77/7935	3.94318e-07	4.07462e-05	3.89475e-05	PPT2/PPT2/PPT2/PPT2/PPT2/PPT2/PPT2/PPT2	8
		BP	GO:0098732	macromolecule deacylation	8/72	80/7935	5.31585e-07	5.07051e-05	4.84668e-05	PPT2/PPT2/PPT2/PPT2/PPT2/PPT2/PPT2/PPT2	8
		BP	GO:0033865	nucleoside bisphosphate metabolic process	8/72	89/7935	1.21376e-06	9.40661e-05	8.99138e-05	PPT2/PPT2/PPT2/PPT2/PPT2/PPT2/PPT2/PPT2	8
		BP	GO:0033875	ribonucleoside bisphosphate metabolic process	8/72	89/7935	1.21376e-06	9.40661e-05	8.99138e-05	PPT2/PPT2/PPT2/PPT2/PPT2/PPT2/PPT2/PPT2	8
		BP	GO:0034032	purine nucleoside bisphosphate metabolic process	8/72	89/7935	1.21376e-06	9.40661e-05	8.99138e-05	PPT2/PPT2/PPT2/PPT2/PPT2/PPT2/PPT2/PPT2	8
		BP	GO:0044272	sulfur compound biosynthetic process	9/72	124/7935	1.54321e-06	0.000112564	0.000107595	PPT2/PPT2/PPT2/PPT2/PPT2/PPT2/PPT2/PPT2/ST3GAL1	9
		BP	GO:0010667	negative regulation of cardiac muscle cell apoptotic process	5/72	24/7935	1.98627e-06	0.000136832	0.000130792	RGL2/RGL2/RGL2/RGL2/RGL2	5
		BP	GO:0010664	negative regulation of striated muscle cell apoptotic process	5/72	26/7935	3.03093e-06	0.000197808	0.000189076	RGL2/RGL2/RGL2/RGL2/RGL2	5
		BP	GO:0010656	negative regulation of muscle cell apoptotic process	5/72	29/7935	5.35733e-06	0.000332154	0.000317492	RGL2/RGL2/RGL2/RGL2/RGL2	5
		BP	GO:0010665	regulation of cardiac muscle cell apoptotic process	5/72	31/7935	7.55781e-06	0.00044627	0.000426571	RGL2/RGL2/RGL2/RGL2/RGL2	5
		BP	GO:0010662	regulation of striated muscle cell apoptotic process	5/72	32/7935	8.8945e-06	0.000501326	0.000479196	RGL2/RGL2/RGL2/RGL2/RGL2	5
		BP	GO:0010659	cardiac muscle cell apoptotic process	5/72	33/7935	1.04092e-05	0.000561191	0.000536419	RGL2/RGL2/RGL2/RGL2/RGL2	5
		BP	GO:0010658	striated muscle cell apoptotic process	5/72	34/7935	1.21182e-05	0.000626107	0.000598469	RGL2/RGL2/RGL2/RGL2/RGL2	5
		BP	GO:0014068	positive regulation of phosphatidylinositol 3-kinase signaling	5/72	40/7935	2.74708e-05	0.00136255	0.00130241	RGL2/RGL2/RGL2/RGL2/RGL2	5
		BP	GO:0010660	regulation of muscle cell apoptotic process	5/72	47/7935	6.09609e-05	0.00290737	0.00277903	RGL2/RGL2/RGL2/RGL2/RGL2	5
		BP	GO:0010657	muscle cell apoptotic process	5/72	50/7935	8.24443e-05	0.0036705	0.00350847	RGL2/RGL2/RGL2/RGL2/RGL2	5
		BP	GO:0051188	cofactor biosynthetic process	9/72	203/7935	8.28822e-05	0.0036705	0.00350847	COX15/PPT2/PPT2/PPT2/PPT2/PPT2/PPT2/PPT2/PPT2	9
		BP	GO:0009108	coenzyme biosynthetic process	8/72	161/7935	9.59253e-05	0.00398119	0.00380545	PPT2/PPT2/PPT2/PPT2/PPT2/PPT2/PPT2/PPT2	8
		BP	GO:0006790	sulfur compound metabolic process	9/72	207/7935	9.63192e-05	0.00398119	0.00380545	PPT2/PPT2/PPT2/PPT2/PPT2/PPT2/PPT2/PPT2/ST3GAL1	9
		BP	GO:0009152	purine ribonucleotide biosynthetic process	8/72	175/7935	0.000171391	0.00685565	0.00655302	PPT2/PPT2/PPT2/PPT2/PPT2/PPT2/PPT2/PPT2	8
		BP	GO:0006164	purine nucleotide biosynthetic process	8/72	179/7935	0.00020025	0.00775968	0.00741715	PPT2/PPT2/PPT2/PPT2/PPT2/PPT2/PPT2/PPT2	8
		BP	GO:0009260	ribonucleotide biosynthetic process	8/72	185/7935	0.00025095	0.00942963	0.00901338	PPT2/PPT2/PPT2/PPT2/PPT2/PPT2/PPT2/PPT2	8
		BP	GO:0046390	ribose phosphate biosynthetic process	8/72	188/7935	0.000279997	0.00991989	0.009482	PPT2/PPT2/PPT2/PPT2/PPT2/PPT2/PPT2/PPT2	8
		BP	GO:0072522	purine-containing compound biosynthetic process	8/72	188/7935	0.000279997	0.00991989	0.009482	PPT2/PPT2/PPT2/PPT2/PPT2/PPT2/PPT2/PPT2	8
		CC	GO:0043202	lysosomal lumen	10/75	70/8207	5.6038e-10	8.34966e-08	8.19924e-08	MAN2B2/PPT2/PPT2/PPT2/PPT2/PPT2/PPT2/PPT2/PPT2/SGSH	10
		CC	GO:0005775	vacuolar lumen	11/75	120/8207	9.15419e-09	6.81987e-07	6.69701e-07	ACTR10/MAN2B2/PPT2/PPT2/PPT2/PPT2/PPT2/PPT2/PPT2/PPT2/SGSH	11
		MF	GO:0008474	palmitoyl-(protein) hydrolase activity	8/76	16/8054	5.22111e-13	4.85563e-11	4.72648e-11	PPT2/PPT2/PPT2/PPT2/PPT2/PPT2/PPT2/PPT2	8
		MF	GO:0098599	palmitoyl hydrolase activity	8/76	16/8054	5.22111e-13	4.85563e-11	4.72648e-11	PPT2/PPT2/PPT2/PPT2/PPT2/PPT2/PPT2/PPT2	8
		MF	GO:0016790	thiolester hydrolase activity	8/76	29/8054	1.57861e-10	9.78739e-09	9.52706e-09	PPT2/PPT2/PPT2/PPT2/PPT2/PPT2/PPT2/PPT2	8
		MF	GO:0005089	Rho guanyl-nucleotide exchange factor activity	6/76	37/8054	1.0653e-06	4.95364e-05	4.82188e-05	RGL2/RGL2/RGL2/RGL2/RGL2/SOS2	6
		MF	GO:0005088	Ras guanyl-nucleotide exchange factor activity	6/76	59/8054	1.75194e-05	0.000651721	0.000634386	RGL2/RGL2/RGL2/RGL2/RGL2/SOS2	6
		MF	GO:0017048	Rho GTPase binding	7/76	97/8054	3.27937e-05	0.00101661	0.000989564	HACE1/RGL2/RGL2/RGL2/RGL2/RGL2/SOS2	7
		MF	GO:0005085	guanyl-nucleotide exchange factor activity	7/76	103/8054	4.83489e-05	0.0012847	0.00125053	PREB/RGL2/RGL2/RGL2/RGL2/RGL2/SOS2	7
	Unique to Osteogenic.c4	BP	GO:0033209	tumor necrosis factor-mediated signaling pathway	13/51	123/7935	4.54116e-13	5.39036e-10	4.13484e-10	HSPA1B/HSPA1B/HSPA1B/HSPA1B/HSPA1B/PSMB8/PSMB8/PSMB8/PSMB8/PSMB8/PSMB8/PSMB8/PSMB8	13
		BP	GO:0006402	mRNA catabolic process	15/51	246/7935	1.80953e-11	1.07396e-08	8.23815e-09	HSPA1B/HSPA1B/HSPA1B/HSPA1B/HSPA1B/IGF2BP1/PSMB8/PSMB8/PSMB8/PSMB8/PSMB8/PSMB8/PSMB8/PSMB8/RBM8A	15
		BP	GO:0071356	cellular response to tumor necrosis factor	13/51	172/7935	3.4467e-11	1.32378e-08	1.01545e-08	HSPA1B/HSPA1B/HSPA1B/HSPA1B/HSPA1B/PSMB8/PSMB8/PSMB8/PSMB8/PSMB8/PSMB8/PSMB8/PSMB8	13
		BP	GO:0006401	RNA catabolic process	15/51	262/7935	4.46093e-11	1.32378e-08	1.01545e-08	HSPA1B/HSPA1B/HSPA1B/HSPA1B/HSPA1B/IGF2BP1/PSMB8/PSMB8/PSMB8/PSMB8/PSMB8/PSMB8/PSMB8/PSMB8/RBM8A	15
		BP	GO:0034612	response to tumor necrosis factor	13/51	185/7935	8.66342e-11	2.0567e-08	1.57765e-08	HSPA1B/HSPA1B/HSPA1B/HSPA1B/HSPA1B/PSMB8/PSMB8/PSMB8/PSMB8/PSMB8/PSMB8/PSMB8/PSMB8	13
		BP	GO:0002758	innate immune response- activating signal transduction	13/51	188/7935	1.06086e-10	2.09873e-08	1.6099e-08	HSPA1B/HSPA1B/HSPA1B/HSPA1B/HSPA1B/PSMB8/PSMB8/PSMB8/PSMB8/PSMB8/PSMB8/PSMB8/PSMB8	13
		BP	GO:0002218	activation of innate immune response	13/51	201/7935	2.45299e-10	4.15957e-08	3.19073e-08	HSPA1B/HSPA1B/HSPA1B/HSPA1B/HSPA1B/PSMB8/PSMB8/PSMB8/PSMB8/PSMB8/PSMB8/PSMB8/PSMB8	13
		BP	GO:0002764	immune response-regulating signaling pathway	15/51	303/7935	3.4898e-10	4.91431e-08	3.76968e-08	DUSP22/HSPA1B/HSPA1B/HSPA1B/HSPA1B/HSPA1B/PPP3CB/PSMB8/PSMB8/PSMB8/PSMB8/PSMB8/PSMB8/PSMB8/PSMB8	15
		BP	GO:1903706	regulation of hemopoiesis	14/51	254/7935	3.7261e-10	4.91431e-08	3.76968e-08	HSPA1B/HSPA1B/HSPA1B/HSPA1B/HSPA1B/KLF13/PSMB8/PSMB8/PSMB8/PSMB8/PSMB8/PSMB8/PSMB8/PSMB8	14
		BP	GO:0045089	positive regulation of innate immune response	13/51	223/7935	8.91182e-10	1.05783e-07	8.11444e-08	HSPA1B/HSPA1B/HSPA1B/HSPA1B/HSPA1B/PSMB8/PSMB8/PSMB8/PSMB8/PSMB8/PSMB8/PSMB8/PSMB8	13
		BP	GO:0034655	nucleobase-containing compound catabolic process	16/51	391/7935	1.30909e-09	1.41263e-07	1.0836e-07	HSPA1B/HSPA1B/HSPA1B/HSPA1B/HSPA1B/IGF2BP1/NUP35/PSMB8/PSMB8/PSMB8/PSMB8/PSMB8/PSMB8/PSMB8/PSMB8/RBM8A	16
		BP	GO:0002757	immune response-activating signal transduction	14/51	286/7935	1.77197e-09	1.74633e-07	1.33958e-07	DUSP22/HSPA1B/HSPA1B/HSPA1B/HSPA1B/HSPA1B/PSMB8/PSMB8/PSMB8/PSMB8/PSMB8/PSMB8/PSMB8/PSMB8	14
		BP	GO:0046700	heterocycle catabolic process	16/51	403/7935	2.03464e-09	1.74633e-07	1.33958e-07	HSPA1B/HSPA1B/HSPA1B/HSPA1B/HSPA1B/IGF2BP1/NUP35/PSMB8/PSMB8/PSMB8/PSMB8/PSMB8/PSMB8/PSMB8/PSMB8/RBM8A	16
		BP	GO:0044270	cellular nitrogen compound catabolic process	16/51	405/7935	2.18662e-09	1.74633e-07	1.33958e-07	HSPA1B/HSPA1B/HSPA1B/HSPA1B/HSPA1B/IGF2BP1/NUP35/PSMB8/PSMB8/PSMB8/PSMB8/PSMB8/PSMB8/PSMB8/PSMB8/RBM8A	16
		BP	GO:1903265	positive regulation of tumor necrosis factor-mediated signaling pathway	5/51	7935-10-01	2.20682e-09	1.74633e-07	1.33958e-07	HSPA1B/HSPA1B/HSPA1B/HSPA1B/HSPA1B	5
		BP	GO:0019439	aromatic compound catabolic process	16/51	409/7935	2.52239e-09	1.8713e-07	1.43544e-07	HSPA1B/HSPA1B/HSPA1B/HSPA1B/HSPA1B/IGF2BP1/NUP35/PSMB8/PSMB8/PSMB8/PSMB8/PSMB8/PSMB8/PSMB8/PSMB8/RBM8A	16
		BP	GO:1901361	organic cyclic compound catabolic process	16/51	421/7935	3.83553e-09	2.51537e-07	1.92949e-07	HSPA1B/HSPA1B/HSPA1B/HSPA1B/HSPA1B/IGF2BP1/NUP35/PSMB8/PSMB8/PSMB8/PSMB8/PSMB8/PSMB8/PSMB8/PSMB8/RBM8A	16
		BP	GO:0070431	nucleotide-binding oligomerization domain containing 2 signaling pathway	5/51	7935-11-01	4.02628e-09	2.51537e-07	1.92949e-07	HSPA1B/HSPA1B/HSPA1B/HSPA1B/HSPA1B	5
		BP	GO:0090084	negative regulation of inclusion body assembly	5/51	7935-11-01	4.02628e-09	2.51537e-07	1.92949e-07	HSPA1B/HSPA1B/HSPA1B/HSPA1B/HSPA1B	5
		BP	GO:0002253	activation of immune response	14/51	312/7935	5.47819e-09	3.14563e-07	2.41296e-07	DUSP22/HSPA1B/HSPA1B/HSPA1B/HSPA1B/HSPA1B/PSMB8/PSMB8/PSMB8/PSMB8/PSMB8/PSMB8/PSMB8/PSMB8	14
		BP	GO:0045088	regulation of innate immune response	13/51	259/7935	5.56515e-09	3.14563e-07	2.41296e-07	HSPA1B/HSPA1B/HSPA1B/HSPA1B/HSPA1B/PSMB8/PSMB8/PSMB8/PSMB8/PSMB8/PSMB8/PSMB8/PSMB8	13
		BP	GO:0030097	hemopoiesis	16/51	448/7935	9.38276e-09	5.06243e-07	3.8833e-07	ANXA2/HSPA1B/HSPA1B/HSPA1B/HSPA1B/HSPA1B/KLF13/PPP3CB/PSMB8/PSMB8/PSMB8/PSMB8/PSMB8/PSMB8/PSMB8/PSMB8	16
		BP	GO:0006521	regulation of cellular amino acid metabolic process	8/51	70/7935	1.14628e-08	5.67219e-07	4.35103e-07	PSMB8/PSMB8/PSMB8/PSMB8/PSMB8/PSMB8/PSMB8/PSMB8	8
		BP	GO:0031349	positive regulation of defense response	13/51	275/7935	1.14814e-08	5.67219e-07	4.35103e-07	HSPA1B/HSPA1B/HSPA1B/HSPA1B/HSPA1B/PSMB8/PSMB8/PSMB8/PSMB8/PSMB8/PSMB8/PSMB8/PSMB8	13
		BP	GO:0038095	Fc-epsilon receptor signaling pathway	9/51	101/7935	1.19465e-08	5.67219e-07	4.35103e-07	PPP3CB/PSMB8/PSMB8/PSMB8/PSMB8/PSMB8/PSMB8/PSMB8/PSMB8	9
		BP	GO:0048534	hematopoietic or lymphoid organ development	16/51	468/7935	1.74976e-08	7.89083e-07	6.05291e-07	ANXA2/HSPA1B/HSPA1B/HSPA1B/HSPA1B/HSPA1B/KLF13/PPP3CB/PSMB8/PSMB8/PSMB8/PSMB8/PSMB8/PSMB8/PSMB8/PSMB8	16
		BP	GO:0033238	regulation of cellular amine metabolic process	8/51	74/7935	1.79488e-08	7.89083e-07	6.05291e-07	PSMB8/PSMB8/PSMB8/PSMB8/PSMB8/PSMB8/PSMB8/PSMB8	8
		BP	GO:0060337	type I interferon signaling pathway	8/51	75/7935	1.99947e-08	8.18406e-07	6.27784e-07	PSMB8/PSMB8/PSMB8/PSMB8/PSMB8/PSMB8/PSMB8/PSMB8	8
		BP	GO:0071357	cellular response to type I interferon	8/51	75/7935	1.99947e-08	8.18406e-07	6.27784e-07	PSMB8/PSMB8/PSMB8/PSMB8/PSMB8/PSMB8/PSMB8/PSMB8	8
		BP	GO:1902036	regulation of hematopoietic stem cell differentiation	8/51	77/7935	2.46973e-08	9.7719e-07	7.49585e-07	PSMB8/PSMB8/PSMB8/PSMB8/PSMB8/PSMB8/PSMB8/PSMB8	8
		BP	GO:0090083	regulation of inclusion body assembly	5/51	15/7935	2.56686e-08	9.82858e-07	7.53933e-07	HSPA1B/HSPA1B/HSPA1B/HSPA1B/HSPA1B	5
		BP	GO:0034340	response to type I interferon	8/51	79/7935	3.03251e-08	1.12487e-06	8.62867e-07	PSMB8/PSMB8/PSMB8/PSMB8/PSMB8/PSMB8/PSMB8/PSMB8	8
		BP	GO:0002520	immune system development	16/51	498/7935	4.21244e-08	1.5152e-06	1.16229e-06	ANXA2/HSPA1B/HSPA1B/HSPA1B/HSPA1B/HSPA1B/KLF13/PPP3CB/PSMB8/PSMB8/PSMB8/PSMB8/PSMB8/PSMB8/PSMB8/PSMB8	16
		BP	GO:0060218	hematopoietic stem cell differentiation	8/51	83/7935	4.49669e-08	1.56987e-06	1.20422e-06	PSMB8/PSMB8/PSMB8/PSMB8/PSMB8/PSMB8/PSMB8/PSMB8	8
		BP	GO:0031146	SCF-dependent proteasomal ubiquitin-dependent protein catabolic process	8/51	84/7935	4.94597e-08	1.66611e-06	1.27805e-06	PSMB8/PSMB8/PSMB8/PSMB8/PSMB8/PSMB8/PSMB8/PSMB8	8
		BP	GO:0045646	regulation of erythrocyte differentiation	6/51	33/7935	5.05308e-08	1.66611e-06	1.27805e-06	HSPA1B/HSPA1B/HSPA1B/HSPA1B/HSPA1B/KLF13	6
		BP	GO:0042026	protein refolding	5/51	17/7935	5.23829e-08	1.6805e-06	1.28908e-06	HSPA1B/HSPA1B/HSPA1B/HSPA1B/HSPA1B	5
		BP	GO:0061418	regulation of transcription from RNA polymerase II promoter in response to hypoxia	8/51	85/7935	5.43341e-08	1.69723e-06	1.30191e-06	PSMB8/PSMB8/PSMB8/PSMB8/PSMB8/PSMB8/PSMB8/PSMB8	8
		BP	GO:0031145	anaphase-promoting complex- dependent catabolic process	8/51	86/7935	5.96168e-08	1.80585e-06	1.38523e-06	PSMB8/PSMB8/PSMB8/PSMB8/PSMB8/PSMB8/PSMB8/PSMB8	8
		BP	GO:0050778	positive regulation of immune response	14/51	377/7935	6.08542e-08	1.80585e-06	1.38523e-06	DUSP22/HSPA1B/HSPA1B/HSPA1B/HSPA1B/HSPA1B/PSMB8/PSMB8/PSMB8/PSMB8/PSMB8/PSMB8/PSMB8/PSMB8	14
		BP	GO:0044106	cellular amine metabolic process	8/51	88/7935	7.15218e-08	2.00595e-06	1.53873e-06	PSMB8/PSMB8/PSMB8/PSMB8/PSMB8/PSMB8/PSMB8/PSMB8	8
		BP	GO:1901532	regulation of hematopoietic progenitor cell differentiation	8/51	88/7935	7.15218e-08	2.00595e-06	1.53873e-06	PSMB8/PSMB8/PSMB8/PSMB8/PSMB8/PSMB8/PSMB8/PSMB8	8
		BP	GO:0035567	non-canonical Wnt signaling pathway	9/51	124/7935	7.26671e-08	2.00595e-06	1.53873e-06	PPP3CB/PSMB8/PSMB8/PSMB8/PSMB8/PSMB8/PSMB8/PSMB8/PSMB8	9
		BP	GO:0050852	T cell receptor signaling pathway	9/51	125/7935	7.79289e-08	2.01804e-06	1.548e-06	DUSP22/PSMB8/PSMB8/PSMB8/PSMB8/PSMB8/PSMB8/PSMB8/PSMB8	9
		BP	GO:0002220	innate immune response activating cell surface receptor signaling pathway	8/51	89/7935	7.82053e-08	2.01804e-06	1.548e-06	PSMB8/PSMB8/PSMB8/PSMB8/PSMB8/PSMB8/PSMB8/PSMB8	8
		BP	GO:0002223	stimulatory C-type lectin receptor signaling pathway	8/51	89/7935	7.82053e-08	2.01804e-06	1.548e-06	PSMB8/PSMB8/PSMB8/PSMB8/PSMB8/PSMB8/PSMB8/PSMB8	8
		BP	GO:0009308	amine metabolic process	8/51	90/7935	8.54195e-08	2.1573e-06	1.65482e-06	PSMB8/PSMB8/PSMB8/PSMB8/PSMB8/PSMB8/PSMB8/PSMB8	8
		BP	GO:0010972	negative regulation of G2/ M transition of mitotic cell cycle	8/51	91/7935	9.31992e-08	2.26891e-06	1.74044e-06	PSMB8/PSMB8/PSMB8/PSMB8/PSMB8/PSMB8/PSMB8/PSMB8	8
		BP	GO:0070841	inclusion body assembly	5/51	19/7935	9.74848e-08	2.26891e-06	1.74044e-06	HSPA1B/HSPA1B/HSPA1B/HSPA1B/HSPA1B	5
		BP	GO:1901099	negative regulation of signal transduction in absence of ligand	5/51	19/7935	9.74848e-08	2.26891e-06	1.74044e-06	HSPA1B/HSPA1B/HSPA1B/HSPA1B/HSPA1B	5
		BP	GO:2001240	negative regulation of extrinsic apoptotic signaling pathway in absence of ligand	5/51	19/7935	9.74848e-08	2.26891e-06	1.74044e-06	HSPA1B/HSPA1B/HSPA1B/HSPA1B/HSPA1B	5
		BP	GO:0032757	positive regulation of interleukin-8 production	5/51	20/7935	1.29352e-07	2.89699e-06	2.22223e-06	HSPA1B/HSPA1B/HSPA1B/HSPA1B/HSPA1B	5
		BP	GO:1901673	regulation of mitotic spindle assembly	5/51	20/7935	1.29352e-07	2.89699e-06	2.22223e-06	HSPA1B/HSPA1B/HSPA1B/HSPA1B/HSPA1B	5
		BP	GO:0070498	interleukin-1-mediated signaling pathway	8/51	96/7935	1.41928e-07	3.07255e-06	2.3569e-06	PSMB8/PSMB8/PSMB8/PSMB8/PSMB8/PSMB8/PSMB8/PSMB8	8
		BP	GO:0050851	antigen receptor-mediated signaling pathway	9/51	134/7935	1.42367e-07	3.07255e-06	2.3569e-06	DUSP22/PSMB8/PSMB8/PSMB8/PSMB8/PSMB8/PSMB8/PSMB8/PSMB8	9
		BP	GO:1902750	negative regulation of cell cycle G2/M phase transition	8/51	98/7935	1.66807e-07	3.45773e-06	2.65236e-06	PSMB8/PSMB8/PSMB8/PSMB8/PSMB8/PSMB8/PSMB8/PSMB8	8
		BP	GO:0007020	microtubule nucleation	5/51	21/7935	1.68954e-07	3.45773e-06	2.65236e-06	HSPA1B/HSPA1B/HSPA1B/HSPA1B/HSPA1B	5
		BP	GO:0045648	positive regulation of erythrocyte differentiation	5/51	21/7935	1.68954e-07	3.45773e-06	2.65236e-06	HSPA1B/HSPA1B/HSPA1B/HSPA1B/HSPA1B	5
		BP	GO:0031116	positive regulation of microtubule polymerization	5/51	22/7935	2.1759e-07	4.37761e-06	3.35799e-06	HSPA1B/HSPA1B/HSPA1B/HSPA1B/HSPA1B	5
		BP	GO:0050776	regulation of immune response	15/51	489/7935	2.29604e-07	4.54234e-06	3.48435e-06	DUSP22/HSPA1B/HSPA1B/HSPA1B/HSPA1B/HSPA1B/PPP3CB/PSMB8/PSMB8/PSMB8/PSMB8/PSMB8/PSMB8/PSMB8/PSMB8	15
		BP	GO:0060071	Wnt signaling pathway, planar cell polarity pathway	8/51	103/7935	2.45981e-07	4.78654e-06	3.67167e-06	PSMB8/PSMB8/PSMB8/PSMB8/PSMB8/PSMB8/PSMB8/PSMB8	8
		BP	GO:0038093	Fc receptor signaling pathway	9/51	144/7935	2.64391e-07	4.99648e-06	3.83271e-06	PPP3CB/PSMB8/PSMB8/PSMB8/PSMB8/PSMB8/PSMB8/PSMB8/PSMB8	9
		BP	GO:0090175	regulation of establishment of planar polarity	8/51	104/7935	2.65188e-07	4.99648e-06	3.83271e-06	PSMB8/PSMB8/PSMB8/PSMB8/PSMB8/PSMB8/PSMB8/PSMB8	8
		BP	GO:0019221	cytokine-mediated signaling pathway	14/51	426/7935	2.77343e-07	5.14385e-06	3.94576e-06	ANXA2/HSPA1B/HSPA1B/HSPA1B/HSPA1B/HSPA1B/PSMB8/PSMB8/PSMB8/PSMB8/PSMB8/PSMB8/PSMB8/PSMB8	14
		BP	GO:2000736	regulation of stem cell differentiation	8/51	105/7935	2.85669e-07	5.21675e-06	4.00167e-06	PSMB8/PSMB8/PSMB8/PSMB8/PSMB8/PSMB8/PSMB8/PSMB8	8
		BP	GO:0043488	regulation of mRNA stability	9/51	147/7935	3.15401e-07	5.67245e-06	4.35123e-06	IGF2BP1/PSMB8/PSMB8/PSMB8/PSMB8/PSMB8/PSMB8/PSMB8/PSMB8	9
		BP	GO:0002479	antigen processing and presentation of exogenous peptide antigen via MHC class I, TAP-dependent	8/51	107/7935	3.30729e-07	5.85933e-06	4.49458e-06	PSMB8/PSMB8/PSMB8/PSMB8/PSMB8/PSMB8/PSMB8/PSMB8	8
		BP	GO:0031112	positive regulation of microtubule polymerization or depolymerization	5/51	24/7935	3.47812e-07	5.98338e-06	4.58974e-06	HSPA1B/HSPA1B/HSPA1B/HSPA1B/HSPA1B	5
		BP	GO:0090169	regulation of spindle assembly	5/51	24/7935	3.47812e-07	5.98338e-06	4.58974e-06	HSPA1B/HSPA1B/HSPA1B/HSPA1B/HSPA1B	5
		BP	GO:0042590	antigen processing and presentation of exogenous peptide antigen via MHC class I	8/51	108/7935	3.55456e-07	6.02752e-06	4.6236e-06	PSMB8/PSMB8/PSMB8/PSMB8/PSMB8/PSMB8/PSMB8/PSMB8	8
		BP	GO:0070423	nucleotide-binding oligomerization domain containing signaling pathway	5/51	25/7935	4.32665e-07	7.11569e-06	5.45832e-06	HSPA1B/HSPA1B/HSPA1B/HSPA1B/HSPA1B	5
		BP	GO:0001736	establishment of planar polarity	8/51	111/7935	4.3938e-07	7.11569e-06	5.45832e-06	PSMB8/PSMB8/PSMB8/PSMB8/PSMB8/PSMB8/PSMB8/PSMB8	8
		BP	GO:0007164	establishment of tissue polarity	8/51	111/7935	4.3938e-07	7.11569e-06	5.45832e-06	PSMB8/PSMB8/PSMB8/PSMB8/PSMB8/PSMB8/PSMB8/PSMB8	8
		BP	GO:0048863	stem cell differentiation	9/51	153/7935	4.43607e-07	7.11569e-06	5.45832e-06	CORO1C/PSMB8/PSMB8/PSMB8/PSMB8/PSMB8/PSMB8/PSMB8/PSMB8	9
		BP	GO:0043487	regulation of RNA stability	9/51	155/7935	4.95381e-07	7.84023e-06	6.0141e-06	IGF2BP1/PSMB8/PSMB8/PSMB8/PSMB8/PSMB8/PSMB8/PSMB8/PSMB8	9
		BP	GO:0043618	regulation of transcription from RNA polymerase II promoter in response to stress	8/51	113/7935	5.04306e-07	7.87647e-06	6.0419e-06	PSMB8/PSMB8/PSMB8/PSMB8/PSMB8/PSMB8/PSMB8/PSMB8	8
		BP	GO:0035872	nucleotide-binding domain, leucine rich repeat containing receptor signaling pathway	5/51	26/7935	5.33093e-07	8.21793e-06	6.30383e-06	HSPA1B/HSPA1B/HSPA1B/HSPA1B/HSPA1B	5
		BP	GO:0043620	regulation of DNA-templated transcription in response to stress	8/51	115/7935	5.77281e-07	8.75775e-06	6.71791e-06	PSMB8/PSMB8/PSMB8/PSMB8/PSMB8/PSMB8/PSMB8/PSMB8	8
		BP	GO:0061013	regulation of mRNA catabolic process	9/51	158/7935	5.82866e-07	8.75775e-06	6.71791e-06	IGF2BP1/PSMB8/PSMB8/PSMB8/PSMB8/PSMB8/PSMB8/PSMB8/PSMB8	9
		BP	GO:0002768	immune response-regulating cell surface receptor signaling pathway	10/51	209/7935	6.44929e-07	9.54127e-06	7.31894e-06	DUSP22/PPP3CB/PSMB8/PSMB8/PSMB8/PSMB8/PSMB8/PSMB8/PSMB8/PSMB8	10
		BP	GO:0032677	regulation of interleukin-8 production	5/51	27/7935	6.5109e-07	9.54127e-06	7.31894e-06	HSPA1B/HSPA1B/HSPA1B/HSPA1B/HSPA1B	5
		BP	GO:0090263	positive regulation of canonical Wnt signaling pathway	8/51	118/7935	7.03621e-07	1.01853e-05	7.81299e-06	PSMB8/PSMB8/PSMB8/PSMB8/PSMB8/PSMB8/PSMB8/PSMB8	8
		BP	GO:0038061	NIK/NF-kappaB signaling	8/51	119/7935	7.50675e-07	1.07356e-05	8.23506e-06	PSMB8/PSMB8/PSMB8/PSMB8/PSMB8/PSMB8/PSMB8/PSMB8	8
		BP	GO:0001738	morphogenesis of a polarized epithelium	8/51	121/7935	8.52905e-07	1.20524e-05	9.24515e-06	PSMB8/PSMB8/PSMB8/PSMB8/PSMB8/PSMB8/PSMB8/PSMB8	8
		BP	GO:0002244	hematopoietic progenitor cell differentiation	8/51	122/7935	9.08332e-07	1.25225e-05	9.60578e-06	PSMB8/PSMB8/PSMB8/PSMB8/PSMB8/PSMB8/PSMB8/PSMB8	8
		BP	GO:0002474	antigen processing and presentation of peptide antigen via MHC class I	8/51	122/7935	9.08332e-07	1.25225e-05	9.60578e-06	PSMB8/PSMB8/PSMB8/PSMB8/PSMB8/PSMB8/PSMB8/PSMB8	8
		BP	GO:0032273	positive regulation of protein polymerization	7/51	84/7935	9.19207e-07	1.25225e-05	9.60578e-06	HSPA1B/HSPA1B/HSPA1B/HSPA1B/HSPA1B/PFN2/WHAMM	7
		BP	GO:0032637	interleukin-8 production	5/51	29/7935	9.48532e-07	1.25225e-05	9.60578e-06	HSPA1B/HSPA1B/HSPA1B/HSPA1B/HSPA1B	5
		BP	GO:2001239	regulation of extrinsic apoptotic signaling pathway in absence of ligand	5/51	29/7935	9.48532e-07	1.25225e-05	9.60578e-06	HSPA1B/HSPA1B/HSPA1B/HSPA1B/HSPA1B	5
		BP	GO:0031347	regulation of defense response	13/51	401/7935	9.49473e-07	1.25225e-05	9.60578e-06	HSPA1B/HSPA1B/HSPA1B/HSPA1B/HSPA1B/PSMB8/PSMB8/PSMB8/PSMB8/PSMB8/PSMB8/PSMB8/PSMB8	13
		BP	GO:0010565	regulation of cellular ketone metabolic process	8/51	123/7935	9.6681e-07	1.2611e-05	9.67369e-06	PSMB8/PSMB8/PSMB8/PSMB8/PSMB8/PSMB8/PSMB8/PSMB8	8
		BP	GO:0071347	cellular response to interleukin-1	8/51	124/7935	1.02847e-06	1.32696e-05	1.01788e-05	PSMB8/PSMB8/PSMB8/PSMB8/PSMB8/PSMB8/PSMB8/PSMB8	8
		BP	GO:0060236	regulation of mitotic spindle organization	5/51	32/7935	1.58526e-06	2.02333e-05	1.55206e-05	HSPA1B/HSPA1B/HSPA1B/HSPA1B/HSPA1B	5
		BP	GO:0045444	fat cell differentiation	8/51	132/7935	1.65465e-06	2.08944e-05	1.60277e-05	PSMB8/PSMB8/PSMB8/PSMB8/PSMB8/PSMB8/PSMB8/PSMB8	8
		BP	GO:0031113	regulation of microtubule polymerization	5/51	33/7935	1.85931e-06	2.32316e-05	1.78206e-05	HSPA1B/HSPA1B/HSPA1B/HSPA1B/HSPA1B	5
		BP	GO:1903311	regulation of mRNA metabolic process	10/51	238/7935	2.11468e-06	2.61472e-05	2.0057e-05	IGF2BP1/PSMB8/PSMB8/PSMB8/PSMB8/PSMB8/PSMB8/PSMB8/PSMB8/RBM8A	10
		BP	GO:0090224	regulation of spindle organization	5/51	34/7935	2.16936e-06	2.65467e-05	2.03635e-05	HSPA1B/HSPA1B/HSPA1B/HSPA1B/HSPA1B	5
		BP	GO:0090090	negative regulation of canonical Wnt signaling pathway	8/51	137/7935	2.19185e-06	2.65483e-05	2.03647e-05	PSMB8/PSMB8/PSMB8/PSMB8/PSMB8/PSMB8/PSMB8/PSMB8	8
		BP	GO:0030177	positive regulation of Wnt signaling pathway	8/51	139/7935	2.44493e-06	2.93144e-05	2.24865e-05	PSMB8/PSMB8/PSMB8/PSMB8/PSMB8/PSMB8/PSMB8/PSMB8	8
		BP	GO:0090307	mitotic spindle assembly	5/51	35/7935	2.5187e-06	2.98969e-05	2.29334e-05	HSPA1B/HSPA1B/HSPA1B/HSPA1B/HSPA1B	5
		BP	GO:0070555	response to interleukin-1	8/51	140/7935	2.58052e-06	3.03275e-05	2.32637e-05	PSMB8/PSMB8/PSMB8/PSMB8/PSMB8/PSMB8/PSMB8/PSMB8	8
		BP	GO:0002429	immune response-activating cell surface receptor signaling pathway	9/51	193/7935	3.11028e-06	3.61115e-05	2.77005e-05	DUSP22/PSMB8/PSMB8/PSMB8/PSMB8/PSMB8/PSMB8/PSMB8/PSMB8	9
		BP	GO:0007346	regulation of mitotic cell cycle	13/51	446/7935	3.13352e-06	3.61115e-05	2.77005e-05	HSPA1B/HSPA1B/HSPA1B/HSPA1B/HSPA1B/PSMB8/PSMB8/PSMB8/PSMB8/PSMB8/PSMB8/PSMB8/PSMB8	13
		BP	GO:1905330	regulation of morphogenesis of an epithelium	8/51	144/7935	3.18884e-06	3.63957e-05	2.79185e-05	PSMB8/PSMB8/PSMB8/PSMB8/PSMB8/PSMB8/PSMB8/PSMB8	8
		BP	GO:0010803	regulation of tumor necrosis factor-mediated signaling pathway	5/51	38/7935	3.83823e-06	4.31936e-05	3.3133e-05	HSPA1B/HSPA1B/HSPA1B/HSPA1B/HSPA1B	5
		BP	GO:1900034	regulation of cellular response to heat	6/51	67/7935	3.85722e-06	4.31936e-05	3.3133e-05	HSPA1B/HSPA1B/HSPA1B/HSPA1B/HSPA1B/NUP35	6
		BP	GO:0045087	innate immune response	13/51	455/7935	3.91012e-06	4.33768e-05	3.32735e-05	HSPA1B/HSPA1B/HSPA1B/HSPA1B/HSPA1B/PSMB8/PSMB8/PSMB8/PSMB8/PSMB8/PSMB8/PSMB8/PSMB8	13
		BP	GO:0042180	cellular ketone metabolic process	8/51	151/7935	4.54787e-06	4.99844e-05	3.83421e-05	PSMB8/PSMB8/PSMB8/PSMB8/PSMB8/PSMB8/PSMB8/PSMB8	8
		BP	GO:0030178	negative regulation of Wnt signaling pathway	8/51	153/7935	5.01631e-06	5.46272e-05	4.19035e-05	PSMB8/PSMB8/PSMB8/PSMB8/PSMB8/PSMB8/PSMB8/PSMB8	8
		BP	GO:0071456	cellular response to hypoxia	8/51	154/7935	5.26549e-06	5.68194e-05	4.35852e-05	PSMB8/PSMB8/PSMB8/PSMB8/PSMB8/PSMB8/PSMB8/PSMB8	8
		BP	GO:0001961	positive regulation of cytokine-mediated signaling pathway	5/51	41/7935	5.64786e-06	6.03965e-05	4.63291e-05	HSPA1B/HSPA1B/HSPA1B/HSPA1B/HSPA1B	5
		BP	GO:0038034	signal transduction in absence of ligand	5/51	42/7935	6.38013e-06	6.70196e-05	5.14096e-05	HSPA1B/HSPA1B/HSPA1B/HSPA1B/HSPA1B	5
		BP	GO:0097192	extrinsic apoptotic signaling pathway in absence of ligand	5/51	42/7935	6.38013e-06	6.70196e-05	5.14096e-05	HSPA1B/HSPA1B/HSPA1B/HSPA1B/HSPA1B	5
		BP	GO:0030218	erythrocyte differentiation	6/51	75/7935	7.48493e-06	7.79352e-05	5.97827e-05	HSPA1B/HSPA1B/HSPA1B/HSPA1B/HSPA1B/KLF13	6
		BP	GO:0006520	cellular amino acid metabolic process	9/51	216/7935	7.82368e-06	8.0754e-05	6.1945e-05	HIBCH/PSMB8/PSMB8/PSMB8/PSMB8/PSMB8/PSMB8/PSMB8/PSMB8	9
		BP	GO:0010389	regulation of G2/M transition of mitotic cell cycle	8/51	163/7935	8.02135e-06	8.20805e-05	6.29625e-05	PSMB8/PSMB8/PSMB8/PSMB8/PSMB8/PSMB8/PSMB8/PSMB8	8
		BP	GO:0036294	cellular response to decreased oxygen levels	8/51	165/7935	8.7765e-06	8.90402e-05	6.83011e-05	PSMB8/PSMB8/PSMB8/PSMB8/PSMB8/PSMB8/PSMB8/PSMB8	8
		BP	GO:0002753	cytoplasmic pattern recognition receptor signaling pathway	5/51	45/7935	9.0313e-06	8.93346e-05	6.85269e-05	HSPA1B/HSPA1B/HSPA1B/HSPA1B/HSPA1B	5
		BP	GO:0045639	positive regulation of myeloid cell differentiation	5/51	45/7935	9.0313e-06	8.93346e-05	6.85269e-05	HSPA1B/HSPA1B/HSPA1B/HSPA1B/HSPA1B	5
		BP	GO:0060760	positive regulation of response to cytokine stimulus	5/51	45/7935	9.0313e-06	8.93346e-05	6.85269e-05	HSPA1B/HSPA1B/HSPA1B/HSPA1B/HSPA1B	5
		BP	GO:0031334	positive regulation of protein complex assembly	8/51	167/7935	9.59095e-06	9.40864e-05	7.2172e-05	GTF2H5/HSPA1B/HSPA1B/HSPA1B/HSPA1B/HSPA1B/PFN2/WHAMM	8
		BP	GO:0031110	regulation of microtubule polymerization or depolymerization	5/51	46/7935	1.00838e-05	9.694e-05	7.43609e-05	HSPA1B/HSPA1B/HSPA1B/HSPA1B/HSPA1B	5
		BP	GO:0046785	microtubule polymerization	5/51	46/7935	1.00838e-05	9.694e-05	7.43609e-05	HSPA1B/HSPA1B/HSPA1B/HSPA1B/HSPA1B	5
		BP	GO:0032271	regulation of protein polymerization	7/51	120/7935	1.01268e-05	9.694e-05	7.43609e-05	HSPA1B/HSPA1B/HSPA1B/HSPA1B/HSPA1B/PFN2/WHAMM	7
		BP	GO:0034101	erythrocyte homeostasis	6/51	80/7935	1.0901e-05	0.000103516	7.94055e-05	HSPA1B/HSPA1B/HSPA1B/HSPA1B/HSPA1B/KLF13	6
		BP	GO:1902749	regulation of cell cycle G2/M phase transition	8/51	172/7935	1.19114e-05	0.000111364	8.54257e-05	PSMB8/PSMB8/PSMB8/PSMB8/PSMB8/PSMB8/PSMB8/PSMB8	8
		BP	GO:1902905	positive regulation of supramolecular fiber organization	7/51	123/7935	1.19152e-05	0.000111364	8.54257e-05	HSPA1B/HSPA1B/HSPA1B/HSPA1B/HSPA1B/PFN2/WHAMM	7
		BP	GO:0002478	antigen processing and presentation of exogenous peptide antigen	8/51	174/7935	1.29639e-05	0.00012022	9.22182e-05	PSMB8/PSMB8/PSMB8/PSMB8/PSMB8/PSMB8/PSMB8/PSMB8	8
		BP	GO:2000027	regulation of animal organ morphogenesis	8/51	175/7935	1.35189e-05	0.000124395	9.54208e-05	PSMB8/PSMB8/PSMB8/PSMB8/PSMB8/PSMB8/PSMB8/PSMB8	8
		BP	GO:0019884	antigen processing and presentation of exogenous antigen	8/51	176/7935	1.40938e-05	0.000128687	9.87135e-05	PSMB8/PSMB8/PSMB8/PSMB8/PSMB8/PSMB8/PSMB8/PSMB8	8
		BP	GO:0071453	cellular response to oxygen levels	8/51	178/7935	1.53057e-05	0.000138686	0.000106383	PSMB8/PSMB8/PSMB8/PSMB8/PSMB8/PSMB8/PSMB8/PSMB8	8
		BP	GO:0070646	protein modification by small protein removal	9/51	235/7935	1.54515e-05	0.000138946	0.000106583	COPS4/PSMB8/PSMB8/PSMB8/PSMB8/PSMB8/PSMB8/PSMB8/PSMB8	9
		BP	GO:0048002	antigen processing and presentation of peptide antigen	8/51	179/7935	1.59439e-05	0.000142296	0.000109153	PSMB8/PSMB8/PSMB8/PSMB8/PSMB8/PSMB8/PSMB8/PSMB8	8
		BP	GO:1901991	negative regulation of mitotic cell cycle phase transition	8/51	180/7935	1.66043e-05	0.000147085	0.000112826	PSMB8/PSMB8/PSMB8/PSMB8/PSMB8/PSMB8/PSMB8/PSMB8	8
		BP	GO:0051495	positive regulation of cytoskeleton organization	7/51	133/7935	1.98738e-05	0.000174742	0.000134042	HSPA1B/HSPA1B/HSPA1B/HSPA1B/HSPA1B/PFN2/WHAMM	7
		BP	GO:0002262	myeloid cell homeostasis	6/51	89/7935	2.0175e-05	0.000176086	0.000135073	HSPA1B/HSPA1B/HSPA1B/HSPA1B/HSPA1B/KLF13	6
		BP	GO:0048872	homeostasis of number of cells	7/51	134/7935	2.0867e-05	0.000180797	0.000138686	HSPA1B/HSPA1B/HSPA1B/HSPA1B/HSPA1B/KLF13/PPP3CB	7
		BP	GO:1901988	negative regulation of cell cycle phase transition	8/51	188/7935	2.27681e-05	0.000195839	0.000150224	PSMB8/PSMB8/PSMB8/PSMB8/PSMB8/PSMB8/PSMB8/PSMB8	8
		BP	GO:0000209	protein polyubiquitination	9/51	248/7935	2.37478e-05	0.000202796	0.000155561	ANAPC13/PSMB8/PSMB8/PSMB8/PSMB8/PSMB8/PSMB8/PSMB8/PSMB8	9
		BP	GO:0052548	regulation of endopeptidase activity	8/51	190/7935	2.45787e-05	0.000208392	0.000159854	PSMB8/PSMB8/PSMB8/PSMB8/PSMB8/PSMB8/PSMB8/PSMB8	8
		BP	GO:0036293	response to decreased oxygen levels	9/51	250/7935	2.53117e-05	0.000213085	0.000163454	OXTR/PSMB8/PSMB8/PSMB8/PSMB8/PSMB8/PSMB8/PSMB8/PSMB8	9
		BP	GO:0031397	negative regulation of protein ubiquitination	5/51	56/7935	2.67728e-05	0.000223798	0.000171672	HSPA1B/HSPA1B/HSPA1B/HSPA1B/HSPA1B	5
		BP	GO:0034605	cellular response to heat	6/51	94/7935	2.75871e-05	0.000228992	0.000175656	HSPA1B/HSPA1B/HSPA1B/HSPA1B/HSPA1B/NUP35	6
		BP	GO:0007052	mitotic spindle organization	5/51	57/7935	2.92056e-05	0.000240743	0.00018467	HSPA1B/HSPA1B/HSPA1B/HSPA1B/HSPA1B	5
		BP	GO:0000086	G2/M transition of mitotic cell cycle	8/51	195/7935	2.96419e-05	0.000242654	0.000186136	PSMB8/PSMB8/PSMB8/PSMB8/PSMB8/PSMB8/PSMB8/PSMB8	8
		BP	GO:0019882	antigen processing and presentation	8/51	197/7935	3.18987e-05	0.000257576	0.000197582	PSMB8/PSMB8/PSMB8/PSMB8/PSMB8/PSMB8/PSMB8/PSMB8	8
		BP	GO:0060828	regulation of canonical Wnt signaling pathway	8/51	197/7935	3.18987e-05	0.000257576	0.000197582	PSMB8/PSMB8/PSMB8/PSMB8/PSMB8/PSMB8/PSMB8/PSMB8	8
		BP	GO:0031109	microtubule polymerization or depolymerization	5/51	61/7935	4.0701e-05	0.00032208	0.000247062	HSPA1B/HSPA1B/HSPA1B/HSPA1B/HSPA1B	5
		BP	GO:0051225	spindle assembly	5/51	61/7935	4.0701e-05	0.00032208	0.000247062	HSPA1B/HSPA1B/HSPA1B/HSPA1B/HSPA1B	5
		BP	GO:1903321	negative regulation of protein modification by small protein conjugation or removal	5/51	61/7935	4.0701e-05	0.00032208	0.000247062	HSPA1B/HSPA1B/HSPA1B/HSPA1B/HSPA1B	5
		BP	GO:0043687	post-translational protein modification	9/51	268/7935	4.37957e-05	0.000339587	0.000260491	COPS4/PSMB8/PSMB8/PSMB8/PSMB8/PSMB8/PSMB8/PSMB8/PSMB8	9
		BP	GO:0070482	response to oxygen levels	9/51	268/7935	4.37957e-05	0.000339587	0.000260491	OXTR/PSMB8/PSMB8/PSMB8/PSMB8/PSMB8/PSMB8/PSMB8/PSMB8	9
		BP	GO:0044839	cell cycle G2/M phase transition	8/51	206/7935	4.39222e-05	0.000339587	0.000260491	PSMB8/PSMB8/PSMB8/PSMB8/PSMB8/PSMB8/PSMB8/PSMB8	8
		BP	GO:2001237	negative regulation of extrinsic apoptotic signaling pathway	5/51	62/7935	4.40576e-05	0.000339587	0.000260491	HSPA1B/HSPA1B/HSPA1B/HSPA1B/HSPA1B	5
		BP	GO:0052547	regulation of peptidase activity	8/51	207/7935	4.54655e-05	0.000348178	0.000267081	PSMB8/PSMB8/PSMB8/PSMB8/PSMB8/PSMB8/PSMB8/PSMB8	8
		BP	GO:0051258	protein polymerization	7/51	153/7935	4.90863e-05	0.000373496	0.000286502	HSPA1B/HSPA1B/HSPA1B/HSPA1B/HSPA1B/PFN2/WHAMM	7
		BP	GO:0010608	posttranscriptional regulation of gene expression	11/51	426/7935	6.3499e-05	0.000480085	0.000368264	IGF2BP1/NUP35/PSMB8/PSMB8/PSMB8/PSMB8/PSMB8/PSMB8/PSMB8/PSMB8/RBM8A	11
		BP	GO:0060070	canonical Wnt signaling pathway	8/51	219/7935	6.78174e-05	0.000509489	0.00039082	PSMB8/PSMB8/PSMB8/PSMB8/PSMB8/PSMB8/PSMB8/PSMB8	8
		BP	GO:1902850	microtubule cytoskeleton organization involved in mitosis	5/51	68/7935	6.8943e-05	0.000514688	0.000394808	HSPA1B/HSPA1B/HSPA1B/HSPA1B/HSPA1B	5
		BP	GO:0062012	regulation of small molecule metabolic process	9/51	286/7935	7.26589e-05	0.000539038	0.000413486	NUP35/PSMB8/PSMB8/PSMB8/PSMB8/PSMB8/PSMB8/PSMB8/PSMB8	9
		BP	GO:0009408	response to heat	6/51	112/7935	7.4246e-05	0.000547392	0.000419894	HSPA1B/HSPA1B/HSPA1B/HSPA1B/HSPA1B/NUP35	6
		BP	GO:0016579	protein deubiquitination	8/51	223/7935	7.70491e-05	0.000564551	0.000433057	PSMB8/PSMB8/PSMB8/PSMB8/PSMB8/PSMB8/PSMB8/PSMB8	8
		BP	GO:0046718	viral entry into host cell	5/51	73/7935	9.69691e-05	0.000706149	0.000541674	HSPA1B/HSPA1B/HSPA1B/HSPA1B/HSPA1B	5
		BP	GO:0045637	regulation of myeloid cell differentiation	6/51	119/7935	0.000104077	0.000753289	0.000577834	HSPA1B/HSPA1B/HSPA1B/HSPA1B/HSPA1B/KLF13	6
		BP	GO:0045930	negative regulation of mitotic cell cycle	8/51	236/7935	0.000114586	0.000824324	0.000632324	PSMB8/PSMB8/PSMB8/PSMB8/PSMB8/PSMB8/PSMB8/PSMB8	8
		BP	GO:0001666	response to hypoxia	8/51	238/7935	0.000121521	0.000868949	0.000666555	PSMB8/PSMB8/PSMB8/PSMB8/PSMB8/PSMB8/PSMB8/PSMB8	8
		BP	GO:0030111	regulation of Wnt signaling pathway	8/51	243/7935	0.000140396	0.000997902	0.000765473	PSMB8/PSMB8/PSMB8/PSMB8/PSMB8/PSMB8/PSMB8/PSMB8	8
		BP	GO:0030260	entry into host cell	5/51	81/7935	0.000159136	0.00110465	0.000847357	HSPA1B/HSPA1B/HSPA1B/HSPA1B/HSPA1B	5
		BP	GO:0044409	entry into host	5/51	81/7935	0.000159136	0.00110465	0.000847357	HSPA1B/HSPA1B/HSPA1B/HSPA1B/HSPA1B	5
		BP	GO:0051806	entry into cell of other organism involved in symbiotic interaction	5/51	81/7935	0.000159136	0.00110465	0.000847357	HSPA1B/HSPA1B/HSPA1B/HSPA1B/HSPA1B	5
		BP	GO:0051828	entry into other organism involved in symbiotic interaction	5/51	81/7935	0.000159136	0.00110465	0.000847357	HSPA1B/HSPA1B/HSPA1B/HSPA1B/HSPA1B	5
		BP	GO:0044089	positive regulation of cellular component biogenesis	9/51	320/7935	0.00017157	0.00118403	0.000908251	GTF2H5/HSPA1B/HSPA1B/HSPA1B/HSPA1B/HSPA1B/OXTR/PFN2/WHAMM	9
		BP	GO:0051092	positive regulation of NF- kappaB transcription factor activity	5/51	83/7935	0.000178599	0.00122542	0.000939996	HSPA1B/HSPA1B/HSPA1B/HSPA1B/HSPA1B	5
		BP	GO:1903708	positive regulation of hemopoiesis	5/51	87/7935	0.00022294	0.00152086	0.00116662	HSPA1B/HSPA1B/HSPA1B/HSPA1B/HSPA1B	5
		BP	GO:1902903	regulation of supramolecular fiber organization	7/51	195/7935	0.000225084	0.00152671	0.00117111	HSPA1B/HSPA1B/HSPA1B/HSPA1B/HSPA1B/PFN2/WHAMM	7
		BP	GO:0009266	response to temperature stimulus	6/51	139/7935	0.000244294	0.00163829	0.0012567	HSPA1B/HSPA1B/HSPA1B/HSPA1B/HSPA1B/NUP35	6
		BP	GO:0050821	protein stabilization	6/51	139/7935	0.000244294	0.00163829	0.0012567	HSPA1B/HSPA1B/HSPA1B/HSPA1B/HSPA1B/PFN2	6
		BP	GO:0010948	negative regulation of cell cycle process	8/51	266/7935	0.000261312	0.00173284	0.00132923	PSMB8/PSMB8/PSMB8/PSMB8/PSMB8/PSMB8/PSMB8/PSMB8	8
		BP	GO:0043254	regulation of protein complex assembly	8/51	266/7935	0.000261312	0.00173284	0.00132923	GTF2H5/HSPA1B/HSPA1B/HSPA1B/HSPA1B/HSPA1B/PFN2/WHAMM	8
		BP	GO:0007051	spindle organization	5/51	92/7935	0.000289635	0.00189943	0.00145702	HSPA1B/HSPA1B/HSPA1B/HSPA1B/HSPA1B	5
		BP	GO:0007088	regulation of mitotic nuclear division	5/51	92/7935	0.000289635	0.00189943	0.00145702	HSPA1B/HSPA1B/HSPA1B/HSPA1B/HSPA1B	5
		BP	GO:0016055	Wnt signaling pathway	9/51	352/7935	0.000349774	0.00228122	0.00174988	PPP3CB/PSMB8/PSMB8/PSMB8/PSMB8/PSMB8/PSMB8/PSMB8/PSMB8	9
		BP	GO:0198738	cell-cell signaling by wnt	9/51	353/7935	0.000357179	0.00231678	0.00177716	PPP3CB/PSMB8/PSMB8/PSMB8/PSMB8/PSMB8/PSMB8/PSMB8/PSMB8	9
		BP	GO:2001236	regulation of extrinsic apoptotic signaling pathway	5/51	98/7935	0.000388548	0.00250656	0.00192274	HSPA1B/HSPA1B/HSPA1B/HSPA1B/HSPA1B	5
		BP	GO:0030099	myeloid cell differentiation	7/51	218/7935	0.00044409	0.00283529	0.0021749	ANXA2/HSPA1B/HSPA1B/HSPA1B/HSPA1B/HSPA1B/KLF13	7
		BP	GO:0030308	negative regulation of cell growth	5/51	101/7935	0.000446672	0.00283529	0.0021749	HSPA1B/HSPA1B/HSPA1B/HSPA1B/HSPA1B	5
		BP	GO:0051783	regulation of nuclear division	5/51	101/7935	0.000446672	0.00283529	0.0021749	HSPA1B/HSPA1B/HSPA1B/HSPA1B/HSPA1B	5
		BP	GO:1905114	cell surface receptor signaling pathway involved in cell-cell signaling	9/51	374/7935	0.000545499	0.00344419	0.00264197	PPP3CB/PSMB8/PSMB8/PSMB8/PSMB8/PSMB8/PSMB8/PSMB8/PSMB8	9
		BP	GO:0002221	pattern recognition receptor signaling pathway	5/51	108/7935	0.000607713	0.0038167	0.00292772	HSPA1B/HSPA1B/HSPA1B/HSPA1B/HSPA1B	5
		BP	GO:0043161	proteasome-mediated ubiquitin- dependent protein catabolic process	8/51	302/7935	0.000612682	0.00382765	0.00293612	PSMB8/PSMB8/PSMB8/PSMB8/PSMB8/PSMB8/PSMB8/PSMB8	8
		BP	GO:0001959	regulation of cytokine- mediated signaling pathway	5/51	109/7935	0.000633864	0.00393925	0.00302173	HSPA1B/HSPA1B/HSPA1B/HSPA1B/HSPA1B	5
		BP	GO:0000165	MAPK cascade	10/51	471/7935	0.00069583	0.00429064	0.00329127	OXTR/PSMB8/PSMB8/PSMB8/PSMB8/PSMB8/PSMB8/PSMB8/PSMB8/RELL1	10
		BP	GO:1901990	regulation of mitotic cell cycle phase transition	8/51	308/7935	0.000697635	0.00429064	0.00329127	PSMB8/PSMB8/PSMB8/PSMB8/PSMB8/PSMB8/PSMB8/PSMB8	8
		BP	GO:0023014	signal transduction by protein phosphorylation	10/51	474/7935	0.000731152	0.00447359	0.00343161	OXTR/PSMB8/PSMB8/PSMB8/PSMB8/PSMB8/PSMB8/PSMB8/PSMB8/RELL1	10
		BP	GO:0060759	regulation of response to cytokine stimulus	5/51	117/7935	0.000874645	0.00529696	0.0040632	HSPA1B/HSPA1B/HSPA1B/HSPA1B/HSPA1B	5
		BP	GO:0070507	regulation of microtubule cytoskeleton organization	5/51	117/7935	0.000874645	0.00529696	0.0040632	HSPA1B/HSPA1B/HSPA1B/HSPA1B/HSPA1B	5
		BP	GO:1901987	regulation of cell cycle phase transition	8/51	321/7935	0.000914631	0.005511	0.00422739	PSMB8/PSMB8/PSMB8/PSMB8/PSMB8/PSMB8/PSMB8/PSMB8	8
		BP	GO:0030162	regulation of proteolysis	9/51	404/7935	0.000950389	0.00569754	0.00437048	PSMB8/PSMB8/PSMB8/PSMB8/PSMB8/PSMB8/PSMB8/PSMB8/TIMM17A	9
		BP	GO:0010638	positive regulation of organelle organization	9/51	415/7935	0.00114972	0.00685785	0.00526053	ANXA2/HSPA1B/HSPA1B/HSPA1B/HSPA1B/HSPA1B/MFF/PFN2/WHAMM	9
		BP	GO:0010498	proteasomal protein catabolic process	8/51	336/7935	0.00122951	0.00729711	0.00559748	PSMB8/PSMB8/PSMB8/PSMB8/PSMB8/PSMB8/PSMB8/PSMB8	8
		BP	GO:0002009	morphogenesis of an epithelium	8/51	337/7935	0.00125325	0.00740101	0.00567719	PSMB8/PSMB8/PSMB8/PSMB8/PSMB8/PSMB8/PSMB8/PSMB8	8
		BP	GO:1902115	regulation of organelle assembly	5/51	130/7935	0.00140347	0.00824714	0.00632623	HSPA1B/HSPA1B/HSPA1B/HSPA1B/HSPA1B	5
		BP	GO:0032886	regulation of microtubule- based process	5/51	131/7935	0.00145215	0.00849114	0.0065134	HSPA1B/HSPA1B/HSPA1B/HSPA1B/HSPA1B	5
		BP	GO:0045926	negative regulation of growth	5/51	134/7935	0.00160568	0.00934288	0.00716675	HSPA1B/HSPA1B/HSPA1B/HSPA1B/HSPA1B	5
		CC	GO:1990111	spermatoproteasome complex	8/52	18/8207	6.17081e-14	1.34524e-11	1.20818e-11	PSMB8/PSMB8/PSMB8/PSMB8/PSMB8/PSMB8/PSMB8/PSMB8	8
		CC	GO:0019774	proteasome core complex, beta- subunit complex	8/52	26/8207	2.1204e-12	2.31124e-10	2.07576e-10	PSMB8/PSMB8/PSMB8/PSMB8/PSMB8/PSMB8/PSMB8/PSMB8	8
		CC	GO:0005839	proteasome core complex	8/52	34/8207	2.37167e-11	1.72342e-09	1.54783e-09	PSMB8/PSMB8/PSMB8/PSMB8/PSMB8/PSMB8/PSMB8/PSMB8	8
		CC	GO:0000502	proteasome complex	8/52	76/8207	2.01401e-08	9.75227e-07	8.75868e-07	PSMB8/PSMB8/PSMB8/PSMB8/PSMB8/PSMB8/PSMB8/PSMB8	8
		CC	GO:1905369	endopeptidase complex	8/52	77/8207	2.23676e-08	9.75227e-07	8.75868e-07	PSMB8/PSMB8/PSMB8/PSMB8/PSMB8/PSMB8/PSMB8/PSMB8	8
		CC	GO:1905368	peptidase complex	8/52	86/8207	5.40189e-08	1.96269e-06	1.76272e-06	PSMB8/PSMB8/PSMB8/PSMB8/PSMB8/PSMB8/PSMB8/PSMB8	8
		CC	GO:0016235	aggresome	5/52	26/8207	4.98932e-07	1.55382e-05	1.39551e-05	HSPA1B/HSPA1B/HSPA1B/HSPA1B/HSPA1B	5
		CC	GO:0072562	blood microparticle	5/52	45/8207	8.46208e-06	0.000230592	0.000207098	HSPA1B/HSPA1B/HSPA1B/HSPA1B/HSPA1B	5
		CC	GO:0016234	inclusion body	5/52	54/8207	2.09819e-05	0.000508228	0.000456448	HSPA1B/HSPA1B/HSPA1B/HSPA1B/HSPA1B	5
		CC	GO:0005814	centriole	5/52	77/8207	0.000117449	0.00256038	0.00229952	HSPA1B/HSPA1B/HSPA1B/HSPA1B/HSPA1B	5
		CC	GO:0000151	ubiquitin ligase complex	7/52	189/8207	0.00017111	0.00339109	0.0030456	ANAPC13/HSPA1B/HSPA1B/HSPA1B/HSPA1B/HSPA1B/MED30	7
		CC	GO:1990234	transferase complex	11/52	495/8207	0.000216697	0.00393666	0.00353558	ANAPC13/CHRAC1/GTF2H5/HSPA1B/HSPA1B/HSPA1B/HSPA1B/HSPA1B/MED30/MORF4L1/PIGH	11
		MF	GO:0004298	threonine-type endopeptidase activity	8/51	34/8054	2.3342e-11	1.73898e-09	1.59708e-09	PSMB8/PSMB8/PSMB8/PSMB8/PSMB8/PSMB8/PSMB8/PSMB8	8
		MF	GO:0070003	threonine-type peptidase activity	8/51	34/8054	2.3342e-11	1.73898e-09	1.59708e-09	PSMB8/PSMB8/PSMB8/PSMB8/PSMB8/PSMB8/PSMB8/PSMB8	8
		MF	GO:0044183	protein binding involved in protein folding	5/51	8054-12-01	6.37926e-09	3.16836e-07	2.90984e-07	HSPA1B/HSPA1B/HSPA1B/HSPA1B/HSPA1B	5
		MF	GO:0004175	endopeptidase activity	9/51	149/8054	3.12691e-07	1.16478e-05	1.06973e-05	CASP6/PSMB8/PSMB8/PSMB8/PSMB8/PSMB8/PSMB8/PSMB8/PSMB8	9
		MF	GO:0070011	peptidase activity, acting on L-amino acid peptides	10/51	249/8054	2.78603e-06	6.63311e-05	6.09187e-05	CASP6/COPS4/PSMB8/PSMB8/PSMB8/PSMB8/PSMB8/PSMB8/PSMB8/PSMB8	10
		MF	GO:0001618	virus receptor activity	5/51	37/8054	3.11623e-06	6.63311e-05	6.09187e-05	HSPA1B/HSPA1B/HSPA1B/HSPA1B/HSPA1B	5
		MF	GO:0104005	hijacked molecular function	5/51	37/8054	3.11623e-06	6.63311e-05	6.09187e-05	HSPA1B/HSPA1B/HSPA1B/HSPA1B/HSPA1B	5
		MF	GO:0008233	peptidase activity	10/51	260/8054	4.1073e-06	7.64984e-05	7.02564e-05	CASP6/COPS4/PSMB8/PSMB8/PSMB8/PSMB8/PSMB8/PSMB8/PSMB8/PSMB8	10
		MF	GO:0047485	protein N-terminus binding	6/51	93/8054	2.38842e-05	0.000395416	0.000363152	HSPA1B/HSPA1B/HSPA1B/HSPA1B/HSPA1B/MORF4L1	6
		MF	GO:0051082	unfolded protein binding	5/51	74/8054	9.65454e-05	0.00136182	0.0012507	HSPA1B/HSPA1B/HSPA1B/HSPA1B/HSPA1B	5
		MF	GO:0001664	G protein-coupled receptor binding	5/51	76/8054	0.000109677	0.00136182	0.0012507	HSPA1B/HSPA1B/HSPA1B/HSPA1B/HSPA1B	5
		MF	GO:0042826	histone deacetylase binding	5/51	76/8054	0.000109677	0.00136182	0.0012507	HSPA1B/HSPA1B/HSPA1B/HSPA1B/HSPA1B	5
		MF	GO:0031072	heat shock protein binding	5/51	94/8054	0.000299108	0.00342824	0.00314851	HSPA1B/HSPA1B/HSPA1B/HSPA1B/HSPA1B	5
