# Supplementary material for: Evolutionary insights into primate skeletal gene regulation using a comparative cell culture model
Source: PLoS Genet. 2022 Mar 9;18(3):e1010073. doi: 10.1371/journal.pgen.1010073 (PMC8936463; doi:10.1371/journal.pgen.1010073)
Supplement: S18 Table — (XLSX) [file pgen.1010073.s019.xlsx]

## Sheet: S18 Table
Classification	DE Gene Set	Ontology	ID	Description	GeneRatio	BgRatio	pvalue	p.adjust	qvalue	geneID	Count
Stages of Differentiation	Time 0 vs. Time 1 (humans and chimps)	BP	GO:1990668	vesicle fusion with endoplasmic reticulum-Golgi intermediate compartment (ERGIC) membrane	22/4960	24/11122	1.71089e-06	0.00544977	0.00542835	TAP1/TAP1/TAP1/TAP1/TAP1/TAP1/TAP1/TAP1/TAP2/TAP2/TAP2/TAP2/TAP2/TAP2/TAP2/TAP2/TAPBP/TAPBP/TAPBP/TAPBP/TAPBP/SEC22B	22
		BP	GO:0046967	cytosol to ER transport	16/4960	16/11122	2.41518e-06	0.00544977	0.00542835	TAP1/TAP1/TAP1/TAP1/TAP1/TAP1/TAP1/TAP1/TAP2/TAP2/TAP2/TAP2/TAP2/TAP2/TAP2/TAP2	16
		BP	GO:0006654	phosphatidic acid biosynthetic process	27/4960	32/11122	4.02891e-06	0.00544977	0.00542835	ABHD5/AGPAT4/DGKA/PLD1/DDHD2/PNPLA3/DDHD1/PLD2/SLC27A1/DGKQ/DGKZ/GPD1L/LPCAT1/LPCAT1/AGPAT5/AGPAT5/AGPAT3/ACP6/LCLAT1/LPCAT4/AGPAT1/AGPAT1/AGPAT1/AGPAT1/AGPAT1/AGPAT1/AGPAT1	27
		BP	GO:0019885	antigen processing and presentation of endogenous peptide antigen via MHC class I	23/4960	26/11122	4.10993e-06	0.00544977	0.00542835	B2M/B2M/TAP1/TAP1/TAP1/TAP1/TAP1/TAP1/TAP1/TAP1/TAP2/TAP2/TAP2/TAP2/TAP2/TAP2/TAP2/TAP2/TAPBP/TAPBP/TAPBP/TAPBP/TAPBP	23
		CC	GO:0042824	MHC class I peptide loading complex	23/5079	25/11439	7.50959e-07	0.000488874	0.000472709	B2M/B2M/TAP1/TAP1/TAP1/TAP1/TAP1/TAP1/TAP1/TAP1/TAP2/TAP2/TAP2/TAP2/TAP2/TAP2/TAP2/TAP2/TAPBP/TAPBP/TAPBP/TAPBP/TAPBP	23
		CC	GO:0042825	TAP complex	16/5079	16/11439	2.2518e-06	0.00073296	0.000708723	TAP1/TAP1/TAP1/TAP1/TAP1/TAP1/TAP1/TAP1/TAP2/TAP2/TAP2/TAP2/TAP2/TAP2/TAP2/TAP2	16
		CC	GO:0030670	phagocytic vesicle membrane	65/5079	100/11439	2.47975e-05	0.00538106	0.00520312	VAMP3/CYBA/ATG5/RAB7A/PIK3C3/DNM2/RAB10/TCIRG1/RAB23/ATP6V0B/RAB32/VAMP8/OCRL/RAB9A/RAB38/RAB22A/VAMP7/APPL2/ANXA3/RAB20/RAB5A/ATG12/RAB11FIP1/ATP6V0D1/RAB8B/B2M/B2M/RILP/RILP/TAP1/TAP1/TAP1/TAP1/TAP1/TAP1/TAP1/TAP1/RAB31/TAP2/TAP2/TAP2/TAP2/TAP2/TAP2/TAP2/TAP2/HLA-C/HLA-C/HLA-C/HLA-C/HLA-C/HLA-C/HLA-C/TAPBP/TAPBP/TAPBP/TAPBP/TAPBP/HLA-B/HLA-B/HLA-B/HLA-B/HLA-B/HLA-B/SEC22B	65
		MF	GO:0015440	peptide-transporting ATPase activity	22/5026	22/11263	1.90296e-08	7.41169e-06	7.26186e-06	ABCB9/TAP1/TAP1/TAP1/TAP1/TAP1/TAP1/TAP1/TAP1/TAP2/TAP2/TAP2/TAP2/TAP2/TAP2/TAP2/TAP2/TAPBP/TAPBP/TAPBP/TAPBP/TAPBP	22
		MF	GO:0033220	amide-transporting ATPase activity	22/5026	22/11263	1.90296e-08	7.41169e-06	7.26186e-06	ABCB9/TAP1/TAP1/TAP1/TAP1/TAP1/TAP1/TAP1/TAP1/TAP2/TAP2/TAP2/TAP2/TAP2/TAP2/TAP2/TAP2/TAPBP/TAPBP/TAPBP/TAPBP/TAPBP	22
		MF	GO:0015433	peptide antigen-transporting ATPase activity	21/5026	21/11263	4.27433e-08	7.41169e-06	7.26186e-06	TAP1/TAP1/TAP1/TAP1/TAP1/TAP1/TAP1/TAP1/TAP2/TAP2/TAP2/TAP2/TAP2/TAP2/TAP2/TAP2/TAPBP/TAPBP/TAPBP/TAPBP/TAPBP	21
		MF	GO:0046977	TAP binding	21/5026	21/11263	4.27433e-08	7.41169e-06	7.26186e-06	TAP1/TAP1/TAP1/TAP1/TAP1/TAP1/TAP1/TAP1/TAP2/TAP2/TAP2/TAP2/TAP2/TAP2/TAP2/TAP2/TAPBP/TAPBP/TAPBP/TAPBP/TAPBP	21
		MF	GO:0046978	TAP1 binding	21/5026	21/11263	4.27433e-08	7.41169e-06	7.26186e-06	TAP1/TAP1/TAP1/TAP1/TAP1/TAP1/TAP1/TAP1/TAP2/TAP2/TAP2/TAP2/TAP2/TAP2/TAP2/TAP2/TAPBP/TAPBP/TAPBP/TAPBP/TAPBP	21
		MF	GO:0023029	MHC class Ib protein binding	16/5026	16/11263	2.43974e-06	0.000352543	0.000345416	TAP1/TAP1/TAP1/TAP1/TAP1/TAP1/TAP1/TAP1/TAP2/TAP2/TAP2/TAP2/TAP2/TAP2/TAP2/TAP2	16
		MF	GO:0046979	TAP2 binding	13/5026	13/11263	2.75837e-05	0.00341644	0.00334737	TAP1/TAP1/TAP1/TAP1/TAP1/TAP1/TAP1/TAP1/TAPBP/TAPBP/TAPBP/TAPBP/TAPBP	13
	Time 0 vs. Time 1 (chimps)	---	---	---	---	---	---	---	---	---	---
	Time 1 vs. Time 2 (humans and chimps)	BP	GO:0010667	negative regulation of cardiac muscle cell apoptotic process	13/433	29/11122	1.51889e-11	5.07916e-08	4.67977e-08	SIRT4/PPP1R10/PPP1R10/PPP1R10/PPP1R10/PPP1R10/PPP1R10/PPP1R10/RGL2/RGL2/RGL2/RGL2/RGL2	13
		BP	GO:0010664	negative regulation of striated muscle cell apoptotic process	13/433	31/11122	4.29836e-11	7.18686e-08	6.62173e-08	SIRT4/PPP1R10/PPP1R10/PPP1R10/PPP1R10/PPP1R10/PPP1R10/PPP1R10/RGL2/RGL2/RGL2/RGL2/RGL2	13
		BP	GO:0006521	regulation of cellular amino acid metabolic process	18/433	72/11122	1.77156e-10	1.9747e-07	1.81943e-07	PSMB1/PSMB1/PSMC4/PSMC4/PSME4/PSMC5/SIRT4/PSMC1/PSMB5/PSMA7/PSMD7/PARK7/PSMA1/PSMB7/SLC7A11/PSMD13/PSMB3/PSMB3	18
		BP	GO:0007130	synaptonemal complex assembly	9/433	14/11122	3.18741e-10	2.66467e-07	2.45514e-07	MLH3/AGO4/BAG6/BAG6/BAG6/BAG6/BAG6/BAG6/BAG6	9
		BP	GO:0010665	regulation of cardiac muscle cell apoptotic process	13/433	37/11122	5.9944e-10	4.00905e-07	3.69381e-07	SIRT4/PPP1R10/PPP1R10/PPP1R10/PPP1R10/PPP1R10/PPP1R10/PPP1R10/RGL2/RGL2/RGL2/RGL2/RGL2	13
		BP	GO:0010662	regulation of striated muscle cell apoptotic process	13/433	38/11122	8.79248e-10	4.90034e-07	4.51502e-07	SIRT4/PPP1R10/PPP1R10/PPP1R10/PPP1R10/PPP1R10/PPP1R10/PPP1R10/RGL2/RGL2/RGL2/RGL2/RGL2	13
		BP	GO:0010659	cardiac muscle cell apoptotic process	13/433	39/11122	1.2727e-09	5.90424e-07	5.43997e-07	SIRT4/PPP1R10/PPP1R10/PPP1R10/PPP1R10/PPP1R10/PPP1R10/PPP1R10/RGL2/RGL2/RGL2/RGL2/RGL2	13
		BP	GO:0033238	regulation of cellular amine metabolic process	18/433	81/11122	1.4125e-09	5.90424e-07	5.43997e-07	PSMB1/PSMB1/PSMC4/PSMC4/PSME4/PSMC5/SIRT4/PSMC1/PSMB5/PSMA7/PSMD7/PARK7/PSMA1/PSMB7/SLC7A11/PSMD13/PSMB3/PSMB3	18
		BP	GO:0010656	negative regulation of muscle cell apoptotic process	13/433	40/11122	1.81949e-09	6.08437e-07	5.60594e-07	SIRT4/PPP1R10/PPP1R10/PPP1R10/PPP1R10/PPP1R10/PPP1R10/PPP1R10/RGL2/RGL2/RGL2/RGL2/RGL2	13
		BP	GO:0010658	striated muscle cell apoptotic process	13/433	40/11122	1.81949e-09	6.08437e-07	5.60594e-07	SIRT4/PPP1R10/PPP1R10/PPP1R10/PPP1R10/PPP1R10/PPP1R10/PPP1R10/RGL2/RGL2/RGL2/RGL2/RGL2	13
		BP	GO:0070193	synaptonemal complex organization	9/433	17/11122	3.48588e-09	1.05971e-06	9.7638e-07	MLH3/AGO4/BAG6/BAG6/BAG6/BAG6/BAG6/BAG6/BAG6	9
		BP	GO:0002429	immune response-activating cell surface receptor signaling pathway	30/433	233/11122	7.24292e-09	2.01836e-06	1.85965e-06	CREBBP/PSMB1/PSMB1/PSMC4/PSMC4/PSME4/EIF2B3/PSMC5/PSMC1/PSMB5/PSMA7/PSMD7/PLEKHA1/STK11/PSMA1/PSMB7/SPPL3/PSMD13/ADA/SRC/LIME1/BAG6/BAG6/BAG6/BAG6/BAG6/BAG6/BAG6/PSMB3/PSMB3	30
		BP	GO:0071712	ER-associated misfolded protein catabolic process	9/433	19/11122	1.23544e-08	3.17793e-06	2.92804e-06	SDF2L1/VCP/BAG6/BAG6/BAG6/BAG6/BAG6/BAG6/BAG6	9
		BP	GO:0045048	protein insertion into ER membrane	7/433	10/11122	1.40135e-08	3.34722e-06	3.08402e-06	BAG6/BAG6/BAG6/BAG6/BAG6/BAG6/BAG6	7
		BP	GO:0044106	cellular amine metabolic process	19/433	107/11122	2.54927e-08	5.68318e-06	5.2363e-06	PSMB1/PSMB1/PSMC4/PSMC4/PSME4/PSMC5/SIRT4/PSMC1/PSMB5/PSMA7/PSMD7/PARK7/SRM/PSMA1/PSMB7/SLC7A11/PSMD13/PSMB3/PSMB3	19
		BP	GO:0036294	cellular response to decreased oxygen levels	26/433	193/11122	2.93004e-08	5.86998e-06	5.40841e-06	CREBBP/PSMB1/PSMB1/PSMC4/PSMC4/PSME4/ENO1/PSMC5/SIRT4/PSMC1/PSMB5/PSMA7/PGK1/RGCC/PSMD7/PSMA1/PSMB7/HYOU1/HYOU1/PDK1/AQP3/TSC1/PSMD13/SRC/PSMB3/PSMB3	26
		BP	GO:0009308	amine metabolic process	19/433	108/11122	2.98414e-08	5.86998e-06	5.40841e-06	PSMB1/PSMB1/PSMC4/PSMC4/PSME4/PSMC5/SIRT4/PSMC1/PSMB5/PSMA7/PSMD7/PARK7/SRM/PSMA1/PSMB7/SLC7A11/PSMD13/PSMB3/PSMB3	19
		BP	GO:0071453	cellular response to oxygen levels	27/433	207/11122	3.16456e-08	5.87904e-06	5.41676e-06	CREBBP/PSMB1/PSMB1/PSMC4/PSMC4/PSME4/ENO1/PSMC5/SIRT4/PSMC1/PSMB5/PSMA7/PGK1/RGCC/PSMD7/PSMA1/PSMB7/HYOU1/HYOU1/PDK1/AQP3/TSC1/PSMD13/SRC/TMEM199/PSMB3/PSMB3	27
		BP	GO:0071218	cellular response to misfolded protein	10/433	27/11122	3.35693e-08	5.90819e-06	5.44362e-06	SDF2L1/VCP/KLHL15/BAG6/BAG6/BAG6/BAG6/BAG6/BAG6/BAG6	10
		BP	GO:0071456	cellular response to hypoxia	25/433	182/11122	3.67068e-08	6.13737e-06	5.65478e-06	CREBBP/PSMB1/PSMB1/PSMC4/PSMC4/PSME4/ENO1/PSMC5/SIRT4/PSMC1/PSMB5/PSMA7/PGK1/RGCC/PSMD7/PSMA1/PSMB7/HYOU1/HYOU1/PDK1/AQP3/PSMD13/SRC/PSMB3/PSMB3	25
		BP	GO:0009313	oligosaccharide catabolic process	8/433	16/11122	4.84027e-08	7.70756e-06	7.10149e-06	NEU1/NEU1/NEU1/NEU1/NEU1/NEU1/NEU1/NEU1	8
		BP	GO:0002768	immune response-regulating cell surface receptor signaling pathway	30/433	254/11122	5.34793e-08	8.12885e-06	7.48966e-06	CREBBP/PSMB1/PSMB1/PSMC4/PSMC4/PSME4/EIF2B3/PSMC5/PSMC1/PSMB5/PSMA7/PSMD7/PLEKHA1/STK11/PSMA1/PSMB7/SPPL3/PSMD13/ADA/SRC/LIME1/BAG6/BAG6/BAG6/BAG6/BAG6/BAG6/BAG6/PSMB3/PSMB3	30
		BP	GO:0051788	response to misfolded protein	10/433	29/11122	7.4303e-08	1.0803e-05	9.95354e-06	SDF2L1/VCP/KLHL15/BAG6/BAG6/BAG6/BAG6/BAG6/BAG6/BAG6	10
		BP	GO:0006515	protein quality control for misfolded or incompletely synthesized proteins	10/433	30/11122	1.07614e-07	1.49943e-05	1.38152e-05	SDF2L1/VCP/KLHL15/BAG6/BAG6/BAG6/BAG6/BAG6/BAG6/BAG6	10
		BP	GO:2000002	negative regulation of DNA damage checkpoint	8/433	18/11122	1.53605e-07	2.05463e-05	1.89307e-05	THOC5/PPP1R10/PPP1R10/PPP1R10/PPP1R10/PPP1R10/PPP1R10/PPP1R10	8
		BP	GO:0031146	SCF-dependent proteasomal ubiquitin-dependent protein catabolic process	16/433	86/11122	1.66486e-07	2.14126e-05	1.97289e-05	PSMB1/PSMB1/PSMC4/PSMC4/PSME4/PSMC5/PSMC1/PSMB5/PSMA7/PSMD7/FBXL5/PSMA1/PSMB7/PSMD13/PSMB3/PSMB3	16
		BP	GO:1902750	negative regulation of cell cycle G2/M phase transition	18/433	110/11122	2.17428e-07	2.64795e-05	2.43974e-05	PSMB1/PSMB1/PSMC4/PSMC4/PSME4/PSMC5/PSMC1/PSMB5/PSMA7/PSMD7/SYF2/PSMA1/VPS4A/PSMB7/ATF5/PSMD13/PSMB3/PSMB3	18
		BP	GO:0007129	synapsis	9/433	25/11122	2.21718e-07	2.64795e-05	2.43974e-05	MLH3/AGO4/BAG6/BAG6/BAG6/BAG6/BAG6/BAG6/BAG6	9
		BP	GO:0010972	negative regulation of G2/ M transition of mitotic cell cycle	17/433	99/11122	2.31019e-07	2.66389e-05	2.45442e-05	PSMB1/PSMB1/PSMC4/PSMC4/PSME4/PSMC5/PSMC1/PSMB5/PSMA7/PSMD7/SYF2/PSMA1/VPS4A/PSMB7/PSMD13/PSMB3/PSMB3	17
		BP	GO:1901977	negative regulation of cell cycle checkpoint	8/433	19/11122	2.56334e-07	2.85727e-05	2.63259e-05	THOC5/PPP1R10/PPP1R10/PPP1R10/PPP1R10/PPP1R10/PPP1R10/PPP1R10	8
		BP	GO:0060218	hematopoietic stem cell differentiation	16/433	89/11122	2.73018e-07	2.94507e-05	2.71349e-05	PSMB1/PSMB1/PSMC4/PSMC4/PSME4/PSMC5/PSMC1/PSMB5/PSMA7/PSMD7/ERCC2/PSMA1/PSMB7/PSMD13/PSMB3/PSMB3	16
		BP	GO:0002220	innate immune response activating cell surface receptor signaling pathway	17/433	101/11122	3.11496e-07	3.1565e-05	2.90829e-05	CREBBP/PSMB1/PSMB1/PSMC4/PSMC4/PSME4/PSMC5/PSMC1/PSMB5/PSMA7/PSMD7/PSMA1/PSMB7/PSMD13/SRC/PSMB3/PSMB3	17
		BP	GO:0002223	stimulatory C-type lectin receptor signaling pathway	17/433	101/11122	3.11496e-07	3.1565e-05	2.90829e-05	CREBBP/PSMB1/PSMB1/PSMC4/PSMC4/PSME4/PSMC5/PSMC1/PSMB5/PSMA7/PSMD7/PSMA1/PSMB7/PSMD13/SRC/PSMB3/PSMB3	17
		BP	GO:0010565	regulation of cellular ketone metabolic process	21/433	151/11122	3.72631e-07	3.58326e-05	3.3015e-05	PSMB1/PSMB1/PSMC4/PSMC4/PSME4/PSMC5/SIRT4/PSMC1/PSMB5/PSMA7/PSMD7/PARK7/PSMA1/PSMB7/SLC7A11/PDK1/ERFE/PSMD13/IRS2/PSMB3/PSMB3	21
		BP	GO:0061418	regulation of transcription from RNA polymerase II promoter in response to hypoxia	16/433	91/11122	3.75042e-07	3.58326e-05	3.3015e-05	CREBBP/PSMB1/PSMB1/PSMC4/PSMC4/PSME4/PSMC5/PSMC1/PSMB5/PSMA7/PSMD7/PSMA1/PSMB7/PSMD13/PSMB3/PSMB3	16
		BP	GO:0009311	oligosaccharide metabolic process	10/433	34/11122	4.08248e-07	3.79218e-05	3.49399e-05	MPDU1/ST6GAL2/NEU1/NEU1/NEU1/NEU1/NEU1/NEU1/NEU1/NEU1	10
		BP	GO:0010660	regulation of muscle cell apoptotic process	13/433	61/11122	4.70348e-07	4.25093e-05	3.91667e-05	SIRT4/PPP1R10/PPP1R10/PPP1R10/PPP1R10/PPP1R10/PPP1R10/PPP1R10/RGL2/RGL2/RGL2/RGL2/RGL2	13
		BP	GO:1902036	regulation of hematopoietic stem cell differentiation	15/433	83/11122	6.01448e-07	5.23046e-05	4.81917e-05	PSMB1/PSMB1/PSMC4/PSMC4/PSME4/PSMC5/PSMC1/PSMB5/PSMA7/PSMD7/PSMA1/PSMB7/PSMD13/PSMB3/PSMB3	15
		BP	GO:0043161	proteasome-mediated ubiquitin- dependent protein catabolic process	34/433	346/11122	6.10012e-07	5.23046e-05	4.81917e-05	PSMB1/PSMB1/PSMC4/PSMC4/RNF4/PSME4/PSMC5/PSMC1/PSMB5/PSMA7/PSMD7/CRBN/PARK7/FBXL5/PSMA1/DNAJB2/PSMB7/OGT/VCP/MTM1/KLHL15/ANAPC2/TBL1XR1/FAF1/PSMD13/BAG6/BAG6/BAG6/BAG6/BAG6/BAG6/BAG6/PSMB3/PSMB3	34
		BP	GO:0045930	negative regulation of mitotic cell cycle	31/433	300/11122	6.58047e-07	5.50127e-05	5.06869e-05	PSMB1/PSMB1/PSMC4/PSMC4/SPDL1/PSME4/PSMC5/PSMC1/PSMB5/PSMA7/RGCC/PSMD7/CDKN1B/NEK11/SYF2/PSMA1/VPS4A/PSMB7/TNKS1BP1/BCL2L1/GADD45GIP1/PSMD13/PPP1R10/PPP1R10/PPP1R10/PPP1R10/PPP1R10/PPP1R10/PPP1R10/PSMB3/PSMB3	31
		BP	GO:1901532	regulation of hematopoietic progenitor cell differentiation	16/433	95/11122	6.88634e-07	5.61656e-05	5.17492e-05	PSMB1/PSMB1/PSMC4/PSMC4/PSME4/PSMC5/PSMC1/PSMB5/PSMA7/PSMD7/PSMA1/PSMB7/FLCN/PSMD13/PSMB3/PSMB3	16
		BP	GO:0050852	T cell receptor signaling pathway	20/433	144/11122	7.22959e-07	5.75613e-05	5.30351e-05	PSMB1/PSMB1/PSMC4/PSMC4/PSME4/EIF2B3/PSMC5/PSMC1/PSMB5/PSMA7/PSMD7/STK11/PSMA1/PSMB7/SPPL3/PSMD13/ADA/LIME1/PSMB3/PSMB3	20
		BP	GO:0036293	response to decreased oxygen levels	31/433	303/11122	8.17205e-07	6.3552e-05	5.85547e-05	CREBBP/PSMB1/PSMB1/PSMC4/PSMC4/PSME4/ENO1/PSMC5/SIRT4/PSMC1/PSMB5/PSMA7/PGK1/RGCC/PSMD7/CIAO3/ERCC2/CDKN1B/PSMA1/PSMB7/SMAD4/HYOU1/HYOU1/PDK1/AQP3/TSC1/PSMD13/ADA/SRC/PSMB3/PSMB3	31
		BP	GO:0010657	muscle cell apoptotic process	13/433	64/11122	8.4591e-07	6.42892e-05	5.92339e-05	SIRT4/PPP1R10/PPP1R10/PPP1R10/PPP1R10/PPP1R10/PPP1R10/PPP1R10/RGL2/RGL2/RGL2/RGL2/RGL2	13
		BP	GO:0031145	anaphase-promoting complex- dependent catabolic process	16/433	97/11122	9.21236e-07	6.84581e-05	6.30751e-05	PSMB1/PSMB1/PSMC4/PSMC4/PSME4/PSMC5/PSMC1/PSMB5/PSMA7/PSMD7/PSMA1/PSMB7/ANAPC2/PSMD13/PSMB3/PSMB3	16
		BP	GO:0001666	response to hypoxia	30/433	291/11122	1.05176e-06	7.46745e-05	6.88027e-05	CREBBP/PSMB1/PSMB1/PSMC4/PSMC4/PSME4/ENO1/PSMC5/SIRT4/PSMC1/PSMB5/PSMA7/PGK1/RGCC/PSMD7/CIAO3/ERCC2/CDKN1B/PSMA1/PSMB7/SMAD4/HYOU1/HYOU1/PDK1/AQP3/PSMD13/ADA/SRC/PSMB3/PSMB3	30
		BP	GO:0042180	cellular ketone metabolic process	23/433	188/11122	1.06546e-06	7.46745e-05	6.88027e-05	PSMB1/PSMB1/PSMC4/PSMC4/PSME4/PSMC5/SIRT4/PSMC1/PSMB5/PSMA7/PSMD7/TPI1/PARK7/PSMA1/PSMB7/SLC7A11/PDK1/COQ4/ERFE/PSMD13/IRS2/PSMB3/PSMB3	23
		BP	GO:0050851	antigen receptor-mediated signaling pathway	21/433	161/11122	1.09862e-06	7.46745e-05	6.88027e-05	PSMB1/PSMB1/PSMC4/PSMC4/PSME4/EIF2B3/PSMC5/PSMC1/PSMB5/PSMA7/PSMD7/PLEKHA1/STK11/PSMA1/PSMB7/SPPL3/PSMD13/ADA/LIME1/PSMB3/PSMB3	21
		BP	GO:0070482	response to oxygen levels	32/433	323/11122	1.104e-06	7.46745e-05	6.88027e-05	CREBBP/PSMB1/PSMB1/PSMC4/PSMC4/PSME4/ENO1/PSMC5/SIRT4/PSMC1/PSMB5/PSMA7/PGK1/RGCC/PSMD7/CIAO3/ERCC2/CDKN1B/PSMA1/PSMB7/SMAD4/HYOU1/HYOU1/PDK1/AQP3/TSC1/PSMD13/ADA/SRC/TMEM199/PSMB3/PSMB3	32
		BP	GO:0090263	positive regulation of canonical Wnt signaling pathway	19/433	135/11122	1.11654e-06	7.46745e-05	6.88027e-05	PSMB1/PSMB1/PSMC4/PSMC4/PSME4/PSMC5/PSMC1/PSMB5/PSMA7/PSMD7/PSMA1/PSMB7/VCP/TBL1XR1/PSMD13/FAM53B/SRC/PSMB3/PSMB3	19
		BP	GO:0010498	proteasomal protein catabolic process	36/433	390/11122	1.2729e-06	8.34624e-05	7.68995e-05	PSMB1/PSMB1/PSMC4/PSMC4/RNF4/PSME4/PSMC5/PSMC1/PSMB5/PSMA7/PSMD7/ATE1/CRBN/PARK7/FBXL5/SDF2L1/PSMA1/DNAJB2/PSMB7/OGT/VCP/MTM1/KLHL15/ANAPC2/TBL1XR1/FAF1/PSMD13/BAG6/BAG6/BAG6/BAG6/BAG6/BAG6/BAG6/PSMB3/PSMB3	36
		BP	GO:0045143	homologous chromosome segregation	9/433	30/11122	1.30505e-06	8.39249e-05	7.73257e-05	MLH3/AGO4/BAG6/BAG6/BAG6/BAG6/BAG6/BAG6/BAG6	9
		BP	GO:0032435	negative regulation of proteasomal ubiquitin- dependent protein catabolic process	10/433	39/11122	1.66156e-06	0.000104835	9.65914e-05	PARK7/OGT/MTM1/BAG6/BAG6/BAG6/BAG6/BAG6/BAG6/BAG6	10
		BP	GO:0006520	cellular amino acid metabolic process	28/433	271/11122	2.3198e-06	0.000143656	0.00013236	PSMB1/PSMB1/PSMC4/PSMC4/CTNS/PSME4/ASNS/PSMC5/SIRT4/PSMC1/PSMB5/PSMA7/PSMD7/BCKDK/PYCR3/PYCR3/SEPSECS/PARK7/DLST/PSMA1/FPGS/PSMB7/SLC7A11/SLC7A7/PYCR1/PSMD13/PSMB3/PSMB3	28
		BP	GO:0035308	negative regulation of protein dephosphorylation	11/433	50/11122	2.5953e-06	0.000157795	0.000145387	CABIN1/CABIN1/SWAP70/YWHAB/PPP1R10/PPP1R10/PPP1R10/PPP1R10/PPP1R10/PPP1R10/PPP1R10	11
		BP	GO:0002244	hematopoietic progenitor cell differentiation	19/433	145/11122	3.33525e-06	0.000199162	0.000183501	PSMB1/PSMB1/ANLN/PSMC4/PSMC4/PSME4/PSMC5/PSMC1/PSMB5/PSMA7/PSMD7/CIAO3/ERCC2/PSMA1/PSMB7/FLCN/PSMD13/PSMB3/PSMB3	19
		BP	GO:0070192	chromosome organization involved in meiotic cell cycle	9/433	34/11122	4.16437e-06	0.000244309	0.000225099	MLH3/AGO4/BAG6/BAG6/BAG6/BAG6/BAG6/BAG6/BAG6	9
		BP	GO:0030177	positive regulation of Wnt signaling pathway	20/433	163/11122	5.15083e-06	0.000296972	0.000273621	PSMB1/PSMB1/PSMC4/PSMC4/PSME4/PSMC5/PSMC1/PSMB5/PSMA7/PSMD7/PSMA1/PSMB7/SKI/VCP/TBL1XR1/PSMD13/FAM53B/SRC/PSMB3/PSMB3	20
		BP	GO:0070646	protein modification by small protein removal	28/433	283/11122	5.39114e-06	0.000305559	0.000281532	PSMB1/PSMB1/PSMC4/PSMC4/PSME4/PSMC5/USP48/PSMC1/PSMB5/PSMA7/PSMD7/SENP6/PARK7/UCHL3/PSMA1/PSMB7/COPS4/COPS3/SMAD4/USP21/USP53/OGT/VCP/GPS1/TOMM20/PSMD13/PSMB3/PSMB3	28
		BP	GO:2000001	regulation of DNA damage checkpoint	8/433	27/11122	5.71839e-06	0.000316773	0.000291864	THOC5/PPP1R10/PPP1R10/PPP1R10/PPP1R10/PPP1R10/PPP1R10/PPP1R10	8
		BP	GO:2000059	negative regulation of ubiquitin-dependent protein catabolic process	11/433	54/11122	5.77845e-06	0.000316773	0.000291864	PDCL3/PARK7/OGT/MTM1/BAG6/BAG6/BAG6/BAG6/BAG6/BAG6/BAG6	11
		BP	GO:1904294	positive regulation of ERAD pathway	7/433	20/11122	6.44443e-06	0.000347583	0.000320252	BAG6/BAG6/BAG6/BAG6/BAG6/BAG6/BAG6	7
		BP	GO:0006007	glucose catabolic process	8/433	28/11122	7.7356e-06	0.000410601	0.000378314	ENO1/PGK1/GAPDH/TPI1/PFKFB2/ALDOA/ALDOA/LRP5	8
		BP	GO:0010948	negative regulation of cell cycle process	30/433	325/11122	1.00226e-05	0.00052368	0.000482502	PSMB1/PSMB1/PSMC4/PSMC4/SPDL1/PSME4/PSMC5/CCNK/PSMC1/PSMB5/PSMA7/RGCC/PSMD7/CDKN1B/SYF2/PSMA1/VPS4A/PSMB7/TNKS1BP1/ATF5/PSMD13/PPP1R10/PPP1R10/PPP1R10/PPP1R10/PPP1R10/PPP1R10/PPP1R10/PSMB3/PSMB3	30
		BP	GO:2000736	regulation of stem cell differentiation	16/433	116/11122	1.02337e-05	0.000526487	0.000485087	PSMB1/PSMB1/PSMC4/PSMC4/PSME4/PSMC5/PSMC1/PSMB5/PSMA7/PSMD7/PSMA1/PWP1/PSMB7/PSMD13/PSMB3/PSMB3	16
		BP	GO:0070498	interleukin-1-mediated signaling pathway	15/433	106/11122	1.41111e-05	0.000700778	0.000645674	PSMB1/PSMB1/PSMC4/PSMC4/PSME4/PSMC5/PSMC1/PSMB5/PSMA7/PSMD7/PSMA1/PSMB7/PSMD13/PSMB3/PSMB3	15
		BP	GO:0051452	intracellular pH reduction	9/433	39/11122	1.41487e-05	0.000700778	0.000645674	AQP11/ATP6V1G2/ATP6V1G2/ATP6V1G2/ATP6V1G2/ATP6V1G2/ATP6V1G2/ATP6V1G2/TMEM199	9
		BP	GO:0090090	negative regulation of canonical Wnt signaling pathway	19/433	160/11122	1.42503e-05	0.000700778	0.000645674	PSMB1/PSMB1/PSMC4/PSMC4/PSME4/PSMC5/PSMC1/PSMB5/PSMA7/EMD/PSMD7/LZTS2/STK11/PSMA1/PSMB7/SDHAF2/PSMD13/PSMB3/PSMB3	19
		BP	GO:0060071	Wnt signaling pathway, planar cell polarity pathway	16/433	121/11122	1.76239e-05	0.000842466	0.000776221	PSMB1/PSMB1/PSMC4/PSMC4/PSME4/PSMC5/PSMC1/PSMB5/PSMA7/PSMD7/PFN1/PSMA1/PSMB7/PSMD13/PSMB3/PSMB3	16
		BP	GO:0045851	pH reduction	9/433	40/11122	1.76354e-05	0.000842466	0.000776221	AQP11/ATP6V1G2/ATP6V1G2/ATP6V1G2/ATP6V1G2/ATP6V1G2/ATP6V1G2/ATP6V1G2/TMEM199	9
		BP	GO:0014068	positive regulation of phosphatidylinositol 3-kinase signaling	10/433	50/11122	1.82841e-05	0.000861157	0.000793442	UNC5B/GAB1/IRS2/EPOR/SRC/RGL2/RGL2/RGL2/RGL2/RGL2	10
		BP	GO:0090175	regulation of establishment of planar polarity	16/433	123/11122	2.17108e-05	0.00100835	0.000929059	PSMB1/PSMB1/PSMC4/PSMC4/PSME4/PSMC5/PSMC1/PSMB5/PSMA7/PSMD7/PFN1/PSMA1/PSMB7/PSMD13/PSMB3/PSMB3	16
		BP	GO:0035567	non-canonical Wnt signaling pathway	18/433	151/11122	2.26896e-05	0.00103937	0.000957641	PSMB1/PSMB1/PSMC4/PSMC4/PSME4/IFT80/PSMC5/PSMC1/PSMB5/PSMA7/PSMD7/PFN1/PSMA1/AGO4/PSMB7/PSMD13/PSMB3/PSMB3	18
		BP	GO:0070059	intrinsic apoptotic signaling pathway in response to endoplasmic reticulum stress	11/433	62/11122	2.31712e-05	0.00104709	0.000964753	PARK7/HYOU1/HYOU1/BCL2L1/BAG6/BAG6/BAG6/BAG6/BAG6/BAG6/BAG6	11
		BP	GO:0002757	immune response-activating signal transduction	31/433	358/11122	2.53829e-05	0.00113174	0.00104275	CREBBP/PSMB1/PSMB1/PSMC4/PSMC4/PSME4/EIF2B3/PSMC5/PSMC1/PSMB5/PSMA7/PSMD7/PTPRS/PLEKHA1/STK11/PSMA1/PSMB7/SPPL3/PSMD13/ADA/SRC/LIME1/BAG6/BAG6/BAG6/BAG6/BAG6/BAG6/BAG6/PSMB3/PSMB3	31
		BP	GO:0030178	negative regulation of Wnt signaling pathway	20/433	182/11122	2.69319e-05	0.001185	0.00109182	PSMB1/PSMB1/PSMC4/PSMC4/PSME4/IFT80/PSMC5/PSMC1/PSMB5/PSMA7/EMD/PSMD7/LZTS2/STK11/PSMA1/PSMB7/SDHAF2/PSMD13/PSMB3/PSMB3	20
		BP	GO:0038095	Fc-epsilon receptor signaling pathway	15/433	113/11122	3.07029e-05	0.00133338	0.00122854	PSMB1/PSMB1/PSMC4/PSMC4/PSME4/PSMC5/PSMC1/PSMB5/PSMA7/PSMD7/PSMA1/PSMB7/PSMD13/PSMB3/PSMB3	15
		BP	GO:0046034	ATP metabolic process	25/433	262/11122	3.18929e-05	0.00136731	0.00125979	CTNS/ENO1/PGK1/GAPDH/TPI1/PARK7/ATP5PB/PFKFB2/COX4I1/NDUFA9/UQCRC2/UQCRC2/NDUFB10/OGT/SURF1/SURF1/ALDOA/ALDOA/FLCN/VCP/ATP5F1C/CLPX/NDUFV1/SDHAF2/NDUFB1	25
		BP	GO:0016052	carbohydrate catabolic process	17/433	142/11122	3.61201e-05	0.00152893	0.00140871	ENO1/PGK1/GAPDH/TPI1/PFKFB2/OGT/ALDOA/ALDOA/LRP5/NEU1/NEU1/NEU1/NEU1/NEU1/NEU1/NEU1/NEU1	17
		BP	GO:0043488	regulation of mRNA stability	19/433	171/11122	3.65929e-05	0.00152958	0.00140931	UPF1/PSMB1/PSMB1/PSMC4/PSMC4/PSME4/PSMC5/PSMC1/PSMB5/PSMA7/PSMD7/PSMA1/PSMB7/METTL14/YWHAB/PSMD13/YTHDF3/PSMB3/PSMB3	19
		BP	GO:1901799	negative regulation of proteasomal protein catabolic process	10/433	54/11122	3.70537e-05	0.00152972	0.00140944	PARK7/OGT/MTM1/BAG6/BAG6/BAG6/BAG6/BAG6/BAG6/BAG6	10
		BP	GO:0043618	regulation of transcription from RNA polymerase II promoter in response to stress	16/433	129/11122	3.94605e-05	0.00160922	0.00148268	CREBBP/PSMB1/PSMB1/PSMC4/PSMC4/PSME4/PSMC5/PSMC1/PSMB5/PSMA7/PSMD7/PSMA1/PSMB7/PSMD13/PSMB3/PSMB3	16
		BP	GO:0007127	meiosis I	10/433	55/11122	4.37382e-05	0.00176217	0.00162361	MLH3/AGO4/PSMD13/BAG6/BAG6/BAG6/BAG6/BAG6/BAG6/BAG6	10
		BP	GO:0090383	phagosome acidification	7/433	26/11122	4.46351e-05	0.0017769	0.00163718	ATP6V1G2/ATP6V1G2/ATP6V1G2/ATP6V1G2/ATP6V1G2/ATP6V1G2/ATP6V1G2	7
		BP	GO:0071347	cellular response to interleukin-1	17/433	145/11122	4.73015e-05	0.0018609	0.00171457	UPF1/PSMB1/PSMB1/PSMC4/PSMC4/PSME4/PSMC5/PSMC1/PSMB5/PSMA7/PSMD7/PSMA1/AKAP12/PSMB7/PSMD13/PSMB3/PSMB3	17
		BP	GO:0032515	negative regulation of phosphoprotein phosphatase activity	9/433	45/11122	4.80794e-05	0.00186951	0.0017225	CABIN1/CABIN1/PPP1R10/PPP1R10/PPP1R10/PPP1R10/PPP1R10/PPP1R10/PPP1R10	9
		BP	GO:0002253	activation of immune response	32/433	388/11122	4.90221e-05	0.00188425	0.00173609	CREBBP/PSMB1/PSMB1/PSMC4/PSMC4/PSME4/EIF2B3/PSMC5/PSMC1/PSMB5/PSMA7/RGCC/PSMD7/PTPRS/PLEKHA1/STK11/PSMA1/PSMB7/SPPL3/PSMD13/ADA/SRC/LIME1/BAG6/BAG6/BAG6/BAG6/BAG6/BAG6/BAG6/PSMB3/PSMB3	32
		BP	GO:0060828	regulation of canonical Wnt signaling pathway	23/433	237/11122	5.06525e-05	0.00192479	0.00177344	PSMB1/PSMB1/PSMC4/PSMC4/PSME4/PSMC5/PSMC1/PSMB5/PSMA7/EMD/PSMD7/LZTS2/STK11/PSMA1/PSMB7/VCP/SDHAF2/TBL1XR1/PSMD13/FAM53B/SRC/PSMB3/PSMB3	23
		BP	GO:0043620	regulation of DNA-templated transcription in response to stress	16/433	132/11122	5.24127e-05	0.00196931	0.00181445	CREBBP/PSMB1/PSMB1/PSMC4/PSMC4/PSME4/PSMC5/PSMC1/PSMB5/PSMA7/PSMD7/PSMA1/PSMB7/PSMD13/PSMB3/PSMB3	16
		BP	GO:0070555	response to interleukin-1	18/433	161/11122	5.38501e-05	0.00200083	0.0018435	UPF1/PSMB1/PSMB1/PSMC4/PSMC4/PSME4/PSMC5/PSMC1/PSMB5/PSMA7/PSMD7/PSMA1/AKAP12/PSMB7/PSMD13/SRC/PSMB3/PSMB3	18
		BP	GO:0060070	canonical Wnt signaling pathway	25/433	271/11122	5.58588e-05	0.00205266	0.00189125	PSMB1/PSMB1/PSMC4/PSMC4/PSME4/PSMC5/PSMC1/PSMB5/PSMA7/EMD/PORCN/PSMD7/LZTS2/STK11/PSMA1/PSMB7/LRP5/VCP/SDHAF2/TBL1XR1/PSMD13/FAM53B/SRC/PSMB3/PSMB3	25
		BP	GO:0045132	meiotic chromosome segregation	9/433	46/11122	5.77452e-05	0.00209891	0.00193387	MLH3/AGO4/BAG6/BAG6/BAG6/BAG6/BAG6/BAG6/BAG6	9
		BP	GO:0030004	cellular monovalent inorganic cation homeostasis	10/433	57/11122	6.02336e-05	0.00216582	0.00199551	AQP11/ATP6V1G2/ATP6V1G2/ATP6V1G2/ATP6V1G2/ATP6V1G2/ATP6V1G2/ATP6V1G2/KCTD7/TMEM199	10
		BP	GO:0001736	establishment of planar polarity	16/433	134/11122	6.30037e-05	0.00221773	0.00204334	PSMB1/PSMB1/PSMC4/PSMC4/PSME4/PSMC5/PSMC1/PSMB5/PSMA7/PSMD7/PFN1/PSMA1/PSMB7/PSMD13/PSMB3/PSMB3	16
		BP	GO:0007164	establishment of tissue polarity	16/433	134/11122	6.30037e-05	0.00221773	0.00204334	PSMB1/PSMB1/PSMC4/PSMC4/PSME4/PSMC5/PSMC1/PSMB5/PSMA7/PSMD7/PFN1/PSMA1/PSMB7/PSMD13/PSMB3/PSMB3	16
		BP	GO:0009126	purine nucleoside monophosphate metabolic process	26/433	290/11122	6.43637e-05	0.00221889	0.00204441	CTNS/ENO1/PGK1/GAPDH/TPI1/PARK7/ATP5PB/PFKFB2/COX4I1/NDUFA9/UQCRC2/UQCRC2/NDUFB10/OGT/SURF1/SURF1/ALDOA/ALDOA/FLCN/VCP/ATP5F1C/CLPX/NDUFV1/SDHAF2/NDUFB1/ADA	26
		BP	GO:0009167	purine ribonucleoside monophosphate metabolic process	26/433	290/11122	6.43637e-05	0.00221889	0.00204441	CTNS/ENO1/PGK1/GAPDH/TPI1/PARK7/ATP5PB/PFKFB2/COX4I1/NDUFA9/UQCRC2/UQCRC2/NDUFB10/OGT/SURF1/SURF1/ALDOA/ALDOA/FLCN/VCP/ATP5F1C/CLPX/NDUFV1/SDHAF2/NDUFB1/ADA	26
		BP	GO:0051453	regulation of intracellular pH	9/433	47/11122	6.8998e-05	0.00235438	0.00216925	AQP11/ATP6V1G2/ATP6V1G2/ATP6V1G2/ATP6V1G2/ATP6V1G2/ATP6V1G2/ATP6V1G2/TMEM199	9
		BP	GO:0061982	meiosis I cell cycle process	10/433	58/11122	7.0294e-05	0.00236083	0.00217519	MLH3/AGO4/PSMD13/BAG6/BAG6/BAG6/BAG6/BAG6/BAG6/BAG6	10
		BP	GO:0090382	phagosome maturation	8/433	37/11122	7.05988e-05	0.00236083	0.00217519	RAB34/ATP6V1G2/ATP6V1G2/ATP6V1G2/ATP6V1G2/ATP6V1G2/ATP6V1G2/ATP6V1G2	8
		BP	GO:0009144	purine nucleoside triphosphate metabolic process	26/433	292/11122	7.21885e-05	0.00239008	0.00220214	CTNS/ENO1/PGK1/GAPDH/TPI1/PARK7/ATP5PB/PFKFB2/COX4I1/NDUFA9/UQCRC2/UQCRC2/NDUFB10/OGT/SURF1/SURF1/ALDOA/ALDOA/FLCN/VCP/ATP5F1C/CLPX/NDUFV1/SDHAF2/NDUFB1/ADA	26
		BP	GO:0043487	regulation of RNA stability	19/433	180/11122	7.41186e-05	0.00241463	0.00222476	UPF1/PSMB1/PSMB1/PSMC4/PSMC4/PSME4/PSMC5/PSMC1/PSMB5/PSMA7/PSMD7/PSMA1/PSMB7/METTL14/YWHAB/PSMD13/YTHDF3/PSMB3/PSMB3	19
		BP	GO:1901800	positive regulation of proteasomal protein catabolic process	13/433	95/11122	7.49639e-05	0.00241463	0.00222476	PSMC4/PSMC4/PSMC5/PSMC1/DNAJB2/VCP/BAG6/BAG6/BAG6/BAG6/BAG6/BAG6/BAG6	13
		BP	GO:0006734	NADH metabolic process	7/433	28/11122	7.50961e-05	0.00241463	0.00222476	ENO1/PGK1/GAPDH/TPI1/ALDOA/ALDOA/VCP	7
		BP	GO:0002764	immune response-regulating signaling pathway	31/433	380/11122	7.88727e-05	0.00251191	0.00231439	CREBBP/PSMB1/PSMB1/PSMC4/PSMC4/PSME4/EIF2B3/PSMC5/PSMC1/PSMB5/PSMA7/PSMD7/PTPRS/PLEKHA1/STK11/PSMA1/PSMB7/SPPL3/PSMD13/ADA/SRC/LIME1/BAG6/BAG6/BAG6/BAG6/BAG6/BAG6/BAG6/PSMB3/PSMB3	31
		BP	GO:1903051	negative regulation of proteolysis involved in cellular protein catabolic process	11/433	71/11122	8.51714e-05	0.00268692	0.00247564	PDCL3/PARK7/OGT/MTM1/BAG6/BAG6/BAG6/BAG6/BAG6/BAG6/BAG6	11
		BP	GO:0002479	antigen processing and presentation of exogenous peptide antigen via MHC class I, TAP-dependent	15/433	124/11122	9.15127e-05	0.00285999	0.0026351	PSMB1/PSMB1/PSMC4/PSMC4/PSME4/PSMC5/PSMC1/PSMB5/PSMA7/PSMD7/PSMA1/PSMB7/PSMD13/PSMB3/PSMB3	15
		BP	GO:1901988	negative regulation of cell cycle phase transition	22/433	231/11122	9.73127e-05	0.00301309	0.00277616	PSMB1/PSMB1/PSMC4/PSMC4/SPDL1/PSME4/PSMC5/PSMC1/PSMB5/PSMA7/RGCC/PSMD7/CDKN1B/SYF2/PSMA1/VPS4A/PSMB7/TNKS1BP1/ATF5/PSMD13/PSMB3/PSMB3	22
		BP	GO:0042590	antigen processing and presentation of exogenous peptide antigen via MHC class I	15/433	125/11122	0.000100362	0.003079	0.00283689	PSMB1/PSMB1/PSMC4/PSMC4/PSME4/PSMC5/PSMC1/PSMB5/PSMA7/PSMD7/PSMA1/PSMB7/PSMD13/PSMB3/PSMB3	15
		BP	GO:0009123	nucleoside monophosphate metabolic process	27/433	316/11122	0.000106053	0.00319497	0.00294374	CTNS/ENO1/PGK1/GAPDH/TPI1/PARK7/ATP5PB/PFKFB2/COX4I1/NDUFA9/UQCRC2/UQCRC2/NDUFB10/OGT/SURF1/SURF1/ALDOA/ALDOA/FLCN/VCP/ATP5F1C/CLPX/NDUFV1/TK1/SDHAF2/NDUFB1/ADA	27
		BP	GO:0043687	post-translational protein modification	27/433	316/11122	0.000106053	0.00319497	0.00294374	PSMB1/PSMB1/PSMC4/PSMC4/PSME4/PSMC5/PSMC1/PSMB5/PSMA7/PSMD7/FBXL5/UCHL3/PSMA1/UBE2M/MATN3/PSMB7/COPS4/COPS3/PDIA6/FBXO10/FBXO10/FLCN/GPS1/PSMD13/KCTD7/PSMB3/PSMB3	27
		BP	GO:0030641	regulation of cellular pH	9/433	50/11122	0.00011439	0.00341536	0.0031468	AQP11/ATP6V1G2/ATP6V1G2/ATP6V1G2/ATP6V1G2/ATP6V1G2/ATP6V1G2/ATP6V1G2/TMEM199	9
		BP	GO:1903364	positive regulation of cellular protein catabolic process	15/433	127/11122	0.000120324	0.0035334	0.00325556	PSMC4/PSMC4/PSMC5/PSMC1/FBXL5/DNAJB2/VCP/FAF1/BAG6/BAG6/BAG6/BAG6/BAG6/BAG6/BAG6	15
		BP	GO:1902600	proton transmembrane transport	14/433	113/11122	0.000120457	0.0035334	0.00325556	PARK7/ATP5PB/COX4I1/SLC15A4/SURF1/SURF1/ATP5F1C/ATP6V1G2/ATP6V1G2/ATP6V1G2/ATP6V1G2/ATP6V1G2/ATP6V1G2/ATP6V1G2	14
		BP	GO:0061013	regulation of mRNA catabolic process	19/433	187/11122	0.000123715	0.00356685	0.00328638	UPF1/PSMB1/PSMB1/PSMC4/PSMC4/PSME4/PSMC5/PSMC1/PSMB5/PSMA7/PSMD7/PSMA1/PSMB7/METTL14/YWHAB/PSMD13/YTHDF3/PSMB3/PSMB3	19
		BP	GO:0009161	ribonucleoside monophosphate metabolic process	26/433	302/11122	0.000125632	0.00356685	0.00328638	CTNS/ENO1/PGK1/GAPDH/TPI1/PARK7/ATP5PB/PFKFB2/COX4I1/NDUFA9/UQCRC2/UQCRC2/NDUFB10/OGT/SURF1/SURF1/ALDOA/ALDOA/FLCN/VCP/ATP5F1C/CLPX/NDUFV1/SDHAF2/NDUFB1/ADA	26
		BP	GO:0009205	purine ribonucleoside triphosphate metabolic process	25/433	285/11122	0.000125888	0.00356685	0.00328638	CTNS/ENO1/PGK1/GAPDH/TPI1/PARK7/ATP5PB/PFKFB2/COX4I1/NDUFA9/UQCRC2/UQCRC2/NDUFB10/OGT/SURF1/SURF1/ALDOA/ALDOA/FLCN/VCP/ATP5F1C/CLPX/NDUFV1/SDHAF2/NDUFB1	25
		BP	GO:0019320	hexose catabolic process	8/433	40/11122	0.00012693	0.00356685	0.00328638	ENO1/PGK1/GAPDH/TPI1/PFKFB2/ALDOA/ALDOA/LRP5	8
		BP	GO:0051205	protein insertion into membrane	8/433	40/11122	0.00012693	0.00356685	0.00328638	YWHAB/BAG6/BAG6/BAG6/BAG6/BAG6/BAG6/BAG6	8
		BP	GO:1901991	negative regulation of mitotic cell cycle phase transition	21/433	220/11122	0.000135224	0.00376825	0.00347194	PSMB1/PSMB1/PSMC4/PSMC4/SPDL1/PSME4/PSMC5/PSMC1/PSMB5/PSMA7/RGCC/PSMD7/CDKN1B/SYF2/PSMA1/VPS4A/PSMB7/TNKS1BP1/PSMD13/PSMB3/PSMB3	21
		BP	GO:0009141	nucleoside triphosphate metabolic process	26/433	304/11122	0.000139824	0.00383501	0.00353345	CTNS/ENO1/PGK1/GAPDH/TPI1/PARK7/ATP5PB/PFKFB2/COX4I1/NDUFA9/UQCRC2/UQCRC2/NDUFB10/OGT/SURF1/SURF1/ALDOA/ALDOA/FLCN/VCP/ATP5F1C/CLPX/NDUFV1/SDHAF2/NDUFB1/ADA	26
		BP	GO:0016579	protein deubiquitination	24/433	270/11122	0.000139914	0.00383501	0.00353345	PSMB1/PSMB1/PSMC4/PSMC4/PSME4/PSMC5/USP48/PSMC1/PSMB5/PSMA7/PSMD7/PARK7/UCHL3/PSMA1/PSMB7/SMAD4/USP21/USP53/OGT/VCP/TOMM20/PSMD13/PSMB3/PSMB3	24
		BP	GO:1901976	regulation of cell cycle checkpoint	8/433	41/11122	0.00015241	0.00414358	0.00381775	THOC5/PPP1R10/PPP1R10/PPP1R10/PPP1R10/PPP1R10/PPP1R10/PPP1R10	8
		BP	GO:0009199	ribonucleoside triphosphate metabolic process	25/433	290/11122	0.000165559	0.00446474	0.00411367	CTNS/ENO1/PGK1/GAPDH/TPI1/PARK7/ATP5PB/PFKFB2/COX4I1/NDUFA9/UQCRC2/UQCRC2/NDUFB10/OGT/SURF1/SURF1/ALDOA/ALDOA/FLCN/VCP/ATP5F1C/CLPX/NDUFV1/SDHAF2/NDUFB1	25
		BP	GO:0035304	regulation of protein dephosphorylation	14/433	117/11122	0.000175321	0.00465791	0.00429165	CABIN1/CABIN1/SWAP70/PPP2R5E/SPPL3/TSC1/YWHAB/PPP1R10/PPP1R10/PPP1R10/PPP1R10/PPP1R10/PPP1R10/PPP1R10	14
		BP	GO:0001738	morphogenesis of a polarized epithelium	16/433	146/11122	0.000175507	0.00465791	0.00429165	PSMB1/PSMB1/PSMC4/PSMC4/PSME4/PSMC5/PSMC1/PSMB5/PSMA7/PSMD7/PFN1/PSMA1/PSMB7/PSMD13/PSMB3/PSMB3	16
		BP	GO:0031331	positive regulation of cellular catabolic process	26/433	309/11122	0.000181754	0.0047857	0.00440939	UPF1/PSMC4/PSMC4/PSMC5/PSMC1/SH3D19/PARK7/STK11/FBXL5/PFKFB2/EIF2AK4/DNAJB2/METTL14/FLCN/VCP/TSC1/FAF1/YTHDF3/IRS2/BAG6/BAG6/BAG6/BAG6/BAG6/BAG6/BAG6	26
		BP	GO:0080009	mRNA methylation	5/433	15/11122	0.000189829	0.0048891	0.00450466	TRMT6/CMTR1/METTL14/CMTR2/CMTR2	5
		BP	GO:0001655	urogenital system development	22/433	242/11122	0.000191424	0.0048891	0.00450466	HSPB11/LZTS2/CDKN1B/STK11/GLIS2/GLIS2/CDKN1C/CDKN1C/GDF11/SMAD4/FLCN/TSC1/AQP11/PLAG1/IFT140/BAG6/BAG6/BAG6/BAG6/BAG6/BAG6/BAG6	22
		BP	GO:0006735	NADH regeneration	6/433	23/11122	0.000192991	0.0048891	0.00450466	ENO1/PGK1/GAPDH/TPI1/ALDOA/ALDOA	6
		BP	GO:0061621	canonical glycolysis	6/433	23/11122	0.000192991	0.0048891	0.00450466	ENO1/PGK1/GAPDH/TPI1/ALDOA/ALDOA	6
		BP	GO:0061718	glucose catabolic process to pyruvate	6/433	23/11122	0.000192991	0.0048891	0.00450466	ENO1/PGK1/GAPDH/TPI1/ALDOA/ALDOA	6
		BP	GO:0048863	stem cell differentiation	19/433	194/11122	0.000200529	0.00504186	0.00464541	PSMB1/PSMB1/PSMC4/PSMC4/PSME4/SEMA3A/PSMC5/PSMC1/PSMB5/PSMA7/PSMD7/ERCC2/PSMA1/PWP1/PSMB7/SMAD4/PSMD13/PSMB3/PSMB3	19
		BP	GO:0033209	tumor necrosis factor-mediated signaling pathway	16/433	148/11122	0.00020565	0.00513203	0.00472849	PSMB1/PSMB1/PSMC4/PSMC4/PSME4/PSMC5/PSMC1/PSMB5/PSMA7/PSMD7/MADD/PSMA1/PSMB7/PSMD13/PSMB3/PSMB3	16
		BP	GO:0006885	regulation of pH	9/433	54/11122	0.000211543	0.00524	0.00482796	AQP11/ATP6V1G2/ATP6V1G2/ATP6V1G2/ATP6V1G2/ATP6V1G2/ATP6V1G2/ATP6V1G2/TMEM199	9
		BP	GO:0030111	regulation of Wnt signaling pathway	25/433	297/11122	0.000239689	0.00589352	0.0054301	PSMB1/PSMB1/PSMC4/PSMC4/PSME4/IFT80/PSMC5/PSMC1/PSMB5/PSMA7/EMD/PSMD7/LZTS2/STK11/PSMA1/PSMB7/SKI/VCP/SDHAF2/TBL1XR1/PSMD13/FAM53B/SRC/PSMB3/PSMB3	25
		BP	GO:0030511	positive regulation of transforming growth factor beta receptor signaling pathway	6/433	24/11122	0.000248945	0.00594623	0.00547866	CREBBP/STK11/CDKN1C/CDKN1C/SMAD4/FLCN	6
		BP	GO:0061615	glycolytic process through fructose-6-phosphate	6/433	24/11122	0.000248945	0.00594623	0.00547866	ENO1/PGK1/GAPDH/TPI1/ALDOA/ALDOA	6
		BP	GO:0061620	glycolytic process through glucose-6-phosphate	6/433	24/11122	0.000248945	0.00594623	0.00547866	ENO1/PGK1/GAPDH/TPI1/ALDOA/ALDOA	6
		BP	GO:1903846	positive regulation of cellular response to transforming growth factor beta stimulus	6/433	24/11122	0.000248945	0.00594623	0.00547866	CREBBP/STK11/CDKN1C/CDKN1C/SMAD4/FLCN	6
		BP	GO:0034612	response to tumor necrosis factor	21/433	231/11122	0.000266461	0.00629558	0.00580054	PSMB1/PSMB1/MAP4K3/PSMC4/PSMC4/PSME4/PSMC5/PSMC1/PSMB5/PSMA7/PSMD7/MADD/PSMA1/AKAP12/PSMB7/ADAMTS13/ADAMTS13/PSMD13/TRPV1/PSMB3/PSMB3	21
		BP	GO:0007096	regulation of exit from mitosis	5/433	16/11122	0.000267336	0.00629558	0.00580054	ANLN/RGCC/CDKN1B/CDKN1C/CDKN1C	5
		BP	GO:0055067	monovalent inorganic cation homeostasis	10/433	68/11122	0.000276778	0.00631936	0.00582245	AQP11/ATP6V1G2/ATP6V1G2/ATP6V1G2/ATP6V1G2/ATP6V1G2/ATP6V1G2/ATP6V1G2/KCTD7/TMEM199	10
		BP	GO:0034655	nucleobase-containing compound catabolic process	35/433	482/11122	0.000277259	0.00631936	0.00582245	UPF1/PSMB1/PSMB1/PSMC4/PSMC4/PSME4/ENO1/PSMC5/PSMC1/PSMB5/PSMA7/PGK1/PSMD7/MAGOHB/GAPDH/TPI1/PFKFB2/PSMA1/AGO4/PSMB7/NEIL1/METTL14/OGT/TNKS1BP1/ALDOA/ALDOA/VCP/YWHAB/HINT1/RNASEH1/PSMD13/YTHDF3/ADA/PSMB3/PSMB3	35
		BP	GO:0015682	ferric iron transport	7/433	34/11122	0.000278744	0.00631936	0.00582245	ATP6V1G2/ATP6V1G2/ATP6V1G2/ATP6V1G2/ATP6V1G2/ATP6V1G2/ATP6V1G2	7
		BP	GO:0033572	transferrin transport	7/433	34/11122	0.000278744	0.00631936	0.00582245	ATP6V1G2/ATP6V1G2/ATP6V1G2/ATP6V1G2/ATP6V1G2/ATP6V1G2/ATP6V1G2	7
		BP	GO:0072512	trivalent inorganic cation transport	7/433	34/11122	0.000278744	0.00631936	0.00582245	ATP6V1G2/ATP6V1G2/ATP6V1G2/ATP6V1G2/ATP6V1G2/ATP6V1G2/ATP6V1G2	7
		BP	GO:1903052	positive regulation of proteolysis involved in cellular protein catabolic process	13/433	108/11122	0.000279685	0.00631936	0.00582245	PSMC4/PSMC4/PSMC5/PSMC1/DNAJB2/VCP/BAG6/BAG6/BAG6/BAG6/BAG6/BAG6/BAG6	13
		BP	GO:0062012	regulation of small molecule metabolic process	28/433	354/11122	0.000291382	0.00650023	0.0059891	PSMB1/PSMB1/PSMC4/PSMC4/PSME4/ENO1/PSMC5/SIRT4/PSMC1/PSMB5/PSMA7/PSMD7/PARK7/PFKFB2/PSMA1/PSMB7/OGT/SLC7A11/PDK1/FLCN/VCP/CD320/ERFE/PSMD13/IRS2/SRC/PSMB3/PSMB3	28
		BP	GO:0071356	cellular response to tumor necrosis factor	20/433	216/11122	0.000291577	0.00650023	0.0059891	PSMB1/PSMB1/PSMC4/PSMC4/PSME4/PSMC5/PSMC1/PSMB5/PSMA7/PSMD7/MADD/PSMA1/AKAP12/PSMB7/ADAMTS13/ADAMTS13/PSMD13/TRPV1/PSMB3/PSMB3	20
		BP	GO:1903363	negative regulation of cellular protein catabolic process	11/433	82/11122	0.00031718	0.00702418	0.00647185	PDCL3/PARK7/OGT/MTM1/BAG6/BAG6/BAG6/BAG6/BAG6/BAG6/BAG6	11
		BP	GO:0044773	mitotic DNA damage checkpoint	12/433	96/11122	0.000335138	0.00731574	0.00674048	RGCC/CDKN1B/NEK11/SYF2/TNKS1BP1/PPP1R10/PPP1R10/PPP1R10/PPP1R10/PPP1R10/PPP1R10/PPP1R10	12
		BP	GO:0045333	cellular respiration	17/433	170/11122	0.000336037	0.00731574	0.00674048	CS/PARK7/DLST/CISD1/COX4I1/NDUFA9/UQCRC2/UQCRC2/NDUFB10/SURF1/SURF1/FLCN/NDUFAF2/VCP/NDUFV1/SDHAF2/NDUFB1	17
		BP	GO:1904292	regulation of ERAD pathway	7/433	35/11122	0.000336909	0.00731574	0.00674048	BAG6/BAG6/BAG6/BAG6/BAG6/BAG6/BAG6	7
		BP	GO:0002474	antigen processing and presentation of peptide antigen via MHC class I	15/433	140/11122	0.000355549	0.00767069	0.00706752	PSMB1/PSMB1/PSMC4/PSMC4/PSME4/PSMC5/PSMC1/PSMB5/PSMA7/PSMD7/PSMA1/PSMB7/PSMD13/PSMB3/PSMB3	15
		BP	GO:0016556	mRNA modification	5/433	17/11122	0.000366696	0.00786047	0.00724238	TRMT6/CMTR1/METTL14/CMTR2/CMTR2	5
		BP	GO:0046365	monosaccharide catabolic process	8/433	47/11122	0.000408854	0.00870833	0.00802357	ENO1/PGK1/GAPDH/TPI1/PFKFB2/ALDOA/ALDOA/LRP5	8
		BP	GO:0038061	NIK/NF-kappaB signaling	15/433	142/11122	0.000414435	0.00877134	0.00808163	PSMB1/PSMB1/PSMC4/PSMC4/PSME4/PSMC5/PSMC1/PSMB5/PSMA7/PSMD7/PSMA1/PSMB7/PSMD13/PSMB3/PSMB3	15
		BP	GO:0050778	positive regulation of immune response	34/433	475/11122	0.000439915	0.00925206	0.00852455	CREBBP/PSMB1/PSMB1/PSMC4/PSMC4/PSME4/EIF2B3/PSMC5/PSMC1/PSMB5/PSMA7/RGCC/PSMD7/PTPRS/PLEKHA1/PARK7/STK11/EIF2AK4/PSMA1/PSMB7/SPPL3/PSMD13/ADA/SRC/LIME1/BAG6/BAG6/BAG6/BAG6/BAG6/BAG6/BAG6/PSMB3/PSMB3	34
		CC	GO:1905369	endopeptidase complex	18/434	79/11439	6.08973e-10	2.58205e-07	2.4423e-07	PSMB1/PSMB1/PSMC4/PSMC4/PSME4/PSMC5/TXNL1/PSMC1/PSMB5/PSMA7/PSMD7/HTRA2/PSMA1/PSMB7/VCP/PSMD13/PSMB3/PSMB3	18
		CC	GO:0000502	proteasome complex	17/434	78/11439	3.8102e-09	5.51584e-07	5.21731e-07	PSMB1/PSMB1/PSMC4/PSMC4/PSME4/PSMC5/TXNL1/PSMC1/PSMB5/PSMA7/PSMD7/PSMA1/PSMB7/VCP/PSMD13/PSMB3/PSMB3	17
		CC	GO:1905368	peptidase complex	18/434	88/11439	3.90271e-09	5.51584e-07	5.21731e-07	PSMB1/PSMB1/PSMC4/PSMC4/PSME4/PSMC5/TXNL1/PSMC1/PSMB5/PSMA7/PSMD7/HTRA2/PSMA1/PSMB7/VCP/PSMD13/PSMB3/PSMB3	18
		CC	GO:0072357	PTW/PP1 phosphatase complex	7/434	13/11439	1.51853e-07	1.60964e-05	1.52252e-05	PPP1R10/PPP1R10/PPP1R10/PPP1R10/PPP1R10/PPP1R10/PPP1R10	7
		CC	GO:0005839	proteasome core complex	8/434	34/11439	3.06285e-05	0.00259729	0.00245673	PSMB1/PSMB1/PSMB5/PSMA7/PSMA1/PSMB7/PSMB3/PSMB3	8
		CC	GO:0098798	mitochondrial protein complex	23/434	251/11439	8.34532e-05	0.00589736	0.00557819	MRPS10/SAMM50/BCKDK/MRPL51/MRPL18/MRPL19/PARK7/ATP5PB/MRPS14/COX4I1/MRPL35/NDUFA9/UQCRC2/UQCRC2/NDUFB10/PDK1/ATP5F1C/CLPX/NDUFV1/TOMM20/MRPS11/NDUFB1/VDAC1	23
		CC	GO:0030990	intraciliary transport particle	6/434	22/11439	0.000128055	0.00775646	0.00733667	IFT80/HSPB11/IFT22/WDR19/IFT122/IFT140	6
		MF	GO:1990381	ubiquitin-specific protease binding	9/415	19/11263	7.64528e-09	3.85322e-06	3.70193e-06	PARK7/VCP/BAG6/BAG6/BAG6/BAG6/BAG6/BAG6/BAG6	9
		MF	GO:0051787	misfolded protein binding	8/415	17/11263	5.76782e-08	1.45349e-05	1.39642e-05	SDF2L1/BAG6/BAG6/BAG6/BAG6/BAG6/BAG6/BAG6	8
		MF	GO:0004864	protein phosphatase inhibitor activity	9/415	29/11263	5.96625e-07	0.000100233	9.62974e-05	CABIN1/CABIN1/PPP1R10/PPP1R10/PPP1R10/PPP1R10/PPP1R10/PPP1R10/PPP1R10	9
		MF	GO:0070628	proteasome binding	7/415	17/11263	1.23784e-06	0.000155968	0.000149844	BAG6/BAG6/BAG6/BAG6/BAG6/BAG6/BAG6	7
		MF	GO:0030544	Hsp70 protein binding	10/415	41/11263	1.66522e-06	0.000167854	0.000161264	CDKN1B/DNAJB2/TSC1/BAG6/BAG6/BAG6/BAG6/BAG6/BAG6/BAG6	10
		MF	GO:0019212	phosphatase inhibitor activity	9/415	34/11263	2.65203e-06	0.00022277	0.000214023	CABIN1/CABIN1/PPP1R10/PPP1R10/PPP1R10/PPP1R10/PPP1R10/PPP1R10/PPP1R10	9
		MF	GO:0004298	threonine-type endopeptidase activity	8/415	34/11263	2.48041e-05	0.00156266	0.0015013	PSMB1/PSMB1/PSMB5/PSMA7/PSMA1/PSMB7/PSMB3/PSMB3	8
		MF	GO:0070003	threonine-type peptidase activity	8/415	34/11263	2.48041e-05	0.00156266	0.0015013	PSMB1/PSMB1/PSMB5/PSMA7/PSMA1/PSMB7/PSMB3/PSMB3	8
		MF	GO:0016646	oxidoreductase activity, acting on the CH-NH group of donors, NAD or NADP as acceptor	5/415	12/11263	4.23763e-05	0.00237307	0.0022799	MTHFD2/PYCR3/PYCR3/MTHFD1L/PYCR1	5
		MF	GO:0019888	protein phosphatase regulator activity	10/415	60/11263	5.98761e-05	0.00301776	0.00289926	CABIN1/CABIN1/PPP2R5E/PPP1R10/PPP1R10/PPP1R10/PPP1R10/PPP1R10/PPP1R10/PPP1R10	10
		MF	GO:0031593	polyubiquitin modification- dependent protein binding	9/415	50/11263	7.50832e-05	0.00344017	0.0033051	MINDY1/VCP/BAG6/BAG6/BAG6/BAG6/BAG6/BAG6/BAG6	9
		MF	GO:0043022	ribosome binding	9/415	52/11263	0.000103297	0.00433849	0.00416814	YTHDF3/BAG6/BAG6/BAG6/BAG6/BAG6/BAG6/BAG6/EIF5AL1	9
		MF	GO:0004553	hydrolase activity, hydrolyzing O-glycosyl compounds	9/415	53/11263	0.000120439	0.00466931	0.00448597	OGA/NEU1/NEU1/NEU1/NEU1/NEU1/NEU1/NEU1/NEU1	9
		MF	GO:0140030	modification-dependent protein binding	15/415	143/11263	0.000249278	0.00858816	0.00825094	PSME4/DNAJB2/PWP1/MINDY1/LRWD1/VCP/FAN1/FAN1/BAG6/BAG6/BAG6/BAG6/BAG6/BAG6/BAG6	15
		MF	GO:0019208	phosphatase regulator activity	10/415	71/11263	0.0002556	0.00858816	0.00825094	CABIN1/CABIN1/PPP2R5E/PPP1R10/PPP1R10/PPP1R10/PPP1R10/PPP1R10/PPP1R10/PPP1R10	10
		MF	GO:0016645	oxidoreductase activity, acting on the CH-NH group of donors	5/415	17/11263	0.000284146	0.0089506	0.00859916	MTHFD2/PYCR3/PYCR3/MTHFD1L/PYCR1	5
		MF	GO:0016798	hydrolase activity, acting on glycosyl bonds	10/415	73/11263	0.000322137	0.00955041	0.00917541	NEIL1/OGA/NEU1/NEU1/NEU1/NEU1/NEU1/NEU1/NEU1/NEU1	10
	Time 1 vs. Time 2 (humans)	BP	GO:1903955	positive regulation of protein targeting to mitochondrion	9/245	35/11122	4.51822e-08	0.000130486	0.000128841	HUWE1/GSK3A/UBE2D3/UBE2J2/HSPA1L/HSPA1L/HSPA1L/HSPA1L/HSPA1L	9
		BP	GO:0043928	exonucleolytic nuclear- transcribed mRNA catabolic process involved in deadenylation-dependent decay	9/245	44/11122	3.81573e-07	0.000411998	0.000406802	WDR61/NT5C3B/PATL1/SKIV2L/SKIV2L/SKIV2L/SKIV2L/SKIV2L/SKIV2L	9
		BP	GO:0000291	nuclear-transcribed mRNA catabolic process, exonucleolytic	9/245	45/11122	4.6789e-07	0.000411998	0.000406802	WDR61/NT5C3B/PATL1/SKIV2L/SKIV2L/SKIV2L/SKIV2L/SKIV2L/SKIV2L	9
		BP	GO:1903214	regulation of protein targeting to mitochondrion	9/245	46/11122	5.70634e-07	0.000411998	0.000406802	HUWE1/GSK3A/UBE2D3/UBE2J2/HSPA1L/HSPA1L/HSPA1L/HSPA1L/HSPA1L	9
		BP	GO:1903749	positive regulation of establishment of protein localization to mitochondrion	9/245	57/11122	3.7729e-06	0.00217922	0.00215174	HUWE1/GSK3A/UBE2D3/UBE2J2/HSPA1L/HSPA1L/HSPA1L/HSPA1L/HSPA1L	9
		BP	GO:1903747	regulation of establishment of protein localization to mitochondrion	9/245	69/11122	1.88854e-05	0.00909015	0.00897552	HUWE1/GSK3A/UBE2D3/UBE2J2/HSPA1L/HSPA1L/HSPA1L/HSPA1L/HSPA1L	9
		CC	GO:0002199	zona pellucida receptor complex	5/253	10/11439	1.17112e-06	0.00042746	0.00041544	HSPA1L/HSPA1L/HSPA1L/HSPA1L/HSPA1L	5
	Time 0 vs. Time 1 (humans and chimps) & Time 1 vs. Time 2 (humans and chimps)	BP	GO:0007059	chromosome segregation	114/2682	250/11122	5.11645e-14	2.66465e-10	2.5313e-10	CDC27/SLC25A5/NCAPD2/AKAP8L/BRCA1/TACC3/PUM2/NDC1/CDC42/RAD18/TRIP13/SPAG5/KIF22/NDC80/BIRC5/KIF4A/CDC6/KLHL22/TOP3B/REC8/REC8/CSNK2A1/CHMP4B/FAM83D/RIOK3/STAG2/NAA10/BEX4/CENPT/UBE2I/RAB11A/KPNB1/RECQL5/NCAPG/ANAPC15/FBXO5/TTK/ECT2/ACTR3/MAD2L2/CDC20/NEK2/CENPF/KIF14/DUSP1/NCAPH/KIF18A/ZWINT/HJURP/DLGAP5/KNSTRN/SGO1/MAU2/LATS1/TOP2A/RAN/CCNB1/ARL8B/PSRC1/CDCA8/ESPL1/BRIP1/SMC2/DSCC1/KIF23/KNL1/A…	114
		BP	GO:0000280	nuclear division	123/2682	301/11122	5.67496e-11	1.47776e-07	1.40381e-07	CDC27/NCAPD2/AKAP8L/TACC3/SPAST/UBR2/NDC1/CDK13/ASPM/TRIP13/SPAG5/EDN1/KIF22/NDC80/AURKA/TPX2/NSFL1C/KIF4A/CDC6/KLHL22/REC8/REC8/MYBL2/CHMP4B/STAG2/NAA10/RAB11A/BCCIP/UBE2S/KPNB1/NCAPG/ANAPC15/FBXO5/CUL9/TTK/ACTR3/WRAP73/MAD2L2/CDC20/NEK2/CENPF/STAG1/KIF14/DUSP1/MASTL/NCAPH/KIF18A/ZWINT/CKS2/DLGAP5/PIN1/PKMYT1/LIF/KNSTRN/SGO1/MAU2/PSMC3IP/TOP2A/RAN/CCNB1/PSRC1/CDCA8/ESPL1/BORA/BRIP1/SMC2/SLC2A8/D…	123
		BP	GO:0098813	nuclear chromosome segregation	87/2682	197/11122	3.96311e-10	6.87995e-07	6.53565e-07	CDC27/NCAPD2/AKAP8L/TACC3/NDC1/CDC42/TRIP13/SPAG5/KIF22/NDC80/KIF4A/CDC6/KLHL22/REC8/REC8/CHMP4B/FAM83D/STAG2/NAA10/RAB11A/KPNB1/NCAPG/ANAPC15/FBXO5/TTK/ECT2/ACTR3/MAD2L2/CDC20/NEK2/CENPF/KIF14/DUSP1/NCAPH/KIF18A/ZWINT/DLGAP5/KNSTRN/SGO1/MAU2/LATS1/RAN/CCNB1/PSRC1/CDCA8/ESPL1/BRIP1/SMC2/DSCC1/KIF23/KNL1/ACTR2/CENPE/P3H4/KIF2C/FANCD2/CDCA5/HDAC8/INCENP/NCAPD3/BUB3/FMN2/BUB1B/RACGAP1/MEIOB/MEIOB/SG…	87
		BP	GO:0031055	chromatin remodeling at centromere	24/2682	31/11122	5.8523e-10	7.6197e-07	7.23837e-07	CENPM/CENPI/CENPT/OIP5/CENPA/HELLS/CENPL/CENPK/HJURP/MIS18BP1/KNL1/CENPO/CENPU/CENPH/MIS18A/CENPN/CENPV/CENPX/CENPS/RUVBL1/RUVBL1/NPM1/CENPP/CENPW	24
		BP	GO:0048285	organelle fission	128/2682	331/11122	1.6371e-09	1.69374e-06	1.60898e-06	CDC27/NCAPD2/AKAP8L/TACC3/SPAST/UBR2/NDC1/CDK13/ASPM/MTFR1/TRIP13/SPAG5/EDN1/KIF22/NDC80/AURKA/TPX2/NSFL1C/MUL1/KIF4A/CDC6/KLHL22/REC8/REC8/MYBL2/CHMP4B/STAG2/NAA10/RAB11A/BCCIP/UBE2S/KPNB1/NCAPG/ANAPC15/FBXO5/CUL9/TTK/ACTR3/WRAP73/MAD2L2/CDC20/NEK2/CENPF/STAG1/KIF14/DUSP1/MASTL/NCAPH/KIF18A/ZWINT/CKS2/DLGAP5/PIN1/PKMYT1/LIF/KNSTRN/SGO1/MAU2/PSMC3IP/TOP2A/RAN/CCNB1/PSRC1/CDCA8/ESPL1/BORA/BRIP1/SM…	128
		BP	GO:0006260	DNA replication	101/2682	246/11122	2.22597e-09	1.69374e-06	1.60898e-06	DBF4/BRCA1/POLA2/POLA2/PNKP/RRM2B/RFC2/RAD51/MCM10/NUCKS1/MCM2/TIPIN/MCM6/ORC1/ORC6/CLSPN/CDC45/CDC6/MCM5/POLE2/GINS1/SAMHD1/POLI/STAG2/DNAJC2/POLD2/GTPBP4/RECQL5/TNFAIP1/ZPR1/GLI1/CDK2AP1/ING4/FBXO5/GMNN/CCDC88A/CACYBP/ID3/ID3/SET/ZRANB3/POLK/DTD1/MCM8/CHTF18/E2F8/GINS2/PCNA/NASP/RFC3/BRIP1/DSCC1/HMGA1/BARD1/BRCA2/TICRR/ESCO1/DTL/ETAA1/CCNA2/EGFR/GINS4/SSRP1/CHEK1/RBMS1/DONSON/CHAF1B/TOPBP1/UCN/…	101
		BP	GO:0000819	sister chromatid segregation	69/2682	149/11122	2.27653e-09	1.69374e-06	1.60898e-06	CDC27/NCAPD2/AKAP8L/TACC3/TRIP13/SPAG5/KIF22/NDC80/KIF4A/CDC6/KLHL22/CHMP4B/STAG2/NAA10/RAB11A/KPNB1/NCAPG/ANAPC15/FBXO5/TTK/MAD2L2/CDC20/NEK2/CENPF/KIF14/DUSP1/NCAPH/KIF18A/ZWINT/DLGAP5/KNSTRN/SGO1/MAU2/LATS1/RAN/CCNB1/PSRC1/CDCA8/ESPL1/SMC2/DSCC1/KIF23/CENPE/KIF2C/CDCA5/HDAC8/INCENP/NCAPD3/BUB3/BUB1B/RACGAP1/SGO2/MAD2L1/PLK1/CDT1/FEN1/BUB1/GEN1/AURKB/MAPK15/MAPK15/MCMBP/LCMT1/PHB2/KIFC1/KIFC1/K…	69
		BP	GO:0034080	CENP-A containing nucleosome assembly	22/2682	29/11122	6.09254e-09	3.29762e-06	3.13259e-06	CENPM/CENPI/CENPT/OIP5/CENPA/CENPL/CENPK/HJURP/MIS18BP1/KNL1/CENPO/CENPU/CENPH/MIS18A/CENPN/CENPX/CENPS/RUVBL1/RUVBL1/NPM1/CENPP/CENPW	22
		BP	GO:0061641	CENP-A containing chromatin organization	22/2682	29/11122	6.09254e-09	3.29762e-06	3.13259e-06	CENPM/CENPI/CENPT/OIP5/CENPA/CENPL/CENPK/HJURP/MIS18BP1/KNL1/CENPO/CENPU/CENPH/MIS18A/CENPN/CENPX/CENPS/RUVBL1/RUVBL1/NPM1/CENPP/CENPW	22
		BP	GO:0140014	mitotic nuclear division	93/2682	225/11122	6.44303e-09	3.29762e-06	3.13259e-06	CDC27/NCAPD2/AKAP8L/TACC3/SPAST/CDK13/TRIP13/SPAG5/EDN1/KIF22/NDC80/AURKA/TPX2/NSFL1C/KIF4A/CDC6/KLHL22/MYBL2/CHMP4B/STAG2/NAA10/RAB11A/BCCIP/UBE2S/KPNB1/NCAPG/ANAPC15/FBXO5/CUL9/TTK/WRAP73/MAD2L2/CDC20/NEK2/CENPF/STAG1/KIF14/DUSP1/NCAPH/KIF18A/ZWINT/DLGAP5/PIN1/PKMYT1/KNSTRN/SGO1/MAU2/RAN/CCNB1/PSRC1/CDCA8/ESPL1/BORA/SMC2/DSCC1/KIF23/KIF11/KIF20B/CENPE/KIF2C/CDCA5/MKI67/INCENP/CHEK1/EPS8/NCAPD3/…	93
		BP	GO:0006336	DNA replication-independent nucleosome assembly	27/2682	40/11122	7.59821e-09	3.29762e-06	3.13259e-06	HIRA/CENPM/CENPI/CENPT/OIP5/ASF1B/CENPA/CENPL/CENPK/HJURP/MIS18BP1/NASP/KNL1/CENPO/CENPU/CENPH/MIS18A/CENPN/CENPX/CENPS/RUVBL1/RUVBL1/NPM1/CENPP/IPO4/IPO4/CENPW	27
		BP	GO:0034724	DNA replication-independent nucleosome organization	27/2682	40/11122	7.59821e-09	3.29762e-06	3.13259e-06	HIRA/CENPM/CENPI/CENPT/OIP5/ASF1B/CENPA/CENPL/CENPK/HJURP/MIS18BP1/NASP/KNL1/CENPO/CENPU/CENPH/MIS18A/CENPN/CENPX/CENPS/RUVBL1/RUVBL1/NPM1/CENPP/IPO4/IPO4/CENPW	27
		BP	GO:0000070	mitotic sister chromatid segregation	59/2682	128/11122	4.02352e-08	1.61188e-05	1.53122e-05	CDC27/NCAPD2/AKAP8L/TACC3/TRIP13/SPAG5/KIF22/NDC80/KIF4A/CDC6/KLHL22/CHMP4B/NAA10/RAB11A/KPNB1/NCAPG/ANAPC15/FBXO5/TTK/MAD2L2/CDC20/NEK2/CENPF/KIF14/DUSP1/NCAPH/KIF18A/ZWINT/DLGAP5/KNSTRN/SGO1/MAU2/RAN/CCNB1/PSRC1/CDCA8/ESPL1/SMC2/DSCC1/KIF23/CENPE/KIF2C/CDCA5/INCENP/NCAPD3/BUB3/BUB1B/RACGAP1/MAD2L1/PLK1/CDT1/GEN1/AURKB/LCMT1/KIFC1/KIFC1/KIFC1/KIFC1/CHMP1B	59
		BP	GO:0034508	centromere complex assembly	26/2682	40/11122	4.74124e-08	1.76374e-05	1.67548e-05	CENPM/CENPI/CENPT/OIP5/CENPA/CENPF/HELLS/CENPL/CENPK/HJURP/MIS18BP1/KNL1/CENPO/CENPE/CENPU/CENPH/MIS18A/CENPN/CENPV/CENPX/CENPS/RUVBL1/RUVBL1/NPM1/CENPP/CENPW	26
		BP	GO:0043486	histone exchange	24/2682	36/11122	7.58861e-08	2.63476e-05	2.50291e-05	CENPM/CENPI/CENPT/OIP5/CENPA/CENPL/CENPK/HJURP/MIS18BP1/NASP/KNL1/CENPO/ANP32E/CENPU/CENPH/MIS18A/CENPN/CENPX/CENPS/RUVBL1/RUVBL1/NPM1/CENPP/CENPW	24
		BP	GO:1904872	regulation of telomerase RNA localization to Cajal body	16/2682	20/11122	2.20176e-07	7.16673e-05	6.80808e-05	CCT4/TCP1/DKC1/CCT7/PARN/PARN/NHP2/CCT6A/CCT5/CCT8/CCT3/CCT2/DCP2/RUVBL1/RUVBL1/RUVBL2	16
		BP	GO:0007051	spindle organization	68/2682	161/11122	2.61394e-07	8.00787e-05	7.60712e-05	TACC3/SPAST/INTS13/ASPM/WDR62/SPAG5/NDC80/AURKA/TPX2/KIF4A/MYH9/MYBL2/CHMP4B/STAG2/RAB11A/FSD1/BCCIP/KPNB1/CEP126/FBXO5/TTK/CEP72/CEP72/WRAP73/CDC20/STMN1/NEK2/STAG1/STIL/AUNIP/KNSTRN/TUBG1/RAN/CCNB1/PSRC1/ESPL1/BORA/KIF23/HAUS2/KIF11/CENPE/NTMT1/SPC25/SPC25/RACGAP1/POC1A/PLK1/MECP2/CKAP5/AURKB/MAPK15/MAPK15/CEP63/CHEK2/TUBB/TUBB/TUBB/TUBB/TUBB/TUBB/TUBB/TUBB/FLNA/KIFC1/KIFC1/KIFC1/KIFC1/CHMP1B	68
		BP	GO:0006323	DNA packaging	54/2682	120/11122	3.94321e-07	0.00011409	0.00010838	NCAPD2/AKAP8L/MCM2/HIRA/CENPM/NAA10/CENPI/CENPT/OIP5/ASF1B/NCAPG/CENPA/SET/HELLS/CENPL/NCAPH/CENPK/HJURP/MIS18BP1/TOP2A/NASP/CCNB1/SMC2/HMGA1/KNL1/CENPO/BAHD1/CDCA5/NCAPG2/HMGA2/NCAPD3/CENPU/CENPH/MIS18A/CHAF1B/HMGB2/CENPN/CENPV/CHAF1A/CENPX/CDK1/CENPS/RUVBL1/RUVBL1/PARP10/NPM1/NAP1L1/CENPP/NOC2L/IPO4/IPO4/CENPW/NAP1L4/NAP1L4	54
		BP	GO:0051304	chromosome separation	33/2682	62/11122	7.11337e-07	0.000162269	0.000154149	CDC27/TACC3/TRIP13/NDC80/CDC6/KLHL22/CSNK2A1/RECQL5/ANAPC15/FBXO5/TTK/MAD2L2/CDC20/CENPF/DUSP1/NCAPH/DLGAP5/CCNB1/ESPL1/CENPE/BUB1B/MEIOB/MEIOB/MAD2L1/PLK1/CDT1/CENPX/CENPS/GEN1/AURKB/MAPK15/MAPK15/LCMT1	33
		BP	GO:0090670	RNA localization to Cajal body	16/2682	21/11122	7.16628e-07	0.000162269	0.000154149	CCT4/TCP1/DKC1/CCT7/PARN/PARN/NHP2/CCT6A/CCT5/CCT8/CCT3/CCT2/DCP2/RUVBL1/RUVBL1/RUVBL2	16
		BP	GO:0090671	telomerase RNA localization to Cajal body	16/2682	21/11122	7.16628e-07	0.000162269	0.000154149	CCT4/TCP1/DKC1/CCT7/PARN/PARN/NHP2/CCT6A/CCT5/CCT8/CCT3/CCT2/DCP2/RUVBL1/RUVBL1/RUVBL2	16
		BP	GO:0090672	telomerase RNA localization	16/2682	21/11122	7.16628e-07	0.000162269	0.000154149	CCT4/TCP1/DKC1/CCT7/PARN/PARN/NHP2/CCT6A/CCT5/CCT8/CCT3/CCT2/DCP2/RUVBL1/RUVBL1/RUVBL2	16
		BP	GO:0090685	RNA localization to nucleus	16/2682	21/11122	7.16628e-07	0.000162269	0.000154149	CCT4/TCP1/DKC1/CCT7/PARN/PARN/NHP2/CCT6A/CCT5/CCT8/CCT3/CCT2/DCP2/RUVBL1/RUVBL1/RUVBL2	16
		BP	GO:0051983	regulation of chromosome segregation	42/2682	87/11122	7.68028e-07	0.000166662	0.000158322	CDC27/TACC3/PUM2/CDC42/RAD18/TRIP13/SPAG5/NDC80/CDC6/KLHL22/CSNK2A1/NAA10/ANAPC15/FBXO5/TTK/ECT2/MAD2L2/CDC20/NEK2/CENPF/DUSP1/DLGAP5/KNSTRN/CCNB1/ESPL1/CENPE/KIF2C/CDCA5/HDAC8/MKI67/BUB1B/RACGAP1/MAD2L1/PLK1/CDT1/FEN1/BUB1/GEN1/AURKB/MAPK15/MAPK15/LCMT1	42
		BP	GO:0051052	regulation of DNA metabolic process	127/2682	365/11122	2.01814e-06	0.000420419	0.00039938	RAD52/BRCA1/PNKP/RFC2/RAD51/POLQ/NUCKS1/TIPIN/XRCC5/HSP90AA1/UIMC1/FUS/HNRNPC/CDC6/HSP90AB1/TFIP11/STAG2/DNAJC2/EXOSC3/GTPBP4/RECQL5/TNFAIP1/PTGES3/GLI1/FOXM1/RAD51AP1/FBXO5/GMNN/OGG1/XRN1/CCDC88A/CCT4/CACYBP/MAD2L2/ID3/ID3/NEK2/DUSP1/TCP1/PIK3CA/ZRANB3/HNRNPA2B1/TWIST1/AUNIP/CHTF18/POT1/E2F8/DNMT1/DKC1/PPARG/PCNA/RFC3/HNRNPA1/CCT7/KLF4/NIBAN2/DSCC1/ACTR2/HNRNPD/BRCA2/PIF1/TICRR/PARN/PARN/ESCO1/S…	127
		BP	GO:0043044	ATP-dependent chromatin remodeling	31/2682	59/11122	2.21854e-06	0.00044439	0.000422151	SMARCE1/ACTB/HNRNPC/CENPM/CENPI/CENPT/OIP5/CENPA/HDAC1/CENPL/CENPK/HJURP/SMARCA4/MIS18BP1/NASP/KNL1/CENPO/ANP32E/CENPU/CENPH/MIS18A/CENPN/CENPX/SMARCC1/CENPS/RUVBL1/RUVBL1/NPM1/CENPP/HDAC2/CENPW	31
		BP	GO:1904874	positive regulation of telomerase RNA localization to Cajal body	13/2682	16/11122	2.39774e-06	0.000462497	0.000439352	CCT4/TCP1/DKC1/CCT7/NHP2/CCT6A/CCT5/CCT8/CCT3/CCT2/RUVBL1/RUVBL1/RUVBL2	13
		BP	GO:0032870	cellular response to hormone stimulus	158/2682	476/11122	2.98536e-06	0.000555278	0.000527489	GCLC/CFLAR/BRCA1/CALCOCO1/ATP6V0A1/TNC/NUCKS1/NEDD4/PRKACA/GNB1/EDN1/UBA5/AACS/GSTP1/NCOA1/DDX18/DNMT3B/PXN/TFAP4/CDC6/JAK2/RBFOX2/RBFOX2/EP300/TRIB3/AXIN1/EEF2K/EEF2K/GRB10/PLOD3/RARRES2/HDAC5/VDR/C2CD5/RWDD1/CCND3/ATP6V0E1/KAT2B/PRKAR2A/GNAI2/FHL2/NFE2L2/ERRFI1/HDAC1/FOXO3/SPP1/KLF9/RHOQ/DUSP1/NR2C1/SOCS2/KIF18A/PIK3CA/CBX3/NCOA3/NCOA5/BBS2/THRA/ELK1/SMARCA4/ZFP36/PPAT/LATS1/MAP1B/RARA/SELENOS/…	158
		BP	GO:0000226	microtubule cytoskeleton organization	143/2682	425/11122	3.8943e-06	0.000681466	0.000647363	RANBP9/BRCA1/TACC3/PHLDB1/SPAST/RNF19A/CC2D2A/PPP1R12A/CROCC/INTS13/ASPM/WDR62/SPAG5/NDC80/XPO1/AURKA/TPX2/NSFL1C/KIF4A/MYH9/MYBL2/MAPRE1/CHMP4B/STAG2/RAB11A/FSD1/BCCIP/KPNB1/ZPR1/JHY/CEP126/MDM1/FBXO5/CUL9/TTK/CEP72/CEP72/KIF20A/KAT2B/CENPA/WRAP73/DOCK7/CDC20/VAMP4/STMN1/NEK2/STAG1/PKD2/DNAL1/KIF18A/STIL/BBS2/EML2/AUNIP/TUBGCP6/KNSTRN/SGO1/TUBG1/MAP1B/RAN/CCNB1/PSRC1/ESPL1/CKAP2/BORA/SPRY2/ODF2/…	143
		BP	GO:0071103	DNA conformation change	79/2682	207/11122	3.9255e-06	0.000681466	0.000647363	RECQL/NCAPD2/AKAP8L/HMGB3/ERCC8/RAD51/MCM2/MCM6/XRCC5/RAD54L/CDC45/HIRA/CENPM/GINS1/NAA10/CENPI/CENPT/OIP5/ASF1B/NCAPG/GTF2H1/GTF2H3/CENPA/SET/HELLS/CENPL/NCAPH/ZRANB3/HNRNPA2B1/CENPK/HJURP/POT1/MIS18BP1/GINS2/TOP2A/NASP/CCNB1/BRIP1/SMC2/HMGA1/KNL1/CENPO/BAHD1/PARP1/CDCA5/NCAPG2/GINS4/HMGA2/NCAPD3/CENPU/CENPH/XPC/SUPV3L1/MIS18A/CHAF1B/HMGB2/CENPN/MCM7/CENPV/CHAF1A/CENPX/CDK1/CENPS/RUVBL1/RUVBL1/P…	79
		BP	GO:0044784	metaphase/anaphase transition of cell cycle	26/2682	47/11122	4.15606e-06	0.000698218	0.000663276	CDC27/TACC3/TRIP13/NDC80/CDC6/KLHL22/ANAPC15/FBXO5/TTK/MAD2L2/CDC20/CENPF/DUSP1/DLGAP5/CCNB1/ESPL1/CENPE/BUB1B/MAD2L1/PLK1/CDT1/GEN1/AURKB/MAPK15/MAPK15/LCMT1	26
		BP	GO:1905818	regulation of chromosome separation	27/2682	50/11122	5.04724e-06	0.000821438	0.00078033	CDC27/TACC3/TRIP13/NDC80/CDC6/KLHL22/CSNK2A1/ANAPC15/FBXO5/TTK/MAD2L2/CDC20/CENPF/DUSP1/DLGAP5/CCNB1/ESPL1/CENPE/BUB1B/MAD2L1/PLK1/CDT1/GEN1/AURKB/MAPK15/MAPK15/LCMT1	27
		BP	GO:0031497	chromatin assembly	42/2682	93/11122	6.71813e-06	0.00106024	0.00100718	MCM2/HIRA/CENPM/CENPI/CENPT/OIP5/ASF1B/CENPA/SET/HELLS/CENPL/CENPK/HJURP/MIS18BP1/NASP/HMGA1/KNL1/CENPO/BAHD1/HMGA2/CENPU/CENPH/MIS18A/CHAF1B/HMGB2/CENPN/CENPV/CHAF1A/CENPX/CENPS/RUVBL1/RUVBL1/PARP10/NPM1/NAP1L1/CENPP/NOC2L/IPO4/IPO4/CENPW/NAP1L4/NAP1L4	42
		BP	GO:0031573	intra-S DNA damage checkpoint	11/2682	13/11122	7.48826e-06	0.00111425	0.00105849	TIPIN/MDC1/MDC1/MDC1/MDC1/MDC1/MDC1/MDC1/MDC1/XPC/CHEK2	11
		BP	GO:0036149	phosphatidylinositol acyl- chain remodeling	11/2682	13/11122	7.48826e-06	0.00111425	0.00105849	MBOAT7/MBOAT7/MBOAT7/MBOAT7/MBOAT7/MBOAT7/MBOAT7/MBOAT7/MBOAT7/MBOAT7/PLAAT3	11
		BP	GO:0006261	DNA-dependent DNA replication	50/2682	120/11122	1.52138e-05	0.00220092	0.00209078	POLA2/POLA2/PNKP/RRM2B/RFC2/RAD51/NUCKS1/MCM2/TIPIN/MCM6/CDC6/MCM5/POLE2/GINS1/SAMHD1/STAG2/POLD2/ZPR1/CDK2AP1/FBXO5/GMNN/ZRANB3/CHTF18/E2F8/GINS2/PCNA/RFC3/DSCC1/HMGA1/BRCA2/TICRR/ETAA1/GINS4/DONSON/RFC4/STOML2/MCM7/CDT1/FEN1/CENPX/CENPS/CCNE2/ATAD5/GEN1/GINS3/ALYREF/CHEK2/BLM/MCMBP/BAZ1A	50
		BP	GO:0033574	response to testosterone	21/2682	37/11122	2.06817e-05	0.00275871	0.00262065	CFLAR/EDN1/AACS/MTAP/RWDD1/XRN1/SPP1/DUSP1/ELK1/NASP/THBS1/MSN/CALR/CSNK2B/CSNK2B/CSNK2B/CSNK2B/CSNK2B/CSNK2B/CSNK2B/NME1	21
		BP	GO:1903405	protein localization to nuclear body	9/2682	10/11122	2.13848e-05	0.00275871	0.00262065	CCT4/TCP1/DKC1/CCT7/CCT6A/CCT5/CCT8/CCT3/CCT2	9
		BP	GO:1904851	positive regulation of establishment of protein localization to telomere	9/2682	10/11122	2.13848e-05	0.00275871	0.00262065	CCT4/TCP1/DKC1/CCT7/CCT6A/CCT5/CCT8/CCT3/CCT2	9
		BP	GO:1904867	protein localization to Cajal body	9/2682	10/11122	2.13848e-05	0.00275871	0.00262065	CCT4/TCP1/DKC1/CCT7/CCT6A/CCT5/CCT8/CCT3/CCT2	9
		BP	GO:0007091	metaphase/anaphase transition of mitotic cell cycle	24/2682	45/11122	2.22476e-05	0.00275871	0.00262065	CDC27/TACC3/TRIP13/NDC80/CDC6/KLHL22/ANAPC15/FBXO5/TTK/MAD2L2/CDC20/CENPF/DUSP1/DLGAP5/CCNB1/ESPL1/CENPE/BUB1B/MAD2L1/PLK1/CDT1/GEN1/AURKB/LCMT1	24
		BP	GO:0010965	regulation of mitotic sister chromatid separation	24/2682	45/11122	2.22476e-05	0.00275871	0.00262065	CDC27/TACC3/TRIP13/NDC80/CDC6/KLHL22/ANAPC15/FBXO5/TTK/MAD2L2/CDC20/CENPF/DUSP1/DLGAP5/CCNB1/ESPL1/CENPE/BUB1B/MAD2L1/PLK1/CDT1/GEN1/AURKB/LCMT1	24
		BP	GO:0070202	regulation of establishment of protein localization to chromosome	10/2682	12/11122	2.64719e-05	0.00313331	0.0029765	CCT4/TCP1/DKC1/CCT7/CCT6A/CCT5/CCT8/CCT3/SPIDR/CCT2	10
		BP	GO:1904816	positive regulation of protein localization to chromosome, telomeric region	10/2682	12/11122	2.64719e-05	0.00313331	0.0029765	CCT4/TCP1/DKC1/CCT7/CCT6A/CCT5/CCT8/CCT3/GNL3/CCT2	10
		BP	GO:0006302	double-strand break repair	71/2682	190/11122	2.71766e-05	0.00314524	0.00298783	RAD52/BRCA1/TDP1/RAD51/POLQ/NUCKS1/TRIP13/XRCC5/PALB2/RAD54L/UIMC1/FUS/TFIP11/REC8/REC8/SAMHD1/RECQL5/FOXM1/RAD51AP1/TDP2/OGG1/PSMD14/MAD2L2/POLM/TWIST1/MCM8/AUNIP/BRIP1/MDC1/MDC1/MDC1/MDC1/MDC1/MDC1/MDC1/MDC1/ACTR2/BARD1/BRCA2/PARP1/CDCA5/CHEK1/PPP4C/HMGA2/MMS19/FMN2/MEIOB/MEIOB/DTX3L/SPIDR/APBB1/MARF1/MARF1/OTUB1/NUDT16L1/FEN1/UBE2V2/ESCO2/KAT5/LIG4/UBE2N/GEN1/CHEK2/CIB1/PARPBP/KDM4D/XRCC6/BLM/…	71
		BP	GO:0002228	natural killer cell mediated immunity	20/2682	35/11122	2.84403e-05	0.00315143	0.00299372	RAB27A/PVR/CORO1A/LYST/CADM1/TUBB/TUBB/TUBB/TUBB/TUBB/TUBB/TUBB/TUBB/HLA-E/HLA-E/HLA-E/HLA-E/HLA-E/HLA-E/HLA-E	20
		BP	GO:0042267	natural killer cell mediated cytotoxicity	20/2682	35/11122	2.84403e-05	0.00315143	0.00299372	RAB27A/PVR/CORO1A/LYST/CADM1/TUBB/TUBB/TUBB/TUBB/TUBB/TUBB/TUBB/TUBB/HLA-E/HLA-E/HLA-E/HLA-E/HLA-E/HLA-E/HLA-E	20
		BP	GO:1903046	meiotic cell cycle process	43/2682	101/11122	3.16078e-05	0.00340003	0.00322988	UBR2/NDC1/ASPM/TRIP13/AURKA/MYH9/REC8/REC8/FBXO5/TTK/ACTR3/CDC20/MASTL/NCAPH/KIF18A/CKS2/LIF/SGO1/TUBG1/PSMC3IP/TOP2A/ESPL1/BRIP1/SMC2/SLC2A8/ACTR2/BRCA2/P3H4/FANCD2/FMN2/MEIOB/MEIOB/SGO2/MARF1/MARF1/PLK1/ING2/CENPX/CENPS/CALR/MAPK15/MAPK15/FANCA	43
		BP	GO:0006334	nucleosome assembly	35/2682	77/11122	3.2521e-05	0.00340003	0.00322988	MCM2/HIRA/CENPM/CENPI/CENPT/OIP5/ASF1B/CENPA/SET/CENPL/CENPK/HJURP/MIS18BP1/NASP/KNL1/CENPO/CENPU/CENPH/MIS18A/CHAF1B/HMGB2/CENPN/CHAF1A/CENPX/CENPS/RUVBL1/RUVBL1/NPM1/NAP1L1/CENPP/IPO4/IPO4/CENPW/NAP1L4/NAP1L4	35
		BP	GO:0140013	meiotic nuclear division	41/2682	95/11122	3.26424e-05	0.00340003	0.00322988	UBR2/NDC1/ASPM/TRIP13/AURKA/REC8/REC8/FBXO5/TTK/ACTR3/CDC20/MASTL/NCAPH/KIF18A/CKS2/LIF/SGO1/PSMC3IP/TOP2A/ESPL1/BRIP1/SMC2/SLC2A8/ACTR2/BRCA2/P3H4/FANCD2/FMN2/MEIOB/MEIOB/SGO2/MARF1/MARF1/PLK1/ING2/CENPX/CENPS/CALR/MAPK15/MAPK15/FANCA	41
		BP	GO:0006333	chromatin assembly or disassembly	47/2682	114/11122	3.74573e-05	0.00382505	0.00363363	MCM2/SMARCE1/HIRA/CENPM/CENPI/CENPT/OIP5/ASF1B/CENPA/SET/HELLS/CENPL/CENPK/HJURP/SMARCA4/MIS18BP1/NASP/HMGA1/KNL1/CENPO/BAHD1/HDAC8/HMGA2/CENPU/SUV39H2/CENPH/MIS18A/CHAF1B/HMGB2/CENPN/CENPV/CHAF1A/CENPX/SMARCC1/CENPS/RUVBL1/RUVBL1/PARP10/NPM1/NAP1L1/CENPP/NOC2L/IPO4/IPO4/CENPW/NAP1L4/NAP1L4	47
		BP	GO:0051321	meiotic cell cycle	51/2682	127/11122	4.15169e-05	0.00415807	0.00394998	UBR2/RAD51/NDC1/ASPM/TRIP13/RAD54L/AURKA/MYH9/REC8/REC8/STAG2/FBXO5/TTK/ACTR3/CDC20/NEK2/DUSP1/MASTL/NCAPH/KIF18A/CKS2/LIF/SGO1/TUBG1/PSMC3IP/TOP2A/ESPL1/BRIP1/SMC2/SLC2A8/ACTR2/BRCA2/P3H4/FANCD2/BUB3/FMN2/MEIOB/MEIOB/SGO2/MARF1/MARF1/PLK1/ING2/CENPX/INSR/EXO1/CENPS/CALR/MAPK15/MAPK15/FANCA	51
		BP	GO:0044839	cell cycle G2/M phase transition	95/2682	274/11122	4.48568e-05	0.00440781	0.00418723	AKAP8L/BRCA1/PSMA4/PPP1R12A/PRKACA/HMMR/GTSE1/HSP90AA1/UIMC1/AURKA/TPX2/DYNLL1/CLSPN/PSMD8/PSMC6/PSMA3/PSME2/PSME2/NINL/MAPRE1/RAB11A/FBXL15/PSMD3/CDK5RAP3/PSMD11/YWHAE/YWHAE/FOXM1/FBXO5/CEP72/CEP72/PSMD14/NEK2/CENPF/KIF14/MASTL/KHDRBS1/CIT/OPTN/PSMB2/PKMYT1/LATS1/TUBG1/PSME3/NES/CCNB1/RNASEH2B/BORA/ODF2/DCTN3/HAUS2/ACTR1A/TICRR/PSMB6/PLK4/DTL/CALM2/CCNA2/CEP78/CHEK1/HMGA2/CENPJ/CCNB2/CDC25C/DONS…	95
		BP	GO:0033044	regulation of chromosome organization	101/2682	295/11122	4.64949e-05	0.00448417	0.00425976	CDC27/JARID2/AKAP8L/BRCA1/TACC3/PNKP/TRIP13/MCM2/XRCC5/NDC80/DNMT3B/HNRNPC/CDC6/SETD1A/KLHL22/NAA10/ANAPC15/FBXO5/TTK/XRN1/CCT4/MAD2L2/CDC20/NEK2/CENPF/SET/DUSP1/TCP1/HNRNPA2B1/TWIST1/DLGAP5/LIF/POT1/DNMT1/DKC1/TOP2A/WBP2/CCNB1/ESPL1/HNRNPA1/CCT7/HMGA1/HNRNPD/CENPE/PIF1/PARN/PARN/MTF2/SETDB1/PARP1/CDCA5/CCT6A/HDAC8/MKI67/CHEK1/CCT5/CCT8/BUB1B/PAXBP1/PAXBP1/CHTOP/ZBTB7B/LMNA/IWS1/PYGO2/CCT3/UCN/GN…	101
		BP	GO:1902099	regulation of metaphase/ anaphase transition of cell cycle	23/2682	44/11122	5.01311e-05	0.00474696	0.0045094	TRIP13/NDC80/CDC6/KLHL22/ANAPC15/FBXO5/TTK/MAD2L2/CDC20/CENPF/DUSP1/DLGAP5/CCNB1/ESPL1/CENPE/MAD2L1/PLK1/CDT1/GEN1/AURKB/MAPK15/MAPK15/LCMT1	23
		BP	GO:0051306	mitotic sister chromatid separation	24/2682	47/11122	5.67493e-05	0.00527769	0.00501357	CDC27/TACC3/TRIP13/NDC80/CDC6/KLHL22/ANAPC15/FBXO5/TTK/MAD2L2/CDC20/CENPF/DUSP1/DLGAP5/CCNB1/ESPL1/CENPE/BUB1B/MAD2L1/PLK1/CDT1/GEN1/AURKB/LCMT1	24
		BP	GO:0033045	regulation of sister chromatid segregation	31/2682	67/11122	5.95313e-05	0.00543928	0.00516708	CDC27/TACC3/TRIP13/NDC80/CDC6/KLHL22/NAA10/ANAPC15/FBXO5/TTK/MAD2L2/CDC20/CENPF/DUSP1/DLGAP5/CCNB1/ESPL1/CENPE/CDCA5/HDAC8/BUB1B/MAD2L1/PLK1/CDT1/FEN1/BUB1/GEN1/AURKB/MAPK15/MAPK15/LCMT1	31
		BP	GO:1901654	response to ketone	53/2682	135/11122	6.11465e-05	0.00549054	0.00521577	CFLAR/TNC/KIF1B/GNB1/EDN1/AACS/NCOA1/DNMT3B/TFAP4/MTAP/PTN/AHR/DCPS/RWDD1/XRN1/ERRFI1/FOXO3/SPP1/KLF9/DUSP1/CBX3/ELK1/KLF2/PPARG/WBP2/PCNA/NASP/CASP9/KLF4/THBS1/HNRNPD/NCOA2/PARP1/EGFR/MSN/FOXO1/EIF4E/FBXO32/CALM3/FOS/FOSL1/TYMS/CALR/GNG2/AKR1C3/CSNK2B/CSNK2B/CSNK2B/CSNK2B/CSNK2B/CSNK2B/CSNK2B/NME1	53
		BP	GO:0006338	chromatin remodeling	51/2682	129/11122	6.74579e-05	0.00594217	0.00564479	SCMH1/SMARCE1/ACTB/HNRNPC/CENPM/CENPI/CENPT/OIP5/EZH1/HDAC5/ACTR8/KAT2B/CENPA/INO80B/HDAC1/HELLS/CENPL/CBX3/CENPK/HJURP/SMARCA4/MIS18BP1/NASP/HMGA1/KNL1/CENPO/BAHD1/RERE/ANP32E/CHEK1/HMGA2/CENPU/SUV39H2/CENPH/MIS18A/TAF6L/MYSM1/CENPN/CENPV/CENPX/SMARCC1/CENPS/RUVBL1/RUVBL1/NPM1/SATB1/RUVBL2/CENPP/HDAC2/BAZ1A/CENPW	51
		BP	GO:0045824	negative regulation of innate immune response	19/2682	34/11122	6.85908e-05	0.00594217	0.00564479	GRN/MUL1/SAMHD1/DHX58/PPARG/DUSP10/NLRX1/PARP14/PTPN2/SCRIB/SCRIB/CNOT7/HLA-E/HLA-E/HLA-E/HLA-E/HLA-E/HLA-E/HLA-E	19
		BP	GO:0071384	cellular response to corticosteroid stimulus	22/2682	42/11122	6.99637e-05	0.00594217	0.00564479	CFLAR/EDN1/GSTP1/DNMT3B/TFAP4/ERRFI1/FOXO3/KLF9/CBX3/ZFP36/RAN/CASP9/ANXA1/EGFR/FOXO1/EIF4E/BCL2L11/FBXO32/CREBRF/AKAP13/UBE2L3/AKR1C3	22
		BP	GO:1902850	microtubule cytoskeleton organization involved in mitosis	50/2682	126/11122	7.07401e-05	0.00594217	0.00564479	TACC3/SPAST/INTS13/WDR62/NDC80/TPX2/NSFL1C/KIF4A/MYBL2/CHMP4B/STAG2/RAB11A/FSD1/BCCIP/KPNB1/CEP126/TTK/CENPA/WRAP73/CDC20/STMN1/STAG1/STIL/RAN/CCNB1/PSRC1/ESPL1/BORA/SPRY2/KIF23/KIF11/CENPE/DYNLT1/SPC25/SPC25/RACGAP1/SPRY1/POC1A/MAD2L1/PLK1/MECP2/AURKB/CHEK2/SAPCD2/FLNA/KIFC1/KIFC1/KIFC1/KIFC1/CHMP1B	50
		BP	GO:0070200	establishment of protein localization to telomere	11/2682	15/11122	7.9874e-05	0.00658659	0.00625697	CCT4/TCP1/POT1/DKC1/CCT7/BRCA2/CCT6A/CCT5/CCT8/CCT3/CCT2	11
		BP	GO:0000086	G2/M transition of mitotic cell cycle	89/2682	257/11122	8.09412e-05	0.00658659	0.00625697	BRCA1/PSMA4/PPP1R12A/PRKACA/HMMR/HSP90AA1/AURKA/TPX2/DYNLL1/CLSPN/PSMD8/PSMC6/PSMA3/PSME2/PSME2/NINL/MAPRE1/RAB11A/FBXL15/PSMD3/CDK5RAP3/PSMD11/YWHAE/YWHAE/FOXM1/FBXO5/CEP72/CEP72/PSMD14/NEK2/CENPF/KIF14/MASTL/KHDRBS1/CIT/OPTN/PSMB2/PKMYT1/LATS1/TUBG1/PSME3/NES/CCNB1/RNASEH2B/BORA/ODF2/DCTN3/HAUS2/ACTR1A/TICRR/PSMB6/PLK4/DTL/CALM2/CCNA2/CEP78/HMGA2/CENPJ/CCNB2/CDC25C/DONSON/NAE1/CALM3/BRSK1/CDC25…	89
		BP	GO:1904814	regulation of protein localization to chromosome, telomeric region	10/2682	13/11122	8.97505e-05	0.00719109	0.00683121	CCT4/TCP1/DKC1/CCT7/CCT6A/CCT5/CCT8/CCT3/GNL3/CCT2	10
		BP	GO:0070203	regulation of establishment of protein localization to telomere	9/2682	11/11122	9.22244e-05	0.00727734	0.00691315	CCT4/TCP1/DKC1/CCT7/CCT6A/CCT5/CCT8/CCT3/CCT2	9
		BP	GO:0007093	mitotic cell cycle checkpoint	58/2682	154/11122	0.000111331	0.00865044	0.00821754	BRCA1/TRIP13/TIPIN/GTSE1/NDC80/AURKA/PCBP4/MAP3K20/CLSPN/KLHL22/EP300/E2F1/FBXO31/CDK5RAP3/ANAPC15/TTK/MAD2L2/CDC20/CENPF/DUSP1/ZWINT/PRMT1/E2F8/PCNA/CCNB1/MDC1/MDC1/MDC1/MDC1/MDC1/MDC1/MDC1/MDC1/TICRR/HMGA2/XPC/BUB1B/CDC25C/DONSON/NAE1/BRSK1/MAD2L1/ZFYVE19/PLK1/CDT1/BUB1/CDK1/ZWILCH/HRAS/HRAS/GEN1/AURKB/CHEK2/KNTC1/BLM/CNOT7/LCMT1/PRKDC	58
		BP	GO:0032212	positive regulation of telomere maintenance via telomerase	19/2682	35/11122	0.000116269	0.00865044	0.00821754	PNKP/XRCC5/CCT4/NEK2/TCP1/POT1/DKC1/HNRNPA1/CCT7/PARN/PARN/CCT6A/CCT5/CCT8/CCT3/CCT2/AURKB/MAPK15/MAPK15	19
		BP	GO:0033046	negative regulation of sister chromatid segregation	19/2682	35/11122	0.000116269	0.00865044	0.00821754	TRIP13/NDC80/KLHL22/NAA10/ANAPC15/FBXO5/TTK/MAD2L2/CDC20/CENPF/DUSP1/CCNB1/ESPL1/MAD2L1/PLK1/CDT1/GEN1/AURKB/LCMT1	19
		BP	GO:0051985	negative regulation of chromosome segregation	19/2682	35/11122	0.000116269	0.00865044	0.00821754	TRIP13/NDC80/KLHL22/NAA10/ANAPC15/FBXO5/TTK/MAD2L2/CDC20/CENPF/DUSP1/CCNB1/ESPL1/MAD2L1/PLK1/CDT1/GEN1/AURKB/LCMT1	19
		BP	GO:0070199	establishment of protein localization to chromosome	13/2682	20/11122	0.000121852	0.0088699	0.00842601	CCT4/TCP1/POT1/DKC1/CCT7/BRCA2/CCT6A/CCT5/CCT8/CCT3/SPIDR/CCT2/RUVBL2	13
		BP	GO:0045132	meiotic chromosome segregation	23/2682	46/11122	0.000122625	0.0088699	0.00842601	NDC1/TRIP13/REC8/REC8/TTK/ACTR3/NCAPH/SGO1/ESPL1/BRIP1/SMC2/ACTR2/P3H4/FANCD2/FMN2/MEIOB/MEIOB/SGO2/PLK1/CENPX/CENPS/MAPK15/MAPK15	23
		BP	GO:0006986	response to unfolded protein	59/2682	158/11122	0.000128485	0.00888141	0.00843694	HSPA5/ACADVL/MYDGF/HSP90AA1/EDEM2/DNAJB11/HSP90AB1/KDELR3/EP300/BFAR/BFAR/FKBP14/TBL2/CREB3/GOSR2/CDK5RAP3/HSPA8/DNAJC4/FAF2/STC2/HSPE1/NFE2L2/SERP1/HERPUD2/OPTN/SSR1/CHAC1/SELENOS/EIF2S1/TLN1/DNAJB5/THBS1/PREB/SEC31A/HSPD1/MANF/PIK3R1/SERPINH1/BCL2L11/CXXC1/PPP1R15B/AMFR/SHC1/LMNA/DNAJB4/CREBRF/TPP1/HSP90B1/TMEM129/YIF1A/DDIT3/PTPN2/CALR/SRPRA/RACK1/ATF6B/ATF6B/ATF6B/ATF6B	59
		BP	GO:0045841	negative regulation of mitotic metaphase/anaphase transition	17/2682	30/11122	0.000131311	0.00888141	0.00843694	TRIP13/NDC80/KLHL22/ANAPC15/FBXO5/TTK/MAD2L2/CDC20/CENPF/DUSP1/CCNB1/MAD2L1/PLK1/CDT1/GEN1/AURKB/LCMT1	17
		BP	GO:1902100	negative regulation of metaphase/anaphase transition of cell cycle	17/2682	30/11122	0.000131311	0.00888141	0.00843694	TRIP13/NDC80/KLHL22/ANAPC15/FBXO5/TTK/MAD2L2/CDC20/CENPF/DUSP1/CCNB1/MAD2L1/PLK1/CDT1/GEN1/AURKB/LCMT1	17
		BP	GO:1905819	negative regulation of chromosome separation	17/2682	30/11122	0.000131311	0.00888141	0.00843694	TRIP13/NDC80/KLHL22/ANAPC15/FBXO5/TTK/MAD2L2/CDC20/CENPF/DUSP1/CCNB1/MAD2L1/PLK1/CDT1/GEN1/AURKB/LCMT1	17
		BP	GO:2000816	negative regulation of mitotic sister chromatid separation	17/2682	30/11122	0.000131311	0.00888141	0.00843694	TRIP13/NDC80/KLHL22/ANAPC15/FBXO5/TTK/MAD2L2/CDC20/CENPF/DUSP1/CCNB1/MAD2L1/PLK1/CDT1/GEN1/AURKB/LCMT1	17
		BP	GO:1904358	positive regulation of telomere maintenance via telomere lengthening	20/2682	38/11122	0.000136504	0.00911427	0.00865815	PNKP/XRCC5/CCT4/NEK2/TCP1/HNRNPA2B1/POT1/DKC1/HNRNPA1/CCT7/PARN/PARN/CCT6A/CCT5/CCT8/CCT3/CCT2/AURKB/MAPK15/MAPK15	20
		BP	GO:0000910	cytokinesis	49/2682	126/11122	0.000149989	0.00988785	0.00939302	TTC19/SPAST/CDC42/RAB11FIP3/RAB11FIP3/KIF4A/CDC6/MYH9/CHMP4B/RAB11A/CSPP1/FSD1/KIF20A/ECT2/ACTR3/CENPA/STMN1/KIF14/CIT/SEPTIN6/PIN1/E2F8/ESPL1/CKAP2/DCTN3/KIF23/ACTR2/ARL3/CEP55/KIF20B/BRCA2/CALM2/INCENP/RHOC/FMN2/CALM3/RACGAP1/KLHL21/ZFYVE19/CENPV/PLK1/CFL1/SNX33/AURKB/IST1/KLHDC8B/PIK3R4/PRPF40A/CHMP1B	49
		CC	GO:0000793	condensed chromosome	83/2766	175/11439	1.37364e-11	8.92868e-09	8.01051e-09	NCAPD2/BRCA1/RAD51/SPAG5/NDC80/BIRC5/PES1/TOP3B/CENPM/REC8/REC8/SUV39H1/STAG2/CENPT/UBE2I/NCAPG/CENPA/NEK2/CENPF/STAG1/NCAPH/CBX3/ZWINT/CENPK/HJURP/SEPTIN6/KNSTRN/SGO1/TUBG1/TOP2A/CCNB1/SMC2/DCTN3/KNL1/CENPE/BRCA2/P3H4/KIF2C/CDCA5/NCAPG2/MKI67/INCENP/CHEK1/NCAPD3/CENPU/SPC25/SPC25/CENPH/BUB3/SKA1/SKA1/NIFK/BUB1B/RGS12/SPC24/SGO2/TOPBP1/HMGB2/MAD2L1/SKA3/ANAPC16/CENPN/CENPV/DCTN5/PLK1/CDT1/BUB1/CE…	83
		CC	GO:0000775	chromosome, centromeric region	86/2766	187/11439	4.53696e-11	1.47451e-08	1.32288e-08	PPP1R12A/SPAG5/PPP2R5C/KIF22/PSEN1/NDC80/XPO1/DYNLL1/BIRC5/CBX5/HIRA/CENPM/REC8/REC8/SUV39H1/STAG2/CENPI/CENPT/KAT8/CBX1/NCAPG/TTK/KAT2B/CENPA/NEK2/CENPF/STAG1/HELLS/CENPL/KIF18A/CBX3/ZWINT/CENPK/HJURP/SNAI1/SEPTIN6/KNSTRN/SGO1/DNMT1/CCNB1/CDCA8/DSCC1/DCTN3/KNL1/CENPE/KIF2C/NUF2/CDCA5/INCENP/NCAPD3/CENPU/SPC25/SPC25/SUV39H2/CENPH/BUB3/SKA1/SKA1/BUB1B/SEC13/SPC24/SGO2/MAD2L1/SKA3/ANAPC16/CENPN/CEN…	86
		CC	GO:0000776	kinetochore	65/2766	135/11439	1.02833e-09	2.22805e-07	1.99893e-07	PPP1R12A/SPAG5/KIF22/PSEN1/NDC80/XPO1/DYNLL1/BIRC5/CBX5/CENPM/REC8/REC8/CENPI/CENPT/KAT8/TTK/KAT2B/CENPA/NEK2/CENPF/KIF18A/ZWINT/CENPK/HJURP/SEPTIN6/KNSTRN/SGO1/CCNB1/DCTN3/KNL1/CENPE/KIF2C/NUF2/INCENP/CENPU/SPC25/SPC25/CENPH/BUB3/SKA1/SKA1/BUB1B/SEC13/SPC24/SGO2/MAD2L1/SKA3/ANAPC16/CENPN/CENPV/DCTN5/PLK1/CDT1/BUB1/CENPX/NUDCD2/ZWILCH/CKAP5/CENPS/AURKB/KNTC1/PPP1CC/ERCC6L/PHF2/CENPW	65
		CC	GO:0000779	condensed chromosome, centromeric region	55/2766	111/11439	5.37645e-09	8.73674e-07	7.83831e-07	SPAG5/NDC80/BIRC5/CENPM/REC8/REC8/CENPT/NCAPG/CENPA/NEK2/CENPF/CBX3/ZWINT/CENPK/HJURP/SEPTIN6/KNSTRN/SGO1/CCNB1/DCTN3/KNL1/CENPE/KIF2C/INCENP/CENPU/SPC25/SPC25/CENPH/BUB3/SKA1/SKA1/BUB1B/SPC24/SGO2/MAD2L1/SKA3/ANAPC16/CENPN/CENPV/DCTN5/PLK1/CDT1/BUB1/CENPX/NUDCD2/CEBPB/ZWILCH/CKAP5/CENPS/AURKB/KNTC1/PPP1CC/ERCC6L/PHF2/CENPW	55
		CC	GO:0098687	chromosomal region	120/2766	313/11439	1.15512e-08	1.41231e-06	1.26708e-06	SCMH1/RAD51/PPP1R12A/SP100/MCM2/MCM6/SPAG5/PPP2R5C/XRCC5/KIF22/PSEN1/NDC80/XPO1/ORC1/DYNLL1/BIRC5/CBX5/HIRA/TFIP11/CENPM/MCM5/REC8/REC8/SUV39H1/STAG2/CENPI/CENPT/KAT8/OIP5/EZH2/CBX1/EZH1/NCAPG/PTGES3/TTK/KAT2B/CENPA/NEK2/CENPF/STAG1/HELLS/CENPL/KIF18A/CBX3/HNRNPA2B1/ZWINT/CENPK/HJURP/SNAI1/SEPTIN6/POT1/KNSTRN/SGO1/DNMT1/PCNA/CCNB1/CDCA8/DSCC1/DCTN3/KNL1/CENPE/BRCA2/PIF1/KIF2C/NUF2/PARP1/NHP2/CDCA…	120
		CC	GO:0000777	condensed chromosome kinetochore	51/2766	102/11439	1.30367e-08	1.41231e-06	1.26708e-06	SPAG5/NDC80/BIRC5/CENPM/REC8/REC8/CENPT/CENPA/NEK2/CENPF/ZWINT/CENPK/HJURP/SEPTIN6/KNSTRN/SGO1/CCNB1/DCTN3/KNL1/CENPE/KIF2C/INCENP/CENPU/SPC25/SPC25/CENPH/BUB3/SKA1/SKA1/BUB1B/SPC24/SGO2/MAD2L1/SKA3/ANAPC16/CENPN/CENPV/DCTN5/PLK1/CDT1/BUB1/CENPX/NUDCD2/ZWILCH/CKAP5/CENPS/KNTC1/PPP1CC/ERCC6L/PHF2/CENPW	51
		CC	GO:0005819	spindle	116/2766	310/11439	9.54748e-08	8.86552e-06	7.95384e-06	CDC27/SLC25A5/TACC3/SPAST/ASPM/CLTCL1/CDC42/WDR62/SPAG5/KIF22/RTRAF/KLHL42/AURKA/TPX2/NSFL1C/DYNLL1/KIF4A/CDC6/KLHL22/SPECC1L/MYH9/CEP128/VRK1/DIDO1/MAPRE1/FAM83D/STAG2/BEX4/RAB11A/CSPP1/BCCIP/CBX1/NEDD9/FBXO5/MAPK14/TTK/KIF20A/ECT2/RMDN2/MAD2L2/CDC20/NEK2/CENPF/STAG1/KIF14/PKD2/KIF18A/CBX3/SEPTIN6/EML2/DLGAP5/AUNIP/TUBGCP6/KNSTRN/SGO1/LATS1/TUBG1/CCNB1/ARL8B/KATNBL1/PSRC1/CEP162/CKAP2/ODF2/DCTN3…	116
		CC	GO:0099513	polymeric cytoskeletal fiber	141/2766	401/11439	3.31687e-07	2.69496e-05	2.41783e-05	CDC27/IFFO1/SPAST/VIM/PKP2/APPBP2/ASPM/ACTN1/GTSE1/SPAG5/CARMIL1/KEAP1/WDR47/AURKA/TPX2/DYNLL1/ARHGAP4/NUDC/KIF4A/DPYSL2/NRP1/KLHL22/PNN/NINL/MAPRE1/BEX4/CORO1A/RAB11A/CSPP1/TBCB/FSD1/EIF3A/CDK5RAP3/KRT18/MDM1/LMNB1/CCT4/RMDN2/STMN1/NEK2/KIF14/PKD2/DNAL1/RHOQ/TCP1/SERP1/KIF18A/ARFGEF2/EML2/MAP2K2/TUBGCP6/MYO1B/KNSTRN/TUBG1/MAP1B/SELENOS/NES/PSRC1/ANXA1/CEP162/CCT7/CKAP2/SPRY2/ODF2/DCTN3/ATAT1/ATA…	141
		CC	GO:0005874	microtubule	110/2766	309/11439	3.38265e-06	0.000244302	0.00021918	CDC27/SPAST/APPBP2/ASPM/GTSE1/SPAG5/WDR47/AURKA/TPX2/DYNLL1/ARHGAP4/NUDC/KIF4A/DPYSL2/KLHL22/NINL/MAPRE1/BEX4/RAB11A/CSPP1/TBCB/FSD1/EIF3A/CDK5RAP3/MDM1/CCT4/RMDN2/STMN1/NEK2/KIF14/DNAL1/TCP1/SERP1/KIF18A/ARFGEF2/EML2/MAP2K2/TUBGCP6/KNSTRN/TUBG1/MAP1B/SELENOS/PSRC1/CEP162/CCT7/CKAP2/SPRY2/ODF2/DCTN3/ATAT1/ATAT1/ATAT1/ATAT1/ATAT1/ATAT1/ATAT1/HAUS2/LRRC49/KIF11/ARL3/CENPE/KIF2C/CEP170/CEP170/CALM2/…	110
		CC	GO:0000214	tRNA-intron endonuclease complex	10/2766	11/11439	5.79693e-06	0.000376801	0.000338053	TSEN34/TSEN34/TSEN34/TSEN34/TSEN34/TSEN34/TSEN34/TSEN34/TSEN34/TSEN34	10
		CC	GO:0031519	PcG protein complex	28/2766	57/11439	3.70082e-05	0.00218685	0.00196197	JARID2/CSNK2A1/EZH2/EZH1/PCGF1/AEBP2/MTF2/RYBP/RYBP/BAP1/BMI1/PHC3/CBX6/PCGF3/HDAC2/RING1/RING1/RING1/RING1/RING1/RING1/CSNK2B/CSNK2B/CSNK2B/CSNK2B/CSNK2B/CSNK2B/CSNK2B	28
		CC	GO:0046540	U4/U6 x U5 tri-snRNP complex	18/2766	32/11439	9.86985e-05	0.00493492	0.00442745	LSM5/EFTUD2/SNRPB/LSM7/SNRPF/TXNL4A/SNRNP200/SNRPD1/USP39/LSM3/PPIH/SNRPE/LSM2/LSM2/LSM2/LSM2/LSM2/LSM2	18
		CC	GO:0097526	spliceosomal tri-snRNP complex	18/2766	32/11439	9.86985e-05	0.00493492	0.00442745	LSM5/EFTUD2/SNRPB/LSM7/SNRPF/TXNL4A/SNRNP200/SNRPD1/USP39/LSM3/PPIH/SNRPE/LSM2/LSM2/LSM2/LSM2/LSM2/LSM2	18
		CC	GO:0072686	mitotic spindle	39/2766	94/11439	0.00015122	0.00702091	0.00629893	TACC3/ASPM/CDC42/SPAG5/KIF22/RTRAF/AURKA/TPX2/DYNLL1/KLHL22/MAPRE1/FAM83D/STAG2/BCCIP/ECT2/RMDN2/STAG1/PKD2/EML2/KNSTRN/KATNBL1/ATAT1/ATAT1/ATAT1/ATAT1/ATAT1/ATAT1/ATAT1/MAPKBP1/KIF23/KIF11/KIF20B/CENPE/RACGAP1/YEATS2/MAD2L1/CKAP2L/CDK1/AURKB	39
		MF	GO:0004468	lysine N-acetyltransferase activity, acting on acetyl phosphate as donor	10/2718	10/11263	6.6144e-07	0.000562224	0.000540989	EP300/KAT2B/ATAT1/ATAT1/ATAT1/ATAT1/ATAT1/ATAT1/ATAT1/ESCO2	10
		MF	GO:0047144	2-acylglycerol-3-phosphate O- acyltransferase activity	10/2718	11/11263	5.68411e-06	0.00241575	0.0023245	MBOAT7/MBOAT7/MBOAT7/MBOAT7/MBOAT7/MBOAT7/MBOAT7/MBOAT7/MBOAT7/MBOAT7	10
		MF	GO:0042288	MHC class I protein binding	17/2718	26/11263	9.57009e-06	0.00271152	0.00260911	ATP5F1B/ATP5F1A/TUBB/TUBB/TUBB/TUBB/TUBB/TUBB/TUBB/TUBB/HLA-E/HLA-E/HLA-E/HLA-E/HLA-E/HLA-E/HLA-E	17
		MF	GO:0003682	chromatin binding	130/2718	395/11263	3.6752e-05	0.00780981	0.00751482	JARID2/CALCOCO1/RAD51/POLQ/YBX1/MEF2A/NUCKS1/SMARCE1/ACTB/UBE2T/MLLT10/CCNT2/NCOA1/ORC1/DNMT3B/FUS/HNRNPC/CBX5/EP300/VRK1/WDR13/SUV39H1/DNAJC2/SSBP1/SSBP1/EZH2/CBX1/EZH1/HDAC5/GTF2H1/GLI1/GMNN/KAT2B/CENPA/HDAC1/CENPF/FOXO3/TRIM24/CKS2/NCOA5/MCM8/THRA/ELK1/SMARCA4/DNMT1/TOP2A/RARA/PPARG/RAN/WBP2/PCNA/BRIP1/SKIL/KLF4/APTX/HMGA1/GTF2B/HNRNPD/BAHD1/NCOA2/TICRR/RERE/SETDB1/EGFR/CDCA5/NONO/RBMX/SSRP1/H…	130
	Time 0 vs. Time 1 (chimps) & Time 1 vs. Time 2 (humans and chimps)	---	---	---	---	---	---	---	---	---	---
	Time 0 vs. Time 1 (humans and chimps) & Time 1 vs. Time 2 (humans)	BP	GO:0009644	response to high light intensity	10/1696	11/11122	6.30341e-08	0.000318826	0.000307938	RDH13/RDH13/RDH13/RDH13/RDH13/RDH13/RDH13/RDH13/RDH13/RDH13	10
		BP	GO:0009642	response to light intensity	12/1696	16/11122	1.52465e-07	0.000385585	0.000372417	SLC24A1/RDH13/RDH13/RDH13/RDH13/RDH13/RDH13/RDH13/RDH13/RDH13/RDH13/TENT2	12
		BP	GO:0042572	retinol metabolic process	14/1696	24/11122	1.50874e-06	0.00254374	0.00245687	RETSAT/RDH13/RDH13/RDH13/RDH13/RDH13/RDH13/RDH13/RDH13/RDH13/RDH13/DGAT1/DGAT1/RDH14	14
		BP	GO:0042462	eye photoreceptor cell development	13/1696	22/11122	2.96038e-06	0.00374339	0.00361555	VEGFA/BBS4/RDH13/RDH13/RDH13/RDH13/RDH13/RDH13/RDH13/RDH13/RDH13/RDH13/RORB	13
		BP	GO:0010842	retina layer formation	12/1696	20/11122	5.79404e-06	0.00586125	0.00566108	HIPK2/TFAP2A/RDH13/RDH13/RDH13/RDH13/RDH13/RDH13/RDH13/RDH13/RDH13/RDH13	12
		BP	GO:0002501	peptide antigen assembly with MHC protein complex	8/1696	10/11122	9.71009e-06	0.00708671	0.00684469	HLA-DMA/HLA-DMA/HLA-DMA/HLA-DMA/HLA-DMA/HLA-DMA/HLA-DMA/HLA-DMA	8
		BP	GO:0001754	eye photoreceptor cell differentiation	14/1696	27/11122	9.80762e-06	0.00708671	0.00684469	VEGFA/BBS4/RDH13/RDH13/RDH13/RDH13/RDH13/RDH13/RDH13/RDH13/RDH13/RDH13/STAT3/RORB	14
		MF	GO:0052650	NADP-retinol dehydrogenase activity	11/1715	16/11263	2.05768e-06	0.00166055	0.00162232	RDH13/RDH13/RDH13/RDH13/RDH13/RDH13/RDH13/RDH13/RDH13/RDH13/RDH14	11
		MF	GO:0008106	alcohol dehydrogenase (NADP+) activity	11/1715	18/11263	1.114e-05	0.004495	0.00439151	RDH13/RDH13/RDH13/RDH13/RDH13/RDH13/RDH13/RDH13/RDH13/RDH13/RDH14	11
	Time 0 vs. Time 1 (humans) & Time 1 vs. Time 2 (humans)	---	---	---	---	---	---	---	---	---	---
	Time 0 vs. Time 1 (chimps) & Time 1 vs. Time 2 (humans)	---	---	---	---	---	---	---	---	---	---
General Unsupervised Clusters (res=0.05)	iPSC.c1 vs. MSC.c1 (humans and chimps)	BP	GO:0019885	antigen processing and presentation of endogenous peptide antigen via MHC class I	23/4648	25/10387	8.86287e-07	0.00258934	0.00258776	B2M/B2M/TAP1/TAP1/TAP1/TAP1/TAP1/TAP1/TAP1/TAP1/TAP2/TAP2/TAP2/TAP2/TAP2/TAP2/TAP2/TAP2/TAPBP/TAPBP/TAPBP/TAPBP/TAPBP	23
		BP	GO:0046473	phosphatidic acid metabolic process	27/4648	31/10387	1.18999e-06	0.00258934	0.00258776	ABHD5/AGPAT4/DGKA/DDHD2/PNPLA3/DDHD1/DGKH/PLD2/SLC27A1/DGKQ/GPD1L/LPCAT1/LPCAT1/AGPAT5/AGPAT5/GPAT4/AGPAT3/ACP6/LCLAT1/LPCAT4/AGPAT1/AGPAT1/AGPAT1/AGPAT1/AGPAT1/AGPAT1/AGPAT1	27
		BP	GO:1990668	vesicle fusion with endoplasmic reticulum-Golgi intermediate compartment (ERGIC) membrane	22/4648	24/10387	1.83193e-06	0.00258934	0.00258776	TAP1/TAP1/TAP1/TAP1/TAP1/TAP1/TAP1/TAP1/TAP2/TAP2/TAP2/TAP2/TAP2/TAP2/TAP2/TAP2/TAPBP/TAPBP/TAPBP/TAPBP/TAPBP/SEC22B	22
		BP	GO:0006654	phosphatidic acid biosynthetic process	26/4648	30/10387	2.33291e-06	0.00258934	0.00258776	ABHD5/AGPAT4/DGKA/DDHD2/PNPLA3/DDHD1/PLD2/SLC27A1/DGKQ/GPD1L/LPCAT1/LPCAT1/AGPAT5/AGPAT5/GPAT4/AGPAT3/ACP6/LCLAT1/LPCAT4/AGPAT1/AGPAT1/AGPAT1/AGPAT1/AGPAT1/AGPAT1/AGPAT1	26
		BP	GO:0046967	cytosol to ER transport	16/4648	16/10387	2.54807e-06	0.00258934	0.00258776	TAP1/TAP1/TAP1/TAP1/TAP1/TAP1/TAP1/TAP1/TAP2/TAP2/TAP2/TAP2/TAP2/TAP2/TAP2/TAP2	16
		CC	GO:0042824	MHC class I peptide loading complex	23/4791	25/10680	9.35704e-07	0.000604465	0.000587031	B2M/B2M/TAP1/TAP1/TAP1/TAP1/TAP1/TAP1/TAP1/TAP1/TAP2/TAP2/TAP2/TAP2/TAP2/TAP2/TAP2/TAP2/TAPBP/TAPBP/TAPBP/TAPBP/TAPBP	23
		CC	GO:0042825	TAP complex	16/4791	16/10680	2.6526e-06	0.000856789	0.000832078	TAP1/TAP1/TAP1/TAP1/TAP1/TAP1/TAP1/TAP1/TAP2/TAP2/TAP2/TAP2/TAP2/TAP2/TAP2/TAP2	16
		MF	GO:0015433	peptide antigen-transporting ATPase activity	21/4716	21/10530	4.60632e-08	7.56357e-06	7.35071e-06	TAP1/TAP1/TAP1/TAP1/TAP1/TAP1/TAP1/TAP1/TAP2/TAP2/TAP2/TAP2/TAP2/TAP2/TAP2/TAP2/TAPBP/TAPBP/TAPBP/TAPBP/TAPBP	21
		MF	GO:0015440	peptide-transporting ATPase activity	21/4716	21/10530	4.60632e-08	7.56357e-06	7.35071e-06	TAP1/TAP1/TAP1/TAP1/TAP1/TAP1/TAP1/TAP1/TAP2/TAP2/TAP2/TAP2/TAP2/TAP2/TAP2/TAP2/TAPBP/TAPBP/TAPBP/TAPBP/TAPBP	21
		MF	GO:0033220	amide-transporting ATPase activity	21/4716	21/10530	4.60632e-08	7.56357e-06	7.35071e-06	TAP1/TAP1/TAP1/TAP1/TAP1/TAP1/TAP1/TAP1/TAP2/TAP2/TAP2/TAP2/TAP2/TAP2/TAP2/TAP2/TAPBP/TAPBP/TAPBP/TAPBP/TAPBP	21
		MF	GO:0046977	TAP binding	21/4716	21/10530	4.60632e-08	7.56357e-06	7.35071e-06	TAP1/TAP1/TAP1/TAP1/TAP1/TAP1/TAP1/TAP1/TAP2/TAP2/TAP2/TAP2/TAP2/TAP2/TAP2/TAP2/TAPBP/TAPBP/TAPBP/TAPBP/TAPBP	21
		MF	GO:0046978	TAP1 binding	21/4716	21/10530	4.60632e-08	7.56357e-06	7.35071e-06	TAP1/TAP1/TAP1/TAP1/TAP1/TAP1/TAP1/TAP1/TAP2/TAP2/TAP2/TAP2/TAP2/TAP2/TAP2/TAP2/TAPBP/TAPBP/TAPBP/TAPBP/TAPBP	21
		MF	GO:0023029	MHC class Ib protein binding	16/4716	16/10530	2.58354e-06	0.000353515	0.000343566	TAP1/TAP1/TAP1/TAP1/TAP1/TAP1/TAP1/TAP1/TAP2/TAP2/TAP2/TAP2/TAP2/TAP2/TAP2/TAP2	16
		MF	GO:0046979	TAP2 binding	13/4716	13/10530	2.89014e-05	0.00338973	0.00329433	TAP1/TAP1/TAP1/TAP1/TAP1/TAP1/TAP1/TAP1/TAPBP/TAPBP/TAPBP/TAPBP/TAPBP	13
	iPSC.c1 vs. MSC.c1 (chimps)	---	---	---	---	---	---	---	---	---	---
	MSC.c1 vs. Osteogenic.c1 (humans and chimps)	BP	GO:0010667	negative regulation of cardiac muscle cell apoptotic process	13/425	27/10387	8.94228e-12	3.00818e-08	2.83047e-08	SIRT4/PPP1R10/PPP1R10/PPP1R10/PPP1R10/PPP1R10/PPP1R10/PPP1R10/RGL2/RGL2/RGL2/RGL2/RGL2	13
		BP	GO:0010664	negative regulation of striated muscle cell apoptotic process	13/425	29/10387	2.80679e-11	4.72102e-08	4.44212e-08	SIRT4/PPP1R10/PPP1R10/PPP1R10/PPP1R10/PPP1R10/PPP1R10/PPP1R10/RGL2/RGL2/RGL2/RGL2/RGL2	13
		BP	GO:0010665	regulation of cardiac muscle cell apoptotic process	13/425	34/10387	3.18193e-10	3.32025e-07	3.1241e-07	SIRT4/PPP1R10/PPP1R10/PPP1R10/PPP1R10/PPP1R10/PPP1R10/PPP1R10/RGL2/RGL2/RGL2/RGL2/RGL2	13
		BP	GO:0010662	regulation of striated muscle cell apoptotic process	13/425	35/10387	4.87594e-10	3.32025e-07	3.1241e-07	SIRT4/PPP1R10/PPP1R10/PPP1R10/PPP1R10/PPP1R10/PPP1R10/PPP1R10/RGL2/RGL2/RGL2/RGL2/RGL2	13
		BP	GO:0007130	synaptonemal complex assembly	9/425	14/10387	4.93497e-10	3.32025e-07	3.1241e-07	MLH3/AGO4/BAG6/BAG6/BAG6/BAG6/BAG6/BAG6/BAG6	9
		BP	GO:0010659	cardiac muscle cell apoptotic process	13/425	36/10387	7.35118e-10	4.12156e-07	3.87807e-07	SIRT4/PPP1R10/PPP1R10/PPP1R10/PPP1R10/PPP1R10/PPP1R10/PPP1R10/RGL2/RGL2/RGL2/RGL2/RGL2	13
		BP	GO:0010656	negative regulation of muscle cell apoptotic process	13/425	37/10387	1.09163e-09	4.59029e-07	4.3191e-07	SIRT4/PPP1R10/PPP1R10/PPP1R10/PPP1R10/PPP1R10/PPP1R10/PPP1R10/RGL2/RGL2/RGL2/RGL2/RGL2	13
		BP	GO:0010658	striated muscle cell apoptotic process	13/425	37/10387	1.09163e-09	4.59029e-07	4.3191e-07	SIRT4/PPP1R10/PPP1R10/PPP1R10/PPP1R10/PPP1R10/PPP1R10/PPP1R10/RGL2/RGL2/RGL2/RGL2/RGL2	13
		BP	GO:0070193	synaptonemal complex organization	9/425	17/10387	5.3681e-09	2.00648e-06	1.88794e-06	MLH3/AGO4/BAG6/BAG6/BAG6/BAG6/BAG6/BAG6/BAG6	9
		BP	GO:0045048	protein insertion into ER membrane	7/425	10/10387	1.97273e-08	6.63628e-06	6.24422e-06	BAG6/BAG6/BAG6/BAG6/BAG6/BAG6/BAG6	7
		BP	GO:0009313	oligosaccharide catabolic process	8/425	15/10387	3.67875e-08	1.12503e-05	1.05856e-05	NEU1/NEU1/NEU1/NEU1/NEU1/NEU1/NEU1/NEU1	8
		BP	GO:2000002	negative regulation of DNA damage checkpoint	8/425	18/10387	2.24377e-07	6.29002e-05	5.91842e-05	THOC5/PPP1R10/PPP1R10/PPP1R10/PPP1R10/PPP1R10/PPP1R10/PPP1R10	8
		BP	GO:0010660	regulation of muscle cell apoptotic process	13/425	56/10387	2.84444e-07	7.36053e-05	6.92568e-05	SIRT4/PPP1R10/PPP1R10/PPP1R10/PPP1R10/PPP1R10/PPP1R10/PPP1R10/RGL2/RGL2/RGL2/RGL2/RGL2	13
		BP	GO:0007129	synapsis	9/425	25/10387	3.36584e-07	7.85857e-05	7.3943e-05	MLH3/AGO4/BAG6/BAG6/BAG6/BAG6/BAG6/BAG6/BAG6	9
		BP	GO:0071712	ER-associated misfolded protein catabolic process	8/425	19/10387	3.73773e-07	7.85857e-05	7.3943e-05	SDF2L1/BAG6/BAG6/BAG6/BAG6/BAG6/BAG6/BAG6	8
		BP	GO:1901977	negative regulation of cell cycle checkpoint	8/425	19/10387	3.73773e-07	7.85857e-05	7.3943e-05	THOC5/PPP1R10/PPP1R10/PPP1R10/PPP1R10/PPP1R10/PPP1R10/PPP1R10	8
		BP	GO:0010657	muscle cell apoptotic process	13/425	59/10387	5.44572e-07	0.000107761	0.000101395	SIRT4/PPP1R10/PPP1R10/PPP1R10/PPP1R10/PPP1R10/PPP1R10/PPP1R10/RGL2/RGL2/RGL2/RGL2/RGL2	13
		BP	GO:0070192	chromosome organization involved in meiotic cell cycle	10/425	34/10387	6.41671e-07	0.000119921	0.000112836	RAD51C/MLH3/AGO4/BAG6/BAG6/BAG6/BAG6/BAG6/BAG6/BAG6	10
		BP	GO:0071218	cellular response to misfolded protein	9/425	27/10387	7.17728e-07	0.000127076	0.000119568	SDF2L1/KLHL15/BAG6/BAG6/BAG6/BAG6/BAG6/BAG6/BAG6	9
		BP	GO:0002429	immune response-activating cell surface receptor signaling pathway	26/425	217/10387	8.04615e-07	0.000135336	0.000127341	CREBBP/PSME4/EIF2B3/PSMC5/PSMB5/PSMA7/PSMD7/PLEKHA1/STK11/PSMA1/RAF1/RC3H1/PSMB7/SPPL3/PSMD13/ADA/SRC/BAG6/BAG6/BAG6/BAG6/BAG6/BAG6/BAG6/PSMB3/PSMB3	26
		BP	GO:0051788	response to misfolded protein	9/425	29/10387	1.42562e-06	0.000228371	0.00021488	SDF2L1/KLHL15/BAG6/BAG6/BAG6/BAG6/BAG6/BAG6/BAG6	9
		BP	GO:0006515	protein quality control for misfolded or incompletely synthesized proteins	9/425	30/10387	1.96359e-06	0.000279872	0.000263338	SDF2L1/KLHL15/BAG6/BAG6/BAG6/BAG6/BAG6/BAG6/BAG6	9
		BP	GO:0045143	homologous chromosome segregation	9/425	30/10387	1.96359e-06	0.000279872	0.000263338	MLH3/AGO4/BAG6/BAG6/BAG6/BAG6/BAG6/BAG6/BAG6	9
		BP	GO:0032435	negative regulation of proteasomal ubiquitin- dependent protein catabolic process	10/425	38/10387	1.99671e-06	0.000279872	0.000263338	PARK7/OGT/MTM1/BAG6/BAG6/BAG6/BAG6/BAG6/BAG6/BAG6	10
		BP	GO:0035308	negative regulation of protein dephosphorylation	11/425	48/10387	2.71602e-06	0.000365467	0.000343876	CABIN1/CABIN1/SWAP70/YWHAB/PPP1R10/PPP1R10/PPP1R10/PPP1R10/PPP1R10/PPP1R10/PPP1R10	11
		BP	GO:0002768	immune response-regulating cell surface receptor signaling pathway	26/425	237/10387	4.2748e-06	0.000553094	0.000520418	CREBBP/PSME4/EIF2B3/PSMC5/PSMB5/PSMA7/PSMD7/PLEKHA1/STK11/PSMA1/RAF1/RC3H1/PSMB7/SPPL3/PSMD13/ADA/SRC/BAG6/BAG6/BAG6/BAG6/BAG6/BAG6/BAG6/PSMB3/PSMB3	26
		BP	GO:0009311	oligosaccharide metabolic process	9/425	33/10387	4.74441e-06	0.000591118	0.000556196	MPDU1/NEU1/NEU1/NEU1/NEU1/NEU1/NEU1/NEU1/NEU1	9
		BP	GO:0006521	regulation of cellular amino acid metabolic process	13/425	72/10387	5.87399e-06	0.000705718	0.000664026	PSME4/PSMC5/SIRT4/PSMB5/PSMA7/PSMD7/PARK7/PSMA1/PSMB7/SLC7A11/PSMD13/PSMB3/PSMB3	13
		BP	GO:2000059	negative regulation of ubiquitin-dependent protein catabolic process	11/425	53/10387	7.61656e-06	0.000883521	0.000831325	PDCL3/PARK7/OGT/MTM1/BAG6/BAG6/BAG6/BAG6/BAG6/BAG6/BAG6	11
		BP	GO:2000001	regulation of DNA damage checkpoint	8/425	27/10387	8.22145e-06	0.000912274	0.000858379	THOC5/PPP1R10/PPP1R10/PPP1R10/PPP1R10/PPP1R10/PPP1R10/PPP1R10	8
		BP	GO:0045132	meiotic chromosome segregation	10/425	44/10387	8.4068e-06	0.000912274	0.000858379	RAD51C/MLH3/AGO4/BAG6/BAG6/BAG6/BAG6/BAG6/BAG6/BAG6	10
		BP	GO:1904294	positive regulation of ERAD pathway	7/425	20/10387	8.91493e-06	0.000937181	0.000881815	BAG6/BAG6/BAG6/BAG6/BAG6/BAG6/BAG6	7
		BP	GO:0007127	meiosis I	11/425	55/10387	1.11051e-05	0.00113205	0.00106517	RAD51C/MLH3/AGO4/PSMD13/BAG6/BAG6/BAG6/BAG6/BAG6/BAG6/BAG6	11
		BP	GO:0051452	intracellular pH reduction	9/425	37/10387	1.32281e-05	0.00128014	0.00120451	AQP11/ATP6V1G2/ATP6V1G2/ATP6V1G2/ATP6V1G2/ATP6V1G2/ATP6V1G2/ATP6V1G2/TMEM199	9
		BP	GO:0061982	meiosis I cell cycle process	11/425	56/10387	1.33189e-05	0.00128014	0.00120451	RAD51C/MLH3/AGO4/PSMD13/BAG6/BAG6/BAG6/BAG6/BAG6/BAG6/BAG6	11
		BP	GO:0033238	regulation of cellular amine metabolic process	13/425	78/10387	1.46078e-05	0.00136501	0.00128437	PSME4/PSMC5/SIRT4/PSMB5/PSMA7/PSMD7/PARK7/PSMA1/PSMB7/SLC7A11/PSMD13/PSMB3/PSMB3	13
		BP	GO:0045851	pH reduction	9/425	38/10387	1.67138e-05	0.00147961	0.0013922	AQP11/ATP6V1G2/ATP6V1G2/ATP6V1G2/ATP6V1G2/ATP6V1G2/ATP6V1G2/ATP6V1G2/TMEM199	9
		BP	GO:0051205	protein insertion into membrane	9/425	38/10387	1.67138e-05	0.00147961	0.0013922	YWHAB/TFDP1/BAG6/BAG6/BAG6/BAG6/BAG6/BAG6/BAG6	9
		BP	GO:0071453	cellular response to oxygen levels	22/425	197/10387	1.77411e-05	0.00153028	0.00143988	CREBBP/PSME4/ENO1/PSMC5/SIRT4/PSMB5/PSMA7/PGK1/RGCC/PSMD7/PSMA1/PSMB7/HYOU1/HYOU1/PDK1/AQP3/TSC1/PSMD13/SRC/TMEM199/PSMB3/PSMB3	22
		BP	GO:0036294	cellular response to decreased oxygen levels	21/425	184/10387	1.97563e-05	0.0016615	0.00156335	CREBBP/PSME4/ENO1/PSMC5/SIRT4/PSMB5/PSMA7/PGK1/RGCC/PSMD7/PSMA1/PSMB7/HYOU1/HYOU1/PDK1/AQP3/TSC1/PSMD13/SRC/PSMB3/PSMB3	21
		BP	GO:0071456	cellular response to hypoxia	20/425	173/10387	2.57679e-05	0.00208098	0.00195804	CREBBP/PSME4/ENO1/PSMC5/SIRT4/PSMB5/PSMA7/PGK1/RGCC/PSMD7/PSMA1/PSMB7/HYOU1/HYOU1/PDK1/AQP3/PSMD13/SRC/PSMB3/PSMB3	20
		BP	GO:0070059	intrinsic apoptotic signaling pathway in response to endoplasmic reticulum stress	11/425	60/10387	2.64488e-05	0.00208098	0.00195804	PARK7/HYOU1/HYOU1/BCL2L1/BAG6/BAG6/BAG6/BAG6/BAG6/BAG6/BAG6	11
		BP	GO:0036293	response to decreased oxygen levels	27/425	278/10387	2.65999e-05	0.00208098	0.00195804	CREBBP/PSME4/ENO1/PSMC5/SIRT4/PSMB5/PSMA7/PGK1/RGCC/PSMD7/CIAO3/ERCC2/CDKN1B/PSMA1/RAF1/PSMB7/SMAD4/HYOU1/HYOU1/PDK1/AQP3/TSC1/PSMD13/ADA/SRC/PSMB3/PSMB3	27
		BP	GO:0070482	response to oxygen levels	28/425	297/10387	3.24845e-05	0.00248358	0.00233686	CREBBP/PSME4/ENO1/PSMC5/SIRT4/PSMB5/PSMA7/PGK1/RGCC/PSMD7/CIAO3/ERCC2/CDKN1B/PSMA1/RAF1/PSMB7/SMAD4/HYOU1/HYOU1/PDK1/AQP3/TSC1/PSMD13/ADA/SRC/TMEM199/PSMB3/PSMB3	28
		BP	GO:0001666	response to hypoxia	26/425	267/10387	3.58408e-05	0.0026793	0.00252102	CREBBP/PSME4/ENO1/PSMC5/SIRT4/PSMB5/PSMA7/PGK1/RGCC/PSMD7/CIAO3/ERCC2/CDKN1B/PSMA1/RAF1/PSMB7/SMAD4/HYOU1/HYOU1/PDK1/AQP3/PSMD13/ADA/SRC/PSMB3/PSMB3	26
		BP	GO:0090383	phagosome acidification	7/425	25/10387	4.62706e-05	0.00337852	0.00317892	ATP6V1G2/ATP6V1G2/ATP6V1G2/ATP6V1G2/ATP6V1G2/ATP6V1G2/ATP6V1G2	7
		BP	GO:1901799	negative regulation of proteasomal protein catabolic process	10/425	53/10387	4.74996e-05	0.00337852	0.00317892	PARK7/OGT/MTM1/BAG6/BAG6/BAG6/BAG6/BAG6/BAG6/BAG6	10
		BP	GO:0032515	negative regulation of phosphoprotein phosphatase activity	9/425	43/10387	4.82072e-05	0.00337852	0.00317892	CABIN1/CABIN1/PPP1R10/PPP1R10/PPP1R10/PPP1R10/PPP1R10/PPP1R10/PPP1R10	9
		BP	GO:0016052	carbohydrate catabolic process	17/425	139/10387	5.06448e-05	0.00347692	0.00327151	ENO1/PGK1/GAPDH/TPI1/PFKFB2/ABHD10/OGT/LRP5/NAGA/NEU1/NEU1/NEU1/NEU1/NEU1/NEU1/NEU1/NEU1	17
		BP	GO:0045930	negative regulation of mitotic cell cycle	27/425	290/10387	5.58382e-05	0.00375679	0.00353485	SPDL1/PSME4/PSMC5/PSMB5/PSMA7/RGCC/PSMD7/CDKN1B/SYF2/CDK2/PSMA1/VPS4A/PSMB7/TNKS1BP1/BCL2L1/GADD45GIP1/PSMD13/TFDP1/PPP1R10/PPP1R10/PPP1R10/PPP1R10/PPP1R10/PPP1R10/PPP1R10/PSMB3/PSMB3	27
		BP	GO:0044106	cellular amine metabolic process	14/425	101/10387	5.88031e-05	0.0038787	0.00364956	PSME4/PSMC5/SIRT4/PSMB5/PSMA7/PSMD7/PARK7/SRM/PSMA1/PSMB7/SLC7A11/PSMD13/PSMB3/PSMB3	14
		BP	GO:0006511	ubiquitin-dependent protein catabolic process	39/425	495/10387	6.10142e-05	0.00394715	0.00371396	RNF4/PSME4/USP33/PSMC5/USP48/PSMB5/PSMA7/PSMD7/ATE1/CRBN/PDCL3/PARK7/UCHL3/CDK2/PSMA1/VPS4A/DNAJB2/PSMB7/PLAA/BBS7/USP21/OGT/FBXO10/FBXO10/MTM1/KLHL15/ANAPC2/TBL1XR1/FAF1/PSMD13/BAG6/BAG6/BAG6/BAG6/BAG6/BAG6/BAG6/PSMB3/PSMB3	39
		BP	GO:0009308	amine metabolic process	14/425	102/10387	6.56643e-05	0.00412532	0.00388161	PSME4/PSMC5/SIRT4/PSMB5/PSMA7/PSMD7/PARK7/SRM/PSMA1/PSMB7/SLC7A11/PSMD13/PSMB3/PSMB3	14
		BP	GO:0030004	cellular monovalent inorganic cation homeostasis	10/425	55/10387	6.6221e-05	0.00412532	0.00388161	AQP11/ATP6V1G2/ATP6V1G2/ATP6V1G2/ATP6V1G2/ATP6V1G2/ATP6V1G2/ATP6V1G2/KCTD7/TMEM199	10
		BP	GO:0051453	regulation of intracellular pH	9/425	45/10387	7.04471e-05	0.0043088	0.00405425	AQP11/ATP6V1G2/ATP6V1G2/ATP6V1G2/ATP6V1G2/ATP6V1G2/ATP6V1G2/ATP6V1G2/TMEM199	9
		BP	GO:0019941	modification-dependent protein catabolic process	39/425	499/10387	7.26581e-05	0.00436468	0.00410682	RNF4/PSME4/USP33/PSMC5/USP48/PSMB5/PSMA7/PSMD7/ATE1/CRBN/PDCL3/PARK7/UCHL3/CDK2/PSMA1/VPS4A/DNAJB2/PSMB7/PLAA/BBS7/USP21/OGT/FBXO10/FBXO10/MTM1/KLHL15/ANAPC2/TBL1XR1/FAF1/PSMD13/BAG6/BAG6/BAG6/BAG6/BAG6/BAG6/BAG6/PSMB3/PSMB3	39
		BP	GO:0090382	phagosome maturation	8/425	36/10387	8.10361e-05	0.00472745	0.00444817	RAB34/ATP6V1G2/ATP6V1G2/ATP6V1G2/ATP6V1G2/ATP6V1G2/ATP6V1G2/ATP6V1G2	8
		BP	GO:1902600	proton transmembrane transport	14/425	104/10387	8.15078e-05	0.00472745	0.00444817	PARK7/ATP5PB/COX4I1/SLC15A4/SURF1/SURF1/ATP5F1C/ATP6V1G2/ATP6V1G2/ATP6V1G2/ATP6V1G2/ATP6V1G2/ATP6V1G2/ATP6V1G2	14
		BP	GO:0014068	positive regulation of phosphatidylinositol 3-kinase signaling	9/425	46/10387	8.44612e-05	0.00481572	0.00453122	UNC5B/IRS2/EPOR/SRC/RGL2/RGL2/RGL2/RGL2/RGL2	9
		BP	GO:1903051	negative regulation of proteolysis involved in cellular protein catabolic process	11/425	69/10387	0.000101053	0.00566571	0.005331	PDCL3/PARK7/OGT/MTM1/BAG6/BAG6/BAG6/BAG6/BAG6/BAG6/BAG6	11
		BP	GO:0044773	mitotic DNA damage checkpoint	13/425	94/10387	0.0001101	0.00607175	0.00571305	RGCC/CDKN1B/SYF2/CDK2/TNKS1BP1/TFDP1/PPP1R10/PPP1R10/PPP1R10/PPP1R10/PPP1R10/PPP1R10/PPP1R10	13
		BP	GO:0030641	regulation of cellular pH	9/425	48/10387	0.000119576	0.00648794	0.00610465	AQP11/ATP6V1G2/ATP6V1G2/ATP6V1G2/ATP6V1G2/ATP6V1G2/ATP6V1G2/ATP6V1G2/TMEM199	9
		BP	GO:0044774	mitotic DNA integrity checkpoint	13/425	97/10387	0.000152423	0.00813888	0.00765806	RGCC/CDKN1B/SYF2/CDK2/TNKS1BP1/TFDP1/PPP1R10/PPP1R10/PPP1R10/PPP1R10/PPP1R10/PPP1R10/PPP1R10	13
		BP	GO:0001655	urogenital system development	21/425	212/10387	0.000157996	0.00820104	0.00771655	HSPB11/CDKN1B/STK11/GLIS2/GLIS2/CDKN1C/CDKN1C/GDF11/SMAD4/FLCN/TSC1/AQP11/PLAG1/IFT140/BAG6/BAG6/BAG6/BAG6/BAG6/BAG6/BAG6	21
		BP	GO:0043161	proteasome-mediated ubiquitin- dependent protein catabolic process	29/425	342/10387	0.000158463	0.00820104	0.00771655	RNF4/PSME4/PSMC5/PSMB5/PSMA7/PSMD7/CRBN/PARK7/CDK2/PSMA1/DNAJB2/PSMB7/BBS7/OGT/MTM1/KLHL15/ANAPC2/TBL1XR1/FAF1/PSMD13/BAG6/BAG6/BAG6/BAG6/BAG6/BAG6/BAG6/PSMB3/PSMB3	29
		BP	GO:0007224	smoothened signaling pathway	13/425	99/10387	0.00018784	0.00957415	0.00900853	CREBBP/HSPB11/RAB34/ARL6/GLIS2/GLIS2/PDCL/BBS7/WDR19/STK36/IFT122/EVC2/IFT140	13
		BP	GO:0035304	regulation of protein dephosphorylation	14/425	113/10387	0.000201076	0.00972065	0.00914637	CABIN1/CABIN1/SWAP70/SPPL3/CALM3/TSC1/YWHAB/PPP1R10/PPP1R10/PPP1R10/PPP1R10/PPP1R10/PPP1R10/PPP1R10	14
		BP	GO:0015682	ferric iron transport	7/425	31/10387	0.00020459	0.00972065	0.00914637	ATP6V1G2/ATP6V1G2/ATP6V1G2/ATP6V1G2/ATP6V1G2/ATP6V1G2/ATP6V1G2	7
		BP	GO:0033572	transferrin transport	7/425	31/10387	0.00020459	0.00972065	0.00914637	ATP6V1G2/ATP6V1G2/ATP6V1G2/ATP6V1G2/ATP6V1G2/ATP6V1G2/ATP6V1G2	7
		BP	GO:0072512	trivalent inorganic cation transport	7/425	31/10387	0.00020459	0.00972065	0.00914637	ATP6V1G2/ATP6V1G2/ATP6V1G2/ATP6V1G2/ATP6V1G2/ATP6V1G2/ATP6V1G2	7
		BP	GO:0002220	innate immune response activating cell surface receptor signaling pathway	13/425	100/10387	0.000208052	0.00972065	0.00914637	CREBBP/PSME4/PSMC5/PSMB5/PSMA7/PSMD7/PSMA1/RAF1/PSMB7/PSMD13/SRC/PSMB3/PSMB3	13
		BP	GO:0002223	stimulatory C-type lectin receptor signaling pathway	13/425	100/10387	0.000208052	0.00972065	0.00914637	CREBBP/PSME4/PSMC5/PSMB5/PSMA7/PSMD7/PSMA1/RAF1/PSMB7/PSMD13/SRC/PSMB3/PSMB3	13
		BP	GO:1901976	regulation of cell cycle checkpoint	8/425	41/10387	0.000213834	0.00985393	0.00927178	THOC5/PPP1R10/PPP1R10/PPP1R10/PPP1R10/PPP1R10/PPP1R10/PPP1R10	8
		CC	GO:0072357	PTW/PP1 phosphatase complex	7/424	13/10680	2.06435e-07	8.75285e-05	8.36606e-05	PPP1R10/PPP1R10/PPP1R10/PPP1R10/PPP1R10/PPP1R10/PPP1R10	7
		MF	GO:0051787	misfolded protein binding	8/413	17/10530	9.32437e-08	4.59691e-05	4.45607e-05	SDF2L1/BAG6/BAG6/BAG6/BAG6/BAG6/BAG6/BAG6	8
		MF	GO:1990381	ubiquitin-specific protease binding	8/413	19/10530	2.70472e-07	6.66714e-05	6.46286e-05	PARK7/BAG6/BAG6/BAG6/BAG6/BAG6/BAG6/BAG6	8
		MF	GO:0004864	protein phosphatase inhibitor activity	9/413	27/10530	5.03132e-07	8.26814e-05	8.01481e-05	CABIN1/CABIN1/PPP1R10/PPP1R10/PPP1R10/PPP1R10/PPP1R10/PPP1R10/PPP1R10	9
		MF	GO:0030544	Hsp70 protein binding	10/413	39/10530	1.76888e-06	0.000185034	0.000179365	CDKN1B/DNAJB2/TSC1/BAG6/BAG6/BAG6/BAG6/BAG6/BAG6/BAG6	10
		MF	GO:0070628	proteasome binding	7/413	17/10530	1.87661e-06	0.000185034	0.000179365	BAG6/BAG6/BAG6/BAG6/BAG6/BAG6/BAG6	7
		MF	GO:0019212	phosphatase inhibitor activity	9/413	32/10530	2.52817e-06	0.000207731	0.000201366	CABIN1/CABIN1/PPP1R10/PPP1R10/PPP1R10/PPP1R10/PPP1R10/PPP1R10/PPP1R10	9
		MF	GO:0004553	hydrolase activity, hydrolyzing O-glycosyl compounds	10/413	51/10530	2.33193e-05	0.00164235	0.00159203	ABHD10/NAGA/NEU1/NEU1/NEU1/NEU1/NEU1/NEU1/NEU1/NEU1	10
		MF	GO:0016798	hydrolase activity, acting on glycosyl bonds	11/413	68/10530	6.02997e-05	0.00349821	0.00339102	NEIL1/ABHD10/NAGA/NEU1/NEU1/NEU1/NEU1/NEU1/NEU1/NEU1/NEU1	11
		MF	GO:0019888	protein phosphatase regulator activity	10/413	57/10530	6.38618e-05	0.00349821	0.00339102	CABIN1/CABIN1/CALM3/PPP1R10/PPP1R10/PPP1R10/PPP1R10/PPP1R10/PPP1R10/PPP1R10	10
		MF	GO:0043022	ribosome binding	9/413	52/10530	0.000165306	0.0081496	0.0078999	YTHDF3/BAG6/BAG6/BAG6/BAG6/BAG6/BAG6/BAG6/EIF5AL1	9
	MSC.c1 vs. Osteogenic.c1 (humans)	BP	GO:0043928	exonucleolytic nuclear- transcribed mRNA catabolic process involved in deadenylation-dependent decay	9/240	44/10387	5.65911e-07	0.000980302	0.000961109	WDR61/NT5C3B/PATL1/SKIV2L/SKIV2L/SKIV2L/SKIV2L/SKIV2L/SKIV2L	9
		BP	GO:0000291	nuclear-transcribed mRNA catabolic process, exonucleolytic	9/240	45/10387	6.93283e-07	0.000980302	0.000961109	WDR61/NT5C3B/PATL1/SKIV2L/SKIV2L/SKIV2L/SKIV2L/SKIV2L/SKIV2L	9
		CC	GO:1905368	peptidase complex	12/251	88/10680	9.20473e-07	0.000264413	0.000261824	PSMB1/PSMB1/PSMC4/PSMC4/ATXN7L3/TXNL1/PSMC1/PSMA6/USP14/IDE/PSMA5/PSMD6	12
		CC	GO:0000502	proteasome complex	11/251	78/10680	1.87894e-06	0.000264413	0.000261824	PSMB1/PSMB1/PSMC4/PSMC4/TXNL1/PSMC1/PSMA6/USP14/IDE/PSMA5/PSMD6	11
		CC	GO:1905369	endopeptidase complex	11/251	79/10680	2.13811e-06	0.000264413	0.000261824	PSMB1/PSMB1/PSMC4/PSMC4/TXNL1/PSMC1/PSMA6/USP14/IDE/PSMA5/PSMD6	11
	iPSC.c1 vs. MSC.c1 (humans and chimps) & MSC.c1 vs. Osteogenic.c1 (humans and chimps)	BP	GO:0007059	chromosome segregation	115/2488	246/10387	2.51904e-15	8.15604e-12	7.69574e-12	CDC27/SLC25A5/NCAPD2/AKAP8L/BRCA1/TACC3/PUM2/NDC1/CDC42/RAD18/TRIP13/SMC1A/SPAG5/KIF22/NDC80/BIRC5/KIF4A/CDC6/KLHL22/TOP3B/REC8/REC8/CHMP4B/FAM83D/RIOK3/STAG2/NAA10/BEX4/CENPT/UBE2I/RAB11A/KPNB1/RECQL5/NCAPG/ANAPC15/FBXO5/TTK/ECT2/ACTR3/MAD2L2/CDC20/NEK2/CENPF/KIF14/DUSP1/NUP43/NCAPH/NAA50/KIF18A/ZWINT/HJURP/XRCC3/DLGAP5/KNSTRN/SGO1/MAU2/LATS1/TOP2A/RAN/CCNB1/ARL8B/PSRC1/CDCA8/ESPL1/BRIP1/SMC2/DS…	115
		BP	GO:0006260	DNA replication	112/2488	238/10387	3.27552e-15	8.15604e-12	7.69574e-12	DBF4/REV3L/BRCA1/POLA2/POLA2/RTF2/PNKP/RRM2B/RFC2/RAD51/POLD1/MCM10/NUCKS1/SMC1A/MCM2/TIPIN/MCM6/ORC1/ORC6/CLSPN/CDC45/CDC6/MCM5/POLE2/GINS1/SAMHD1/POLI/POLA1/STAG2/DNAJC2/POLD2/GTPBP4/RECQL5/TNFAIP1/ZPR1/CDK2AP1/RFC5/TIMELESS/ING4/FBXO5/MCM3/GMNN/CCDC88A/CACYBP/ID3/ID3/SET/ZRANB3/POLK/DTD1/MCM8/CHTF18/GINS2/PCNA/NASP/RFC3/DHX9/BRIP1/DSCC1/HMGA1/BARD1/BRCA2/ESCO1/DTL/ETAA1/CCNA2/PRIM2/MMS22L/EGFR…	112
		BP	GO:0098813	nuclear chromosome segregation	87/2488	193/10387	7.26991e-11	1.20681e-07	1.1387e-07	CDC27/NCAPD2/AKAP8L/TACC3/NDC1/CDC42/TRIP13/SMC1A/SPAG5/KIF22/NDC80/KIF4A/CDC6/KLHL22/REC8/REC8/CHMP4B/FAM83D/STAG2/NAA10/RAB11A/KPNB1/NCAPG/ANAPC15/FBXO5/TTK/ECT2/ACTR3/MAD2L2/CDC20/NEK2/CENPF/KIF14/DUSP1/NCAPH/NAA50/KIF18A/ZWINT/XRCC3/DLGAP5/KNSTRN/SGO1/MAU2/LATS1/RAN/CCNB1/PSRC1/CDCA8/ESPL1/BRIP1/SMC2/DSCC1/NUMA1/KIF23/KNL1/ACTR2/CENPE/KIF2C/FANCD2/CDCA5/HDAC8/INCENP/NCAPD3/BUB3/FMN2/BUB1B/RAC…	87
		BP	GO:0000819	sister chromatid segregation	70/2488	145/10387	1.25296e-10	1.46333e-07	1.38074e-07	CDC27/NCAPD2/AKAP8L/TACC3/TRIP13/SMC1A/SPAG5/KIF22/NDC80/KIF4A/CDC6/KLHL22/CHMP4B/STAG2/NAA10/RAB11A/KPNB1/NCAPG/ANAPC15/FBXO5/TTK/MAD2L2/CDC20/NEK2/CENPF/KIF14/DUSP1/NCAPH/NAA50/KIF18A/ZWINT/XRCC3/DLGAP5/KNSTRN/SGO1/MAU2/LATS1/RAN/CCNB1/PSRC1/CDCA8/ESPL1/SMC2/DSCC1/NUMA1/KIF23/CENPE/KIF2C/CDCA5/HDAC8/INCENP/NCAPD3/BUB3/BUB1B/RACGAP1/SGO2/MAD2L1/PLK1/CDT1/FEN1/BUB1/RMI2/GEN1/AURKB/PHB2/KIFC1/KIFC…	70
		BP	GO:0031055	chromatin remodeling at centromere	24/2488	30/10387	1.4692e-10	1.46333e-07	1.38074e-07	CENPM/CENPT/OIP5/CENPA/HELLS/CENPL/CENPK/HJURP/MIS18BP1/KNL1/CENPO/ITGB3BP/CENPU/CENPH/MIS18A/CENPN/CENPV/CENPX/CENPS/RUVBL1/RUVBL1/NPM1/CENPP/CENPW	24
		BP	GO:0000280	nuclear division	118/2488	296/10387	5.3238e-10	3.83212e-07	3.61585e-07	CDC27/NCAPD2/AKAP8L/TACC3/SPAST/UBR2/NDC1/CDK13/ASPM/TRIP13/SMC1A/SPAG5/KIF22/NDC80/AURKA/TPX2/KIF4A/CDC6/KLHL22/REC8/REC8/MYBL2/CHMP4B/STAG2/NAA10/RAB11A/BCCIP/UBE2S/KPNB1/NCAPG/ANAPC15/FBXO5/CUL9/TTK/ACTR3/WRAP73/MAD2L2/CDC20/NEK2/CENPF/STAG1/KIF14/DUSP1/MASTL/NCAPH/NAA50/KIF18A/ZWINT/CKS2/XRCC3/DLGAP5/PIN1/PKMYT1/KNSTRN/SGO1/MAU2/PSMC3IP/TOP2A/RAN/CCNB1/PSRC1/CDCA8/ESPL1/BORA/BRIP1/SMC2/DSCC1/…	118
		BP	GO:0000070	mitotic sister chromatid segregation	62/2488	126/10387	5.38651e-10	3.83212e-07	3.61585e-07	CDC27/NCAPD2/AKAP8L/TACC3/TRIP13/SMC1A/SPAG5/KIF22/NDC80/KIF4A/CDC6/KLHL22/CHMP4B/NAA10/RAB11A/KPNB1/NCAPG/ANAPC15/FBXO5/TTK/MAD2L2/CDC20/NEK2/CENPF/KIF14/DUSP1/NCAPH/NAA50/KIF18A/ZWINT/XRCC3/DLGAP5/KNSTRN/SGO1/MAU2/RAN/CCNB1/PSRC1/CDCA8/ESPL1/SMC2/DSCC1/NUMA1/KIF23/CENPE/KIF2C/CDCA5/INCENP/NCAPD3/BUB3/BUB1B/RACGAP1/MAD2L1/PLK1/CDT1/GEN1/AURKB/KIFC1/KIFC1/KIFC1/KIFC1/CHMP1B	62
		BP	GO:0006261	DNA-dependent DNA replication	58/2488	116/10387	8.85151e-10	5.51006e-07	5.1991e-07	REV3L/POLA2/POLA2/RTF2/PNKP/RRM2B/RFC2/RAD51/POLD1/NUCKS1/SMC1A/MCM2/TIPIN/MCM6/CDC6/MCM5/POLE2/GINS1/SAMHD1/POLA1/STAG2/POLD2/ZPR1/CDK2AP1/RFC5/FBXO5/MCM3/GMNN/ZRANB3/CHTF18/GINS2/PCNA/RFC3/DSCC1/HMGA1/BRCA2/ETAA1/PRIM2/MMS22L/GINS4/DONSON/RFC4/PRIMPOL/STOML2/MCM7/CDT1/FEN1/CENPX/CENPS/CCNE2/ATAD5/POLE/GEN1/GINS3/ALYREF/CHEK2/BLM/BAZ1A	58
		BP	GO:0034080	CENP-A containing nucleosome assembly	22/2488	28/10387	1.6568e-09	8.25087e-07	7.78522e-07	CENPM/CENPT/OIP5/CENPA/CENPL/CENPK/HJURP/MIS18BP1/KNL1/CENPO/ITGB3BP/CENPU/CENPH/MIS18A/CENPN/CENPX/CENPS/RUVBL1/RUVBL1/NPM1/CENPP/CENPW	22
		BP	GO:0061641	CENP-A containing chromatin organization	22/2488	28/10387	1.6568e-09	8.25087e-07	7.78522e-07	CENPM/CENPT/OIP5/CENPA/CENPL/CENPK/HJURP/MIS18BP1/KNL1/CENPO/ITGB3BP/CENPU/CENPH/MIS18A/CENPN/CENPX/CENPS/RUVBL1/RUVBL1/NPM1/CENPP/CENPW	22
		BP	GO:0140014	mitotic nuclear division	93/2488	223/10387	2.53941e-09	1.14966e-06	1.08478e-06	CDC27/NCAPD2/AKAP8L/TACC3/SPAST/CDK13/TRIP13/SMC1A/SPAG5/KIF22/NDC80/AURKA/TPX2/KIF4A/CDC6/KLHL22/MYBL2/CHMP4B/STAG2/NAA10/RAB11A/BCCIP/UBE2S/KPNB1/NCAPG/ANAPC15/FBXO5/CUL9/TTK/WRAP73/MAD2L2/CDC20/NEK2/CENPF/STAG1/KIF14/DUSP1/NCAPH/NAA50/KIF18A/ZWINT/XRCC3/DLGAP5/PIN1/PKMYT1/KNSTRN/SGO1/MAU2/RAN/CCNB1/PSRC1/CDCA8/ESPL1/BORA/SMC2/DSCC1/NUMA1/KIF23/KIF11/KIF20B/CENPE/KIF2C/CDCA5/MKI67/INCENP/CHEK1/…	93
		BP	GO:0048285	organelle fission	123/2488	326/10387	1.19155e-08	4.94496e-06	4.66588e-06	CDC27/NCAPD2/AKAP8L/TACC3/SPAST/UBR2/NDC1/CDK13/ASPM/MTFR1/TRIP13/SMC1A/SPAG5/KIF22/NDC80/AURKA/TPX2/MUL1/KIF4A/CDC6/KLHL22/REC8/REC8/MYBL2/CHMP4B/STAG2/NAA10/RAB11A/BCCIP/UBE2S/KPNB1/NCAPG/ANAPC15/FBXO5/CUL9/TTK/ACTR3/WRAP73/MAD2L2/CDC20/NEK2/CENPF/STAG1/KIF14/DUSP1/MASTL/NCAPH/NAA50/KIF18A/ZWINT/CKS2/XRCC3/DLGAP5/PIN1/PKMYT1/KNSTRN/SGO1/MAU2/PSMC3IP/TOP2A/RAN/CCNB1/PSRC1/CDCA8/ESPL1/BORA/BRIP1/…	123
		BP	GO:0006336	DNA replication-independent nucleosome assembly	26/2488	39/10387	1.84602e-08	6.12879e-06	5.7829e-06	CENPM/CENPT/OIP5/ASF1B/CENPA/CENPL/CENPK/HJURP/MIS18BP1/NASP/KNL1/CENPO/ITGB3BP/CENPU/CENPH/MIS18A/CENPN/CENPX/CENPS/RUVBL1/RUVBL1/NPM1/CENPP/IPO4/IPO4/CENPW	26
		BP	GO:0034508	centromere complex assembly	26/2488	39/10387	1.84602e-08	6.12879e-06	5.7829e-06	CENPM/CENPT/OIP5/CENPA/CENPF/HELLS/CENPL/CENPK/HJURP/MIS18BP1/KNL1/CENPO/CENPE/ITGB3BP/CENPU/CENPH/MIS18A/CENPN/CENPV/CENPX/CENPS/RUVBL1/RUVBL1/NPM1/CENPP/CENPW	26
		BP	GO:0034724	DNA replication-independent nucleosome organization	26/2488	39/10387	1.84602e-08	6.12879e-06	5.7829e-06	CENPM/CENPT/OIP5/ASF1B/CENPA/CENPL/CENPK/HJURP/MIS18BP1/NASP/KNL1/CENPO/ITGB3BP/CENPU/CENPH/MIS18A/CENPN/CENPX/CENPS/RUVBL1/RUVBL1/NPM1/CENPP/IPO4/IPO4/CENPW	26
		BP	GO:0043486	histone exchange	24/2488	35/10387	2.84024e-08	8.84024e-06	8.34133e-06	CENPM/CENPT/OIP5/CENPA/CENPL/CENPK/HJURP/MIS18BP1/NASP/KNL1/CENPO/ITGB3BP/ANP32E/CENPU/CENPH/MIS18A/CENPN/CENPX/CENPS/RUVBL1/RUVBL1/NPM1/CENPP/CENPW	24
		BP	GO:0006281	DNA repair	162/2488	469/10387	8.03852e-08	2.35481e-05	2.22192e-05	RAD52/REV3L/BRCA1/PNKP/TDP1/RRM2B/ERCC8/RFC2/RAD51/POLQ/POLD1/NUCKS1/RAD18/TRIP13/SMC1A/UBE2T/XRCC5/KIF22/PALB2/RAD54L/UIMC1/FUS/CLSPN/SIRT1/TFIP11/EP300/POLE2/REC8/REC8/SAMHD1/POLI/POLA1/MPG/USP10/POLR2I/LIG1/NUDT1/POLD2/BCCIP/RECQL5/NEIL3/NSD2/GTF2H1/FOXM1/RAD51AP1/GTF2H3/RFC5/TIMELESS/TDP2/ACTR8/OGG1/WDR48/INO80D/INO80D/PSMD14/INO80B/MAD2L2/UCHL5/ZRANB3/POLK/POLM/TWIST1/MORF4L2/MCM8/XRCC3/AUNI…	162
		BP	GO:0000723	telomere maintenance	61/2488	137/10387	8.66301e-08	2.39677e-05	2.2615e-05	POLA2/POLA2/PNKP/RFC2/RAD51/POLD1/SP100/XRCC5/HSP90AA1/HNRNPC/HSP90AB1/TFIP11/POLE2/POLA1/POLD2/TNKS2/PTGES3/RFC5/XRN1/CCT4/NEK2/TCP1/HNRNPA2B1/XRCC3/POT1/DKC1/PCNA/RFC3/HNRNPA1/CCT7/HNRNPD/BRCA2/PIF1/PARN/PARN/PARP1/NHP2/PRIM2/CCT6A/HDAC8/CCT5/CCT8/RECQL4/CCT3/RFC4/GNL3/CCT2/FEN1/DCP2/EXO1/CCNE2/ERCC4/POLE/CTC1/AURKB/USP7/XRCC6/BLM/SMG5/ZBTB48/PRKDC	61
		BP	GO:0032200	telomere organization	61/2488	138/10387	1.19427e-07	3.13024e-05	2.95358e-05	POLA2/POLA2/PNKP/RFC2/RAD51/POLD1/SP100/XRCC5/HSP90AA1/HNRNPC/HSP90AB1/TFIP11/POLE2/POLA1/POLD2/TNKS2/PTGES3/RFC5/XRN1/CCT4/NEK2/TCP1/HNRNPA2B1/XRCC3/POT1/DKC1/PCNA/RFC3/HNRNPA1/CCT7/HNRNPD/BRCA2/PIF1/PARN/PARN/PARP1/NHP2/PRIM2/CCT6A/HDAC8/CCT5/CCT8/RECQL4/CCT3/RFC4/GNL3/CCT2/FEN1/DCP2/EXO1/CCNE2/ERCC4/POLE/CTC1/AURKB/USP7/XRCC6/BLM/SMG5/ZBTB48/PRKDC	61
		BP	GO:0006302	double-strand break repair	77/2488	188/10387	1.46618e-07	3.259e-05	3.07508e-05	RAD52/BRCA1/TDP1/RAD51/POLQ/NUCKS1/TRIP13/XRCC5/PALB2/RAD54L/UIMC1/FUS/TFIP11/REC8/REC8/SAMHD1/POLA1/RECQL5/NSD2/FOXM1/RAD51AP1/TIMELESS/TDP2/OGG1/WDR48/PSMD14/MAD2L2/POLM/TWIST1/MCM8/XRCC3/AUNIP/BRIP1/MDC1/MDC1/MDC1/MDC1/MDC1/MDC1/MDC1/MDC1/ACTR2/BARD1/BRCA2/PARP1/MMS22L/CDCA5/CHEK1/HMGA2/MMS19/FMN2/MRNIP/MRNIP/MEIOB/MEIOB/DTX3L/SPIDR/VCP/APBB1/MARF1/MARF1/OTUB1/FEN1/ESCO2/KAT5/LIG4/ERCC4/UBE2N/…	77
		BP	GO:0007051	spindle organization	67/2488	157/10387	1.50789e-07	3.259e-05	3.07508e-05	TACC3/SPAST/INTS13/ASPM/SMC1A/WDR62/SPAG5/NDC80/AURKA/TPX2/KIF4A/MYH9/MYBL2/CHMP4B/STAG2/RAB11A/LZTS2/BCCIP/KPNB1/CEP126/FBXO5/TTK/CEP72/CEP72/WRAP73/CDC20/STMN1/NEK2/STAG1/STIL/AUNIP/KNSTRN/RAN/CCNB1/PSRC1/ESPL1/BORA/NUMA1/KIF23/HAUS2/KIF11/CENPE/NTMT1/SPC25/SPC25/RACGAP1/POC1A/PLK1/MECP2/CKAP5/AURKB/CEP63/CHEK2/TUBB/TUBB/TUBB/TUBB/TUBB/TUBB/TUBB/TUBB/FLNA/KIFC1/KIFC1/KIFC1/KIFC1/CHMP1B	67
		BP	GO:0051052	regulation of DNA metabolic process	126/2488	349/10387	1.51982e-07	3.259e-05	3.07508e-05	RAD52/BRCA1/PNKP/RFC2/RAD51/POLQ/NUCKS1/SMC1A/TIPIN/XRCC5/HSP90AA1/UIMC1/FUS/HNRNPC/CDC6/HSP90AB1/SIRT1/TFIP11/STAG2/DNAJC2/EXOSC3/TNKS2/GTPBP4/RECQL5/TNFAIP1/NSD2/PTGES3/FOXM1/RAD51AP1/RFC5/TIMELESS/FBXO5/GMNN/OGG1/XRN1/CCDC88A/CCT4/CACYBP/MAD2L2/ID3/ID3/NEK2/DUSP1/TCP1/PIK3CA/ZRANB3/HNRNPA2B1/TWIST1/AUNIP/CHTF18/POT1/DNMT1/DKC1/PCNA/RFC3/HNRNPA1/CCT7/DHX9/KLF4/NIBAN2/DSCC1/ACTR2/HNRNPD/BRCA2/PI…	126
		BP	GO:0071103	DNA conformation change	82/2488	204/10387	1.53313e-07	3.259e-05	3.07508e-05	RECQL/NCAPD2/AKAP8L/HMGB3/ERCC8/RAD51/MCM2/MCM6/XRCC5/RAD54L/CDC45/CENPM/GINS1/NAA10/CENPT/OIP5/ASF1B/NCAPG/GTF2H1/GTF2H3/CENPA/SET/HELLS/CENPL/NCAPH/ZRANB3/HNRNPA2B1/CENPK/HJURP/POT1/MIS18BP1/GINS2/TOP2A/NASP/CCNB1/DHX9/BRIP1/SMC2/ANP32B/HMGA1/KNL1/CENPO/BAHD1/ITGB3BP/PARP1/CDCA5/NCAPG2/GINS4/HMGA2/UBC/NCAPD3/CENPU/CENPH/XPC/SUPV3L1/GATAD1/MIS18A/CHAF1B/RECQL4/HMGB2/CENPN/MCM7/CENPV/CHAF1A/CENPX…	82
		BP	GO:0006323	DNA packaging	54/2488	118/10387	1.5706e-07	3.259e-05	3.07508e-05	NCAPD2/AKAP8L/MCM2/CENPM/NAA10/CENPT/OIP5/ASF1B/NCAPG/CENPA/SET/HELLS/CENPL/NCAPH/CENPK/HJURP/MIS18BP1/TOP2A/NASP/CCNB1/SMC2/ANP32B/HMGA1/KNL1/CENPO/BAHD1/ITGB3BP/CDCA5/NCAPG2/HMGA2/NCAPD3/CENPU/CENPH/GATAD1/MIS18A/CHAF1B/HMGB2/CENPN/CENPV/CHAF1A/CENPX/CDK1/CENPS/RUVBL1/RUVBL1/NPM1/NAP1L1/CENPP/NOC2L/IPO4/IPO4/CENPW/NAP1L4/NAP1L4	54
		BP	GO:1904872	regulation of telomerase RNA localization to Cajal body	16/2488	20/10387	1.98832e-07	3.96073e-05	3.7372e-05	CCT4/TCP1/DKC1/CCT7/PARN/PARN/NHP2/CCT6A/CCT5/CCT8/CCT3/CCT2/DCP2/RUVBL1/RUVBL1/RUVBL2	16
		BP	GO:0071897	DNA biosynthetic process	69/2488	166/10387	3.32881e-07	6.37595e-05	6.01612e-05	REV3L/POLA2/POLA2/PNKP/RFC2/POLQ/POLD1/XRCC5/HSP90AA1/HNRNPC/HSP90AB1/SIRT1/POLI/POLA1/USP10/LIG1/DNAJC2/POLD2/TNKS2/PTGES3/RFC5/XRN1/CCT4/MAD2L2/NEK2/CENPF/DUSP1/TCP1/POLK/HNRNPA2B1/POLM/CHTF18/POT1/DKC1/PCNA/RFC3/HNRNPA1/CCT7/KLF4/NIBAN2/DSCC1/HNRNPD/PIF1/PARN/PARN/DTL/NHP2/CCT6A/CCT5/UBC/GJA1/CCT8/FAAP20/CCT3/RFC4/PRIMPOL/VCP/CCT2/TK2/PCLAF/PHB/DCP2/LIG4/TYMS/POLE/SH2B1/CTC1/AURKB/SMG5	69
		BP	GO:0051983	regulation of chromosome segregation	41/2488	84/10387	5.89218e-07	0.000100918	9.52227e-05	CDC27/TACC3/PUM2/CDC42/RAD18/TRIP13/SPAG5/NDC80/CDC6/KLHL22/NAA10/ANAPC15/FBXO5/TTK/ECT2/MAD2L2/CDC20/NEK2/CENPF/DUSP1/XRCC3/DLGAP5/KNSTRN/CCNB1/ESPL1/NUMA1/CENPE/KIF2C/CDCA5/HDAC8/MKI67/BUB1B/RACGAP1/MAD2L1/PLK1/CDT1/FEN1/BUB1/RMI2/GEN1/AURKB	41
		BP	GO:0000226	microtubule cytoskeleton organization	141/2488	409/10387	6.46087e-07	0.000100918	9.52227e-05	RANBP9/BRCA1/TACC3/PHLDB1/SPAST/RNF19A/CC2D2A/PPP1R12A/CROCC/INTS13/ASPM/SMC1A/WDR62/SPAG5/NDC80/GSK3B/XPO1/AURKA/TPX2/KIF4A/MYH9/MYBL2/MAPRE1/CHMP4B/STAG2/RAB11A/CEP152/LZTS2/BCCIP/KPNB1/ZPR1/JHY/CEP126/MDM1/FBXO5/CUL9/TTK/CEP72/CEP72/KIF20A/CEP70/CENPA/WRAP73/DOCK7/CDC20/STMN1/NEK2/STAG1/CAMSAP2/PKD2/DNAL1/KIF18A/STIL/BBS2/EML2/XRCC3/AUNIP/TUBGCP6/KNSTRN/SGO1/MAP1B/RAN/CCNB1/PSRC1/ESPL1/CKAP2/B…	141
		BP	GO:0090670	RNA localization to Cajal body	16/2488	21/10387	6.4847e-07	0.000100918	9.52227e-05	CCT4/TCP1/DKC1/CCT7/PARN/PARN/NHP2/CCT6A/CCT5/CCT8/CCT3/CCT2/DCP2/RUVBL1/RUVBL1/RUVBL2	16
		BP	GO:0090671	telomerase RNA localization to Cajal body	16/2488	21/10387	6.4847e-07	0.000100918	9.52227e-05	CCT4/TCP1/DKC1/CCT7/PARN/PARN/NHP2/CCT6A/CCT5/CCT8/CCT3/CCT2/DCP2/RUVBL1/RUVBL1/RUVBL2	16
		BP	GO:0090672	telomerase RNA localization	16/2488	21/10387	6.4847e-07	0.000100918	9.52227e-05	CCT4/TCP1/DKC1/CCT7/PARN/PARN/NHP2/CCT6A/CCT5/CCT8/CCT3/CCT2/DCP2/RUVBL1/RUVBL1/RUVBL2	16
		BP	GO:0090685	RNA localization to nucleus	16/2488	21/10387	6.4847e-07	0.000100918	9.52227e-05	CCT4/TCP1/DKC1/CCT7/PARN/PARN/NHP2/CCT6A/CCT5/CCT8/CCT3/CCT2/DCP2/RUVBL1/RUVBL1/RUVBL2	16
		BP	GO:0031573	intra-S DNA damage checkpoint	11/2488	12/10387	1.3727e-06	0.000207153	0.000195462	TIPIN/MDC1/MDC1/MDC1/MDC1/MDC1/MDC1/MDC1/MDC1/XPC/CHEK2	11
		BP	GO:0002228	natural killer cell mediated immunity	20/2488	31/10387	1.84374e-06	0.000255009	0.000240617	RAB27A/PVR/CORO1A/LYST/CADM1/TUBB/TUBB/TUBB/TUBB/TUBB/TUBB/TUBB/TUBB/HLA-E/HLA-E/HLA-E/HLA-E/HLA-E/HLA-E/HLA-E	20
		BP	GO:0042267	natural killer cell mediated cytotoxicity	20/2488	31/10387	1.84374e-06	0.000255009	0.000240617	RAB27A/PVR/CORO1A/LYST/CADM1/TUBB/TUBB/TUBB/TUBB/TUBB/TUBB/TUBB/TUBB/HLA-E/HLA-E/HLA-E/HLA-E/HLA-E/HLA-E/HLA-E	20
		BP	GO:0043044	ATP-dependent chromatin remodeling	31/2488	59/10387	1.89465e-06	0.000255009	0.000240617	SMARCE1/ACTB/HNRNPC/CENPM/CENPT/OIP5/CENPA/HDAC1/CENPL/CENPK/HJURP/SMARCA4/MIS18BP1/NASP/KNL1/CENPO/ITGB3BP/ANP32E/CENPU/CENPH/MIS18A/CENPN/CENPX/SMARCC1/CENPS/RUVBL1/RUVBL1/NPM1/CENPP/HDAC2/CENPW	31
		BP	GO:0051304	chromosome separation	31/2488	59/10387	1.89465e-06	0.000255009	0.000240617	CDC27/TACC3/TRIP13/NDC80/CDC6/KLHL22/RECQL5/ANAPC15/FBXO5/TTK/MAD2L2/CDC20/CENPF/DUSP1/NCAPH/XRCC3/DLGAP5/CCNB1/ESPL1/NUMA1/CENPE/BUB1B/MEIOB/MEIOB/MAD2L1/PLK1/CDT1/CENPX/CENPS/GEN1/AURKB	31
		BP	GO:0006310	DNA recombination	77/2488	199/10387	2.12725e-06	0.000278781	0.000263048	RAD52/BRCA1/UBR2/HMGB3/RAD51/POLQ/NUCKS1/TRIP13/TCF3/XRCC5/PALB2/RAD54L/FUS/REC8/REC8/SAMHD1/EXOSC3/RECQL5/NSD2/RAD51AP1/TIMELESS/ACTR8/WDR48/INO80D/INO80D/PSMD14/INO80B/MAD2L2/UCHL5/ZRANB3/POLM/MCM8/XRCC3/AUNIP/PSMC3IP/BRIP1/ACTR2/BRCA2/PIF1/PARP1/HSPD1/MMS22L/NONO/CHEK1/MMS19/SUPV3L1/MRNIP/MRNIP/MEIOB/MEIOB/HMGB2/SPIDR/ENDOG/FEN1/CENPX/RHNO1/EXO1/LIG4/CENPS/CLCF1/ERCC4/RUVBL1/RUVBL1/ATAD5/UBE2N…	77
		BP	GO:1904874	positive regulation of telomerase RNA localization to Cajal body	13/2488	16/10387	2.20661e-06	0.000281767	0.000265865	CCT4/TCP1/DKC1/CCT7/NHP2/CCT6A/CCT5/CCT8/CCT3/CCT2/RUVBL1/RUVBL1/RUVBL2	13
		BP	GO:0031497	chromatin assembly	42/2488	91/10387	2.79518e-06	0.000347999	0.00032836	MCM2/CENPM/CENPT/OIP5/ASF1B/CENPA/SET/HELLS/CENPL/CENPK/HJURP/MIS18BP1/NASP/ANP32B/HMGA1/KNL1/CENPO/BAHD1/ITGB3BP/HMGA2/CENPU/CENPH/GATAD1/MIS18A/CHAF1B/HMGB2/CENPN/CENPV/CHAF1A/CENPX/CENPS/RUVBL1/RUVBL1/NPM1/NAP1L1/CENPP/NOC2L/IPO4/IPO4/CENPW/NAP1L4/NAP1L4	42
		BP	GO:0036149	phosphatidylinositol acyl- chain remodeling	11/2488	13/10387	6.97368e-06	0.000847047	0.000799243	MBOAT7/MBOAT7/MBOAT7/MBOAT7/MBOAT7/MBOAT7/MBOAT7/MBOAT7/MBOAT7/MBOAT7/PLAAT3	11
		BP	GO:0006333	chromatin assembly or disassembly	48/2488	112/10387	7.38473e-06	0.000875618	0.000826202	MCM2/SMARCE1/CENPM/CENPT/OIP5/ASF1B/CENPA/SET/HELLS/CENPL/CENPK/HJURP/SMARCA4/MIS18BP1/NASP/ANP32B/HMGA1/KNL1/CENPO/BAHD1/ITGB3BP/HDAC8/HIRIP3/HMGA2/CENPU/SUV39H2/CENPH/GATAD1/MIS18A/CHAF1B/HMGB2/CENPN/CENPV/CHAF1A/CENPX/SMARCC1/CENPS/RUVBL1/RUVBL1/NPM1/NAP1L1/CENPP/NOC2L/IPO4/IPO4/CENPW/NAP1L4/NAP1L4	48
		BP	GO:0044786	cell cycle DNA replication	26/2488	49/10387	1.00699e-05	0.00116624	0.00110042	POLA2/POLA2/RTF2/RFC2/RAD51/POLD1/SMC1A/TIPIN/POLE2/POLA1/STAG2/POLD2/ZPR1/RFC5/FBXO5/GMNN/PCNA/RFC3/BRCA2/PRIM2/RFC4/CDT1/FEN1/ATAD5/POLE/CHEK2	26
		BP	GO:0007091	metaphase/anaphase transition of mitotic cell cycle	24/2488	44/10387	1.18597e-05	0.00128395	0.00121148	CDC27/TACC3/TRIP13/NDC80/CDC6/KLHL22/ANAPC15/FBXO5/TTK/MAD2L2/CDC20/CENPF/DUSP1/XRCC3/DLGAP5/CCNB1/ESPL1/CENPE/BUB1B/MAD2L1/PLK1/CDT1/GEN1/AURKB	24
		BP	GO:0010965	regulation of mitotic sister chromatid separation	24/2488	44/10387	1.18597e-05	0.00128395	0.00121148	CDC27/TACC3/TRIP13/NDC80/CDC6/KLHL22/ANAPC15/FBXO5/TTK/MAD2L2/CDC20/CENPF/DUSP1/XRCC3/DLGAP5/CCNB1/ESPL1/CENPE/BUB1B/MAD2L1/PLK1/CDT1/GEN1/AURKB	24
		BP	GO:0044784	metaphase/anaphase transition of cell cycle	24/2488	44/10387	1.18597e-05	0.00128395	0.00121148	CDC27/TACC3/TRIP13/NDC80/CDC6/KLHL22/ANAPC15/FBXO5/TTK/MAD2L2/CDC20/CENPF/DUSP1/XRCC3/DLGAP5/CCNB1/ESPL1/CENPE/BUB1B/MAD2L1/PLK1/CDT1/GEN1/AURKB	24
		BP	GO:1905818	regulation of chromosome separation	25/2488	47/10387	1.40726e-05	0.00149109	0.00140694	CDC27/TACC3/TRIP13/NDC80/CDC6/KLHL22/ANAPC15/FBXO5/TTK/MAD2L2/CDC20/CENPF/DUSP1/XRCC3/DLGAP5/CCNB1/ESPL1/NUMA1/CENPE/BUB1B/MAD2L1/PLK1/CDT1/GEN1/AURKB	25
		BP	GO:0033045	regulation of sister chromatid segregation	31/2488	64/10387	1.67099e-05	0.00173365	0.00163581	CDC27/TACC3/TRIP13/NDC80/CDC6/KLHL22/NAA10/ANAPC15/FBXO5/TTK/MAD2L2/CDC20/CENPF/DUSP1/XRCC3/DLGAP5/CCNB1/ESPL1/NUMA1/CENPE/CDCA5/HDAC8/BUB1B/MAD2L1/PLK1/CDT1/FEN1/BUB1/RMI2/GEN1/AURKB	31
		BP	GO:0006334	nucleosome assembly	35/2488	76/10387	1.96499e-05	0.0018936	0.00178674	MCM2/CENPM/CENPT/OIP5/ASF1B/CENPA/SET/CENPL/CENPK/HJURP/MIS18BP1/NASP/ANP32B/KNL1/CENPO/ITGB3BP/CENPU/CENPH/MIS18A/CHAF1B/HMGB2/CENPN/CHAF1A/CENPX/CENPS/RUVBL1/RUVBL1/NPM1/NAP1L1/CENPP/IPO4/IPO4/CENPW/NAP1L4/NAP1L4	35
		BP	GO:0034502	protein localization to chromosome	36/2488	79/10387	2.00339e-05	0.0018936	0.00178674	XRCC5/NDC80/EZH2/TNKS2/TTK/CENPA/CCT4/TCP1/MCM8/POT1/MAU2/DKC1/CCT7/KNL1/BRCA2/CDCA5/CCT6A/HDAC8/CCT5/BUB3/CCT8/BUB1B/MRNIP/MRNIP/LEMD2/CCT3/GNL3/TASOR/SPIDR/CCT2/PLK1/CDT1/CDK1/ESCO2/AURKB/RUVBL2	36
		BP	GO:1903405	protein localization to nuclear body	9/2488	10/10387	2.01528e-05	0.0018936	0.00178674	CCT4/TCP1/DKC1/CCT7/CCT6A/CCT5/CCT8/CCT3/CCT2	9
		BP	GO:1904851	positive regulation of establishment of protein localization to telomere	9/2488	10/10387	2.01528e-05	0.0018936	0.00178674	CCT4/TCP1/DKC1/CCT7/CCT6A/CCT5/CCT8/CCT3/CCT2	9
		BP	GO:1904867	protein localization to Cajal body	9/2488	10/10387	2.01528e-05	0.0018936	0.00178674	CCT4/TCP1/DKC1/CCT7/CCT6A/CCT5/CCT8/CCT3/CCT2	9
		BP	GO:0033044	regulation of chromosome organization	99/2488	285/10387	2.11043e-05	0.00194628	0.00183644	CDC27/JARID2/AKAP8L/BRCA1/TACC3/PNKP/TRIP13/MCM2/XRCC5/NDC80/DNMT3B/HNRNPC/CDC6/SIRT1/SETD1A/KLHL22/NAA10/TNKS2/ANAPC15/FBXO5/TTK/XRN1/CCT4/MAD2L2/CDC20/NEK2/CENPF/SET/PHF19/DUSP1/TCP1/HNRNPA2B1/TWIST1/XRCC3/DLGAP5/POT1/DNMT1/DKC1/TOP2A/WBP2/CCNB1/ESPL1/HNRNPA1/CCT7/HMGA1/NUMA1/HNRNPD/CENPE/PIF1/PARN/PARN/MTF2/SETDB1/PARP1/CDCA5/CCT6A/HDAC8/MKI67/CHEK1/CCT5/CCT8/BUB1B/PAXBP1/PAXBP1/ZBTB7B/LMNA/IW…	99
		BP	GO:0033260	nuclear DNA replication	22/2488	40/10387	2.30014e-05	0.00208267	0.00196513	POLA2/POLA2/RTF2/RFC2/RAD51/POLD1/TIPIN/POLE2/POLA1/POLD2/RFC5/GMNN/PCNA/RFC3/BRCA2/PRIM2/RFC4/CDT1/FEN1/ATAD5/POLE/CHEK2	22
		BP	GO:0032673	regulation of interleukin-4 production	10/2488	12/10387	2.48231e-05	0.00213137	0.00201108	RARA/CEBPB/ZFPM1/HLA-E/HLA-E/HLA-E/HLA-E/HLA-E/HLA-E/HLA-E	10
		BP	GO:0070202	regulation of establishment of protein localization to chromosome	10/2488	12/10387	2.48231e-05	0.00213137	0.00201108	CCT4/TCP1/DKC1/CCT7/CCT6A/CCT5/CCT8/CCT3/SPIDR/CCT2	10
		BP	GO:1904816	positive regulation of protein localization to chromosome, telomeric region	10/2488	12/10387	2.48231e-05	0.00213137	0.00201108	CCT4/TCP1/DKC1/CCT7/CCT6A/CCT5/CCT8/CCT3/GNL3/CCT2	10
		BP	GO:0001906	cell killing	27/2488	54/10387	2.82528e-05	0.00236041	0.00222719	RAB27A/PVR/HSP90AB1/CORO1A/TSTA3/TSTA3/LYST/BCL2L11/HPRT1/CADM1/TUBB/TUBB/TUBB/TUBB/TUBB/TUBB/TUBB/TUBB/HMGN2/HLA-E/HLA-E/HLA-E/HLA-E/HLA-E/HLA-E/HLA-E/DNASE1	27
		BP	GO:0060249	anatomical structure homeostasis	95/2488	273/10387	2.84386e-05	0.00236041	0.00222719	LAMP2/POLA2/POLA2/NCDN/STRAP/PNKP/RFC2/RAD51/CROCC/POLD1/SP100/ACTB/XRCC5/HSP90AA1/GNAS/FH/HNRNPC/HSP90AB1/TFIP11/POLE2/CHMP4B/POLA1/CORO1A/POLD2/NCS1/TNKS2/PBLD/PTGES3/RFC5/MDM1/XRN1/CCT4/NEK2/TCP1/HNRNPA2B1/BBS2/XRCC3/POT1/DKC1/PCNA/RFC3/KRAS/LCA5/HNRNPA1/CCT7/BARD1/HNRNPD/BRCA2/PIF1/PARN/PARN/DEF8/PARP1/NHP2/PRIM2/EGFR/CCT6A/HDAC8/ALDOA/ALDOA/CCT5/CCT8/RECQL4/CCT3/RFC4/GNL3/ADGRV1/CCT2/TPP1/MA…	95
		BP	GO:0044839	cell cycle G2/M phase transition	94/2488	270/10387	3.0637e-05	0.00250119	0.00236003	AKAP8L/BRCA1/PSMA4/PPP1R12A/PRKACA/HMMR/GTSE1/HSP90AA1/UIMC1/AURKA/TPX2/DYNLL1/CLSPN/PSMD8/PSME2/PSME2/NINL/MAPRE1/RAB11A/CEP152/FBXL15/PSMD3/CDK5RAP3/PSMD11/YWHAE/YWHAE/FOXM1/FBXO5/CEP72/CEP72/CEP70/PSMD14/NEK2/CENPF/KIF14/MASTL/KHDRBS1/CIT/OPTN/PSMB2/PKMYT1/LATS1/PSME3/NES/CCNB1/RNASEH2B/BORA/ODF2/DCTN3/HAUS2/ACTR1A/PSMB6/PLK4/DTL/CALM2/CCNA2/CEP78/CHEK1/HMGA2/CENPJ/CCNB2/CDC25C/DONSON/NAE1/BRS…	94
		BP	GO:0051306	mitotic sister chromatid separation	24/2488	46/10387	3.18407e-05	0.00255753	0.00241319	CDC27/TACC3/TRIP13/NDC80/CDC6/KLHL22/ANAPC15/FBXO5/TTK/MAD2L2/CDC20/CENPF/DUSP1/XRCC3/DLGAP5/CCNB1/ESPL1/CENPE/BUB1B/MAD2L1/PLK1/CDT1/GEN1/AURKB	24
		BP	GO:1902850	microtubule cytoskeleton organization involved in mitosis	50/2488	125/10387	4.57528e-05	0.00361665	0.00341254	TACC3/SPAST/INTS13/SMC1A/WDR62/NDC80/TPX2/KIF4A/MYBL2/CHMP4B/STAG2/RAB11A/BCCIP/KPNB1/CEP126/TTK/CENPA/WRAP73/CDC20/STMN1/STAG1/STIL/RAN/CCNB1/PSRC1/ESPL1/BORA/SPRY2/NUMA1/KIF23/KIF11/CENPE/DYNLT1/SPC25/SPC25/RACGAP1/SPRY1/POC1A/MAD2L1/PLK1/MECP2/AURKB/CHEK2/SAPCD2/FLNA/KIFC1/KIFC1/KIFC1/KIFC1/CHMP1B	50
		BP	GO:0007093	mitotic cell cycle checkpoint	58/2488	151/10387	4.75308e-05	0.00369849	0.00348977	BRCA1/TRIP13/TIPIN/GTSE1/NDC80/AURKA/PCBP4/MAP3K20/CLSPN/KLHL22/EP300/E2F1/FBXO31/CDK5RAP3/ANAPC15/TTK/MAD2L2/CDC20/CENPF/DUSP1/ZWINT/XRCC3/PRMT1/PCNA/CCNB1/MDC1/MDC1/MDC1/MDC1/MDC1/MDC1/MDC1/MDC1/HMGA2/XPC/BUB1B/CDC25C/DONSON/NAE1/BRSK1/MRNIP/MRNIP/MAD2L1/ZFYVE19/PLK1/CDT1/BUB1/CDK1/ZWILCH/HRAS/HRAS/GEN1/AURKB/CHEK2/KNTC1/BLM/CNOT7/PRKDC	58
		BP	GO:0051054	positive regulation of DNA metabolic process	73/2488	201/10387	4.92562e-05	0.00377378	0.00356081	BRCA1/PNKP/RFC2/RAD51/XRCC5/HSP90AA1/UIMC1/FUS/HSP90AB1/SIRT1/EXOSC3/TNKS2/TNFAIP1/NSD2/PTGES3/FOXM1/RFC5/TIMELESS/CCT4/CACYBP/MAD2L2/NEK2/TCP1/HNRNPA2B1/CHTF18/POT1/DNMT1/DKC1/PCNA/RFC3/HNRNPA1/CCT7/DHX9/KLF4/DSCC1/ACTR2/HNRNPD/PARN/PARN/SETDB1/PARP1/EGFR/CCT6A/CCT5/MMS19/FMN2/CCT8/MRNIP/MRNIP/CCT3/DTX3L/RFC4/GNL3/TASOR/SPIDR/STOML2/CCT2/APBB1/ENDOG/CDT1/MECP2/CDK1/RESF1/HRAS/HRAS/CLCF1/ATAD5/UB…	73
		BP	GO:0001909	leukocyte mediated cytotoxicity	24/2488	47/10387	5.03813e-05	0.0038015	0.00358696	RAB27A/PVR/CORO1A/TSTA3/TSTA3/LYST/HPRT1/CADM1/TUBB/TUBB/TUBB/TUBB/TUBB/TUBB/TUBB/TUBB/HLA-E/HLA-E/HLA-E/HLA-E/HLA-E/HLA-E/HLA-E/DNASE1	24
		BP	GO:0000731	DNA synthesis involved in DNA repair	21/2488	39/10387	5.37985e-05	0.00399875	0.00377308	REV3L/RFC2/POLD1/SIRT1/POLI/POLA1/USP10/POLD2/RFC5/MAD2L2/POLK/PCNA/RFC3/DTL/UBC/FAAP20/RFC4/PRIMPOL/VCP/PCLAF/POLE	21
		BP	GO:2001251	negative regulation of chromosome organization	46/2488	113/10387	5.46235e-05	0.00400037	0.0037746	JARID2/BRCA1/TRIP13/MCM2/XRCC5/NDC80/DNMT3B/HNRNPC/SIRT1/KLHL22/NAA10/TNKS2/ANAPC15/FBXO5/TTK/XRN1/MAD2L2/CDC20/CENPF/SET/DUSP1/TWIST1/XRCC3/POT1/DNMT1/TOP2A/CCNB1/ESPL1/HNRNPA1/HMGA1/PIF1/MTF2/PARP1/MAD2L1/PLK1/CDT1/OTUB1/DCP2/ERCC4/GEN1/CTC1/AURKB/NOC2L/PHF2/MLLT6/MLLT6	46
		BP	GO:0000086	G2/M transition of mitotic cell cycle	88/2488	253/10387	5.64237e-05	0.00407232	0.00384249	BRCA1/PSMA4/PPP1R12A/PRKACA/HMMR/HSP90AA1/AURKA/TPX2/DYNLL1/CLSPN/PSMD8/PSME2/PSME2/NINL/MAPRE1/RAB11A/CEP152/FBXL15/PSMD3/CDK5RAP3/PSMD11/YWHAE/YWHAE/FOXM1/FBXO5/CEP72/CEP72/CEP70/PSMD14/NEK2/CENPF/KIF14/MASTL/KHDRBS1/CIT/OPTN/PSMB2/PKMYT1/LATS1/PSME3/NES/CCNB1/RNASEH2B/BORA/ODF2/DCTN3/HAUS2/ACTR1A/PSMB6/PLK4/DTL/CALM2/CCNA2/CEP78/HMGA2/CENPJ/CCNB2/CDC25C/DONSON/NAE1/BRSK1/MRNIP/MRNIP/CDC25A/MEL…	88
		BP	GO:0006338	chromatin remodeling	50/2488	126/10387	5.84476e-05	0.00415813	0.00392346	SMARCE1/ACTB/HNRNPC/CENPM/CENPT/OIP5/EZH1/HDAC5/ACTR8/CENPA/INO80B/HDAC1/HELLS/CENPL/CBX3/CENPK/HJURP/SMARCA4/MIS18BP1/NASP/HMGA1/KNL1/CENPO/BAHD1/RERE/ITGB3BP/ANP32E/CHEK1/HMGA2/CENPU/SUV39H2/CENPH/MIS18A/TAF6L/MYSM1/CENPN/CENPV/CENPX/SMARCC1/CENPS/RUVBL1/RUVBL1/DMAP1/NPM1/SATB1/RUVBL2/CENPP/HDAC2/BAZ1A/CENPW	50
		BP	GO:0033047	regulation of mitotic sister chromatid segregation	26/2488	53/10387	6.01819e-05	0.00422121	0.00398298	CDC27/TACC3/TRIP13/NDC80/CDC6/KLHL22/NAA10/ANAPC15/FBXO5/TTK/MAD2L2/CDC20/CENPF/DUSP1/XRCC3/DLGAP5/CCNB1/ESPL1/NUMA1/CENPE/BUB1B/MAD2L1/PLK1/CDT1/GEN1/AURKB	26
		BP	GO:1904029	regulation of cyclin-dependent protein kinase activity	32/2488	71/10387	7.42901e-05	0.00502529	0.00474168	IPO5/ACTB/CCNT2/TFAP4/CDC6/HSP90AB1/CDKN3/GTPBP4/BCCIP/CDK5RAP3/GTF2H1/CCNC/CCND3/PKD2/CKS2/PKMYT1/CCNT1/LATS1/CCNB1/PSRC1/HERC5/EGFR/CDC25C/CDC25A/PLK1/HEXIM2/CKS1B/HEXIM1/BLM/IPO7/CCNL2/CCNQ	32
		BP	GO:0002507	tolerance induction	11/2488	15/10387	7.4673e-05	0.00502529	0.00474168	IRAK3/TGFBR2/HMGB1/HLA-E/HLA-E/HLA-E/HLA-E/HLA-E/HLA-E/HLA-E/LYN	11
		BP	GO:0070200	establishment of protein localization to telomere	11/2488	15/10387	7.4673e-05	0.00502529	0.00474168	CCT4/TCP1/POT1/DKC1/CCT7/BRCA2/CCT6A/CCT5/CCT8/CCT3/CCT2	11
		BP	GO:0007052	mitotic spindle organization	43/2488	105/10387	8.00269e-05	0.00531379	0.0050139	TACC3/SPAST/INTS13/SMC1A/WDR62/NDC80/TPX2/KIF4A/MYBL2/CHMP4B/STAG2/RAB11A/BCCIP/KPNB1/CEP126/TTK/WRAP73/CDC20/STMN1/STAG1/STIL/RAN/CCNB1/PSRC1/BORA/NUMA1/KIF23/KIF11/CENPE/SPC25/SPC25/RACGAP1/POC1A/PLK1/MECP2/AURKB/CHEK2/FLNA/KIFC1/KIFC1/KIFC1/KIFC1/CHMP1B	43
		BP	GO:0032633	interleukin-4 production	10/2488	13/10387	8.43213e-05	0.00542045	0.00511453	RARA/CEBPB/ZFPM1/HLA-E/HLA-E/HLA-E/HLA-E/HLA-E/HLA-E/HLA-E	10
		BP	GO:1904814	regulation of protein localization to chromosome, telomeric region	10/2488	13/10387	8.43213e-05	0.00542045	0.00511453	CCT4/TCP1/DKC1/CCT7/CCT6A/CCT5/CCT8/CCT3/GNL3/CCT2	10
		BP	GO:0051225	spindle assembly	41/2488	99/10387	8.61617e-05	0.00542045	0.00511453	ASPM/SMC1A/SPAG5/AURKA/TPX2/KIF4A/MYBL2/CHMP4B/STAG2/RAB11A/LZTS2/BCCIP/KPNB1/FBXO5/WRAP73/CDC20/NEK2/STAG1/NUMA1/KIF23/HAUS2/KIF11/RACGAP1/PLK1/AURKB/CEP63/CHEK2/TUBB/TUBB/TUBB/TUBB/TUBB/TUBB/TUBB/TUBB/FLNA/KIFC1/KIFC1/KIFC1/KIFC1/CHMP1B	41
		BP	GO:0032753	positive regulation of interleukin-4 production	9/2488	11/10387	8.70754e-05	0.00542045	0.00511453	RARA/CEBPB/HLA-E/HLA-E/HLA-E/HLA-E/HLA-E/HLA-E/HLA-E	9
		BP	GO:0070203	regulation of establishment of protein localization to telomere	9/2488	11/10387	8.70754e-05	0.00542045	0.00511453	CCT4/TCP1/DKC1/CCT7/CCT6A/CCT5/CCT8/CCT3/CCT2	9
		BP	GO:0000725	recombinational repair	40/2488	96/10387	8.90948e-05	0.00547768	0.00516854	RAD52/BRCA1/RAD51/POLQ/NUCKS1/PALB2/RAD54L/FUS/REC8/REC8/SAMHD1/RECQL5/RAD51AP1/TIMELESS/WDR48/PSMD14/MAD2L2/MCM8/XRCC3/AUNIP/ACTR2/BRCA2/PARP1/MMS22L/CHEK1/MMS19/MRNIP/MRNIP/MEIOB/MEIOB/SPIDR/FEN1/RHNO1/ERCC4/UBE2N/GEN1/PARPBP/BLM/AP5Z1/USP51	40
		BP	GO:2000573	positive regulation of DNA biosynthetic process	30/2488	66/10387	0.00010208	0.00610052	0.00575623	PNKP/RFC2/XRCC5/HSP90AA1/HSP90AB1/TNKS2/PTGES3/RFC5/CCT4/NEK2/TCP1/HNRNPA2B1/CHTF18/POT1/DKC1/RFC3/HNRNPA1/CCT7/KLF4/DSCC1/HNRNPD/PARN/PARN/CCT6A/CCT5/CCT8/CCT3/RFC4/CCT2/AURKB	30
		BP	GO:0010833	telomere maintenance via telomere lengthening	33/2488	75/10387	0.000102991	0.00610052	0.00575623	PNKP/RAD51/XRCC5/HSP90AA1/HNRNPC/HSP90AB1/TNKS2/PTGES3/XRN1/CCT4/NEK2/TCP1/HNRNPA2B1/POT1/DKC1/HNRNPA1/CCT7/PIF1/PARN/PARN/PARP1/NHP2/CCT6A/CCT5/CCT8/CCT3/CCT2/DCP2/ERCC4/CTC1/AURKB/SMG5/ZBTB48	33
		BP	GO:0000079	regulation of cyclin-dependent protein serine/threonine kinase activity	31/2488	69/10387	0.000103053	0.00610052	0.00575623	IPO5/ACTB/CCNT2/TFAP4/CDC6/CDKN3/GTPBP4/BCCIP/CDK5RAP3/GTF2H1/CCNC/CCND3/PKD2/CKS2/PKMYT1/CCNT1/LATS1/CCNB1/PSRC1/HERC5/EGFR/CDC25C/CDC25A/PLK1/HEXIM2/CKS1B/HEXIM1/BLM/IPO7/CCNL2/CCNQ	31
		BP	GO:0033046	negative regulation of sister chromatid segregation	19/2488	35/10387	0.00010535	0.00610052	0.00575623	TRIP13/NDC80/KLHL22/NAA10/ANAPC15/FBXO5/TTK/MAD2L2/CDC20/CENPF/DUSP1/XRCC3/CCNB1/ESPL1/MAD2L1/PLK1/CDT1/GEN1/AURKB	19
		BP	GO:0051985	negative regulation of chromosome segregation	19/2488	35/10387	0.00010535	0.00610052	0.00575623	TRIP13/NDC80/KLHL22/NAA10/ANAPC15/FBXO5/TTK/MAD2L2/CDC20/CENPF/DUSP1/XRCC3/CCNB1/ESPL1/MAD2L1/PLK1/CDT1/GEN1/AURKB	19
		BP	GO:2000278	regulation of DNA biosynthetic process	41/2488	100/10387	0.000112668	0.00639599	0.00603502	PNKP/RFC2/XRCC5/HSP90AA1/HNRNPC/HSP90AB1/DNAJC2/TNKS2/PTGES3/RFC5/XRN1/CCT4/NEK2/DUSP1/TCP1/HNRNPA2B1/CHTF18/POT1/DKC1/RFC3/HNRNPA1/CCT7/KLF4/NIBAN2/DSCC1/HNRNPD/PIF1/PARN/PARN/CCT6A/CCT5/GJA1/CCT8/CCT3/RFC4/CCT2/DCP2/SH2B1/CTC1/AURKB/SMG5	41
		BP	GO:0070199	establishment of protein localization to chromosome	13/2488	20/10387	0.000113021	0.00639599	0.00603502	CCT4/TCP1/POT1/DKC1/CCT7/BRCA2/CCT6A/CCT5/CCT8/CCT3/SPIDR/CCT2/RUVBL2	13
		BP	GO:0046824	positive regulation of nucleocytoplasmic transport	24/2488	49/10387	0.000118483	0.00642084	0.00605848	IPO5/NEDD4/PRKACA/GTSE1/PSEN1/GSK3B/NUTF2/YWHAE/YWHAE/ZPR1/CPSF6/MAPK14/ECT2/NCBP2/KHDRBS1/RAN/CAMK1/DHX9/ANP32B/PIK3R1/TCF7L2/DMAP1/FLNA/EFCAB7	24
		BP	GO:0045841	negative regulation of mitotic metaphase/anaphase transition	17/2488	30/10387	0.000119907	0.00642084	0.00605848	TRIP13/NDC80/KLHL22/ANAPC15/FBXO5/TTK/MAD2L2/CDC20/CENPF/DUSP1/XRCC3/CCNB1/MAD2L1/PLK1/CDT1/GEN1/AURKB	17
		BP	GO:1902100	negative regulation of metaphase/anaphase transition of cell cycle	17/2488	30/10387	0.000119907	0.00642084	0.00605848	TRIP13/NDC80/KLHL22/ANAPC15/FBXO5/TTK/MAD2L2/CDC20/CENPF/DUSP1/XRCC3/CCNB1/MAD2L1/PLK1/CDT1/GEN1/AURKB	17
		BP	GO:1905819	negative regulation of chromosome separation	17/2488	30/10387	0.000119907	0.00642084	0.00605848	TRIP13/NDC80/KLHL22/ANAPC15/FBXO5/TTK/MAD2L2/CDC20/CENPF/DUSP1/XRCC3/CCNB1/MAD2L1/PLK1/CDT1/GEN1/AURKB	17
		BP	GO:2000816	negative regulation of mitotic sister chromatid separation	17/2488	30/10387	0.000119907	0.00642084	0.00605848	TRIP13/NDC80/KLHL22/ANAPC15/FBXO5/TTK/MAD2L2/CDC20/CENPF/DUSP1/XRCC3/CCNB1/MAD2L1/PLK1/CDT1/GEN1/AURKB	17
		BP	GO:0030071	regulation of mitotic metaphase/anaphase transition	21/2488	41/10387	0.000139684	0.00732237	0.00690912	TRIP13/NDC80/CDC6/KLHL22/ANAPC15/FBXO5/TTK/MAD2L2/CDC20/CENPF/DUSP1/XRCC3/DLGAP5/CCNB1/ESPL1/CENPE/MAD2L1/PLK1/CDT1/GEN1/AURKB	21
		BP	GO:1902099	regulation of metaphase/ anaphase transition of cell cycle	21/2488	41/10387	0.000139684	0.00732237	0.00690912	TRIP13/NDC80/CDC6/KLHL22/ANAPC15/FBXO5/TTK/MAD2L2/CDC20/CENPF/DUSP1/XRCC3/DLGAP5/CCNB1/ESPL1/CENPE/MAD2L1/PLK1/CDT1/GEN1/AURKB	21
		BP	GO:0106074	aminoacyl-tRNA metabolism involved in translational fidelity	12/2488	18/10387	0.000146853	0.00741883	0.00700014	DTD1/VARS2/VARS2/VARS2/VARS2/VARS2/VARS2/VARS2/VARS2/VARS2/VARS2/VARS2	12
		BP	GO:0019985	translesion synthesis	18/2488	33/10387	0.000147483	0.00741883	0.00700014	REV3L/RFC2/POLD1/POLI/USP10/POLD2/RFC5/MAD2L2/POLK/PCNA/RFC3/DTL/UBC/FAAP20/RFC4/PRIMPOL/VCP/PCLAF	18
		BP	GO:0032212	positive regulation of telomere maintenance via telomerase	18/2488	33/10387	0.000147483	0.00741883	0.00700014	PNKP/XRCC5/TNKS2/CCT4/NEK2/TCP1/POT1/DKC1/HNRNPA1/CCT7/PARN/PARN/CCT6A/CCT5/CCT8/CCT3/CCT2/AURKB	18
		BP	GO:0033048	negative regulation of mitotic sister chromatid segregation	18/2488	33/10387	0.000147483	0.00741883	0.00700014	TRIP13/NDC80/KLHL22/NAA10/ANAPC15/FBXO5/TTK/MAD2L2/CDC20/CENPF/DUSP1/XRCC3/CCNB1/MAD2L1/PLK1/CDT1/GEN1/AURKB	18
		BP	GO:0034728	nucleosome organization	40/2488	98/10387	0.000152549	0.00759693	0.00716819	MCM2/SMARCE1/CENPM/CENPT/OIP5/ASF1B/CENPA/SET/CENPL/CENPK/HJURP/SMARCA4/MIS18BP1/NASP/ANP32B/HMGA1/KNL1/CENPO/ITGB3BP/ANP32E/CENPU/CENPH/MIS18A/CHAF1B/HMGB2/CENPN/CHAF1A/CENPX/SMARCC1/CENPS/RUVBL1/RUVBL1/NPM1/NAP1L1/CENPP/IPO4/IPO4/CENPW/NAP1L4/NAP1L4	40
		BP	GO:0000724	double-strand break repair via homologous recombination	39/2488	95/10387	0.000158699	0.00782384	0.00738229	RAD52/BRCA1/RAD51/POLQ/NUCKS1/PALB2/RAD54L/FUS/REC8/REC8/SAMHD1/RECQL5/RAD51AP1/TIMELESS/WDR48/PSMD14/MAD2L2/MCM8/XRCC3/AUNIP/ACTR2/BRCA2/PARP1/MMS22L/CHEK1/MMS19/MRNIP/MRNIP/MEIOB/MEIOB/SPIDR/FEN1/ERCC4/UBE2N/GEN1/PARPBP/BLM/AP5Z1/USP51	39
		BP	GO:0071407	cellular response to organic cyclic compound	117/2488	363/10387	0.000164873	0.00782384	0.00738229	GCLC/CFLAR/BRCA1/CALCOCO1/TNC/CTNNA1/HSPA5/RAD51/NEDD4/PRKACA/TMEM38A/ACTB/GNB1/UBA5/GSTP1/NCOA1/DDX18/DNMT3B/GRAMD1A/MUL1/TFAP4/HSP90AB1/SIRT1/JAK2/LGALS1/RBFOX2/RBFOX2/EP300/RIOK3/PQBP1/KLF5/AXIN1/APLP1/PTN/EZH2/AHR/RECQL5/RWDD1/XRN1/FHL2/ERRFI1/HDAC1/ID3/ID3/FOXO3/PKD2/KLF9/NR2C1/KIF18A/CBX3/TRIM24/NCOA3/BMP2/THRA/ELK1/KLF2/SMARCA4/ZFP36/YWHAH/LATS1/RARA/RAN/INPP5K/WBP2/CASP9/CCNB1/ANXA1/DHX9/…	117
		BP	GO:0007094	mitotic spindle assembly checkpoint	16/2488	28/10387	0.000166531	0.00782384	0.00738229	TRIP13/NDC80/KLHL22/ANAPC15/TTK/MAD2L2/CDC20/CENPF/DUSP1/XRCC3/CCNB1/MAD2L1/PLK1/CDT1/GEN1/AURKB	16
		BP	GO:0031577	spindle checkpoint	16/2488	28/10387	0.000166531	0.00782384	0.00738229	TRIP13/NDC80/KLHL22/ANAPC15/TTK/MAD2L2/CDC20/CENPF/DUSP1/XRCC3/CCNB1/MAD2L1/PLK1/CDT1/GEN1/AURKB	16
		BP	GO:0071173	spindle assembly checkpoint	16/2488	28/10387	0.000166531	0.00782384	0.00738229	TRIP13/NDC80/KLHL22/ANAPC15/TTK/MAD2L2/CDC20/CENPF/DUSP1/XRCC3/CCNB1/MAD2L1/PLK1/CDT1/GEN1/AURKB	16
		BP	GO:0071174	mitotic spindle checkpoint	16/2488	28/10387	0.000166531	0.00782384	0.00738229	TRIP13/NDC80/KLHL22/ANAPC15/TTK/MAD2L2/CDC20/CENPF/DUSP1/XRCC3/CCNB1/MAD2L1/PLK1/CDT1/GEN1/AURKB	16
		BP	GO:1904358	positive regulation of telomere maintenance via telomere lengthening	19/2488	36/10387	0.000173275	0.00806457	0.00760944	PNKP/XRCC5/TNKS2/CCT4/NEK2/TCP1/HNRNPA2B1/POT1/DKC1/HNRNPA1/CCT7/PARN/PARN/CCT6A/CCT5/CCT8/CCT3/CCT2/AURKB	19
		BP	GO:0007088	regulation of mitotic nuclear division	51/2488	135/10387	0.00021514	0.00992034	0.00936047	CDC27/TACC3/CDK13/TRIP13/SMC1A/NDC80/AURKA/CDC6/KLHL22/CHMP4B/STAG2/NAA10/ANAPC15/FBXO5/CUL9/TTK/MAD2L2/CDC20/NEK2/CENPF/STAG1/DUSP1/XRCC3/DLGAP5/PIN1/PKMYT1/CCNB1/ESPL1/BORA/NUMA1/KIF11/KIF20B/CENPE/CDCA5/MKI67/CHEK1/BUB1B/CDC25C/FBXW5/MAD2L1/PLK1/CDT1/INSR/UBE2C/AURKAIP1/SH2B1/GEN1/AURKB/KNTC1/PHB2/CHMP1B	51
		CC	GO:0000793	condensed chromosome	86/2558	174/10680	1.80302e-13	1.15393e-10	1.04195e-10	NCAPD2/BRCA1/RAD51/SMC1A/SPAG5/NDC80/BIRC5/PES1/TOP3B/CENPM/REC8/REC8/SUV39H1/STAG2/CENPT/UBE2I/NCAPG/NUP107/CENPA/NEK2/CENPF/STAG1/NUP43/NCAPH/CBX3/ZWINT/CENPK/HJURP/SEPTIN6/KNSTRN/SGO1/TOP2A/CCNB1/SMC2/DCTN3/KNL1/CENPE/BRCA2/ITGB3BP/KIF2C/CDCA5/NCAPG2/MKI67/INCENP/CHEK1/DSN1/NCAPD3/CENPU/SPC25/SPC25/CENPH/BUB3/SKA1/SKA1/NIFK/BUB1B/RGS12/SPC24/SGO2/TOPBP1/HMGB2/MAD2L1/SKA3/ANAPC16/CENPN/CENPV/DC…	86
		CC	GO:0000775	chromosome, centromeric region	87/2558	184/10680	3.03672e-12	9.71751e-10	8.77453e-10	PPP1R12A/SMC1A/SPAG5/PPP2R5C/KIF22/PSEN1/NDC80/XPO1/DYNLL1/BIRC5/CBX5/CENPM/REC8/REC8/SUV39H1/STAG2/CENPT/KAT8/CBX1/NCAPG/NUP107/TTK/CENPA/NEK2/CENPF/STAG1/HELLS/NUP43/CENPL/KIF18A/CBX3/ZWINT/CENPK/HJURP/SNAI1/SEPTIN6/KNSTRN/SGO1/DNMT1/CCNB1/CDCA8/DSCC1/DCTN3/KNL1/CENPE/ITGB3BP/KIF2C/NUF2/CDCA5/INCENP/DSN1/NCAPD3/CENPU/SPC25/SPC25/SUV39H2/CENPH/BUB3/SKA1/SKA1/BUB1B/SEC13/SPC24/SGO2/MAD2L1/SKA3/AN…	87
		CC	GO:0000779	condensed chromosome, centromeric region	60/2558	111/10680	6.87061e-12	1.09194e-09	9.8598e-10	SMC1A/SPAG5/NDC80/BIRC5/CENPM/REC8/REC8/CENPT/NCAPG/NUP107/CENPA/NEK2/CENPF/NUP43/CBX3/ZWINT/CENPK/HJURP/SEPTIN6/KNSTRN/SGO1/CCNB1/DCTN3/KNL1/CENPE/ITGB3BP/KIF2C/INCENP/DSN1/CENPU/SPC25/SPC25/CENPH/BUB3/SKA1/SKA1/BUB1B/SPC24/SGO2/MAD2L1/SKA3/ANAPC16/CENPN/CENPV/DCTN5/PLK1/CDT1/BUB1/CENPX/CEBPB/ZWILCH/CKAP5/CENPS/AURKB/SKA2/KNTC1/PPP1CC/ERCC6L/PHF2/CENPW	60
		CC	GO:0098687	chromosomal region	127/2558	308/10680	7.80754e-12	1.09194e-09	9.8598e-10	RAD51/PPP1R12A/POLD1/SP100/SMC1A/MCM2/MCM6/SPAG5/PPP2R5C/XRCC5/KIF22/PSEN1/NDC80/XPO1/ORC1/DYNLL1/BIRC5/CBX5/TFIP11/CENPM/MCM5/REC8/REC8/SUV39H1/STAG2/CENPT/KAT8/OIP5/EZH2/TNKS2/CBX1/EZH1/NCAPG/PTGES3/NUP107/MCM3/TTK/CENPA/NEK2/CENPF/STAG1/HELLS/NUP43/CENPL/KIF18A/CBX3/HNRNPA2B1/ZWINT/CENPK/HJURP/SNAI1/SEPTIN6/XRCC3/POT1/KNSTRN/SGO1/DNMT1/PCNA/CCNB1/CDCA8/DSCC1/DCTN3/KNL1/CENPE/BRCA2/PIF1/ITGB3BP…	127
		CC	GO:0000776	kinetochore	68/2558	133/10680	8.5308e-12	1.09194e-09	9.8598e-10	PPP1R12A/SMC1A/SPAG5/KIF22/PSEN1/NDC80/XPO1/DYNLL1/BIRC5/CBX5/CENPM/REC8/REC8/CENPT/KAT8/NUP107/TTK/CENPA/NEK2/CENPF/NUP43/KIF18A/ZWINT/CENPK/HJURP/SEPTIN6/KNSTRN/SGO1/CCNB1/DCTN3/KNL1/CENPE/ITGB3BP/KIF2C/NUF2/INCENP/DSN1/CENPU/SPC25/SPC25/CENPH/BUB3/SKA1/SKA1/BUB1B/SEC13/SPC24/SGO2/MAD2L1/SKA3/ANAPC16/CENPN/CENPV/DCTN5/PLK1/CDT1/BUB1/CENPX/ZWILCH/CKAP5/CENPS/AURKB/SKA2/KNTC1/PPP1CC/ERCC6L/PHF2/C…	68
		CC	GO:0000777	condensed chromosome kinetochore	56/2558	102/10680	1.50517e-11	1.60552e-09	1.44972e-09	SMC1A/SPAG5/NDC80/BIRC5/CENPM/REC8/REC8/CENPT/NUP107/CENPA/NEK2/CENPF/NUP43/ZWINT/CENPK/HJURP/SEPTIN6/KNSTRN/SGO1/CCNB1/DCTN3/KNL1/CENPE/ITGB3BP/KIF2C/INCENP/DSN1/CENPU/SPC25/SPC25/CENPH/BUB3/SKA1/SKA1/BUB1B/SPC24/SGO2/MAD2L1/SKA3/ANAPC16/CENPN/CENPV/DCTN5/PLK1/CDT1/BUB1/CENPX/ZWILCH/CKAP5/CENPS/SKA2/KNTC1/PPP1CC/ERCC6L/PHF2/CENPW	56
		CC	GO:0099513	polymeric cytoskeletal fiber	135/2558	385/10680	3.85406e-07	3.52371e-05	3.18177e-05	CDC27/IFFO1/SPAST/VIM/PKP2/ASPM/ACTN1/GTSE1/SPAG5/CARMIL1/KEAP1/WDR47/AURKA/TPX2/DYNLL1/ARHGAP4/NUDC/KIF4A/DPYSL2/NRP1/KLHL22/NINL/MAPRE1/BEX4/CORO1A/RAB11A/CSPP1/TBCB/EIF3A/LZTS2/CDK5RAP3/MDM1/LMNB1/CCT4/RMDN2/STMN1/NEK2/KIF14/CAMSAP2/PKD2/DNAL1/RHOQ/TCP1/SERP1/KIF18A/ARFGEF2/EML2/MAP2K2/TUBGCP6/MYO1B/KNSTRN/MAP1B/SELENOS/NES/PSRC1/ANXA1/CEP162/CCT7/CKAP2/SPRY2/ODF2/DCTN3/ATAT1/ATAT1/ATAT1/ATAT1…	135
		CC	GO:0005819	spindle	111/2558	304/10680	4.42018e-07	3.53614e-05	3.193e-05	CDC27/SLC25A5/TACC3/SPAST/ASPM/CLTCL1/CDC42/SMC1A/WDR62/SPAG5/KIF22/RTRAF/KLHL42/AURKA/TPX2/DYNLL1/KIF4A/CDC6/KLHL22/SPECC1L/MYH9/CEP128/VRK1/DIDO1/MAPRE1/FAM83D/STAG2/BEX4/RAB11A/CSPP1/BCCIP/CBX1/NEDD9/FBXO5/MAPK14/TTK/KIF20A/ECT2/RMDN2/MAD2L2/CDC20/NEK2/CENPF/STAG1/KIF14/PKD2/KIF18A/CBX3/SEPTIN6/EML2/DLGAP5/AUNIP/TUBGCP6/KNSTRN/SGO1/LATS1/CCNB1/ARL8B/KATNBL1/PSRC1/CEP162/CKAP2/ODF2/DCTN3/ATAT1/…	111
		CC	GO:0005874	microtubule	107/2558	298/10680	1.78297e-06	0.000126789	0.000114485	CDC27/SPAST/ASPM/GTSE1/SPAG5/WDR47/AURKA/TPX2/DYNLL1/ARHGAP4/NUDC/KIF4A/DPYSL2/KLHL22/NINL/MAPRE1/BEX4/RAB11A/CSPP1/TBCB/EIF3A/LZTS2/CDK5RAP3/MDM1/CCT4/RMDN2/STMN1/NEK2/KIF14/CAMSAP2/DNAL1/TCP1/SERP1/KIF18A/ARFGEF2/EML2/MAP2K2/TUBGCP6/KNSTRN/MAP1B/SELENOS/PSRC1/CEP162/CCT7/CKAP2/SPRY2/ODF2/DCTN3/ATAT1/ATAT1/ATAT1/ATAT1/ATAT1/ATAT1/ATAT1/NUMA1/HAUS2/LRRC49/KIF11/ARL3/CENPE/TPGS1/KIF2C/CALM2/DYNLT1…	107
		CC	GO:0072686	mitotic spindle	42/2558	93/10680	5.5758e-06	0.000356851	0.000322223	TACC3/ASPM/CDC42/SMC1A/SPAG5/KIF22/RTRAF/AURKA/TPX2/DYNLL1/KLHL22/MAPRE1/FAM83D/STAG2/BCCIP/ECT2/RMDN2/STAG1/PKD2/EML2/KNSTRN/KATNBL1/ATAT1/ATAT1/ATAT1/ATAT1/ATAT1/ATAT1/ATAT1/NUMA1/MAPKBP1/KIF23/KIF11/KIF20B/CENPE/RACGAP1/YEATS2/MAD2L1/CKAP2L/CDK1/IQCB1/AURKB	42
		CC	GO:0000228	nuclear chromosome	139/2558	420/10680	9.46176e-06	0.000550502	0.000497082	NCAPD2/DPF1/BRCA1/CALCOCO1/RAD51/POLD1/BICRA/SP100/MEF2A/NUCKS1/TCF3/SMC1A/MCM2/SMARCE1/TIPIN/ACTB/MCM6/XRCC5/NDC80/NCOA1/ORC1/BIRC5/HNRNPC/CBX5/SIRT1/SETD1A/TFIP11/HMGXB4/MCM5/POLE2/REC8/REC8/E2F1/POLA1/SUV39H1/UBE2I/ASF1B/EZH2/TNKS2/CBX1/RAD51AP1/TIMELESS/CPSF6/MCM3/ACTR8/CENPA/INO80B/HDAC1/UCHL5/NEK2/TCP1/ZRANB3/CBX3/TRIM24/NCOA3/XRCC3/KLF2/SMARCA4/POT1/SGO1/NFATC1/TOP2A/RARA/WBP2/PCNA/NASP/CC…	139
		CC	GO:0005766	primary lysosome	47/2558	117/10680	6.75338e-05	0.00332474	0.00300211	LAMP2/GRN/HEXB/GDI2/ATP11B/TOLLIP/PSEN1/B4GALT1/SNAP23/TOM1/RAB5C/MANBA/NPC2/BST2/CAP1/GNS/CKAP4/GGH/SDCBP/ACTR2/DNAJC13/GLIPR1/CREG1/SURF4/SURF4/PTGES2/DSN1/CCT8/FABP5/BRI3/VCP/CCT2/STX3/PA2G4/GAA/PSMD1/IST1/ANXA2/TUBB/TUBB/TUBB/TUBB/TUBB/TUBB/TUBB/TUBB/HEXA	47
		CC	GO:0042582	azurophil granule	47/2558	117/10680	6.75338e-05	0.00332474	0.00300211	LAMP2/GRN/HEXB/GDI2/ATP11B/TOLLIP/PSEN1/B4GALT1/SNAP23/TOM1/RAB5C/MANBA/NPC2/BST2/CAP1/GNS/CKAP4/GGH/SDCBP/ACTR2/DNAJC13/GLIPR1/CREG1/SURF4/SURF4/PTGES2/DSN1/CCT8/FABP5/BRI3/VCP/CCT2/STX3/PA2G4/GAA/PSMD1/IST1/ANXA2/TUBB/TUBB/TUBB/TUBB/TUBB/TUBB/TUBB/TUBB/HEXA	47
		CC	GO:0000940	condensed chromosome outer kinetochore	10/2558	13/10680	8.42923e-05	0.00385336	0.00347943	NDC80/CENPF/CCNB1/SKA1/SKA1/BUB1B/SKA3/PLK1/BUB1/SKA2	10
		CC	GO:0044454	nuclear chromosome part	125/2558	388/10680	0.000102525	0.00437439	0.0039499	DPF1/BRCA1/CALCOCO1/RAD51/POLD1/BICRA/SP100/MEF2A/NUCKS1/TCF3/MCM2/SMARCE1/TIPIN/ACTB/MCM6/XRCC5/NDC80/NCOA1/ORC1/HNRNPC/CBX5/SIRT1/SETD1A/TFIP11/HMGXB4/MCM5/POLE2/REC8/REC8/E2F1/POLA1/UBE2I/ASF1B/EZH2/TNKS2/CBX1/RAD51AP1/TIMELESS/CPSF6/MCM3/ACTR8/CENPA/INO80B/HDAC1/UCHL5/TCP1/ZRANB3/CBX3/TRIM24/NCOA3/XRCC3/KLF2/SMARCA4/POT1/SGO1/NFATC1/RARA/WBP2/PCNA/NASP/CCNB1/DHX9/KLF4/BRCA2/PIF1/ANP32E/PARP1/…	125
		MF	GO:0047144	2-acylglycerol-3-phosphate O- acyltransferase activity	10/2524	10/10530	6.17609e-07	0.000497175	0.000470033	MBOAT7/MBOAT7/MBOAT7/MBOAT7/MBOAT7/MBOAT7/MBOAT7/MBOAT7/MBOAT7/MBOAT7	10
		MF	GO:0042288	MHC class I protein binding	18/2524	26/10530	1.32103e-06	0.000531713	0.000502685	ATP5F1B/ATP5F1A/VCP/TUBB/TUBB/TUBB/TUBB/TUBB/TUBB/TUBB/TUBB/HLA-E/HLA-E/HLA-E/HLA-E/HLA-E/HLA-E/HLA-E	18
		MF	GO:0003682	chromatin binding	125/2524	372/10530	1.22082e-05	0.00327587	0.00309703	JARID2/CALCOCO1/RAD51/POLQ/POLD1/YBX1/MEF2A/NUCKS1/SMC1A/SMARCE1/ACTB/UBE2T/MLLT10/CCNT2/NCOA1/ORC1/DNMT3B/FUS/HNRNPC/CBX5/EP300/VRK1/POLA1/WDR13/SUV39H1/DNAJC2/SSBP1/SSBP1/EZH2/CBX1/EZH1/HDAC5/NSD2/GTF2H1/GMNN/CENPA/HDAC1/CENPF/FOXO3/TRIM24/CKS2/NCOA5/MCM8/THRA/ELK1/SMARCA4/CCNT1/DNMT1/TOP2A/RARA/RAN/WBP2/PCNA/DHX9/BRIP1/SKIL/KLF4/HMGA1/GTF2B/HNRNPD/BAHD1/NCOA2/RERE/SETDB1/EGFR/CDCA5/NONO/RBMX/S…	125
		MF	GO:0043142	single-stranded DNA-dependent ATPase activity	10/2524	12/10530	2.49904e-05	0.00502933	0.00475476	RFC2/RAD51/POLQ/RFC5/CHTF18/RFC3/DHX9/DSCC1/PIF1/RFC4	10
	iPSC.c1 vs. MSC.c1 (chimps) & MSC.c1 vs. Osteogenic.c1 (humans and chimps)	---	---	---	---	---	---	---	---	---	---
	iPSC.c1 vs. MSC.c1 (humans and chimps) & MSC.c1 vs. Osteogenic.c1 (humans)	BP	GO:0042574	retinal metabolic process	12/1683	15/10387	8.89898e-08	0.000279688	0.000263919	RDH10/RDH13/RDH13/RDH13/RDH13/RDH13/RDH13/RDH13/RDH13/RDH13/RDH13/AKR1C3	12
		BP	GO:0009644	response to high light intensity	10/1683	11/10387	1.14486e-07	0.000279688	0.000263919	RDH13/RDH13/RDH13/RDH13/RDH13/RDH13/RDH13/RDH13/RDH13/RDH13	10
		BP	GO:0042572	retinol metabolic process	15/1683	23/10387	1.75868e-07	0.000286431	0.000270281	RETSAT/RDH10/RDH13/RDH13/RDH13/RDH13/RDH13/RDH13/RDH13/RDH13/RDH13/RDH13/DGAT1/DGAT1/AKR1C3	15
		BP	GO:0010715	regulation of extracellular matrix disassembly	13/1683	21/10387	2.85522e-06	0.00348765	0.00329102	CLASP1/FSCN1/FAP/TGFB1/LRP1/DPP4/DDR1/DDR1/DDR1/DDR1/DDR1/DDR1/DDR1	13
		BP	GO:0009642	response to light intensity	11/1683	16/10387	3.86983e-06	0.0037816	0.00356839	RDH13/RDH13/RDH13/RDH13/RDH13/RDH13/RDH13/RDH13/RDH13/RDH13/TENT2	11
		BP	GO:0042462	eye photoreceptor cell development	12/1683	19/10387	5.19281e-06	0.00422868	0.00399027	VEGFA/BBS4/RDH13/RDH13/RDH13/RDH13/RDH13/RDH13/RDH13/RDH13/RDH13/RDH13	12
		CC	GO:0000214	tRNA-intron endonuclease complex	10/1719	11/10680	1.07284e-07	6.65163e-05	6.44836e-05	TSEN34/TSEN34/TSEN34/TSEN34/TSEN34/TSEN34/TSEN34/TSEN34/TSEN34/TSEN34	10
		CC	GO:1902555	endoribonuclease complex	16/1719	29/10680	1.57482e-06	0.000325464	0.000315517	HSD17B10/AGO3/TARBP2/TSEN34/TSEN34/TSEN34/TSEN34/TSEN34/TSEN34/TSEN34/TSEN34/TSEN34/TSEN34/POP7/TRMT10C/ERN1	16
		CC	GO:1905348	endonuclease complex	16/1719	29/10680	1.57482e-06	0.000325464	0.000315517	HSD17B10/AGO3/TARBP2/TSEN34/TSEN34/TSEN34/TSEN34/TSEN34/TSEN34/TSEN34/TSEN34/TSEN34/TSEN34/POP7/TRMT10C/ERN1	16
		MF	GO:0052650	NADP-retinol dehydrogenase activity	12/1698	16/10530	2.87243e-07	0.000220315	0.000208629	RDH10/RDH13/RDH13/RDH13/RDH13/RDH13/RDH13/RDH13/RDH13/RDH13/RDH13/AKR1C3	12
		MF	GO:0008106	alcohol dehydrogenase (NADP+) activity	12/1698	18/10530	2.13026e-06	0.000816956	0.000773622	RDH10/RDH13/RDH13/RDH13/RDH13/RDH13/RDH13/RDH13/RDH13/RDH13/RDH13/AKR1C3	12
		MF	GO:0004033	aldo-keto reductase (NADP) activity	12/1698	21/10530	2.09405e-05	0.00535378	0.0050698	RDH10/RDH13/RDH13/RDH13/RDH13/RDH13/RDH13/RDH13/RDH13/RDH13/RDH13/AKR1C3	12
		MF	GO:0008236	serine-type peptidase activity	18/1698	44/10530	7.46679e-05	0.00825721	0.00781921	CTSA/FAP/RHBDD3/CTSH/CPD/CTSC/SCPEP1/CLPP/F12/PREPL/MBTPS1/IMMP1L/TYSND1/C1R/PRSS12/C1S/LONP1/DPP4	18
		MF	GO:0017171	serine hydrolase activity	18/1698	44/10530	7.46679e-05	0.00825721	0.00781921	CTSA/FAP/RHBDD3/CTSH/CPD/CTSC/SCPEP1/CLPP/F12/PREPL/MBTPS1/IMMP1L/TYSND1/C1R/PRSS12/C1S/LONP1/DPP4	18
		MF	GO:0023023	MHC protein complex binding	10/1698	17/10530	7.53591e-05	0.00825721	0.00781921	CD81/ANXA11/HLA-DMA/HLA-DMA/HLA-DMA/HLA-DMA/HLA-DMA/HLA-DMA/HLA-DMA/HLA-DMA	10
		MF	GO:0023026	MHC class II protein complex binding	10/1698	17/10530	7.53591e-05	0.00825721	0.00781921	CD81/ANXA11/HLA-DMA/HLA-DMA/HLA-DMA/HLA-DMA/HLA-DMA/HLA-DMA/HLA-DMA/HLA-DMA	10
	iPSC.c1 vs. MSC.c1 (chimps) & MSC.c1 vs. Osteogenic.c1 (humans)	---	---	---	---	---	---	---	---	---	---
General Ad Hoc Assignments	iPSC vs. MSC (humans and chimps)	CC	GO:0099524	postsynaptic cytosol	1/1	16/11690	0.00136869	0.0040633	NA	EIF4EBP1	1
		CC	GO:0099522	region of cytosol	1/1	19/11690	0.00162532	0.0040633	NA	EIF4EBP1	1
		MF	GO:0030371	translation repressor activity	1/1	21/11484	0.00182863	0.00435388	NA	EIF4EBP1	1
		MF	GO:0031369	translation initiation factor binding	1/1	21/11484	0.00182863	0.00435388	NA	EIF4EBP1	1
		MF	GO:0051721	protein phosphatase 2A binding	1/1	25/11484	0.00217694	0.00435388	NA	EIF4EBP1	1
		MF	GO:0045182	translation regulator activity	1/1	35/11484	0.00304772	0.00457158	NA	EIF4EBP1	1
	iPSC vs. MSC (chimps)	BP	GO:0150078	positive regulation of neuroinflammatory response	8/436	11/11358	6.60048e-10	2.43096e-06	2.23444e-06	IL18/AGER/AGER/AGER/AGER/AGER/AGER/AGER	8
		BP	GO:0038065	collagen-activated signaling pathway	10/436	22/11358	2.68129e-09	4.68449e-06	4.30579e-06	OSCAR/OSCAR/OSCAR/OSCAR/OSCAR/OSCAR/OSCAR/OSCAR/OSCAR/OSCAR	10
		BP	GO:0042535	positive regulation of tumor necrosis factor biosynthetic process	8/436	13/11358	4.80944e-09	4.68449e-06	4.30579e-06	AKAP12/AGER/AGER/AGER/AGER/AGER/AGER/AGER	8
		BP	GO:0042033	chemokine biosynthetic process	8/436	14/11358	1.08465e-08	4.68449e-06	4.30579e-06	IL18/AGER/AGER/AGER/AGER/AGER/AGER/AGER	8
		BP	GO:0050755	chemokine metabolic process	8/436	14/11358	1.08465e-08	4.68449e-06	4.30579e-06	IL18/AGER/AGER/AGER/AGER/AGER/AGER/AGER	8
		BP	GO:0045048	protein insertion into ER membrane	7/436	10/11358	1.27192e-08	4.68449e-06	4.30579e-06	BAG6/BAG6/BAG6/BAG6/BAG6/BAG6/BAG6	7
		BP	GO:0061888	regulation of astrocyte activation	7/436	10/11358	1.27192e-08	4.68449e-06	4.30579e-06	AGER/AGER/AGER/AGER/AGER/AGER/AGER	7
		BP	GO:0150003	regulation of spontaneous synaptic transmission	7/436	10/11358	1.27192e-08	4.68449e-06	4.30579e-06	AGER/AGER/AGER/AGER/AGER/AGER/AGER	7
		BP	GO:1905203	regulation of connective tissue replacement	7/436	10/11358	1.27192e-08	4.68449e-06	4.30579e-06	AGER/AGER/AGER/AGER/AGER/AGER/AGER	7
		BP	GO:2001198	regulation of dendritic cell differentiation	7/436	10/11358	1.27192e-08	4.68449e-06	4.30579e-06	AGER/AGER/AGER/AGER/AGER/AGER/AGER	7
		BP	GO:0002248	connective tissue replacement involved in inflammatory response wound healing	7/436	11/11358	3.38228e-08	7.78558e-06	7.15618e-06	AGER/AGER/AGER/AGER/AGER/AGER/AGER	7
		BP	GO:0009757	hexose mediated signaling	7/436	11/11358	3.38228e-08	7.78558e-06	7.15618e-06	AGER/AGER/AGER/AGER/AGER/AGER/AGER	7
		BP	GO:0010182	sugar mediated signaling pathway	7/436	11/11358	3.38228e-08	7.78558e-06	7.15618e-06	AGER/AGER/AGER/AGER/AGER/AGER/AGER	7
		BP	GO:0010255	glucose mediated signaling pathway	7/436	11/11358	3.38228e-08	7.78558e-06	7.15618e-06	AGER/AGER/AGER/AGER/AGER/AGER/AGER	7
		BP	GO:0035696	monocyte extravasation	7/436	11/11358	3.38228e-08	7.78558e-06	7.15618e-06	AGER/AGER/AGER/AGER/AGER/AGER/AGER	7
		BP	GO:0045410	positive regulation of interleukin-6 biosynthetic process	7/436	11/11358	3.38228e-08	7.78558e-06	7.15618e-06	AGER/AGER/AGER/AGER/AGER/AGER/AGER	7
		BP	GO:0002693	positive regulation of cellular extravasation	8/436	16/11358	4.34282e-08	9.40859e-06	8.64799e-06	THY1/AGER/AGER/AGER/AGER/AGER/AGER/AGER	8
		BP	GO:0002246	wound healing involved in inflammatory response	7/436	12/11358	7.84952e-08	1.04294e-05	9.58627e-06	AGER/AGER/AGER/AGER/AGER/AGER/AGER	7
		BP	GO:0009756	carbohydrate mediated signaling	7/436	12/11358	7.84952e-08	1.04294e-05	9.58627e-06	AGER/AGER/AGER/AGER/AGER/AGER/AGER	7
		BP	GO:0045080	positive regulation of chemokine biosynthetic process	7/436	12/11358	7.84952e-08	1.04294e-05	9.58627e-06	AGER/AGER/AGER/AGER/AGER/AGER/AGER	7
		BP	GO:0050930	induction of positive chemotaxis	7/436	12/11358	7.84952e-08	1.04294e-05	9.58627e-06	AGER/AGER/AGER/AGER/AGER/AGER/AGER	7
		BP	GO:0071605	monocyte chemotactic protein-1 production	7/436	12/11358	7.84952e-08	1.04294e-05	9.58627e-06	AGER/AGER/AGER/AGER/AGER/AGER/AGER	7
		BP	GO:0071637	regulation of monocyte chemotactic protein-1 production	7/436	12/11358	7.84952e-08	1.04294e-05	9.58627e-06	AGER/AGER/AGER/AGER/AGER/AGER/AGER	7
		BP	GO:0090647	modulation of age-related behavioral decline	7/436	12/11358	7.84952e-08	1.04294e-05	9.58627e-06	AGER/AGER/AGER/AGER/AGER/AGER/AGER	7
		BP	GO:1902961	positive regulation of aspartic-type endopeptidase activity involved in amyloid precursor protein catabolic process	7/436	12/11358	7.84952e-08	1.04294e-05	9.58627e-06	AGER/AGER/AGER/AGER/AGER/AGER/AGER	7
		BP	GO:0042104	positive regulation of activated T cell proliferation	8/436	17/11358	7.92894e-08	1.04294e-05	9.58627e-06	IL18/AGER/AGER/AGER/AGER/AGER/AGER/AGER	8
		BP	GO:0042533	tumor necrosis factor biosynthetic process	8/436	17/11358	7.92894e-08	1.04294e-05	9.58627e-06	AKAP12/AGER/AGER/AGER/AGER/AGER/AGER/AGER	8
		BP	GO:0042534	regulation of tumor necrosis factor biosynthetic process	8/436	17/11358	7.92894e-08	1.04294e-05	9.58627e-06	AKAP12/AGER/AGER/AGER/AGER/AGER/AGER/AGER	8
		BP	GO:0046006	regulation of activated T cell proliferation	9/436	24/11358	1.30445e-07	1.65665e-05	1.52272e-05	RC3H1/IL18/AGER/AGER/AGER/AGER/AGER/AGER/AGER	9
		BP	GO:0032693	negative regulation of interleukin-10 production	7/436	13/11358	1.64462e-07	1.78151e-05	1.63749e-05	AGER/AGER/AGER/AGER/AGER/AGER/AGER	7
		BP	GO:0045073	regulation of chemokine biosynthetic process	7/436	13/11358	1.64462e-07	1.78151e-05	1.63749e-05	AGER/AGER/AGER/AGER/AGER/AGER/AGER	7
		BP	GO:0045408	regulation of interleukin-6 biosynthetic process	7/436	13/11358	1.64462e-07	1.78151e-05	1.63749e-05	AGER/AGER/AGER/AGER/AGER/AGER/AGER	7
		BP	GO:0098814	spontaneous synaptic transmission	7/436	13/11358	1.64462e-07	1.78151e-05	1.63749e-05	AGER/AGER/AGER/AGER/AGER/AGER/AGER	7
		BP	GO:1905247	positive regulation of aspartic-type peptidase activity	7/436	13/11358	1.64462e-07	1.78151e-05	1.63749e-05	AGER/AGER/AGER/AGER/AGER/AGER/AGER	7
		BP	GO:0002691	regulation of cellular extravasation	9/436	25/11358	1.96948e-07	2.07246e-05	1.90492e-05	IL27RA/THY1/AGER/AGER/AGER/AGER/AGER/AGER/AGER	9
		BP	GO:0150077	regulation of neuroinflammatory response	8/436	19/11358	2.30324e-07	2.35634e-05	2.16585e-05	IL18/AGER/AGER/AGER/AGER/AGER/AGER/AGER	8
		BP	GO:0007130	synaptonemal complex assembly	7/436	14/11358	3.18077e-07	2.72437e-05	2.50413e-05	BAG6/BAG6/BAG6/BAG6/BAG6/BAG6/BAG6	7
		BP	GO:0042226	interleukin-6 biosynthetic process	7/436	14/11358	3.18077e-07	2.72437e-05	2.50413e-05	AGER/AGER/AGER/AGER/AGER/AGER/AGER	7
		BP	GO:0090594	inflammatory response to wounding	7/436	14/11358	3.18077e-07	2.72437e-05	2.50413e-05	AGER/AGER/AGER/AGER/AGER/AGER/AGER	7
		BP	GO:0097709	connective tissue replacement	7/436	14/11358	3.18077e-07	2.72437e-05	2.50413e-05	AGER/AGER/AGER/AGER/AGER/AGER/AGER	7
		BP	GO:1900452	regulation of long-term synaptic depression	7/436	14/11358	3.18077e-07	2.72437e-05	2.50413e-05	AGER/AGER/AGER/AGER/AGER/AGER/AGER	7
		BP	GO:1902959	regulation of aspartic- type endopeptidase activity involved in amyloid precursor protein catabolic process	7/436	14/11358	3.18077e-07	2.72437e-05	2.50413e-05	AGER/AGER/AGER/AGER/AGER/AGER/AGER	7
		BP	GO:1903978	regulation of microglial cell activation	7/436	14/11358	3.18077e-07	2.72437e-05	2.50413e-05	AGER/AGER/AGER/AGER/AGER/AGER/AGER	7
		BP	GO:0034116	positive regulation of heterotypic cell-cell adhesion	8/436	20/11358	3.71058e-07	2.97089e-05	2.73072e-05	THY1/AGER/AGER/AGER/AGER/AGER/AGER/AGER	8
		BP	GO:0045056	transcytosis	8/436	20/11358	3.71058e-07	2.97089e-05	2.73072e-05	SRC/AGER/AGER/AGER/AGER/AGER/AGER/AGER	8
		BP	GO:0050926	regulation of positive chemotaxis	8/436	20/11358	3.71058e-07	2.97089e-05	2.73072e-05	ANGPT2/AGER/AGER/AGER/AGER/AGER/AGER/AGER	8
		BP	GO:0071218	cellular response to misfolded protein	9/436	27/11358	4.21882e-07	3.30594e-05	3.03869e-05	CUL3/KLHL15/BAG6/BAG6/BAG6/BAG6/BAG6/BAG6/BAG6	9
		BP	GO:1900272	negative regulation of long- term synaptic potentiation	7/436	15/11358	5.76738e-07	4.33495e-05	3.98451e-05	AGER/AGER/AGER/AGER/AGER/AGER/AGER	7
		BP	GO:1905245	regulation of aspartic-type peptidase activity	7/436	15/11358	5.76738e-07	4.33495e-05	3.98451e-05	AGER/AGER/AGER/AGER/AGER/AGER/AGER	7
		BP	GO:0050798	activated T cell proliferation	9/436	28/11358	6.00779e-07	4.42534e-05	4.06759e-05	RC3H1/IL18/AGER/AGER/AGER/AGER/AGER/AGER/AGER	9
		BP	GO:0051788	response to misfolded protein	9/436	29/11358	8.41796e-07	6.07908e-05	5.58765e-05	CUL3/KLHL15/BAG6/BAG6/BAG6/BAG6/BAG6/BAG6/BAG6	9
		BP	GO:0043032	positive regulation of macrophage activation	7/436	16/11358	9.91535e-07	6.89023e-05	6.33322e-05	AGER/AGER/AGER/AGER/AGER/AGER/AGER	7
		BP	GO:0048143	astrocyte activation	7/436	16/11358	9.91535e-07	6.89023e-05	6.33322e-05	AGER/AGER/AGER/AGER/AGER/AGER/AGER	7
		BP	GO:0006515	protein quality control for misfolded or incompletely synthesized proteins	9/436	30/11358	1.16208e-06	7.92584e-05	7.28511e-05	CUL3/KLHL15/BAG6/BAG6/BAG6/BAG6/BAG6/BAG6/BAG6	9
		BP	GO:0042987	amyloid precursor protein catabolic process	10/436	39/11358	1.46488e-06	9.80938e-05	9.01638e-05	PSEN2/CLN3/CLN3/AGER/AGER/AGER/AGER/AGER/AGER/AGER	10
		BP	GO:0070193	synaptonemal complex organization	7/436	17/11358	1.63011e-06	0.000105328	9.6813e-05	BAG6/BAG6/BAG6/BAG6/BAG6/BAG6/BAG6	7
		BP	GO:0071677	positive regulation of mononuclear cell migration	7/436	17/11358	1.63011e-06	0.000105328	9.6813e-05	AGER/AGER/AGER/AGER/AGER/AGER/AGER	7
		BP	GO:0048710	regulation of astrocyte differentiation	8/436	24/11358	1.89154e-06	0.000120113	0.000110403	ID4/AGER/AGER/AGER/AGER/AGER/AGER/AGER	8
		BP	GO:0042108	positive regulation of cytokine biosynthetic process	9/436	32/11358	2.1275e-06	0.000132807	0.00012207	CD276/AKAP12/AGER/AGER/AGER/AGER/AGER/AGER/AGER	9
		BP	GO:0002685	regulation of leukocyte migration	17/436	117/11358	2.1768e-06	0.000133619	0.000122817	DDT/DDT/MAPK3/IL27RA/WASL/PTK2B/THY1/TMEM102/TMEM102/ADA/AGER/AGER/AGER/AGER/AGER/AGER/AGER	17
		BP	GO:0048711	positive regulation of astrocyte differentiation	7/436	18/11358	2.57966e-06	0.00015324	0.000140852	AGER/AGER/AGER/AGER/AGER/AGER/AGER	7
		BP	GO:1902993	positive regulation of amyloid precursor protein catabolic process	7/436	18/11358	2.57966e-06	0.00015324	0.000140852	AGER/AGER/AGER/AGER/AGER/AGER/AGER	7
		BP	GO:0060292	long-term synaptic depression	8/436	25/11358	2.68899e-06	0.000157199	0.000144491	PTK2B/AGER/AGER/AGER/AGER/AGER/AGER/AGER	8
		BP	GO:0070374	positive regulation of ERK1 and ERK2 cascade	16/436	109/11358	3.77938e-06	0.000210844	0.000193799	MAP2K7/DDT/DDT/MAPK3/TEK/PTK2B/AKAP12/FGF2/SRC/AGER/AGER/AGER/AGER/AGER/AGER/AGER	16
		BP	GO:0001774	microglial cell activation	7/436	19/11358	3.95011e-06	0.000210844	0.000193799	AGER/AGER/AGER/AGER/AGER/AGER/AGER	7
		BP	GO:0002269	leukocyte activation involved in inflammatory response	7/436	19/11358	3.95011e-06	0.000210844	0.000193799	AGER/AGER/AGER/AGER/AGER/AGER/AGER	7
		BP	GO:0043552	positive regulation of phosphatidylinositol 3-kinase activity	7/436	19/11358	3.95011e-06	0.000210844	0.000193799	AMBRA1/TEK/PTK2B/FGF2/VAV2/PTK2/SRC	7
		BP	GO:0050927	positive regulation of positive chemotaxis	7/436	19/11358	3.95011e-06	0.000210844	0.000193799	AGER/AGER/AGER/AGER/AGER/AGER/AGER	7
		BP	GO:0071712	ER-associated misfolded protein catabolic process	7/436	19/11358	3.95011e-06	0.000210844	0.000193799	BAG6/BAG6/BAG6/BAG6/BAG6/BAG6/BAG6	7
		BP	GO:0034114	regulation of heterotypic cell-cell adhesion	8/436	27/11358	5.15805e-06	0.000267565	0.000245935	THY1/AGER/AGER/AGER/AGER/AGER/AGER/AGER	8
		BP	GO:1903523	negative regulation of blood circulation	8/436	27/11358	5.15805e-06	0.000267565	0.000245935	ADM/AGER/AGER/AGER/AGER/AGER/AGER/AGER	8
		BP	GO:0050920	regulation of chemotaxis	17/436	125/11358	5.48309e-06	0.000280475	0.000257801	ANGPT2/DDT/DDT/MAPK3/WNT3/WNT3/PTK2B/FGF2/TMEM102/TMEM102/AGER/AGER/AGER/AGER/AGER/AGER/AGER	17
		BP	GO:0034104	negative regulation of tissue remodeling	7/436	20/11358	5.87728e-06	0.000292514	0.000268867	AGER/AGER/AGER/AGER/AGER/AGER/AGER	7
		BP	GO:1904294	positive regulation of ERAD pathway	7/436	20/11358	5.87728e-06	0.000292514	0.000268867	BAG6/BAG6/BAG6/BAG6/BAG6/BAG6/BAG6	7
		BP	GO:1903955	positive regulation of protein targeting to mitochondrion	9/436	36/11358	6.22798e-06	0.000305835	0.000281111	USP36/RHOU/RHOU/UBE2J2/HSPA1L/HSPA1L/HSPA1L/HSPA1L/HSPA1L	9
		BP	GO:0032735	positive regulation of interleukin-12 production	7/436	22/11358	1.20944e-05	0.00057849	0.000531724	AGER/AGER/AGER/AGER/AGER/AGER/AGER	7
		BP	GO:0090218	positive regulation of lipid kinase activity	7/436	22/11358	1.20944e-05	0.00057849	0.000531724	AMBRA1/TEK/PTK2B/FGF2/VAV2/PTK2/SRC	7
		BP	GO:0150076	neuroinflammatory response	8/436	30/11358	1.22861e-05	0.000580124	0.000533226	IL18/AGER/AGER/AGER/AGER/AGER/AGER/AGER	8
		BP	GO:1903035	negative regulation of response to wounding	11/436	60/11358	1.47153e-05	0.000686032	0.000630573	FGF2/GJA1/ABAT/INPP5F/AGER/AGER/AGER/AGER/AGER/AGER/AGER	11
		BP	GO:0051205	protein insertion into membrane	9/436	40/11358	1.57798e-05	0.00071038	0.000652953	BMF/YWHAZ/BAG6/BAG6/BAG6/BAG6/BAG6/BAG6/BAG6	9
		BP	GO:2000514	regulation of CD4-positive, alpha-beta T cell activation	9/436	40/11358	1.57798e-05	0.00071038	0.000652953	RC3H1/IL18/AGER/AGER/AGER/AGER/AGER/AGER/AGER	9
		BP	GO:0045862	positive regulation of proteolysis	26/436	271/11358	1.58919e-05	0.00071038	0.000652953	PIAS1/PSME4/REST/BCL2L13/MAPK3/PTK2B/DAB2IP/COP1/RHBDD1/FBXO22/PTK2/SRC/AGER/AGER/AGER/AGER/AGER/AGER/AGER/BAG6/BAG6/BAG6/BAG6/BAG6/BAG6/BAG6	26
		BP	GO:0002480	antigen processing and presentation of exogenous peptide antigen via MHC class I, TAP-independent	8/436	31/11358	1.60091e-05	0.00071038	0.000652953	HLA-A/HLA-A/HLA-A/HLA-A/HLA-A/HLA-A/HLA-A/HLA-A	8
		BP	GO:0061045	negative regulation of wound healing	10/436	50/11358	1.62066e-05	0.000710584	0.00065314	FGF2/GJA1/ABAT/AGER/AGER/AGER/AGER/AGER/AGER/AGER	10
		BP	GO:0001914	regulation of T cell mediated cytotoxicity	7/436	23/11358	1.6815e-05	0.000728584	0.000669685	AGER/AGER/AGER/AGER/AGER/AGER/AGER	7
		BP	GO:0045123	cellular extravasation	9/436	41/11358	1.95397e-05	0.000836798	0.000769151	IL27RA/THY1/AGER/AGER/AGER/AGER/AGER/AGER/AGER	9
		BP	GO:1904646	cellular response to amyloid- beta	8/436	32/11358	2.06363e-05	0.000873604	0.000802981	IGF1R/AGER/AGER/AGER/AGER/AGER/AGER/AGER	8
		BP	GO:0070372	regulation of ERK1 and ERK2 cascade	19/436	167/11358	2.16884e-05	0.000907709	0.000834329	MAP2K7/DDT/DDT/MAPK3/VRK3/TEK/PTK2B/AKAP12/DAB2IP/FGF2/SPRED1/SRC/AGER/AGER/AGER/AGER/AGER/AGER/AGER	19
		BP	GO:0050900	leukocyte migration	23/436	228/11358	2.21126e-05	0.000915065	0.00084109	ANGPT2/DDT/DDT/MAPK3/IL27RA/WASL/SDC1/TEK/PTK2B/THY1/AIMP1/SLC3A2/TMEM102/TMEM102/ADA/SRC/AGER/AGER/AGER/AGER/AGER/AGER/AGER	23
		BP	GO:0061900	glial cell activation	7/436	24/11358	2.296e-05	0.000932813	0.000857404	AGER/AGER/AGER/AGER/AGER/AGER/AGER	7
		BP	GO:0034103	regulation of tissue remodeling	10/436	52/11358	2.33013e-05	0.000932813	0.000857404	IL18/GJA1/SRC/AGER/AGER/AGER/AGER/AGER/AGER/AGER	10
		BP	GO:0042982	amyloid precursor protein metabolic process	10/436	52/11358	2.33013e-05	0.000932813	0.000857404	PSEN2/CLN3/CLN3/AGER/AGER/AGER/AGER/AGER/AGER/AGER	10
		BP	GO:0045687	positive regulation of glial cell differentiation	8/436	33/11358	2.63353e-05	0.00103184	0.000948425	DICER1/AGER/AGER/AGER/AGER/AGER/AGER/AGER	8
		BP	GO:0071675	regulation of mononuclear cell migration	8/436	33/11358	2.63353e-05	0.00103184	0.000948425	MAPK3/AGER/AGER/AGER/AGER/AGER/AGER/AGER	8
		BP	GO:0002687	positive regulation of leukocyte migration	12/436	76/11358	2.9321e-05	0.00113673	0.00104483	MAPK3/PTK2B/THY1/TMEM102/TMEM102/AGER/AGER/AGER/AGER/AGER/AGER/AGER	12
		BP	GO:0097028	dendritic cell differentiation	7/436	25/11358	3.08431e-05	0.00118328	0.00108763	AGER/AGER/AGER/AGER/AGER/AGER/AGER	7
		BP	GO:0043507	positive regulation of JUN kinase activity	11/436	65/11358	3.23328e-05	0.00121512	0.00111689	MAP2K7/PTK2B/DAB2IP/DUSP19/AGER/AGER/AGER/AGER/AGER/AGER/AGER	11
		BP	GO:0072332	intrinsic apoptotic signaling pathway by p53 class mediator	11/436	65/11358	3.23328e-05	0.00121512	0.00111689	RRN3/RRN3/SNW1/STK11/BAG6/BAG6/BAG6/BAG6/BAG6/BAG6/BAG6	11
		BP	GO:0032760	positive regulation of tumor necrosis factor production	10/436	55/11358	3.88628e-05	0.00143132	0.00131561	DDT/DDT/AKAP12/AGER/AGER/AGER/AGER/AGER/AGER/AGER	10
		BP	GO:1903557	positive regulation of tumor necrosis factor superfamily cytokine production	10/436	55/11358	3.88628e-05	0.00143132	0.00131561	DDT/DDT/AKAP12/AGER/AGER/AGER/AGER/AGER/AGER/AGER	10
		BP	GO:0007129	synapsis	7/436	26/11358	4.0823e-05	0.00147403	0.00135487	BAG6/BAG6/BAG6/BAG6/BAG6/BAG6/BAG6	7
		BP	GO:0032731	positive regulation of interleukin-1 beta production	7/436	26/11358	4.0823e-05	0.00147403	0.00135487	AGER/AGER/AGER/AGER/AGER/AGER/AGER	7
		BP	GO:0070192	chromosome organization involved in meiotic cell cycle	8/436	35/11358	4.17285e-05	0.00147775	0.00135829	RAD51C/BAG6/BAG6/BAG6/BAG6/BAG6/BAG6/BAG6	8
		BP	GO:1904645	response to amyloid-beta	8/436	35/11358	4.17285e-05	0.00147775	0.00135829	IGF1R/AGER/AGER/AGER/AGER/AGER/AGER/AGER	8
		BP	GO:0050805	negative regulation of synaptic transmission	9/436	46/11358	5.1819e-05	0.00178477	0.00164049	PCDH17/PTK2B/AGER/AGER/AGER/AGER/AGER/AGER/AGER	9
		BP	GO:0043551	regulation of phosphatidylinositol 3-kinase activity	8/436	36/11358	5.18715e-05	0.00178477	0.00164049	AMBRA1/TEK/PTK2B/DAB2IP/FGF2/VAV2/PTK2/SRC	8
		BP	GO:1900744	regulation of p38MAPK cascade	8/436	36/11358	5.18715e-05	0.00178477	0.00164049	DAB2IP/AGER/AGER/AGER/AGER/AGER/AGER/AGER	8
		BP	GO:0032103	positive regulation of response to external stimulus	19/436	178/11358	5.2884e-05	0.00178477	0.00164049	KPNA6/DDT/DDT/SNW1/MAPK3/PTK2B/ANKRD17/FGF2/IL18/BMP6/TMEM102/TMEM102/AGER/AGER/AGER/AGER/AGER/AGER/AGER	19
		BP	GO:0014002	astrocyte development	7/436	27/11358	5.33058e-05	0.00178477	0.00164049	AGER/AGER/AGER/AGER/AGER/AGER/AGER	7
		BP	GO:1900745	positive regulation of p38MAPK cascade	7/436	27/11358	5.33058e-05	0.00178477	0.00164049	AGER/AGER/AGER/AGER/AGER/AGER/AGER	7
		BP	GO:0070371	ERK1 and ERK2 cascade	19/436	179/11358	5.71098e-05	0.00189491	0.00174173	MAP2K7/DDT/DDT/MAPK3/VRK3/TEK/PTK2B/AKAP12/DAB2IP/FGF2/SPRED1/SRC/AGER/AGER/AGER/AGER/AGER/AGER/AGER	19
		BP	GO:0050918	positive chemotaxis	9/436	47/11358	6.19467e-05	0.00201902	0.00185581	ANGPT2/FGF2/AGER/AGER/AGER/AGER/AGER/AGER/AGER	9
		BP	GO:1903214	regulation of protein targeting to mitochondrion	9/436	47/11358	6.19467e-05	0.00201902	0.00185581	USP36/RHOU/RHOU/UBE2J2/HSPA1L/HSPA1L/HSPA1L/HSPA1L/HSPA1L	9
		BP	GO:1903749	positive regulation of establishment of protein localization to mitochondrion	10/436	58/11358	6.25492e-05	0.00202078	0.00185742	USP36/RHOU/RHOU/UBE2J2/YWHAZ/HSPA1L/HSPA1L/HSPA1L/HSPA1L/HSPA1L	10
		BP	GO:0030433	ubiquitin-dependent ERAD pathway	11/436	70/11358	6.57715e-05	0.0021064	0.00193612	UBXN8/ECPAS/UBE2J2/STT3B/BAG6/BAG6/BAG6/BAG6/BAG6/BAG6/BAG6	11
		BP	GO:0032653	regulation of interleukin-10 production	7/436	28/11358	6.87474e-05	0.00216407	0.00198913	AGER/AGER/AGER/AGER/AGER/AGER/AGER	7
		BP	GO:1903727	positive regulation of phospholipid metabolic process	7/436	28/11358	6.87474e-05	0.00216407	0.00198913	AMBRA1/TEK/PTK2B/FGF2/VAV2/PTK2/SRC	7
		BP	GO:0002822	regulation of adaptive immune response based on somatic recombination of immune receptors built from immunoglobulin superfamily domains	12/436	83/11358	7.17996e-05	0.002241	0.00205984	IL27RA/RC3H1/IL18/APLF/ADA/AGER/AGER/AGER/AGER/AGER/AGER/AGER	12
		BP	GO:0048708	astrocyte differentiation	9/436	48/11358	7.36912e-05	0.00228071	0.00209634	MAPK3/ID4/AGER/AGER/AGER/AGER/AGER/AGER/AGER	9
		BP	GO:1905898	positive regulation of response to endoplasmic reticulum stress	8/436	38/11358	7.83641e-05	0.00240513	0.00221069	DAB2IP/BAG6/BAG6/BAG6/BAG6/BAG6/BAG6/BAG6	8
		BP	GO:0019953	sexual reproduction	36/436	479/11358	8.72043e-05	0.0026247	0.00241251	PIAS1/PSME4/ANGPT2/IFT27/UBXN8/SETX/WNT3/WNT3/RAD51C/IQCG/STK11/PTK2B/MEA1/RHBDD1/GJA1/DEDD/KMT2D/PAFAH1B2/DEAF1/DEAF1/NR2C2/ABAT/ADA/SRC/HSPA1L/HSPA1L/HSPA1L/HSPA1L/HSPA1L/BAG6/BAG6/BAG6/BAG6/BAG6/BAG6/BAG6	36
		BP	GO:0045685	regulation of glial cell differentiation	9/436	49/11358	8.72525e-05	0.0026247	0.00241251	DICER1/ID4/AGER/AGER/AGER/AGER/AGER/AGER/AGER	9
		BP	GO:1902991	regulation of amyloid precursor protein catabolic process	7/436	29/11358	8.76562e-05	0.0026247	0.00241251	AGER/AGER/AGER/AGER/AGER/AGER/AGER	7
		BP	GO:0001913	T cell mediated cytotoxicity	7/436	30/11358	0.000110595	0.00318363	0.00292626	AGER/AGER/AGER/AGER/AGER/AGER/AGER	7
		BP	GO:0032732	positive regulation of interleukin-1 production	7/436	30/11358	0.000110595	0.00318363	0.00292626	AGER/AGER/AGER/AGER/AGER/AGER/AGER	7
		BP	GO:0030316	osteoclast differentiation	11/436	74/11358	0.000110678	0.00318363	0.00292626	FOS/OSCAR/OSCAR/OSCAR/OSCAR/OSCAR/OSCAR/OSCAR/OSCAR/OSCAR/OSCAR	11
		BP	GO:0032680	regulation of tumor necrosis factor production	13/436	100/11358	0.00011143	0.00318363	0.00292626	DDT/DDT/DICER1/IL27RA/CACTIN/AKAP12/AGER/AGER/AGER/AGER/AGER/AGER/AGER	13
		BP	GO:1903555	regulation of tumor necrosis factor superfamily cytokine production	13/436	100/11358	0.00011143	0.00318363	0.00292626	DDT/DDT/DICER1/IL27RA/CACTIN/AKAP12/AGER/AGER/AGER/AGER/AGER/AGER/AGER	13
		BP	GO:0042089	cytokine biosynthetic process	10/436	62/11358	0.000112373	0.00318363	0.00292626	CD276/AKAP12/IL18/AGER/AGER/AGER/AGER/AGER/AGER/AGER	10
		BP	GO:0042107	cytokine metabolic process	10/436	62/11358	0.000112373	0.00318363	0.00292626	CD276/AKAP12/IL18/AGER/AGER/AGER/AGER/AGER/AGER/AGER	10
		BP	GO:0032102	negative regulation of response to external stimulus	20/436	205/11358	0.000120005	0.00337387	0.00310112	ANGPT2/DDT/DDT/CACTIN/WNT3/WNT3/TEK/PTGIS/FGF2/GJA1/ABAT/ADA/INPP5F/AGER/AGER/AGER/AGER/AGER/AGER/AGER	20
		BP	GO:0036503	ERAD pathway	12/436	88/11358	0.00012803	0.00357222	0.00328344	UBXN8/ECPAS/RHBDD1/UBE2J2/STT3B/BAG6/BAG6/BAG6/BAG6/BAG6/BAG6/BAG6	12
		BP	GO:0046634	regulation of alpha-beta T cell activation	10/436	63/11358	0.000129079	0.00357441	0.00328545	RC3H1/IL18/ADA/AGER/AGER/AGER/AGER/AGER/AGER/AGER	10
		BP	GO:0032613	interleukin-10 production	7/436	31/11358	0.000138182	0.00372061	0.00341984	AGER/AGER/AGER/AGER/AGER/AGER/AGER	7
		BP	GO:0045143	homologous chromosome segregation	7/436	31/11358	0.000138182	0.00372061	0.00341984	BAG6/BAG6/BAG6/BAG6/BAG6/BAG6/BAG6	7
		BP	GO:0038066	p38MAPK cascade	8/436	41/11358	0.000138399	0.00372061	0.00341984	DAB2IP/AGER/AGER/AGER/AGER/AGER/AGER/AGER	8
		BP	GO:0071674	mononuclear cell migration	8/436	41/11358	0.000138399	0.00372061	0.00341984	MAPK3/AGER/AGER/AGER/AGER/AGER/AGER/AGER	8
		BP	GO:0043506	regulation of JUN kinase activity	11/436	76/11358	0.00014155	0.00377775	0.00347236	MAP2K7/PTK2B/DAB2IP/DUSP19/AGER/AGER/AGER/AGER/AGER/AGER/AGER	11
		BP	GO:0045834	positive regulation of lipid metabolic process	12/436	89/11358	0.000142946	0.00378754	0.00348136	ELOVL5/DGAT2/AMBRA1/TEK/PTK2B/FGF2/ADM/CCDC3/BMP6/VAV2/PTK2/SRC	12
		BP	GO:0050921	positive regulation of chemotaxis	12/436	90/11358	0.000159325	0.00416755	0.00383065	MAPK3/PTK2B/FGF2/TMEM102/TMEM102/AGER/AGER/AGER/AGER/AGER/AGER/AGER	12
		BP	GO:0014013	regulation of gliogenesis	11/436	77/11358	0.000159551	0.00416755	0.00383065	DICER1/BMERB1/BMERB1/ID4/AGER/AGER/AGER/AGER/AGER/AGER/AGER	11
		BP	GO:1901224	positive regulation of NIK/NF- kappaB signaling	9/436	53/11358	0.000164287	0.00426104	0.00391658	RC3H1/IL18/AGER/AGER/AGER/AGER/AGER/AGER/AGER	9
		BP	GO:0032640	tumor necrosis factor production	13/436	104/11358	0.000166812	0.00429629	0.00394897	DDT/DDT/DICER1/IL27RA/CACTIN/AKAP12/AGER/AGER/AGER/AGER/AGER/AGER/AGER	13
		BP	GO:0032655	regulation of interleukin-12 production	7/436	32/11358	0.000171095	0.00434582	0.0039945	AGER/AGER/AGER/AGER/AGER/AGER/AGER	7
		BP	GO:0043030	regulation of macrophage activation	7/436	32/11358	0.000171095	0.00434582	0.0039945	AGER/AGER/AGER/AGER/AGER/AGER/AGER	7
		BP	GO:0071706	tumor necrosis factor superfamily cytokine production	13/436	105/11358	0.00018388	0.00463856	0.00426357	DDT/DDT/DICER1/IL27RA/CACTIN/AKAP12/AGER/AGER/AGER/AGER/AGER/AGER/AGER	13
		BP	GO:0050715	positive regulation of cytokine secretion	10/436	66/11358	0.000192288	0.00481768	0.00442821	MAPK3/AKAP12/SRC/AGER/AGER/AGER/AGER/AGER/AGER/AGER	10
		BP	GO:0002709	regulation of T cell mediated immunity	8/436	43/11358	0.000196378	0.0048869	0.00449184	IL18/AGER/AGER/AGER/AGER/AGER/AGER/AGER	8
		BP	GO:0051222	positive regulation of protein transport	24/436	280/11358	0.000197764	0.00488836	0.00449318	USP36/RIOK2/TM7SF3/MAPK3/RHOU/RHOU/AKAP12/GJA1/BMP6/UBE2J2/ABAT/SRC/AGER/AGER/AGER/AGER/AGER/AGER/AGER/HSPA1L/HSPA1L/HSPA1L/HSPA1L/HSPA1L	24
		BP	GO:0032615	interleukin-12 production	7/436	33/11358	0.000210069	0.00512374	0.00470953	AGER/AGER/AGER/AGER/AGER/AGER/AGER	7
		BP	GO:1900271	regulation of long-term synaptic potentiation	7/436	33/11358	0.000210069	0.00512374	0.00470953	AGER/AGER/AGER/AGER/AGER/AGER/AGER	7
		BP	GO:0042035	regulation of cytokine biosynthetic process	9/436	55/11358	0.000220243	0.00533654	0.00490513	CD276/AKAP12/AGER/AGER/AGER/AGER/AGER/AGER/AGER	9
		BP	GO:0050729	positive regulation of inflammatory response	11/436	80/11358	0.000225644	0.00543169	0.00499259	KPNA6/DDT/DDT/IL18/AGER/AGER/AGER/AGER/AGER/AGER/AGER	11
		BP	GO:0042771	intrinsic apoptotic signaling pathway in response to DNA damage by p53 class mediator	8/436	44/11358	0.000232085	0.00551465	0.00506884	SNW1/BAG6/BAG6/BAG6/BAG6/BAG6/BAG6/BAG6	8
		BP	GO:0043550	regulation of lipid kinase activity	8/436	44/11358	0.000232085	0.00551465	0.00506884	AMBRA1/TEK/PTK2B/DAB2IP/FGF2/VAV2/PTK2/SRC	8
		BP	GO:1903052	positive regulation of proteolysis involved in cellular protein catabolic process	13/436	108/11358	0.000244369	0.00576931	0.00530291	PIAS1/PTK2B/DAB2IP/COP1/FBXO22/PTK2/BAG6/BAG6/BAG6/BAG6/BAG6/BAG6/BAG6	13
		BP	GO:0007127	meiosis I	9/436	56/11358	0.000253663	0.00591292	0.00543492	RAD51C/RAD51B/BAG6/BAG6/BAG6/BAG6/BAG6/BAG6/BAG6	9
		BP	GO:0035710	CD4-positive, alpha-beta T cell activation	9/436	56/11358	0.000253663	0.00591292	0.00543492	RC3H1/IL18/AGER/AGER/AGER/AGER/AGER/AGER/AGER	9
		BP	GO:0032722	positive regulation of chemokine production	7/436	34/11358	0.000255899	0.00592753	0.00544835	AGER/AGER/AGER/AGER/AGER/AGER/AGER	7
		BP	GO:0001910	regulation of leukocyte mediated cytotoxicity	7/436	35/11358	0.000309442	0.00707873	0.00650648	AGER/AGER/AGER/AGER/AGER/AGER/AGER	7
		BP	GO:1904292	regulation of ERAD pathway	7/436	35/11358	0.000309442	0.00707873	0.00650648	BAG6/BAG6/BAG6/BAG6/BAG6/BAG6/BAG6	7
		BP	GO:1903747	regulation of establishment of protein localization to mitochondrion	10/436	70/11358	0.000315346	0.00716926	0.00658969	USP36/RHOU/RHOU/UBE2J2/YWHAZ/HSPA1L/HSPA1L/HSPA1L/HSPA1L/HSPA1L	10
		BP	GO:0030101	natural killer cell activation	8/436	46/11358	0.000319494	0.007219	0.00663541	IL18/BAG6/BAG6/BAG6/BAG6/BAG6/BAG6/BAG6	8
		BP	GO:0045132	meiotic chromosome segregation	8/436	47/11358	0.000372324	0.00836141	0.00768546	RAD51C/BAG6/BAG6/BAG6/BAG6/BAG6/BAG6/BAG6	8
		BP	GO:0042102	positive regulation of T cell proliferation	9/436	59/11358	0.000380046	0.00843198	0.00775033	CD276/IL18/AGER/AGER/AGER/AGER/AGER/AGER/AGER	9
		BP	GO:0061982	meiosis I cell cycle process	9/436	59/11358	0.000380046	0.00843198	0.00775033	RAD51C/RAD51B/BAG6/BAG6/BAG6/BAG6/BAG6/BAG6/BAG6	9
		BP	GO:0002819	regulation of adaptive immune response	12/436	99/11358	0.000393897	0.00868695	0.00798469	IL27RA/RC3H1/IL18/APLF/ADA/AGER/AGER/AGER/AGER/AGER/AGER/AGER	12
		BP	GO:0001666	response to hypoxia	24/436	295/11358	0.000428611	0.00939628	0.00863667	PSME4/REST/ANGPT2/CHCHD2/TEK/PTK2B/PTGIS/VHL/PSEN2/ADM/PDK1/HK2/ERCC3/AQP3/ABAT/ADA/SRC/AGER/AGER/AGER/AGER/AGER/AGER/AGER	24
		BP	GO:0014015	positive regulation of gliogenesis	8/436	48/11358	0.000432051	0.00941565	0.00865448	DICER1/AGER/AGER/AGER/AGER/AGER/AGER/AGER	8
		CC	GO:1904724	tertiary granule lumen	10/461	47/11690	1.1492e-05	0.00215787	0.00204484	OSCAR/OSCAR/OSCAR/OSCAR/OSCAR/OSCAR/OSCAR/OSCAR/OSCAR/OSCAR	10
		CC	GO:0042612	MHC class I protein complex	8/461	30/11690	1.49703e-05	0.00215787	0.00204484	HLA-A/HLA-A/HLA-A/HLA-A/HLA-A/HLA-A/HLA-A/HLA-A	8
		CC	GO:0002199	zona pellucida receptor complex	5/461	10/11690	1.99569e-05	0.00215787	0.00204484	HSPA1L/HSPA1L/HSPA1L/HSPA1L/HSPA1L	5
		CC	GO:0035580	specific granule lumen	10/461	50/11690	2.05023e-05	0.00215787	0.00204484	OSCAR/OSCAR/OSCAR/OSCAR/OSCAR/OSCAR/OSCAR/OSCAR/OSCAR/OSCAR	10
		MF	GO:0038064	collagen receptor activity	10/461	20/11484	1.27009e-09	6.56635e-07	6.45739e-07	OSCAR/OSCAR/OSCAR/OSCAR/OSCAR/OSCAR/OSCAR/OSCAR/OSCAR/OSCAR	10
		MF	GO:0030881	beta-2-microglobulin binding	8/461	17/11484	1.12148e-07	1.93269e-05	1.90062e-05	HLA-A/HLA-A/HLA-A/HLA-A/HLA-A/HLA-A/HLA-A/HLA-A	8
		MF	GO:0070628	proteasome binding	8/461	17/11484	1.12148e-07	1.93269e-05	1.90062e-05	ECPAS/BAG6/BAG6/BAG6/BAG6/BAG6/BAG6/BAG6	8
		MF	GO:0004888	transmembrane signaling receptor activity	29/461	265/11484	8.82111e-07	0.00010893	0.000107123	M6PR/INTS6/IL27RA/PRLR/PTK2B/IGF1R/IFNAR2/IFNAR2/GPRC5C/OSCAR/OSCAR/OSCAR/OSCAR/OSCAR/OSCAR/OSCAR/OSCAR/OSCAR/OSCAR/GPR82/GPR173/DNER/AGER/AGER/AGER/AGER/AGER/AGER/AGER	29
		MF	GO:0038023	signaling receptor activity	36/461	375/11484	1.05348e-06	0.00010893	0.000107123	M6PR/ADIPOR2/ADIPOR2/GUCY1B1/NEO1/PROCR/INTS6/IL27RA/PRLR/TEK/PTK2B/IGF1R/IFNAR2/IFNAR2/GPRC5C/OSCAR/OSCAR/OSCAR/OSCAR/OSCAR/OSCAR/OSCAR/OSCAR/OSCAR/OSCAR/GPR82/NR2C2/GPR173/DNER/AGER/AGER/AGER/AGER/AGER/AGER/AGER	36
		MF	GO:0044548	S100 protein binding	7/461	17/11484	2.19995e-06	0.000162482	0.000159786	AGER/AGER/AGER/AGER/AGER/AGER/AGER	7
		MF	GO:0051787	misfolded protein binding	7/461	17/11484	2.19995e-06	0.000162482	0.000159786	BAG6/BAG6/BAG6/BAG6/BAG6/BAG6/BAG6	7
		MF	GO:1990381	ubiquitin-specific protease binding	7/461	19/11484	5.31418e-06	0.000343429	0.00033773	BAG6/BAG6/BAG6/BAG6/BAG6/BAG6/BAG6	7
		MF	GO:0060089	molecular transducer activity	36/461	409/11484	7.80698e-06	0.000448468	0.000441026	M6PR/ADIPOR2/ADIPOR2/GUCY1B1/NEO1/PROCR/INTS6/IL27RA/PRLR/TEK/PTK2B/IGF1R/IFNAR2/IFNAR2/GPRC5C/OSCAR/OSCAR/OSCAR/OSCAR/OSCAR/OSCAR/OSCAR/OSCAR/OSCAR/OSCAR/GPR82/NR2C2/GPR173/DNER/AGER/AGER/AGER/AGER/AGER/AGER/AGER	36
		MF	GO:0005044	scavenger receptor activity	7/461	28/11484	9.11924e-05	0.00471465	0.00463641	AGER/AGER/AGER/AGER/AGER/AGER/AGER	7
		MF	GO:0031593	polyubiquitin modification- dependent protein binding	9/461	50/11484	0.000144579	0.0067952	0.00668244	MINDY2/BRCC3/BAG6/BAG6/BAG6/BAG6/BAG6/BAG6/BAG6	9
		MF	GO:0030544	Hsp70 protein binding	8/461	41/11484	0.000188414	0.00799328	0.00786064	IQCG/BAG6/BAG6/BAG6/BAG6/BAG6/BAG6/BAG6	8
		MF	GO:0031072	heat shock protein binding	14/461	115/11484	0.000200992	0.00799328	0.00786064	DNAJB6/IQCG/HSPA1L/HSPA1L/HSPA1L/HSPA1L/HSPA1L/BAG6/BAG6/BAG6/BAG6/BAG6/BAG6/BAG6	14
		MF	GO:0042277	peptide binding	18/461	177/11484	0.000268298	0.00990786	0.00974345	PRLR/IGF1R/GSTM4/AGER/AGER/AGER/AGER/AGER/AGER/AGER/HLA-A/HLA-A/HLA-A/HLA-A/HLA-A/HLA-A/HLA-A/HLA-A	18
	MSC vs. Osteogenic (humans and chimps)	---	---	---	---	---	---	---	---	---	---
	MSC vs. Osteogenic (humans)	BP	GO:0006521	regulation of cellular amino acid metabolic process	16/225	72/11358	5.08545e-13	1.25255e-09	1.15948e-09	PSMB1/PSMB1/PSMC4/PSMC4/PSMC1/PSMB5/PSME2/PSME2/PSMA7/PSMD7/PARK7/PSMA1/PSMD6/PSMD13/PSMB3/PSMB3	16
		BP	GO:0033238	regulation of cellular amine metabolic process	16/225	81/11358	3.54509e-12	4.36578e-09	4.0414e-09	PSMB1/PSMB1/PSMC4/PSMC4/PSMC1/PSMB5/PSME2/PSME2/PSMA7/PSMD7/PARK7/PSMA1/PSMD6/PSMD13/PSMB3/PSMB3	16
		BP	GO:0061418	regulation of transcription from RNA polymerase II promoter in response to hypoxia	16/225	91/11358	2.30694e-11	1.79605e-08	1.6626e-08	PSMB1/PSMB1/PSMC4/PSMC4/PSMC1/PSMB5/PSME2/PSME2/PSMA7/PSMD7/PSMA1/PSMD6/UBB/PSMD13/PSMB3/PSMB3	16
		BP	GO:0044106	cellular amine metabolic process	17/225	107/11358	2.91685e-11	1.79605e-08	1.6626e-08	PSMB1/PSMB1/PSMC4/PSMC4/DHPS/PSMC1/PSMB5/PSME2/PSME2/PSMA7/PSMD7/PARK7/PSMA1/PSMD6/PSMD13/PSMB3/PSMB3	17
		BP	GO:1901532	regulation of hematopoietic progenitor cell differentiation	16/225	95/11358	4.55722e-11	1.88948e-08	1.74909e-08	PSMB1/PSMB1/PSMC4/PSMC4/PSMC1/PSMB5/PSME2/PSME2/PSMA7/PSMD7/PSMA1/FLCN/PSMD6/PSMD13/PSMB3/PSMB3	16
		BP	GO:0009308	amine metabolic process	17/225	110/11358	4.60287e-11	1.88948e-08	1.74909e-08	PSMB1/PSMB1/PSMC4/PSMC4/DHPS/PSMC1/PSMB5/PSME2/PSME2/PSMA7/PSMD7/PARK7/PSMA1/PSMD6/PSMD13/PSMB3/PSMB3	17
		BP	GO:0031145	anaphase-promoting complex- dependent catabolic process	16/225	97/11358	6.32341e-11	2.02453e-08	1.87411e-08	PSMB1/PSMB1/PSMC4/PSMC4/PSMC1/PSMB5/PSME2/PSME2/PSMA7/PSMD7/PSMA1/PSMD6/UBB/PSMD13/PSMB3/PSMB3	16
		BP	GO:1902036	regulation of hematopoietic stem cell differentiation	15/225	83/11358	6.57583e-11	2.02453e-08	1.87411e-08	PSMB1/PSMB1/PSMC4/PSMC4/PSMC1/PSMB5/PSME2/PSME2/PSMA7/PSMD7/PSMA1/PSMD6/PSMD13/PSMB3/PSMB3	15
		BP	GO:0010972	negative regulation of G2/ M transition of mitotic cell cycle	16/225	99/11358	8.7037e-11	2.38191e-08	2.20494e-08	PSMB1/PSMB1/PSMC4/PSMC4/PSMC1/PSMB5/PSME2/PSME2/PSMA7/PSMD7/PSMA1/VPS4A/PSMD6/PSMD13/PSMB3/PSMB3	16
		BP	GO:0031146	SCF-dependent proteasomal ubiquitin-dependent protein catabolic process	15/225	86/11358	1.11716e-10	2.75157e-08	2.54713e-08	PSMB1/PSMB1/PSMC4/PSMC4/PSMC1/PSMB5/PSME2/PSME2/PSMA7/PSMD7/PSMA1/PSMD6/PSMD13/PSMB3/PSMB3	15
		BP	GO:0060218	hematopoietic stem cell differentiation	15/225	89/11358	1.85693e-10	4.15784e-08	3.84891e-08	PSMB1/PSMB1/PSMC4/PSMC4/PSMC1/PSMB5/PSME2/PSME2/PSMA7/PSMD7/PSMA1/PSMD6/PSMD13/PSMB3/PSMB3	15
		BP	GO:0070498	interleukin-1-mediated signaling pathway	16/225	106/11358	2.5113e-10	5.15444e-08	4.77146e-08	PSMB1/PSMB1/PSMC4/PSMC4/PSMC1/PSMB5/PSME2/PSME2/PSMA7/PSMD7/PSMA1/PSMD6/UBB/PSMD13/PSMB3/PSMB3	16
		BP	GO:1902750	negative regulation of cell cycle G2/M phase transition	16/225	110/11358	4.43249e-10	8.39786e-08	7.77391e-08	PSMB1/PSMB1/PSMC4/PSMC4/PSMC1/PSMB5/PSME2/PSME2/PSMA7/PSMD7/PSMA1/VPS4A/PSMD6/PSMD13/PSMB3/PSMB3	16
		BP	GO:2000736	regulation of stem cell differentiation	16/225	116/11358	9.93214e-10	1.74735e-07	1.61752e-07	PSMB1/PSMB1/PSMC4/PSMC4/PSMC1/PSMB5/PSME2/PSME2/PSMA7/PSMD7/PSMA1/PWP1/PSMD6/PSMD13/PSMB3/PSMB3	16
		BP	GO:0002220	innate immune response activating cell surface receptor signaling pathway	15/225	102/11358	1.3516e-09	2.08061e-07	1.92602e-07	PSMB1/PSMB1/PSMC4/PSMC4/PSMC1/PSMB5/PSME2/PSME2/PSMA7/PSMD7/PSMA1/PSMD6/PSMD13/PSMB3/PSMB3	15
		BP	GO:0002223	stimulatory C-type lectin receptor signaling pathway	15/225	102/11358	1.3516e-09	2.08061e-07	1.92602e-07	PSMB1/PSMB1/PSMC4/PSMC4/PSMC1/PSMB5/PSME2/PSME2/PSMA7/PSMD7/PSMA1/PSMD6/PSMD13/PSMB3/PSMB3	15
		BP	GO:0032927	positive regulation of activin receptor signaling pathway	7/225	13/11358	1.69206e-09	2.3153e-07	2.14327e-07	CSNK2B/CSNK2B/CSNK2B/CSNK2B/CSNK2B/CSNK2B/CSNK2B	7
		BP	GO:0033211	adiponectin-activated signaling pathway	7/225	13/11358	1.69206e-09	2.3153e-07	2.14327e-07	CSNK2B/CSNK2B/CSNK2B/CSNK2B/CSNK2B/CSNK2B/CSNK2B	7
		BP	GO:0070646	protein modification by small protein removal	24/225	283/11358	1.78983e-09	2.32018e-07	2.14779e-07	PSMB1/PSMB1/PSMC4/PSMC4/USP48/PSMC1/PSMB5/PSME2/PSME2/PSMA7/USP14/PSMD7/SENP6/PARK7/UCHL3/PSMA1/COPS4/SMAD4/PSMD6/VCP/UBB/PSMD13/PSMB3/PSMB3	24
		BP	GO:0060071	Wnt signaling pathway, planar cell polarity pathway	16/225	122/11358	2.11854e-09	2.60898e-07	2.41514e-07	PSMB1/PSMB1/PSMC4/PSMC4/PSMC1/PSMB5/PSME2/PSME2/PSMA7/PSMD7/PFN1/PSMA1/PSMD6/PSMD13/PSMB3/PSMB3	16
		BP	GO:0090175	regulation of establishment of planar polarity	16/225	124/11358	2.69983e-09	3.16651e-07	2.93124e-07	PSMB1/PSMB1/PSMC4/PSMC4/PSMC1/PSMB5/PSME2/PSME2/PSMA7/PSMD7/PFN1/PSMA1/PSMD6/PSMD13/PSMB3/PSMB3	16
		BP	GO:0002244	hematopoietic progenitor cell differentiation	17/225	145/11358	3.7898e-09	4.24285e-07	3.92761e-07	PSMB1/PSMB1/PSMC4/PSMC4/PSMC1/PSMB5/PSME2/PSME2/PSMA7/PSMD7/CIAO3/PSMA1/FLCN/PSMD6/PSMD13/PSMB3/PSMB3	17
		BP	GO:0071347	cellular response to interleukin-1	17/225	146/11358	4.21473e-09	4.51342e-07	4.17808e-07	UPF1/PSMB1/PSMB1/PSMC4/PSMC4/PSMC1/PSMB5/PSME2/PSME2/PSMA7/PSMD7/PSMA1/PSMD6/UBB/PSMD13/PSMB3/PSMB3	17
		BP	GO:0043618	regulation of transcription from RNA polymerase II promoter in response to stress	16/225	129/11358	4.84986e-09	4.97717e-07	4.60737e-07	PSMB1/PSMB1/PSMC4/PSMC4/PSMC1/PSMB5/PSME2/PSME2/PSMA7/PSMD7/PSMA1/PSMD6/UBB/PSMD13/PSMB3/PSMB3	16
		BP	GO:0033209	tumor necrosis factor-mediated signaling pathway	17/225	149/11358	5.76656e-09	5.47909e-07	5.07199e-07	PSMB1/PSMB1/PSMC4/PSMC4/PSMC1/PSMB5/PSME2/PSME2/PSMA7/PSMD7/CARD8/MADD/PSMA1/PSMD6/PSMD13/PSMB3/PSMB3	17
		BP	GO:0038095	Fc-epsilon receptor signaling pathway	15/225	113/11358	5.78385e-09	5.47909e-07	5.07199e-07	PSMB1/PSMB1/PSMC4/PSMC4/PSMC1/PSMB5/PSME2/PSME2/PSMA7/PSMD7/PSMA1/PSMD6/PSMD13/PSMB3/PSMB3	15
		BP	GO:0043620	regulation of DNA-templated transcription in response to stress	16/225	132/11358	6.80183e-09	6.20478e-07	5.74377e-07	PSMB1/PSMB1/PSMC4/PSMC4/PSMC1/PSMB5/PSME2/PSME2/PSMA7/PSMD7/PSMA1/PSMD6/UBB/PSMD13/PSMB3/PSMB3	16
		BP	GO:0010565	regulation of cellular ketone metabolic process	17/225	151/11358	7.07633e-09	6.22465e-07	5.76216e-07	PSMB1/PSMB1/PSMC4/PSMC4/PSMC1/PSMB5/PSME2/PSME2/PSMA7/PSMD7/PARK7/PSMA1/PSMD6/PSMD13/EIF6/PSMB3/PSMB3	17
		BP	GO:0035567	non-canonical Wnt signaling pathway	17/225	153/11358	8.65466e-09	7.13494e-07	6.60481e-07	PSMB1/PSMB1/PSMC4/PSMC4/PSMC1/PSMB5/PSME2/PSME2/PSMA7/PSMD7/PFN1/PSMA1/TCF7L2/PSMD6/PSMD13/PSMB3/PSMB3	17
		BP	GO:0043488	regulation of mRNA stability	18/225	173/11358	8.91573e-09	7.13494e-07	6.60481e-07	UPF1/PSMB1/PSMB1/PSMC4/PSMC4/PSMC1/PSMB5/PSME2/PSME2/PSMA7/PSMD7/PSMA1/PSMD6/YWHAB/UBB/PSMD13/PSMB3/PSMB3	18
		BP	GO:0001736	establishment of planar polarity	16/225	135/11358	9.45082e-09	7.13494e-07	6.60481e-07	PSMB1/PSMB1/PSMC4/PSMC4/PSMC1/PSMB5/PSME2/PSME2/PSMA7/PSMD7/PFN1/PSMA1/PSMD6/PSMD13/PSMB3/PSMB3	16
		BP	GO:0007164	establishment of tissue polarity	16/225	135/11358	9.45082e-09	7.13494e-07	6.60481e-07	PSMB1/PSMB1/PSMC4/PSMC4/PSMC1/PSMB5/PSME2/PSME2/PSMA7/PSMD7/PFN1/PSMA1/PSMD6/PSMD13/PSMB3/PSMB3	16
		BP	GO:0050852	T cell receptor signaling pathway	17/225	154/11358	9.5596e-09	7.13494e-07	6.60481e-07	PSMB1/PSMB1/PSMC4/PSMC4/EIF2B3/PSMC1/PSMB5/PSME2/PSME2/PSMA7/PSMD7/PSMA1/PSMD6/PSMD13/LIME1/PSMB3/PSMB3	17
		BP	GO:0090263	positive regulation of canonical Wnt signaling pathway	16/225	136/11358	1.05249e-08	7.62433e-07	7.05785e-07	PSMB1/PSMB1/PSMC4/PSMC4/PSMC1/PSMB5/PSME2/PSME2/PSMA7/PSMD7/PSMA1/PSMD6/VCP/PSMD13/PSMB3/PSMB3	16
		BP	GO:0016579	protein deubiquitination	22/225	270/11358	1.84103e-08	1.29556e-06	1.1993e-06	PSMB1/PSMB1/PSMC4/PSMC4/USP48/PSMC1/PSMB5/PSME2/PSME2/PSMA7/USP14/PSMD7/PARK7/UCHL3/PSMA1/SMAD4/PSMD6/VCP/UBB/PSMD13/PSMB3/PSMB3	22
		BP	GO:0043487	regulation of RNA stability	18/225	182/11358	1.98828e-08	1.36031e-06	1.25924e-06	UPF1/PSMB1/PSMB1/PSMC4/PSMC4/PSMC1/PSMB5/PSME2/PSME2/PSMA7/PSMD7/PSMA1/PSMD6/YWHAB/UBB/PSMD13/PSMB3/PSMB3	18
		BP	GO:0002479	antigen processing and presentation of exogenous peptide antigen via MHC class I, TAP-dependent	15/225	124/11358	2.10232e-08	1.39946e-06	1.29548e-06	PSMB1/PSMB1/PSMC4/PSMC4/PSMC1/PSMB5/PSME2/PSME2/PSMA7/PSMD7/PSMA1/PSMD6/PSMD13/PSMB3/PSMB3	15
		BP	GO:0070555	response to interleukin-1	17/225	163/11358	2.2597e-08	1.46465e-06	1.35582e-06	UPF1/PSMB1/PSMB1/PSMC4/PSMC4/PSMC1/PSMB5/PSME2/PSME2/PSMA7/PSMD7/PSMA1/PSMD6/UBB/PSMD13/PSMB3/PSMB3	17
		BP	GO:0042590	antigen processing and presentation of exogenous peptide antigen via MHC class I	15/225	125/11358	2.34751e-08	1.48254e-06	1.37239e-06	PSMB1/PSMB1/PSMC4/PSMC4/PSMC1/PSMB5/PSME2/PSME2/PSMA7/PSMD7/PSMA1/PSMD6/PSMD13/PSMB3/PSMB3	15
		BP	GO:0090090	negative regulation of canonical Wnt signaling pathway	17/225	164/11358	2.47723e-08	1.52536e-06	1.41202e-06	PSMB1/PSMB1/PSMC4/PSMC4/PSMC1/PSMB5/PSME2/PSME2/PSMA7/PSMD7/GSK3A/PSMA1/TCF7L2/PSMD6/PSMD13/PSMB3/PSMB3	17
		BP	GO:0038061	NIK/NF-kappaB signaling	16/225	146/11358	2.93412e-08	1.76262e-06	1.63166e-06	PSMB1/PSMB1/PSMC4/PSMC4/PSMC1/PSMB5/PSME2/PSME2/PSMA7/PSMD7/PSMA1/PPP4C/PSMD6/PSMD13/PSMB3/PSMB3	16
		BP	GO:0010862	positive regulation of pathway-restricted SMAD protein phosphorylation	8/225	27/11358	3.36179e-08	1.97145e-06	1.82497e-06	SMAD4/CSNK2B/CSNK2B/CSNK2B/CSNK2B/CSNK2B/CSNK2B/CSNK2B	8
		BP	GO:0042180	cellular ketone metabolic process	18/225	189/11358	3.58653e-08	2.00764e-06	1.85848e-06	PSMB1/PSMB1/PSMC4/PSMC4/PSMC1/PSMB5/PSME2/PSME2/PSMA7/PSMD7/PARK7/PSMA1/PSMD6/COQ4/PSMD13/EIF6/PSMB3/PSMB3	18
		BP	GO:0061013	regulation of mRNA catabolic process	18/225	189/11358	3.58653e-08	2.00764e-06	1.85848e-06	UPF1/PSMB1/PSMB1/PSMC4/PSMC4/PSMC1/PSMB5/PSME2/PSME2/PSMA7/PSMD7/PSMA1/PSMD6/YWHAB/UBB/PSMD13/PSMB3/PSMB3	18
		BP	GO:0001738	morphogenesis of a polarized epithelium	16/225	150/11358	4.31607e-08	2.35237e-06	2.17759e-06	PSMB1/PSMB1/PSMC4/PSMC4/PSMC1/PSMB5/PSME2/PSME2/PSMA7/PSMD7/PFN1/PSMA1/PSMD6/PSMD13/PSMB3/PSMB3	16
		BP	GO:0003159	morphogenesis of an endothelium	7/225	19/11358	4.48888e-08	2.35237e-06	2.17759e-06	CSNK2B/CSNK2B/CSNK2B/CSNK2B/CSNK2B/CSNK2B/CSNK2B	7
		BP	GO:0061154	endothelial tube morphogenesis	7/225	19/11358	4.48888e-08	2.35237e-06	2.17759e-06	CSNK2B/CSNK2B/CSNK2B/CSNK2B/CSNK2B/CSNK2B/CSNK2B	7
		BP	GO:1905114	cell surface receptor signaling pathway involved in cell-cell signaling	30/225	498/11358	4.82579e-08	2.47624e-06	2.29225e-06	PSMB1/PSMB1/PSMC4/PSMC4/PSMC1/PSMB5/PSME2/PSME2/PSMA7/PSMD7/GSK3A/FBXW4/PFN1/PSMA1/DLG4/SH3GL1/TCF7L2/PSMD6/VCP/UBB/PSMD13/CSNK2B/CSNK2B/CSNK2B/CSNK2B/CSNK2B/CSNK2B/CSNK2B/PSMB3/PSMB3	30
		BP	GO:0050851	antigen receptor-mediated signaling pathway	17/225	172/11358	5.04253e-08	2.53464e-06	2.34632e-06	PSMB1/PSMB1/PSMC4/PSMC4/EIF2B3/PSMC1/PSMB5/PSME2/PSME2/PSMA7/PSMD7/PSMA1/PSMD6/PSMD13/LIME1/PSMB3/PSMB3	17
		BP	GO:0016055	Wnt signaling pathway	28/225	445/11358	5.66592e-08	2.79103e-06	2.58366e-06	PSMB1/PSMB1/PSMC4/PSMC4/PSMC1/PSMB5/PSME2/PSME2/PSMA7/PSMD7/GSK3A/FBXW4/PFN1/PSMA1/TCF7L2/PSMD6/VCP/UBB/PSMD13/CSNK2B/CSNK2B/CSNK2B/CSNK2B/CSNK2B/CSNK2B/CSNK2B/PSMB3/PSMB3	28
		BP	GO:0198738	cell-cell signaling by wnt	28/225	446/11358	5.94145e-08	2.86937e-06	2.65618e-06	PSMB1/PSMB1/PSMC4/PSMC4/PSMC1/PSMB5/PSME2/PSME2/PSMA7/PSMD7/GSK3A/FBXW4/PFN1/PSMA1/TCF7L2/PSMD6/VCP/UBB/PSMD13/CSNK2B/CSNK2B/CSNK2B/CSNK2B/CSNK2B/CSNK2B/CSNK2B/PSMB3/PSMB3	28
		BP	GO:0043687	post-translational protein modification	23/225	318/11358	7.91808e-08	3.75043e-06	3.47177e-06	PSMB1/PSMB1/PSMC4/PSMC4/DCUN1D1/PSMC1/PSMB5/PSME2/PSME2/PSMA7/PSMD7/FBXW4/UCHL3/PSMA1/MATN3/COPS4/FLCN/PSMD6/RAB8A/UBE2F/PSMD13/PSMB3/PSMB3	23
		BP	GO:0002474	antigen processing and presentation of peptide antigen via MHC class I	15/225	140/11358	1.08885e-07	5.06007e-06	4.68411e-06	PSMB1/PSMB1/PSMC4/PSMC4/PSMC1/PSMB5/PSME2/PSME2/PSMA7/PSMD7/PSMA1/PSMD6/PSMD13/PSMB3/PSMB3	15
		BP	GO:0010389	regulation of G2/M transition of mitotic cell cycle	18/225	205/11358	1.25124e-07	5.61976e-06	5.20222e-06	PSMB1/PSMB1/PSMC4/PSMC4/PSMC1/PSMB5/PSME2/PSME2/PSMA7/PSMD7/PSMA1/VPS4A/CDK5RAP2/PSMD6/PSMD13/TUBB4B/PSMB3/PSMB3	18
		BP	GO:0071456	cellular response to hypoxia	17/225	183/11358	1.25492e-07	5.61976e-06	5.20222e-06	PSMB1/PSMB1/PSMC4/PSMC4/PSMC1/PSMB5/PSME2/PSME2/PSMA7/PGK1/PSMD7/PSMA1/PSMD6/UBB/PSMD13/PSMB3/PSMB3	17
		BP	GO:0030178	negative regulation of Wnt signaling pathway	17/225	187/11358	1.71849e-07	7.55831e-06	6.99673e-06	PSMB1/PSMB1/PSMC4/PSMC4/PSMC1/PSMB5/PSME2/PSME2/PSMA7/PSMD7/GSK3A/PSMA1/TCF7L2/PSMD6/PSMD13/PSMB3/PSMB3	17
		BP	GO:0030177	positive regulation of Wnt signaling pathway	16/225	166/11358	1.79241e-07	7.74511e-06	7.16965e-06	PSMB1/PSMB1/PSMC4/PSMC4/PSMC1/PSMB5/PSME2/PSME2/PSMA7/PSMD7/PSMA1/PSMD6/VCP/PSMD13/PSMB3/PSMB3	16
		BP	GO:0032925	regulation of activin receptor signaling pathway	7/225	23/11358	2.04124e-07	8.66824e-06	8.02419e-06	CSNK2B/CSNK2B/CSNK2B/CSNK2B/CSNK2B/CSNK2B/CSNK2B	7
		BP	GO:0036294	cellular response to decreased oxygen levels	17/225	194/11358	2.91931e-07	1.21869e-05	1.12814e-05	PSMB1/PSMB1/PSMC4/PSMC4/PSMC1/PSMB5/PSME2/PSME2/PSMA7/PGK1/PSMD7/PSMA1/PSMD6/UBB/PSMD13/PSMB3/PSMB3	17
		BP	GO:0048863	stem cell differentiation	17/225	195/11358	3.14255e-07	1.29002e-05	1.19417e-05	PSMB1/PSMB1/PSMC4/PSMC4/PSMC1/PSMB5/PSME2/PSME2/PSMA7/PSMD7/PSMA1/PWP1/SMAD4/PSMD6/PSMD13/PSMB3/PSMB3	17
		BP	GO:1902749	regulation of cell cycle G2/M phase transition	18/225	220/11358	3.61896e-07	1.46123e-05	1.35266e-05	PSMB1/PSMB1/PSMC4/PSMC4/PSMC1/PSMB5/PSME2/PSME2/PSMA7/PSMD7/PSMA1/VPS4A/CDK5RAP2/PSMD6/PSMD13/TUBB4B/PSMB3/PSMB3	18
		BP	GO:1905330	regulation of morphogenesis of an epithelium	16/225	180/11358	5.43875e-07	2.16058e-05	2.00005e-05	PSMB1/PSMB1/PSMC4/PSMC4/PSMC1/PSMB5/PSME2/PSME2/PSMA7/PSMD7/PFN1/PSMA1/PSMD6/PSMD13/PSMB3/PSMB3	16
		BP	GO:0062012	regulation of small molecule metabolic process	23/225	356/11358	5.97496e-07	2.33592e-05	2.16237e-05	PSMB1/PSMB1/PSMC4/PSMC4/PSMC1/PSMB5/PSME2/PSME2/PSMA7/PSMD7/GSK3A/PARK7/PFKFB2/PSMA1/FLCN/PSMD6/VCP/CD320/SP1/PSMD13/EIF6/PSMB3/PSMB3	23
		BP	GO:0002009	morphogenesis of an epithelium	26/225	441/11358	6.1929e-07	2.3833e-05	2.20622e-05	PSMB1/PSMB1/PSMC4/PSMC4/PSMC1/PSMB5/PSME2/PSME2/PSMA7/PSMD7/PFN1/GNA13/PSMA1/GRSF1/SMAD4/PSMD6/PSMD13/CSNK2B/CSNK2B/CSNK2B/CSNK2B/CSNK2B/CSNK2B/CSNK2B/PSMB3/PSMB3	26
		BP	GO:0071453	cellular response to oxygen levels	17/225	208/11358	7.84926e-07	2.97427e-05	2.75328e-05	PSMB1/PSMB1/PSMC4/PSMC4/PSMC1/PSMB5/PSME2/PSME2/PSMA7/PGK1/PSMD7/PSMA1/PSMD6/UBB/PSMD13/PSMB3/PSMB3	17
		BP	GO:0038093	Fc receptor signaling pathway	15/225	163/11358	7.98096e-07	2.97835e-05	2.75706e-05	PSMB1/PSMB1/PSMC4/PSMC4/PSMC1/PSMB5/PSME2/PSME2/PSMA7/PSMD7/PSMA1/PSMD6/PSMD13/PSMB3/PSMB3	15
		BP	GO:0000086	G2/M transition of mitotic cell cycle	19/225	257/11358	8.10295e-07	2.97874e-05	2.75742e-05	PSMB1/PSMB1/PSMC4/PSMC4/PSMC1/PSMB5/PSME2/PSME2/PSMA7/PSMD7/PSMA1/VPS4A/CDK5RAP2/PSMD6/PPM1D/PSMD13/TUBB4B/PSMB3/PSMB3	19
		BP	GO:0034612	response to tumor necrosis factor	18/225	235/11358	9.55689e-07	3.46156e-05	3.20437e-05	PSMB1/PSMB1/MAP4K3/PSMC4/PSMC4/PSMC1/PSMB5/PSME2/PSME2/PSMA7/PSMD7/CARD8/MADD/PSMA1/PSMD6/PSMD13/PSMB3/PSMB3	18
		BP	GO:0043537	negative regulation of blood vessel endothelial cell migration	7/225	29/11358	1.17435e-06	4.19191e-05	3.88045e-05	CSNK2B/CSNK2B/CSNK2B/CSNK2B/CSNK2B/CSNK2B/CSNK2B	7
		BP	GO:0060393	regulation of pathway- restricted SMAD protein phosphorylation	8/225	42/11358	1.38344e-06	4.86775e-05	4.50607e-05	SMAD4/CSNK2B/CSNK2B/CSNK2B/CSNK2B/CSNK2B/CSNK2B/CSNK2B	8
		BP	GO:2000027	regulation of animal organ morphogenesis	17/225	217/11358	1.41733e-06	4.91672e-05	4.55141e-05	PSMB1/PSMB1/PSMC4/PSMC4/PSMC1/PSMB5/PSME2/PSME2/PSMA7/PSMD7/PFN1/PSMA1/SMAD4/PSMD6/PSMD13/PSMB3/PSMB3	17
		BP	GO:0060828	regulation of canonical Wnt signaling pathway	18/225	244/11358	1.64644e-06	5.63219e-05	5.21372e-05	PSMB1/PSMB1/PSMC4/PSMC4/PSMC1/PSMB5/PSME2/PSME2/PSMA7/PSMD7/GSK3A/PSMA1/TCF7L2/PSMD6/VCP/PSMD13/PSMB3/PSMB3	18
		BP	GO:0071356	cellular response to tumor necrosis factor	17/225	220/11358	1.71359e-06	5.70349e-05	5.27972e-05	PSMB1/PSMB1/PSMC4/PSMC4/PSMC1/PSMB5/PSME2/PSME2/PSMA7/PSMD7/CARD8/MADD/PSMA1/PSMD6/PSMD13/PSMB3/PSMB3	17
		BP	GO:1901991	negative regulation of mitotic cell cycle phase transition	17/225	220/11358	1.71359e-06	5.70349e-05	5.27972e-05	PSMB1/PSMB1/PSMC4/PSMC4/PSMC1/PSMB5/PSME2/PSME2/PSMA7/PSMD7/PSMA1/VPS4A/CDK5RAP2/PSMD6/PSMD13/PSMB3/PSMB3	17
		BP	GO:0032924	activin receptor signaling pathway	7/225	31/11358	1.91288e-06	6.19924e-05	5.73864e-05	CSNK2B/CSNK2B/CSNK2B/CSNK2B/CSNK2B/CSNK2B/CSNK2B	7
		BP	GO:0097421	liver regeneration	7/225	31/11358	1.91288e-06	6.19924e-05	5.73864e-05	CSNK2B/CSNK2B/CSNK2B/CSNK2B/CSNK2B/CSNK2B/CSNK2B	7
		BP	GO:0044839	cell cycle G2/M phase transition	19/225	274/11358	2.121e-06	6.78444e-05	6.28036e-05	PSMB1/PSMB1/PSMC4/PSMC4/PSMC1/PSMB5/PSME2/PSME2/PSMA7/PSMD7/PSMA1/VPS4A/CDK5RAP2/PSMD6/PPM1D/PSMD13/TUBB4B/PSMB3/PSMB3	19
		BP	GO:0060389	pathway-restricted SMAD protein phosphorylation	8/225	46/11358	2.8568e-06	8.93257e-05	8.26888e-05	SMAD4/CSNK2B/CSNK2B/CSNK2B/CSNK2B/CSNK2B/CSNK2B/CSNK2B	8
		BP	GO:0010498	proteasomal protein catabolic process	23/225	390/11358	2.86509e-06	8.93257e-05	8.26888e-05	PSMB1/PSMB1/PSMC4/PSMC4/PSMC1/PSMB5/PSME2/PSME2/PSMA7/USP14/PSMD7/GSK3A/PARK7/SDF2L1/PSMA1/SYVN1/PSMD6/VCP/UBB/RNF139/PSMD13/PSMB3/PSMB3	23
		BP	GO:1901988	negative regulation of cell cycle phase transition	17/225	231/11358	3.34056e-06	0.000102847	9.52059e-05	PSMB1/PSMB1/PSMC4/PSMC4/PSMC1/PSMB5/PSME2/PSME2/PSMA7/PSMD7/PSMA1/VPS4A/CDK5RAP2/PSMD6/PSMD13/PSMB3/PSMB3	17
		BP	GO:0002758	innate immune response- activating signal transduction	17/225	237/11358	4.72334e-06	0.000143625	0.000132953	PSMB1/PSMB1/PSMC4/PSMC4/WDFY1/PSMC1/PSMB5/PSME2/PSME2/PSMA7/PSMD7/PSMA1/PSMD6/UBB/PSMD13/PSMB3/PSMB3	17
		BP	GO:0043161	proteasome-mediated ubiquitin- dependent protein catabolic process	21/225	346/11358	5.07987e-06	0.000152582	0.000141245	PSMB1/PSMB1/PSMC4/PSMC4/PSMC1/PSMB5/PSME2/PSME2/PSMA7/USP14/PSMD7/GSK3A/PARK7/PSMA1/SYVN1/PSMD6/VCP/UBB/PSMD13/PSMB3/PSMB3	21
		BP	GO:0000209	protein polyubiquitination	19/225	295/11358	6.25367e-06	0.000183367	0.000169743	PSMB1/PSMB1/PSMC4/PSMC4/PSMC1/PSMB5/PSME2/PSME2/PSMA7/PSMD7/FBXW4/PSMA1/SYVN1/PSMD6/UBB/PSMD13/UBE2L3/PSMB3/PSMB3	19
		BP	GO:0001666	response to hypoxia	19/225	295/11358	6.25367e-06	0.000183367	0.000169743	PSMB1/PSMB1/PSMC4/PSMC4/PSMC1/PSMB5/PSME2/PSME2/PSMA7/PGK1/PSMD7/CIAO3/PSMA1/SMAD4/PSMD6/UBB/PSMD13/PSMB3/PSMB3	19
		BP	GO:0033574	response to testosterone	7/225	37/11358	6.76907e-06	0.000196144	0.00018157	CSNK2B/CSNK2B/CSNK2B/CSNK2B/CSNK2B/CSNK2B/CSNK2B	7
		BP	GO:0002429	immune response-activating cell surface receptor signaling pathway	17/225	244/11358	6.97194e-06	0.000199673	0.000184837	PSMB1/PSMB1/PSMC4/PSMC4/EIF2B3/PSMC1/PSMB5/PSME2/PSME2/PSMA7/PSMD7/PSMA1/PSMD6/PSMD13/LIME1/PSMB3/PSMB3	17
		BP	GO:0006520	cellular amino acid metabolic process	18/225	275/11358	8.86309e-06	0.000250917	0.000232274	PSMB1/PSMB1/PSMC4/PSMC4/PSMC1/PSMB5/PSME2/PSME2/PSMA7/PSMD7/SEPSECS/PARK7/PSMA1/FPGS/PSMD6/PSMD13/PSMB3/PSMB3	18
		BP	GO:0060070	canonical Wnt signaling pathway	18/225	278/11358	1.02867e-05	0.000287911	0.00026652	PSMB1/PSMB1/PSMC4/PSMC4/PSMC1/PSMB5/PSME2/PSME2/PSMA7/PSMD7/GSK3A/PSMA1/TCF7L2/PSMD6/VCP/PSMD13/PSMB3/PSMB3	18
		BP	GO:0036293	response to decreased oxygen levels	19/225	307/11358	1.10663e-05	0.00030625	0.000283495	PSMB1/PSMB1/PSMC4/PSMC4/PSMC1/PSMB5/PSME2/PSME2/PSMA7/PGK1/PSMD7/CIAO3/PSMA1/SMAD4/PSMD6/UBB/PSMD13/PSMB3/PSMB3	19
		BP	GO:0002218	activation of innate immune response	17/225	253/11358	1.1253e-05	0.000307957	0.000285075	PSMB1/PSMB1/PSMC4/PSMC4/WDFY1/PSMC1/PSMB5/PSME2/PSME2/PSMA7/PSMD7/PSMA1/PSMD6/UBB/PSMD13/PSMB3/PSMB3	17
		BP	GO:0090100	positive regulation of transmembrane receptor protein serine/threonine kinase signaling pathway	9/225	72/11358	1.15286e-05	0.000311997	0.000288816	SMAD4/FLCN/CSNK2B/CSNK2B/CSNK2B/CSNK2B/CSNK2B/CSNK2B/CSNK2B	9
		BP	GO:0006656	phosphatidylcholine biosynthetic process	7/225	40/11358	1.1654e-05	0.000311997	0.000288816	CSNK2B/CSNK2B/CSNK2B/CSNK2B/CSNK2B/CSNK2B/CSNK2B	7
		BP	GO:1903311	regulation of mRNA metabolic process	18/225	281/11358	1.19124e-05	0.000315486	0.000292046	UPF1/PSMB1/PSMB1/PSMC4/PSMC4/PSMC1/PSMB5/PSME2/PSME2/PSMA7/PSMD7/PSMA1/PSMD6/YWHAB/UBB/PSMD13/PSMB3/PSMB3	18
		BP	GO:0010596	negative regulation of endothelial cell migration	7/225	43/11358	1.91515e-05	0.000501811	0.000464526	CSNK2B/CSNK2B/CSNK2B/CSNK2B/CSNK2B/CSNK2B/CSNK2B	7
		BP	GO:0006402	mRNA catabolic process	18/225	292/11358	2.00302e-05	0.000519309	0.000480724	UPF1/PSMB1/PSMB1/PSMC4/PSMC4/PSMC1/PSMB5/PSME2/PSME2/PSMA7/PSMD7/PSMA1/PSMD6/YWHAB/UBB/PSMD13/PSMB3/PSMB3	18
		BP	GO:0002768	immune response-regulating cell surface receptor signaling pathway	17/225	265/11358	2.0563e-05	0.00052757	0.000488372	PSMB1/PSMB1/PSMC4/PSMC4/EIF2B3/PSMC1/PSMB5/PSME2/PSME2/PSMA7/PSMD7/PSMA1/PSMD6/PSMD13/LIME1/PSMB3/PSMB3	17
		BP	GO:0031100	animal organ regeneration	8/225	60/11358	2.20726e-05	0.000560461	0.000518819	FPGS/CSNK2B/CSNK2B/CSNK2B/CSNK2B/CSNK2B/CSNK2B/CSNK2B	8
		BP	GO:0031349	positive regulation of defense response	20/225	355/11358	2.54987e-05	0.00064085	0.000593235	PSMB1/PSMB1/PSMC4/PSMC4/WDFY1/PSMC1/PSMB5/PSME2/PSME2/PSMA7/PSMD7/PARK7/PSMA1/NAPEPLD/NAPEPLD/PSMD6/UBB/PSMD13/PSMB3/PSMB3	20
		BP	GO:0070482	response to oxygen levels	19/225	327/11358	2.67802e-05	0.000666258	0.000616756	PSMB1/PSMB1/PSMC4/PSMC4/PSMC1/PSMB5/PSME2/PSME2/PSMA7/PGK1/PSMD7/CIAO3/PSMA1/SMAD4/PSMD6/UBB/PSMD13/PSMB3/PSMB3	19
		BP	GO:0002478	antigen processing and presentation of exogenous peptide antigen	15/225	218/11358	2.83441e-05	0.000698115	0.000646245	PSMB1/PSMB1/PSMC4/PSMC4/PSMC1/PSMB5/PSME2/PSME2/PSMA7/PSMD7/PSMA1/PSMD6/PSMD13/PSMB3/PSMB3	15
		BP	GO:0045930	negative regulation of mitotic cell cycle	18/225	300/11358	2.87319e-05	0.000700659	0.0006486	PSMB1/PSMB1/PSMC4/PSMC4/PSMC1/PSMB5/PSME2/PSME2/PSMA7/PSMD7/PSMA1/VPS4A/CDK5RAP2/PSMD6/GADD45GIP1/PSMD13/PSMB3/PSMB3	18
		BP	GO:0043535	regulation of blood vessel endothelial cell migration	9/225	81/11358	3.02849e-05	0.000731291	0.000676956	STAT5A/SP1/CSNK2B/CSNK2B/CSNK2B/CSNK2B/CSNK2B/CSNK2B/CSNK2B	9
		BP	GO:0019884	antigen processing and presentation of exogenous antigen	15/225	220/11358	3.1532e-05	0.000754013	0.00069799	PSMB1/PSMB1/PSMC4/PSMC4/PSMC1/PSMB5/PSME2/PSME2/PSMA7/PSMD7/PSMA1/PSMD6/PSMD13/PSMB3/PSMB3	15
		BP	GO:0034655	nucleobase-containing compound catabolic process	24/225	486/11358	3.41985e-05	0.000809913	0.000749737	UPF1/PSMB1/PSMB1/PSMC4/PSMC4/PSMC1/PSMB5/PSME2/PSME2/PSMA7/PGK1/PSMD7/GSK3A/PFKFB2/ITPA/PSMA1/PSMD6/VCP/YWHAB/UBB/PSMD13/EIF6/PSMB3/PSMB3	24
		BP	GO:0030111	regulation of Wnt signaling pathway	18/225	306/11358	3.73239e-05	0.000875513	0.000810462	PSMB1/PSMB1/PSMC4/PSMC4/PSMC1/PSMB5/PSME2/PSME2/PSMA7/PSMD7/GSK3A/PSMA1/TCF7L2/PSMD6/VCP/PSMD13/PSMB3/PSMB3	18
		BP	GO:0048002	antigen processing and presentation of peptide antigen	15/225	224/11358	3.88703e-05	0.000903183	0.000836077	PSMB1/PSMB1/PSMC4/PSMC4/PSMC1/PSMB5/PSME2/PSME2/PSMA7/PSMD7/PSMA1/PSMD6/PSMD13/PSMB3/PSMB3	15
		BP	GO:0045089	positive regulation of innate immune response	17/225	282/11358	4.5367e-05	0.00104429	0.0009667	PSMB1/PSMB1/PSMC4/PSMC4/WDFY1/PSMC1/PSMB5/PSME2/PSME2/PSMA7/PSMD7/PSMA1/PSMD6/UBB/PSMD13/PSMB3/PSMB3	17
		BP	GO:0018107	peptidyl-threonine phosphorylation	9/225	86/11358	4.90008e-05	0.00111749	0.00103446	CLK1/GSK3A/CSNK2B/CSNK2B/CSNK2B/CSNK2B/CSNK2B/CSNK2B/CSNK2B	9
		BP	GO:0006401	RNA catabolic process	18/225	315/11358	5.45124e-05	0.00123178	0.00114026	UPF1/PSMB1/PSMB1/PSMC4/PSMC4/PSMC1/PSMB5/PSME2/PSME2/PSMA7/PSMD7/PSMA1/PSMD6/YWHAB/UBB/PSMD13/PSMB3/PSMB3	18
		BP	GO:0018210	peptidyl-threonine modification	9/225	91/11358	7.66662e-05	0.00171663	0.00158908	CLK1/GSK3A/CSNK2B/CSNK2B/CSNK2B/CSNK2B/CSNK2B/CSNK2B/CSNK2B	9
		BP	GO:0019882	antigen processing and presentation	15/225	247/11358	0.000117892	0.00261592	0.00242156	PSMB1/PSMB1/PSMC4/PSMC4/PSMC1/PSMB5/PSME2/PSME2/PSMA7/PSMD7/PSMA1/PSMD6/PSMD13/PSMB3/PSMB3	15
		BP	GO:0002253	activation of immune response	20/225	401/11358	0.000138648	0.00302776	0.0028028	PSMB1/PSMB1/PSMC4/PSMC4/EIF2B3/WDFY1/PSMC1/PSMB5/PSME2/PSME2/PSMA7/PSMD7/PSMA1/C1RL/PSMD6/UBB/PSMD13/LIME1/PSMB3/PSMB3	20
		BP	GO:0010633	negative regulation of epithelial cell migration	7/225	58/11358	0.000138911	0.00302776	0.0028028	CSNK2B/CSNK2B/CSNK2B/CSNK2B/CSNK2B/CSNK2B/CSNK2B	7
		BP	GO:0002757	immune response-activating signal transduction	19/225	371/11358	0.000145282	0.00313885	0.00290563	PSMB1/PSMB1/PSMC4/PSMC4/EIF2B3/WDFY1/PSMC1/PSMB5/PSME2/PSME2/PSMA7/PSMD7/PSMA1/PSMD6/UBB/PSMD13/LIME1/PSMB3/PSMB3	19
		BP	GO:0009205	purine ribonucleoside triphosphate metabolic process	16/225	285/11358	0.000174548	0.00373837	0.00346061	NDUFB7/PGK1/PARK7/ATP5PB/PFKFB2/ITPA/EFL1/UQCRC2/UQCRC2/NDUFB10/FLCN/VCP/ATP5F1C/CLPX/NDUFV1/EIF6	16
		BP	GO:0043534	blood vessel endothelial cell migration	9/225	102/11358	0.000185637	0.00394159	0.00364873	STAT5A/SP1/CSNK2B/CSNK2B/CSNK2B/CSNK2B/CSNK2B/CSNK2B/CSNK2B	9
		BP	GO:0009199	ribonucleoside triphosphate metabolic process	16/225	290/11358	0.000212836	0.00448046	0.00414757	NDUFB7/PGK1/PARK7/ATP5PB/PFKFB2/ITPA/EFL1/UQCRC2/UQCRC2/NDUFB10/FLCN/VCP/ATP5F1C/CLPX/NDUFV1/EIF6	16
		BP	GO:0045088	regulation of innate immune response	17/225	322/11358	0.000228403	0.00476212	0.0044083	PSMB1/PSMB1/PSMC4/PSMC4/WDFY1/PSMC1/PSMB5/PSME2/PSME2/PSMA7/PSMD7/PSMA1/PSMD6/UBB/PSMD13/PSMB3/PSMB3	17
		BP	GO:0009144	purine nucleoside triphosphate metabolic process	16/225	292/11358	0.000230082	0.00476212	0.0044083	NDUFB7/PGK1/PARK7/ATP5PB/PFKFB2/ITPA/EFL1/UQCRC2/UQCRC2/NDUFB10/FLCN/VCP/ATP5F1C/CLPX/NDUFV1/EIF6	16
		BP	GO:0010948	negative regulation of cell cycle process	17/225	325/11358	0.000254744	0.00522862	0.00484014	PSMB1/PSMB1/PSMC4/PSMC4/PSMC1/PSMB5/PSME2/PSME2/PSMA7/PSMD7/PSMA1/VPS4A/CDK5RAP2/PSMD6/PSMD13/PSMB3/PSMB3	17
		BP	GO:0046470	phosphatidylcholine metabolic process	7/225	65/11358	0.000286062	0.00582289	0.00539025	CSNK2B/CSNK2B/CSNK2B/CSNK2B/CSNK2B/CSNK2B/CSNK2B	7
		BP	GO:0002764	immune response-regulating signaling pathway	19/225	393/11358	0.000303072	0.00611857	0.00566396	PSMB1/PSMB1/PSMC4/PSMC4/EIF2B3/WDFY1/PSMC1/PSMB5/PSME2/PSME2/PSMA7/PSMD7/PSMA1/PSMD6/UBB/PSMD13/LIME1/PSMB3/PSMB3	19
		BP	GO:0003158	endothelium development	8/225	87/11358	0.000318885	0.00638548	0.00591104	SMAD4/CSNK2B/CSNK2B/CSNK2B/CSNK2B/CSNK2B/CSNK2B/CSNK2B	8
		BP	GO:0001889	liver development	9/225	110/11358	0.000328303	0.00652105	0.00603654	GNPNAT1/FPGS/CSNK2B/CSNK2B/CSNK2B/CSNK2B/CSNK2B/CSNK2B/CSNK2B	9
		BP	GO:1901990	regulation of mitotic cell cycle phase transition	19/225	396/11358	0.000333366	0.00656863	0.00608059	PSMB1/PSMB1/PSMC4/PSMC4/PSMC1/PSMB5/PSME2/PSME2/PSMA7/PSMD7/CCND2/PSMA1/VPS4A/CDK5RAP2/PSMD6/PSMD13/TUBB4B/PSMB3/PSMB3	19
		BP	GO:0090092	regulation of transmembrane receptor protein serine/ threonine kinase signaling pathway	11/225	160/11358	0.000337273	0.00659289	0.00610304	ZNF451/SMAD4/FLCN/UBB/CSNK2B/CSNK2B/CSNK2B/CSNK2B/CSNK2B/CSNK2B/CSNK2B	11
		BP	GO:0009141	nucleoside triphosphate metabolic process	16/225	304/11358	0.000361312	0.00697694	0.00645856	NDUFB7/PGK1/PARK7/ATP5PB/PFKFB2/ITPA/EFL1/UQCRC2/UQCRC2/NDUFB10/FLCN/VCP/ATP5F1C/CLPX/NDUFV1/EIF6	16
		BP	GO:1903706	regulation of hemopoiesis	17/225	335/11358	0.000362586	0.00697694	0.00645856	PSMB1/PSMB1/PSMC4/PSMC4/PSMC1/PSMB5/PSME2/PSME2/PSMA7/PSMD7/PSMA1/FLCN/PSMD6/PSMD13/EIF6/PSMB3/PSMB3	17
		BP	GO:0061008	hepaticobiliary system development	9/225	112/11358	0.00037546	0.00716867	0.00663604	GNPNAT1/FPGS/CSNK2B/CSNK2B/CSNK2B/CSNK2B/CSNK2B/CSNK2B/CSNK2B	9
		BP	GO:0051101	regulation of DNA binding	9/225	113/11358	0.000401054	0.00759844	0.00703388	PARK7/ILRUN/CSNK2B/CSNK2B/CSNK2B/CSNK2B/CSNK2B/CSNK2B/CSNK2B	9
		CC	GO:0000502	proteasome complex	17/228	78/11690	1.02916e-13	2.03007e-11	1.81807e-11	PSMB1/PSMB1/PSMC4/PSMC4/PSMC1/PSMB5/PSME2/PSME2/PSMA7/USP14/PSMD7/PSMA1/PSMD6/VCP/PSMD13/PSMB3/PSMB3	17
		CC	GO:1905369	endopeptidase complex	17/228	79/11690	1.28893e-13	2.03007e-11	1.81807e-11	PSMB1/PSMB1/PSMC4/PSMC4/PSMC1/PSMB5/PSME2/PSME2/PSMA7/USP14/PSMD7/PSMA1/PSMD6/VCP/PSMD13/PSMB3/PSMB3	17
		CC	GO:1905368	peptidase complex	17/228	88/11690	8.46678e-13	8.89012e-11	7.96174e-11	PSMB1/PSMB1/PSMC4/PSMC4/PSMC1/PSMB5/PSME2/PSME2/PSMA7/USP14/PSMD7/PSMA1/PSMD6/VCP/PSMD13/PSMB3/PSMB3	17
		CC	GO:0022624	proteasome accessory complex	8/228	26/11690	2.13806e-08	1.68373e-06	1.5079e-06	PSMC4/PSMC4/PSMC1/PSME2/PSME2/PSMD7/PSMD6/PSMD13	8
		CC	GO:1904813	ficolin-1-rich granule lumen	13/228	127/11690	1.12047e-06	7.05895e-05	6.3218e-05	PSMB1/PSMB1/PSMD7/PSMD6/VCP/PSMD13/CSNK2B/CSNK2B/CSNK2B/CSNK2B/CSNK2B/CSNK2B/CSNK2B	13
		CC	GO:0005839	proteasome core complex	7/228	34/11690	3.36347e-06	0.000176582	0.000158142	PSMB1/PSMB1/PSMB5/PSMA7/PSMA1/PSMB3/PSMB3	7
		CC	GO:0031519	PcG protein complex	8/228	57/11690	1.34344e-05	0.000576587	0.000516375	CBX7/CSNK2B/CSNK2B/CSNK2B/CSNK2B/CSNK2B/CSNK2B/CSNK2B	8
		CC	GO:0101002	ficolin-1-rich granule	13/228	160/11690	1.46435e-05	0.000576587	0.000516375	PSMB1/PSMB1/PSMD7/PSMD6/VCP/PSMD13/CSNK2B/CSNK2B/CSNK2B/CSNK2B/CSNK2B/CSNK2B/CSNK2B	13
		CC	GO:0034774	secretory granule lumen	16/228	248/11690	2.81477e-05	0.00098517	0.000882291	PSMB1/PSMB1/PSMD7/CDC37L1/ARMC8/PSMD6/VCP/PSMD13/TUBB4B/CSNK2B/CSNK2B/CSNK2B/CSNK2B/CSNK2B/CSNK2B/CSNK2B	16
		CC	GO:0060205	cytoplasmic vesicle lumen	16/228	257/11690	4.33903e-05	0.00130204	0.00116607	PSMB1/PSMB1/PSMD7/CDC37L1/ARMC8/PSMD6/VCP/PSMD13/TUBB4B/CSNK2B/CSNK2B/CSNK2B/CSNK2B/CSNK2B/CSNK2B/CSNK2B	16
		CC	GO:0031983	vesicle lumen	16/228	258/11690	4.5468e-05	0.00130204	0.00116607	PSMB1/PSMB1/PSMD7/CDC37L1/ARMC8/PSMD6/VCP/PSMD13/TUBB4B/CSNK2B/CSNK2B/CSNK2B/CSNK2B/CSNK2B/CSNK2B/CSNK2B	16
		CC	GO:0005743	mitochondrial inner membrane	21/228	435/11690	0.000120417	0.00308063	0.00275892	HCCS/MRPS10/NDUFB7/SLC25A11/MRPL18/COX7A2/MRPL19/PARK7/ATP5PB/MRPS25/FPGS/MTCH1/UQCRC2/UQCRC2/NDUFB10/OMA1/ATP5F1C/CLPX/COQ4/NDUFV1/MRPL54	21
		CC	GO:0019774	proteasome core complex, beta- subunit complex	5/228	26/11690	0.000127137	0.00308063	0.00275892	PSMB1/PSMB1/PSMB5/PSMB3/PSMB3	5
		CC	GO:0019866	organelle inner membrane	21/228	474/11690	0.000387818	0.00855062	0.00765769	HCCS/MRPS10/NDUFB7/SLC25A11/MRPL18/COX7A2/MRPL19/PARK7/ATP5PB/MRPS25/FPGS/MTCH1/UQCRC2/UQCRC2/NDUFB10/OMA1/ATP5F1C/CLPX/COQ4/NDUFV1/MRPL54	21
		CC	GO:0098798	mitochondrial protein complex	14/228	251/11690	0.000407172	0.00855062	0.00765769	MRPS10/NDUFB7/MRPL18/MRPL19/PARK7/ATP5PB/UQCRC2/UQCRC2/NDUFB10/ATP5F1C/CLPX/NDUFV1/MRPL54/VDAC1	14
		MF	GO:0004298	threonine-type endopeptidase activity	7/225	34/11484	3.4612e-06	0.000624747	0.000599334	PSMB1/PSMB1/PSMB5/PSMA7/PSMA1/PSMB3/PSMB3	7
		MF	GO:0070003	threonine-type peptidase activity	7/225	34/11484	3.4612e-06	0.000624747	0.000599334	PSMB1/PSMB1/PSMB5/PSMA7/PSMA1/PSMB3/PSMB3	7
		MF	GO:0043021	ribonucleoprotein complex binding	11/225	116/11484	1.65359e-05	0.00198982	0.00190888	EFL1/SRP72/CSNK2B/CSNK2B/CSNK2B/CSNK2B/CSNK2B/CSNK2B/CSNK2B/EIF6/EIF5AL1	11
	MSC vs. Osteogenic (chimps)	BP	GO:1900364	negative regulation of mRNA polyadenylation	6/29	12/11358	1.45864e-13	9.03204e-11	7.72833e-11	NELFE/NELFE/NELFE/NELFE/NELFE/NELFE	6
		BP	GO:0031441	negative regulation of mRNA 3'-end processing	6/29	13/11358	2.7042e-13	9.03204e-11	7.72833e-11	NELFE/NELFE/NELFE/NELFE/NELFE/NELFE	6
		BP	GO:0034244	negative regulation of transcription elongation from RNA polymerase II promoter	6/29	14/11358	4.72414e-13	1.05191e-10	9.00072e-11	NELFE/NELFE/NELFE/NELFE/NELFE/NELFE	6
		BP	GO:0032785	negative regulation of DNA- templated transcription, elongation	6/29	15/11358	7.85988e-13	1.3126e-10	1.12314e-10	NELFE/NELFE/NELFE/NELFE/NELFE/NELFE	6
		BP	GO:0051571	positive regulation of histone H3-K4 methylation	6/29	19/11358	4.23129e-12	5.65301e-10	4.83703e-10	NELFE/NELFE/NELFE/NELFE/NELFE/NELFE	6
		BP	GO:1900363	regulation of mRNA polyadenylation	6/29	22/11358	1.15755e-11	1.28874e-09	1.10272e-09	NELFE/NELFE/NELFE/NELFE/NELFE/NELFE	6
		BP	GO:0050434	positive regulation of viral transcription	7/29	48/11358	2.21951e-11	2.11805e-09	1.81232e-09	POLR2K/NELFE/NELFE/NELFE/NELFE/NELFE/NELFE	7
		BP	GO:0034243	regulation of transcription elongation from RNA polymerase II promoter	6/29	25/11358	2.73324e-11	2.28225e-09	1.95283e-09	NELFE/NELFE/NELFE/NELFE/NELFE/NELFE	6
		BP	GO:0051569	regulation of histone H3-K4 methylation	6/29	27/11358	4.55255e-11	3.379e-09	2.89127e-09	NELFE/NELFE/NELFE/NELFE/NELFE/NELFE	6
		BP	GO:0050686	negative regulation of mRNA processing	6/29	31/11358	1.12453e-10	7.51183e-09	6.42756e-09	NELFE/NELFE/NELFE/NELFE/NELFE/NELFE	6
		BP	GO:0031440	regulation of mRNA 3'-end processing	6/29	34/11358	2.04339e-10	1.24089e-08	1.06178e-08	NELFE/NELFE/NELFE/NELFE/NELFE/NELFE	6
		BP	GO:0046782	regulation of viral transcription	7/29	71/11358	3.85501e-10	2.14595e-08	1.8362e-08	POLR2K/NELFE/NELFE/NELFE/NELFE/NELFE/NELFE	7
		BP	GO:0031062	positive regulation of histone methylation	6/29	40/11358	5.77128e-10	2.96555e-08	2.53749e-08	NELFE/NELFE/NELFE/NELFE/NELFE/NELFE	6
		BP	GO:0006378	mRNA polyadenylation	6/29	44/11358	1.05401e-09	5.02916e-08	4.30323e-08	NELFE/NELFE/NELFE/NELFE/NELFE/NELFE	6
		BP	GO:0032784	regulation of DNA-templated transcription, elongation	6/29	46/11358	1.39374e-09	5.48961e-08	4.69722e-08	NELFE/NELFE/NELFE/NELFE/NELFE/NELFE	6
		BP	GO:0043631	RNA polyadenylation	6/29	46/11358	1.39374e-09	5.48961e-08	4.69722e-08	NELFE/NELFE/NELFE/NELFE/NELFE/NELFE	6
		BP	GO:0006368	transcription elongation from RNA polymerase II promoter	7/29	85/11358	1.39706e-09	5.48961e-08	4.69722e-08	POLR2K/NELFE/NELFE/NELFE/NELFE/NELFE/NELFE	7
		BP	GO:0051568	histone H3-K4 methylation	6/29	47/11358	1.59492e-09	5.91892e-08	5.06456e-08	NELFE/NELFE/NELFE/NELFE/NELFE/NELFE	6
		BP	GO:0048524	positive regulation of viral process	7/29	100/11358	4.41644e-09	1.55273e-07	1.3286e-07	POLR2K/NELFE/NELFE/NELFE/NELFE/NELFE/NELFE	7
		BP	GO:0019083	viral transcription	7/29	105/11358	6.22629e-09	2.07958e-07	1.77941e-07	POLR2K/NELFE/NELFE/NELFE/NELFE/NELFE/NELFE	7
		BP	GO:0031060	regulation of histone methylation	6/29	63/11358	9.81502e-09	3.12211e-07	2.67146e-07	NELFE/NELFE/NELFE/NELFE/NELFE/NELFE	6
		BP	GO:1903312	negative regulation of mRNA metabolic process	6/29	66/11358	1.30565e-08	3.96444e-07	3.3922e-07	NELFE/NELFE/NELFE/NELFE/NELFE/NELFE	6
		BP	GO:0019080	viral gene expression	7/29	120/11358	1.58618e-08	4.60683e-07	3.94187e-07	POLR2K/NELFE/NELFE/NELFE/NELFE/NELFE/NELFE	7
		BP	GO:0006354	DNA-templated transcription, elongation	7/29	125/11358	2.10814e-08	5.86766e-07	5.0207e-07	POLR2K/NELFE/NELFE/NELFE/NELFE/NELFE/NELFE	7
		BP	GO:0031058	positive regulation of histone modification	6/29	80/11358	4.21414e-08	1.12602e-06	9.63485e-07	NELFE/NELFE/NELFE/NELFE/NELFE/NELFE	6
		BP	GO:0043902	positive regulation of multi- organism process	7/29	148/11358	6.7922e-08	1.74507e-06	1.49318e-06	POLR2K/NELFE/NELFE/NELFE/NELFE/NELFE/NELFE	7
		BP	GO:1905269	positive regulation of chromatin organization	6/29	92/11358	9.79282e-08	2.42282e-06	2.0731e-06	NELFE/NELFE/NELFE/NELFE/NELFE/NELFE	6
		BP	GO:0050792	regulation of viral process	7/29	173/11358	1.98191e-07	4.65576e-06	3.98374e-06	POLR2K/NELFE/NELFE/NELFE/NELFE/NELFE/NELFE	7
		BP	GO:0050684	regulation of mRNA processing	6/29	104/11358	2.0407e-07	4.65576e-06	3.98374e-06	NELFE/NELFE/NELFE/NELFE/NELFE/NELFE	6
		BP	GO:0031124	mRNA 3'-end processing	6/29	105/11358	2.16061e-07	4.65576e-06	3.98374e-06	NELFE/NELFE/NELFE/NELFE/NELFE/NELFE	6
		BP	GO:0034968	histone lysine methylation	6/29	105/11358	2.16061e-07	4.65576e-06	3.98374e-06	NELFE/NELFE/NELFE/NELFE/NELFE/NELFE	6
		BP	GO:0070374	positive regulation of ERK1 and ERK2 cascade	6/29	109/11358	2.69976e-07	5.63575e-06	4.82227e-06	NELFE/NELFE/NELFE/NELFE/NELFE/NELFE	6
		BP	GO:0043903	regulation of symbiosis, encompassing mutualism through parasitism	7/29	188/11358	3.49158e-07	7.06781e-06	6.04762e-06	POLR2K/NELFE/NELFE/NELFE/NELFE/NELFE/NELFE	7
		BP	GO:0018022	peptidyl-lysine methylation	6/29	117/11358	4.11189e-07	8.07865e-06	6.91256e-06	NELFE/NELFE/NELFE/NELFE/NELFE/NELFE	6
		BP	GO:0031123	RNA 3'-end processing	6/29	123/11358	5.52852e-07	1.05516e-05	9.02854e-06	NELFE/NELFE/NELFE/NELFE/NELFE/NELFE	6
		BP	GO:0016571	histone methylation	6/29	124/11358	5.7995e-07	1.07613e-05	9.20798e-06	NELFE/NELFE/NELFE/NELFE/NELFE/NELFE	6
		BP	GO:0031056	regulation of histone modification	6/29	125/11358	6.08128e-07	1.09792e-05	9.39441e-06	NELFE/NELFE/NELFE/NELFE/NELFE/NELFE	6
		BP	GO:1902275	regulation of chromatin organization	6/29	148/11358	1.64051e-06	2.88384e-05	2.46758e-05	NELFE/NELFE/NELFE/NELFE/NELFE/NELFE	6
		BP	GO:0006479	protein methylation	6/29	160/11358	2.58463e-06	4.31633e-05	3.6933e-05	NELFE/NELFE/NELFE/NELFE/NELFE/NELFE	6
		BP	GO:0008213	protein alkylation	6/29	160/11358	2.58463e-06	4.31633e-05	3.6933e-05	NELFE/NELFE/NELFE/NELFE/NELFE/NELFE	6
		BP	GO:2001252	positive regulation of chromosome organization	6/29	162/11358	2.7782e-06	4.52644e-05	3.87308e-05	NELFE/NELFE/NELFE/NELFE/NELFE/NELFE	6
		BP	GO:0070372	regulation of ERK1 and ERK2 cascade	6/29	167/11358	3.31441e-06	5.27149e-05	4.51059e-05	NELFE/NELFE/NELFE/NELFE/NELFE/NELFE	6
		BP	GO:0070371	ERK1 and ERK2 cascade	6/29	179/11358	4.95199e-06	7.69286e-05	6.58245e-05	NELFE/NELFE/NELFE/NELFE/NELFE/NELFE	6
		BP	GO:0043900	regulation of multi-organism process	7/29	299/11358	7.74772e-06	0.000117625	0.000100646	POLR2K/NELFE/NELFE/NELFE/NELFE/NELFE/NELFE	7
		BP	GO:0043410	positive regulation of MAPK cascade	7/29	340/11358	1.79003e-05	0.000265721	0.000227366	PLCE1/NELFE/NELFE/NELFE/NELFE/NELFE/NELFE	7
		BP	GO:0043414	macromolecule methylation	6/29	240/11358	2.64201e-05	0.000383665	0.000328286	NELFE/NELFE/NELFE/NELFE/NELFE/NELFE	6
		BP	GO:1903311	regulation of mRNA metabolic process	6/29	281/11358	6.39244e-05	0.000908543	0.000777401	NELFE/NELFE/NELFE/NELFE/NELFE/NELFE	6
		BP	GO:0032259	methylation	6/29	284/11358	6.78107e-05	0.000943699	0.000807483	NELFE/NELFE/NELFE/NELFE/NELFE/NELFE	6
		BP	GO:0033044	regulation of chromosome organization	6/29	295/11358	8.37129e-05	0.00114123	0.0009765	NELFE/NELFE/NELFE/NELFE/NELFE/NELFE	6
		BP	GO:0006397	mRNA processing	7/29	479/11358	0.000157841	0.00210875	0.00180437	POLR2K/NELFE/NELFE/NELFE/NELFE/NELFE/NELFE	7
		BP	GO:0043408	regulation of MAPK cascade	7/29	482/11358	0.00016408	0.00214913	0.00183892	PLCE1/NELFE/NELFE/NELFE/NELFE/NELFE/NELFE	7
		BP	GO:0018205	peptidyl-lysine modification	6/29	359/11358	0.000245191	0.00314977	0.00269512	NELFE/NELFE/NELFE/NELFE/NELFE/NELFE	6
		BP	GO:0016570	histone modification	6/29	395/11358	0.00040986	0.00516578	0.00442014	NELFE/NELFE/NELFE/NELFE/NELFE/NELFE	6
		BP	GO:0016569	covalent chromatin modification	6/29	406/11358	0.000474497	0.00586971	0.00502246	NELFE/NELFE/NELFE/NELFE/NELFE/NELFE	6
		CC	GO:0008023	transcription elongation factor complex	6/27	49/11690	1.09425e-09	8.09746e-08	7.3718e-08	NELFE/NELFE/NELFE/NELFE/NELFE/NELFE	6
	iPSC vs. MSC (humans and chimps) & MSC vs. Osteogenic (humans and chimps)	BP	GO:0032212	positive regulation of telomere maintenance via telomerase	25/2570	35/11358	1.08554e-09	5.71211e-06	5.49626e-06	PNKP/XRCC5/MAP3K4/MAPKAPK5/ACD/CCT4/NEK2/TCP1/DKC1/HNRNPA1/CCT7/PARN/PARN/CCT6A/ATM/CCT5/NEK7/CCT8/CCT3/CCT2/TNKS/ATR/AURKB/MAPK15/MAPK15	25
		BP	GO:1904358	positive regulation of telomere maintenance via telomere lengthening	26/2570	38/11358	2.20504e-09	5.80146e-06	5.58224e-06	PNKP/XRCC5/MAP3K4/MAPKAPK5/ACD/CCT4/NEK2/TCP1/HNRNPA2B1/DKC1/HNRNPA1/CCT7/PARN/PARN/CCT6A/ATM/CCT5/NEK7/CCT8/CCT3/CCT2/TNKS/ATR/AURKB/MAPK15/MAPK15	26
		BP	GO:0034502	protein localization to chromosome	42/2570	80/11358	5.189e-09	9.1015e-06	8.75757e-06	SPDL1/XRCC5/NDC80/ACD/PIH1D1/EZH2/MCM9/TTK/CENPA/CCT4/TCP1/MAU2/DKC1/CCT7/KNL1/CCT6A/CCT5/BUB3/CCT8/BUB1B/MRNIP/MRNIP/LEMD2/CCT3/GNL3/TASOR/SPIDR/CCT2/PLK1/CDT1/CDK1/ESCO2/TNKS/ATR/HASPIN/AURKB/RCC2/RCC2/RUVBL2/PINX1/PINX1/PINX1	42
		BP	GO:0032210	regulation of telomere maintenance via telomerase	31/2570	56/11358	1.06844e-07	0.000129062	0.000124185	PNKP/XRCC5/MAP3K4/MAPKAPK5/ACD/XRN1/CCT4/NEK2/TCP1/DKC1/HNRNPA1/CCT7/PIF1/PARN/PARN/CCT6A/ATM/CCT5/NEK7/CCT8/CCT3/CCT2/TNKS/ATR/AURKB/MAPK15/MAPK15/SMG5/PINX1/PINX1/PINX1	31
		BP	GO:0071103	DNA conformation change	80/2570	207/11358	1.22935e-07	0.000129062	0.000124185	HMGB3/RAD51/SART3/TOP2B/XRCC5/RAD54L/CDC45/SRPK1/ABL1/HIRA/CENPM/RBX1/GINS1/NAA10/CENPI/OIP5/ASF1B/AKAP8/GRWD1/NCAPG/GTF2H1/MCM9/CENPA/SET/CENPL/NCAPH/HNRNPA2B1/CENPK/HJURP/GINS2/TOP2A/NASP/CCNB1/BRIP1/SMC2/HMGA1/KNL1/CENPO/BAHD1/CDAN1/PARP1/GINS4/HMGA2/NCAPD3/CENPU/XPC/GATAD1/MIS18A/CHAF1B/WRN/CENPN/MCM7/CENPV/CHAF1A/CENPX/CDK1/RUVBL1/RUVBL1/PARP10/NPM1/RUVBL2/NOC2L/HMGB1/BLM/CENPW/DAXX/DAXX/DAX…	80
		BP	GO:1904356	regulation of telomere maintenance via telomere lengthening	33/2570	62/11358	1.47163e-07	0.000129062	0.000124185	PNKP/XRCC5/MAP3K4/MAPKAPK5/ACD/XRN1/CCT4/NEK2/TCP1/HNRNPA2B1/DKC1/HNRNPA1/CCT7/PIF1/PARN/PARN/PARP1/CCT6A/ATM/CCT5/NEK7/CCT8/CCT3/CCT2/TNKS/ATR/AURKB/MAPK15/MAPK15/SMG5/PINX1/PINX1/PINX1	33
		BP	GO:0007004	telomere maintenance via telomerase	35/2570	68/11358	1.85409e-07	0.000139374	0.000134107	PNKP/XRCC5/HSP90AA1/MAP3K4/MAPKAPK5/HSP90AB1/ACD/PTGES3/XRN1/CCT4/NEK2/TCP1/DKC1/HNRNPA1/CCT7/PIF1/PARN/PARN/NHP2/CCT6A/ATM/CCT5/NEK7/CCT8/CCT3/CCT2/TNKS/ATR/AURKB/MAPK15/MAPK15/SMG5/PINX1/PINX1/PINX1	35
		BP	GO:0010833	telomere maintenance via telomere lengthening	38/2570	77/11358	2.32166e-07	0.000152707	0.000146937	PNKP/RAD51/XRCC5/HSP90AA1/MAP3K4/MAPKAPK5/HSP90AB1/ACD/PTGES3/XRN1/CCT4/NEK2/TCP1/HNRNPA2B1/DKC1/HNRNPA1/CCT7/PIF1/PARN/PARN/PARP1/NHP2/CCT6A/ATM/CCT5/NEK7/CCT8/CCT3/CCT2/TNKS/ATR/AURKB/MAPK15/MAPK15/SMG5/PINX1/PINX1/PINX1	38
		BP	GO:0006278	RNA-dependent DNA biosynthetic process	35/2570	70/11358	4.62262e-07	0.000270269	0.000260056	PNKP/XRCC5/HSP90AA1/MAP3K4/MAPKAPK5/HSP90AB1/ACD/PTGES3/XRN1/CCT4/NEK2/TCP1/DKC1/HNRNPA1/CCT7/PIF1/PARN/PARN/NHP2/CCT6A/ATM/CCT5/NEK7/CCT8/CCT3/CCT2/TNKS/ATR/AURKB/MAPK15/MAPK15/SMG5/PINX1/PINX1/PINX1	35
		BP	GO:0051973	positive regulation of telomerase activity	23/2570	38/11358	5.47736e-07	0.000288219	0.000277327	PNKP/XRCC5/HSP90AA1/MAP3K4/MAPKAPK5/HSP90AB1/ACD/PTGES3/CCT4/NEK2/TCP1/HNRNPA2B1/DKC1/KLF4/HNRNPD/PARN/PARN/NEK7/CCT2/TNKS/AURKB/MAPK15/MAPK15	23
		BP	GO:0007059	chromosome segregation	91/2570	252/11358	6.42046e-07	0.000307131	0.000295525	CDC27/SLC25A5/SPDL1/PUM2/TRIP13/NDC80/PDS5B/BIRC5/KIF4A/SRPK1/KLHL22/TOP3B/FAM83D/NAA10/UBE2I/RAB11A/AKAP8/KPNB1/RECQL5/NCAPG/ANAPC15/TTK/ECT2/ACTR3/SFPQ/MAD2L2/CDC20/NEK2/CENPF/NCAPH/KIF18A/ZWINT/HJURP/PCID2/DLGAP5/KNSTRN/SGO1/MAU2/LATS1/TOP2A/RAN/CCNB1/ARL8B/PSRC1/CDCA8/ESPL1/BRIP1/SMC2/KIF23/KNL1/CENPE/KIF2C/NUF2/NTMT1/MKI67/ATM/NCAPD3/SPC25/SPC25/BUB3/SKA1/SKA1/FMN2/BUB1B/SGO2/MAD2L1/SKA3/ABR…	91
		BP	GO:0033044	regulation of chromosome organization	103/2570	295/11358	7.67179e-07	0.000336408	0.000323696	KDM1A/CDC27/JARID2/PNKP/SPDL1/TRIP13/SREBF1/SART3/XRCC5/NDC80/MAP3K4/MAPKAPK5/KLHL22/NAA10/ACD/PIH1D1/AKAP8/TGFB1/KAT2A/ANAPC15/VEGFA/TTK/XRN1/CCT4/SFPQ/MAD2L2/CDC20/NEK2/CENPF/SET/TCP1/HNRNPA2B1/PCID2/DLGAP5/DKC1/TOP2A/CCNB1/ESPL1/HNRNPA1/CCT7/HMGA1/HNRNPD/CENPE/JDP2/PIF1/PARN/PARN/MTF2/PARP1/CCT6A/OGT/MKI67/ATM/CHEK1/CCT5/NEK7/TRIP12/CCT8/BUB1B/SKI/PAXBP1/PAXBP1/CHTOP/LMNA/PYGO2/CCT3/UCN/GNL3/T…	103
		BP	GO:0006323	DNA packaging	51/2570	120/11358	8.8276e-07	0.000357314	0.000343812	SART3/SRPK1/HIRA/CENPM/NAA10/CENPI/OIP5/ASF1B/AKAP8/GRWD1/NCAPG/CENPA/SET/CENPL/NCAPH/CENPK/HJURP/TOP2A/NASP/CCNB1/SMC2/HMGA1/KNL1/CENPO/BAHD1/CDAN1/HMGA2/NCAPD3/CENPU/GATAD1/MIS18A/CHAF1B/CENPN/CENPV/CHAF1A/CENPX/CDK1/RUVBL1/RUVBL1/PARP10/NPM1/NOC2L/CENPW/DAXX/DAXX/DAXX/DAXX/DAXX/DAXX/NAP1L4/NAP1L4	51
		BP	GO:1904872	regulation of telomerase RNA localization to Cajal body	15/2570	20/11358	9.59901e-07	0.000360786	0.000347152	CCT4/TCP1/DKC1/CCT7/PARN/PARN/NHP2/CCT6A/CCT5/CCT8/CCT3/CCT2/RUVBL1/RUVBL1/RUVBL2	15
		BP	GO:1904874	positive regulation of telomerase RNA localization to Cajal body	13/2570	16/11358	1.10326e-06	0.000387024	0.000372398	CCT4/TCP1/DKC1/CCT7/NHP2/CCT6A/CCT5/CCT8/CCT3/CCT2/RUVBL1/RUVBL1/RUVBL2	13
		BP	GO:0051972	regulation of telomerase activity	27/2570	51/11358	2.28377e-06	0.000698225	0.000671841	PNKP/XRCC5/HSP90AA1/MAP3K4/MAPKAPK5/HSP90AB1/ACD/PTGES3/CCT4/NEK2/TCP1/HNRNPA2B1/DKC1/KLF4/HNRNPD/PIF1/PARN/PARN/NEK7/CCT2/TNKS/AURKB/MAPK15/MAPK15/PINX1/PINX1/PINX1	27
		BP	GO:0090670	RNA localization to Cajal body	15/2570	21/11358	2.65384e-06	0.000698225	0.000671841	CCT4/TCP1/DKC1/CCT7/PARN/PARN/NHP2/CCT6A/CCT5/CCT8/CCT3/CCT2/RUVBL1/RUVBL1/RUVBL2	15
		BP	GO:0090671	telomerase RNA localization to Cajal body	15/2570	21/11358	2.65384e-06	0.000698225	0.000671841	CCT4/TCP1/DKC1/CCT7/PARN/PARN/NHP2/CCT6A/CCT5/CCT8/CCT3/CCT2/RUVBL1/RUVBL1/RUVBL2	15
		BP	GO:0090672	telomerase RNA localization	15/2570	21/11358	2.65384e-06	0.000698225	0.000671841	CCT4/TCP1/DKC1/CCT7/PARN/PARN/NHP2/CCT6A/CCT5/CCT8/CCT3/CCT2/RUVBL1/RUVBL1/RUVBL2	15
		BP	GO:0090685	RNA localization to nucleus	15/2570	21/11358	2.65384e-06	0.000698225	0.000671841	CCT4/TCP1/DKC1/CCT7/PARN/PARN/NHP2/CCT6A/CCT5/CCT8/CCT3/CCT2/RUVBL1/RUVBL1/RUVBL2	15
		BP	GO:0031497	chromatin assembly	41/2570	93/11358	3.35099e-06	0.000802767	0.000772432	SART3/HIRA/CENPM/CENPI/OIP5/ASF1B/GRWD1/CENPA/SET/CENPL/CENPK/HJURP/NASP/HMGA1/KNL1/CENPO/BAHD1/CDAN1/HMGA2/CENPU/GATAD1/MIS18A/CHAF1B/CENPN/CENPV/CHAF1A/CENPX/RUVBL1/RUVBL1/PARP10/NPM1/NOC2L/CENPW/DAXX/DAXX/DAXX/DAXX/DAXX/DAXX/NAP1L4/NAP1L4	41
		BP	GO:1900182	positive regulation of protein localization to nucleus	32/2570	66/11358	3.3563e-06	0.000802767	0.000772432	HYAL2/GTSE1/PSEN1/TGFB1/ZPR1/MAPK14/ECT2/CCT4/TCP1/SMO/SESN2/SESN2/DKC1/RAN/CCT7/PARP1/PIK3R1/CCT6A/CCT5/CCT8/CCT3/CCT2/PLK1/CDK1/HDAC3/JUP/MCRS1/CD2AP/EFCAB7/PINX1/PINX1/PINX1	32
		BP	GO:2000573	positive regulation of DNA biosynthetic process	34/2570	73/11358	5.20449e-06	0.0011907	0.0011457	PNKP/RFC2/XRCC5/HSP90AA1/MAP3K4/NOX4/MAPKAPK5/HSP90AB1/ACD/PTGES3/CCT4/NEK2/TCP1/HNRNPA2B1/DKC1/RFC3/HNRNPA1/CCT7/KLF4/HNRNPD/PARN/PARN/CCT6A/ATM/CCT5/NEK7/CCT8/CCT3/CCT2/TNKS/ATR/AURKB/MAPK15/MAPK15	34
		BP	GO:0006338	chromatin remodeling	52/2570	130/11358	6.05339e-06	0.00130238	0.00125317	SMARCE1/ACTB/SMARCA2/SMARCD3/CENPM/PABPC1L/CENPI/OIP5/PIH1D1/KAT2A/EZH1/ACTR8/KAT2B/CENPA/INO80B/CENPL/CBX3/CENPK/HJURP/SMARCA4/NASP/ACTL6A/HMGA1/KNL1/CENPO/BAHD1/ANP32E/CHEK1/HMGA2/CENPU/MIS18A/TAF6L/CENPN/CENPV/CENPX/CHD7/SMARCC1/RUVBL1/RUVBL1/NPM1/SATB1/RUVBL2/PTMA/HDAC2/BAZ1A/CENPW/DAXX/DAXX/DAXX/DAXX/DAXX/DAXX	52
		BP	GO:0000819	sister chromatid segregation	58/2570	150/11358	6.3454e-06	0.00130238	0.00125317	CDC27/SPDL1/TRIP13/NDC80/PDS5B/KIF4A/KLHL22/NAA10/RAB11A/AKAP8/KPNB1/NCAPG/ANAPC15/TTK/SFPQ/MAD2L2/CDC20/NEK2/CENPF/NCAPH/KIF18A/ZWINT/PCID2/DLGAP5/KNSTRN/SGO1/MAU2/LATS1/RAN/CCNB1/PSRC1/CDCA8/ESPL1/SMC2/KIF23/CENPE/KIF2C/ATM/NCAPD3/BUB3/BUB1B/SGO2/MAD2L1/PLK1/CDT1/FEN1/AXIN2/BUB1/TNKS/HASPIN/AURKB/MAPK15/MAPK15/MCMBP/PHB2/PINX1/PINX1/PINX1	58
		BP	GO:0032206	positive regulation of telomere maintenance	28/2570	56/11358	6.43517e-06	0.00130238	0.00125317	PNKP/XRCC5/MAP3K4/MAPKAPK5/ACD/CCT4/NEK2/TCP1/HNRNPA2B1/DKC1/HNRNPA1/CCT7/HNRNPD/PARN/PARN/CCT6A/ATM/CCT5/NEK7/CCT8/CCT3/GNL3/CCT2/TNKS/ATR/AURKB/MAPK15/MAPK15	28
		BP	GO:1903405	protein localization to nuclear body	9/2570	10/11358	1.22568e-05	0.00222397	0.00213993	CCT4/TCP1/DKC1/CCT7/CCT6A/CCT5/CCT8/CCT3/CCT2	9
		BP	GO:1904851	positive regulation of establishment of protein localization to telomere	9/2570	10/11358	1.22568e-05	0.00222397	0.00213993	CCT4/TCP1/DKC1/CCT7/CCT6A/CCT5/CCT8/CCT3/CCT2	9
		BP	GO:1904867	protein localization to Cajal body	9/2570	10/11358	1.22568e-05	0.00222397	0.00213993	CCT4/TCP1/DKC1/CCT7/CCT6A/CCT5/CCT8/CCT3/CCT2	9
		BP	GO:0070202	regulation of establishment of protein localization to chromosome	10/2570	12/11358	1.44824e-05	0.00245827	0.00236538	CCT4/TCP1/DKC1/CCT7/CCT6A/CCT5/CCT8/CCT3/SPIDR/CCT2	10
		BP	GO:1904816	positive regulation of protein localization to chromosome, telomeric region	10/2570	12/11358	1.44824e-05	0.00245827	0.00236538	CCT4/TCP1/DKC1/CCT7/CCT6A/CCT5/CCT8/CCT3/GNL3/CCT2	10
		BP	GO:0006333	chromatin assembly or disassembly	46/2570	114/11358	1.56372e-05	0.00255218	0.00245573	SMARCE1/SART3/SMARCD3/HIRA/CENPM/CENPI/OIP5/ASF1B/GRWD1/CENPA/SET/CENPL/CENPK/HJURP/SMARCA4/NASP/HMGA1/KNL1/CENPO/BAHD1/CDAN1/HMGA2/CENPU/GATAD1/MIS18A/CHAF1B/CENPN/CENPV/CHAF1A/CENPX/SMARCC1/RUVBL1/RUVBL1/PARP10/NPM1/NOC2L/TLK1/CENPW/DAXX/DAXX/DAXX/DAXX/DAXX/DAXX/NAP1L4/NAP1L4	46
		BP	GO:0071824	protein-DNA complex subunit organization	63/2570	171/11358	1.60057e-05	0.00255218	0.00245573	RAD52/RAD51/SMARCE1/SART3/SMARCD3/HIRA/CENPM/RBX1/CENPI/TAF1C/OIP5/PIH1D1/ASF1B/GRWD1/GTF2H1/CAND1/GMNN/CENPA/CENPF/SET/CENPL/CENPK/HJURP/SMARCA4/NASP/HMGA1/KNL1/CENPO/CENPE/GTF2A2/ANP32E/PARP1/CENPU/XPC/MIS18A/CHAF1B/CENPN/CENPV/CDT1/CHAF1A/CENPX/SMARCC1/RUVBL1/RUVBL1/NPM1/PTMA/HMGB1/CENPW/DAXX/DAXX/DAXX/DAXX/DAXX/DAXX/NAP1L4/NAP1L4/GTF2H4/GTF2H4/GTF2H4/GTF2H4/GTF2H4/GTF2H4/UBA52	63
		BP	GO:0065004	protein-DNA complex assembly	57/2570	151/11358	1.76005e-05	0.00272394	0.00262101	RAD52/RAD51/SART3/HIRA/CENPM/RBX1/CENPI/TAF1C/OIP5/PIH1D1/ASF1B/GRWD1/GTF2H1/CAND1/GMNN/CENPA/CENPF/SET/CENPL/CENPK/HJURP/SMARCA4/NASP/KNL1/CENPO/CENPE/GTF2A2/PARP1/CENPU/XPC/MIS18A/CHAF1B/CENPN/CENPV/CDT1/CHAF1A/CENPX/RUVBL1/RUVBL1/NPM1/HMGB1/CENPW/DAXX/DAXX/DAXX/DAXX/DAXX/DAXX/NAP1L4/NAP1L4/GTF2H4/GTF2H4/GTF2H4/GTF2H4/GTF2H4/GTF2H4/UBA52	57
		BP	GO:0043486	histone exchange	20/2570	36/11358	1.84143e-05	0.00276846	0.00266384	CENPM/CENPI/OIP5/CENPA/CENPL/CENPK/HJURP/NASP/KNL1/CENPO/ANP32E/CENPU/MIS18A/CENPN/CENPX/RUVBL1/RUVBL1/NPM1/PTMA/CENPW	20
		BP	GO:0031055	chromatin remodeling at centromere	18/2570	31/11358	2.14171e-05	0.00313046	0.00301217	CENPM/CENPI/OIP5/CENPA/CENPL/CENPK/HJURP/KNL1/CENPO/CENPU/MIS18A/CENPN/CENPV/CENPX/RUVBL1/RUVBL1/NPM1/CENPW	18
		BP	GO:0051983	regulation of chromosome segregation	37/2570	87/11358	2.65642e-05	0.00377786	0.0036351	CDC27/SPDL1/PUM2/TRIP13/NDC80/KLHL22/NAA10/ANAPC15/TTK/ECT2/SFPQ/MAD2L2/CDC20/NEK2/CENPF/PCID2/DLGAP5/KNSTRN/CCNB1/ESPL1/CENPE/KIF2C/MKI67/ATM/BUB1B/MAD2L1/PLK1/CDT1/FEN1/AXIN2/BUB1/TNKS/AURKB/RCC2/RCC2/MAPK15/MAPK15	37
		BP	GO:0034080	CENP-A containing nucleosome assembly	17/2570	29/11358	3.06733e-05	0.00391016	0.0037624	CENPM/CENPI/OIP5/CENPA/CENPL/CENPK/HJURP/KNL1/CENPO/CENPU/MIS18A/CENPN/CENPX/RUVBL1/RUVBL1/NPM1/CENPW	17
		BP	GO:0061641	CENP-A containing chromatin organization	17/2570	29/11358	3.06733e-05	0.00391016	0.0037624	CENPM/CENPI/OIP5/CENPA/CENPL/CENPK/HJURP/KNL1/CENPO/CENPU/MIS18A/CENPN/CENPX/RUVBL1/RUVBL1/NPM1/CENPW	17
		BP	GO:0070198	protein localization to chromosome, telomeric region	17/2570	29/11358	3.06733e-05	0.00391016	0.0037624	XRCC5/ACD/CCT4/TCP1/DKC1/CCT7/CCT6A/CCT5/CCT8/CCT3/GNL3/CCT2/TNKS/ATR/PINX1/PINX1/PINX1	17
		BP	GO:0140014	mitotic nuclear division	78/2570	227/11358	3.11478e-05	0.00391016	0.0037624	CDC27/SPAST/SPDL1/CUL7/CDK13/KIF2A/TRIP13/CLASP1/NDC80/PDS5B/AURKA/TPX2/NSFL1C/KIF4A/KLHL22/PRMT5/MYBL2/NAA10/RAB11A/AKAP8/TGFB1/BCCIP/UBE2S/KPNB1/PPP1R9B/NCAPG/ANAPC15/CUL9/TTK/MAD2L2/CDC20/NEK2/CENPF/STAG1/NCAPH/KIF18A/ZWINT/PCID2/DLGAP5/KNSTRN/SGO1/MAU2/RAN/CCNB1/PSRC1/CDCA8/ESPL1/SMC2/KIF23/KIF20B/CENPE/KIF2C/MKI67/ATM/CHEK1/EPS8/NCAPD3/BUB3/USP16/BUB1B/CDC25C/MAD2L1/ABRAXAS2/PLK1/CDT1/DAPK3/…	78
		BP	GO:0000723	telomere maintenance	53/2570	140/11358	3.12099e-05	0.00391016	0.0037624	POLA2/POLA2/PNKP/RFC2/RAD51/XRCC5/HSP90AA1/MAP3K4/MAPKAPK5/HSP90AB1/TFIP11/POLE2/ACD/POLD2/PTGES3/XRN1/CCT4/NEK2/TCP1/HNRNPA2B1/DKC1/RFC3/HNRNPA1/CCT7/HNRNPD/PIF1/PARN/PARN/PARP1/NHP2/PRIM2/CCT6A/ATM/CCT5/NEK7/CCT8/CCT3/GNL3/WRN/CCT2/FEN1/TNKS/EXO1/ATR/AURKB/MAPK15/MAPK15/BLM/SMG5/PRKDC/PINX1/PINX1/PINX1	53
		BP	GO:0032200	telomere organization	53/2570	141/11358	3.91545e-05	0.00479141	0.00461035	POLA2/POLA2/PNKP/RFC2/RAD51/XRCC5/HSP90AA1/MAP3K4/MAPKAPK5/HSP90AB1/TFIP11/POLE2/ACD/POLD2/PTGES3/XRN1/CCT4/NEK2/TCP1/HNRNPA2B1/DKC1/RFC3/HNRNPA1/CCT7/HNRNPD/PIF1/PARN/PARN/PARP1/NHP2/PRIM2/CCT6A/ATM/CCT5/NEK7/CCT8/CCT3/GNL3/WRN/CCT2/FEN1/TNKS/EXO1/ATR/AURKB/MAPK15/MAPK15/BLM/SMG5/PRKDC/PINX1/PINX1/PINX1	53
		BP	GO:2001252	positive regulation of chromosome organization	59/2570	162/11358	4.33377e-05	0.00518279	0.00498694	KDM1A/JARID2/PNKP/SREBF1/SART3/XRCC5/MAP3K4/MAPKAPK5/ACD/PIH1D1/AKAP8/TGFB1/KAT2A/VEGFA/CCT4/SFPQ/NEK2/TCP1/HNRNPA2B1/DLGAP5/DKC1/CCNB1/ESPL1/HNRNPA1/CCT7/HNRNPD/JDP2/PARN/PARN/MTF2/CCT6A/OGT/ATM/CCT5/NEK7/CCT8/PAXBP1/PAXBP1/CHTOP/LMNA/CCT3/GNL3/TASOR/BRD7/CCT2/CDT1/FEN1/ING2/MECP2/TNKS/LIG4/RESF1/ATR/UBE2N/AURKB/MAPK15/MAPK15/RUVBL2/MUC1	59
		BP	GO:0033046	negative regulation of sister chromatid segregation	19/2570	35/11358	4.60159e-05	0.00526382	0.00506491	SPDL1/TRIP13/NDC80/KLHL22/NAA10/ANAPC15/TTK/MAD2L2/CDC20/CENPF/PCID2/CCNB1/ESPL1/ATM/MAD2L1/PLK1/CDT1/TNKS/AURKB	19
		BP	GO:0051985	negative regulation of chromosome segregation	19/2570	35/11358	4.60159e-05	0.00526382	0.00506491	SPDL1/TRIP13/NDC80/KLHL22/NAA10/ANAPC15/TTK/MAD2L2/CDC20/CENPF/PCID2/CCNB1/ESPL1/ATM/MAD2L1/PLK1/CDT1/TNKS/AURKB	19
		BP	GO:1904814	regulation of protein localization to chromosome, telomeric region	10/2570	13/11358	4.9941e-05	0.00559126	0.00537998	CCT4/TCP1/DKC1/CCT7/CCT6A/CCT5/CCT8/CCT3/GNL3/CCT2	10
		BP	GO:0034728	nucleosome organization	40/2570	99/11358	5.28941e-05	0.00577268	0.00555454	SMARCE1/SART3/SMARCD3/HIRA/CENPM/CENPI/OIP5/ASF1B/GRWD1/CENPA/SET/CENPL/CENPK/HJURP/SMARCA4/NASP/HMGA1/KNL1/CENPO/ANP32E/CENPU/MIS18A/CHAF1B/CENPN/CHAF1A/CENPX/SMARCC1/RUVBL1/RUVBL1/NPM1/PTMA/CENPW/DAXX/DAXX/DAXX/DAXX/DAXX/DAXX/NAP1L4/NAP1L4	40
		BP	GO:0070203	regulation of establishment of protein localization to telomere	9/2570	11/11358	5.37554e-05	0.00577268	0.00555454	CCT4/TCP1/DKC1/CCT7/CCT6A/CCT5/CCT8/CCT3/CCT2	9
		BP	GO:0045839	negative regulation of mitotic nuclear division	21/2570	41/11358	5.80833e-05	0.00608042	0.00585065	SPDL1/TRIP13/NDC80/KLHL22/NAA10/ANAPC15/TTK/MAD2L2/CDC20/CENPF/PCID2/CCNB1/ATM/CHEK1/MAD2L1/PLK1/CDT1/NME6/TNKS/AURKAIP1/AURKB	21
		BP	GO:0006334	nucleosome assembly	33/2570	77/11358	5.9204e-05	0.00608042	0.00585065	SART3/HIRA/CENPM/CENPI/OIP5/ASF1B/GRWD1/CENPA/SET/CENPL/CENPK/HJURP/NASP/KNL1/CENPO/CENPU/MIS18A/CHAF1B/CENPN/CHAF1A/CENPX/RUVBL1/RUVBL1/NPM1/CENPW/DAXX/DAXX/DAXX/DAXX/DAXX/DAXX/NAP1L4/NAP1L4	33
		BP	GO:0070199	establishment of protein localization to chromosome	13/2570	20/11358	6.00878e-05	0.00608042	0.00585065	ACD/PIH1D1/CCT4/TCP1/DKC1/CCT7/CCT6A/CCT5/CCT8/CCT3/SPIDR/CCT2/RUVBL2	13
		BP	GO:0098813	nuclear chromosome segregation	69/2570	199/11358	6.33493e-05	0.00628951	0.00605184	CDC27/SPDL1/TRIP13/NDC80/PDS5B/KIF4A/KLHL22/FAM83D/NAA10/RAB11A/AKAP8/KPNB1/NCAPG/ANAPC15/TTK/ECT2/ACTR3/SFPQ/MAD2L2/CDC20/NEK2/CENPF/NCAPH/KIF18A/ZWINT/PCID2/DLGAP5/KNSTRN/SGO1/MAU2/LATS1/RAN/CCNB1/PSRC1/CDCA8/ESPL1/BRIP1/SMC2/KIF23/KNL1/CENPE/KIF2C/ATM/NCAPD3/BUB3/FMN2/BUB1B/SGO2/MAD2L1/ABRAXAS2/PLK1/CDT1/FEN1/AXIN2/BUB1/CENPX/TNKS/HASPIN/AURKB/RCC2/RCC2/MAPK15/MAPK15/KLHDC8B/MCMBP/PHB2/PINX1/P…	69
		BP	GO:0044784	metaphase/anaphase transition of cell cycle	23/2570	47/11358	6.58904e-05	0.00641599	0.00617354	CDC27/SPDL1/TRIP13/NDC80/KLHL22/ANAPC15/TTK/MAD2L2/CDC20/CENPF/PCID2/DLGAP5/CCNB1/ESPL1/CENPE/ATM/BUB1B/MAD2L1/PLK1/CDT1/AURKB/MAPK15/MAPK15	23
		BP	GO:0033048	negative regulation of mitotic sister chromatid segregation	18/2570	33/11358	6.70619e-05	0.00641599	0.00617354	SPDL1/TRIP13/NDC80/KLHL22/NAA10/ANAPC15/TTK/MAD2L2/CDC20/CENPF/PCID2/CCNB1/ATM/MAD2L1/PLK1/CDT1/TNKS/AURKB	18
		BP	GO:0007094	mitotic spindle assembly checkpoint	16/2570	28/11358	8.08258e-05	0.0071325	0.00686298	SPDL1/TRIP13/NDC80/KLHL22/ANAPC15/TTK/MAD2L2/CDC20/CENPF/PCID2/CCNB1/ATM/MAD2L1/PLK1/CDT1/AURKB	16
		BP	GO:0031577	spindle checkpoint	16/2570	28/11358	8.08258e-05	0.0071325	0.00686298	SPDL1/TRIP13/NDC80/KLHL22/ANAPC15/TTK/MAD2L2/CDC20/CENPF/PCID2/CCNB1/ATM/MAD2L1/PLK1/CDT1/AURKB	16
		BP	GO:0071173	spindle assembly checkpoint	16/2570	28/11358	8.08258e-05	0.0071325	0.00686298	SPDL1/TRIP13/NDC80/KLHL22/ANAPC15/TTK/MAD2L2/CDC20/CENPF/PCID2/CCNB1/ATM/MAD2L1/PLK1/CDT1/AURKB	16
		BP	GO:0071174	mitotic spindle checkpoint	16/2570	28/11358	8.08258e-05	0.0071325	0.00686298	SPDL1/TRIP13/NDC80/KLHL22/ANAPC15/TTK/MAD2L2/CDC20/CENPF/PCID2/CCNB1/ATM/MAD2L1/PLK1/CDT1/AURKB	16
		BP	GO:0106074	aminoacyl-tRNA metabolism involved in translational fidelity	12/2570	18/11358	8.13284e-05	0.0071325	0.00686298	DTD1/VARS2/VARS2/VARS2/VARS2/VARS2/VARS2/VARS2/VARS2/VARS2/VARS2/VARS2	12
		BP	GO:2001251	negative regulation of chromosome organization	44/2570	115/11358	0.000106813	0.00921392	0.00886574	KDM1A/JARID2/SPDL1/TRIP13/XRCC5/NDC80/KLHL22/NAA10/ACD/PIH1D1/ANAPC15/TTK/XRN1/MAD2L2/CDC20/CENPF/SET/PCID2/TOP2A/CCNB1/ESPL1/HNRNPA1/HMGA1/PIF1/MTF2/PARP1/ATM/TRIP12/SKI/UCN/MAD2L1/PLK1/CDT1/OTUB1/PHF8/TNKS/AURKB/NOC2L/PHF2/PINX1/PINX1/PINX1/MLLT6/MLLT6	44
		CC	GO:0000775	chromosome, centromeric region	75/2654	188/11690	7.72396e-08	4.9974e-05	4.64251e-05	SPDL1/PPP1R12A/CLASP1/PSEN1/NDC80/PDS5B/DYNLL1/BIRC5/CBX5/HIRA/CENPM/CENPI/CBX1/NCAPG/TTK/KAT2B/CENPA/NEK2/CENPF/STAG1/CENPL/KIF18A/CBX3/ZWINT/CENPK/HJURP/KNSTRN/SGO1/DCTN4/CCNB1/CDCA8/DCTN3/KNL1/CENPE/KIF2C/NUF2/NCAPD3/CENPU/SPC25/SPC25/BUB3/SKA1/SKA1/BUB1B/SEC13/SGO2/MAD2L1/SUGT1/SKA3/CENPN/CENPV/PLK1/CDT1/BUB1/CENPX/ESCO2/CEBPB/ZWILCH/AURKB/RCC2/RCC2/SKA2/PPP1CC/ERCC6L/PHF2/CENPW/DAXX/DAXX/DAX…	75
		CC	GO:0099513	polymeric cytoskeletal fiber	136/2654	408/11690	3.77611e-07	0.000122157	0.000113482	FKBP4/CDC27/SPAST/VIM/NCKAP1/APPBP2/ASPM/KIF2A/CFAP20/CLASP1/GTSE1/CARMIL1/KEAP1/AURKA/TPX2/DYNLL1/ARHGAP4/NUDC/KIF4A/DPYSL2/WHRN/KLHL22/PNN/MAPRE1/CORO1A/RAB11A/TBCB/FSD1/AKNA/KRT18/ARPC3/MDM1/LMNB1/CCT4/RMDN2/ARHGEF2/STMN1/NEK2/RHOQ/TCP1/HSPH1/SERP1/KIF18A/ARFGEF2/EML2/MAP2K2/TUBGCP6/KNSTRN/PALLD/TUBG1/SELENOS/NES/PSRC1/TPGS2/ANXA1/CEP162/CCT7/RAC1/ODF2/DCTN3/ATAT1/ATAT1/ATAT1/ATAT1/ATAT1/ATAT1…	136
		CC	GO:0000776	kinetochore	56/2654	136/11690	1.01907e-06	0.00021978	0.000204172	SPDL1/PPP1R12A/CLASP1/PSEN1/NDC80/DYNLL1/BIRC5/CBX5/CENPM/CENPI/TTK/KAT2B/CENPA/NEK2/CENPF/KIF18A/ZWINT/CENPK/HJURP/KNSTRN/SGO1/DCTN4/CCNB1/DCTN3/KNL1/CENPE/KIF2C/NUF2/CENPU/SPC25/SPC25/BUB3/SKA1/SKA1/BUB1B/SEC13/SGO2/MAD2L1/SUGT1/SKA3/CENPN/CENPV/PLK1/CDT1/BUB1/CENPX/ZWILCH/AURKB/SKA2/PPP1CC/ERCC6L/PHF2/CENPW/PINX1/PINX1/PINX1	56
		CC	GO:0005819	spindle	107/2654	312/11690	1.49722e-06	0.000242175	0.000224977	CDC27/SLC25A5/SPAST/SPDL1/ASPM/KIF2A/CLTCL1/CLASP1/RTRAF/AURKA/TPX2/NSFL1C/DYNLL1/KIF4A/NUBP2/KLHL22/SPECC1L/TTC28/VRK1/DIDO1/MAPRE1/FAM83D/RAB11A/BCCIP/CBX1/KAT2A/MAPK14/TTK/ECT2/RMDN2/ARHGEF2/MAD2L2/CDC20/NEK2/CENPF/STAG1/KIF18A/ANXA11/CBX3/EML2/DLGAP5/AUNIP/TUBGCP6/KNSTRN/SGO1/LATS1/TUBG1/DCTN4/CCNB1/ARL8B/PSRC1/CEP162/ODF2/DCTN3/ATAT1/ATAT1/ATAT1/ATAT1/ATAT1/ATAT1/ATAT1/KIF23/KIF20B/CENPE/CSN…	107
		CC	GO:0000793	condensed chromosome	67/2654	176/11690	2.70775e-06	0.000286416	0.000266076	SPDL1/RAD51/CLASP1/NDC80/BIRC5/TOP3B/CENPM/UBE2I/AKAP8/NSMCE4A/NCAPG/CENPA/NEK2/CENPF/STAG1/NCAPH/CBX3/ZWINT/CENPK/HJURP/KNSTRN/SGO1/TUBG1/TOP2A/CCNB1/SMC2/DCTN3/KNL1/CENPE/KIF2C/MKI67/CHEK1/NCAPD3/CENPU/SPC25/SPC25/BUB3/SKA1/SKA1/NIFK/BUB1B/RGS12/SGO2/TOPBP1/MAD2L1/SKA3/CENPN/CENPV/PLK1/CDT1/BUB1/CENPX/CEBPB/LIG4/ZWILCH/BANF1/AURKB/SKA2/PPP1CC/ERCC6L/HMGB1/BLM/PHF2/CENPW/PINX1/PINX1/PINX1	67
		CC	GO:0000214	tRNA-intron endonuclease complex	10/2654	11/11690	3.13683e-06	0.000286416	0.000266076	TSEN34/TSEN34/TSEN34/TSEN34/TSEN34/TSEN34/TSEN34/TSEN34/TSEN34/TSEN34	10
		CC	GO:0101031	chaperone complex	14/2654	19/11690	3.35595e-06	0.000286416	0.000266076	HSP90AB1/CDC37/HSPA8/PTGES3/CCT4/TCP1/CCT7/CCT6A/CCT5/CCT8/CCT3/TSC1/CCT2/STIP1	14
		CC	GO:0000779	condensed chromosome, centromeric region	47/2654	112/11690	3.96049e-06	0.000286416	0.000266076	SPDL1/CLASP1/NDC80/BIRC5/CENPM/NCAPG/CENPA/NEK2/CENPF/CBX3/ZWINT/CENPK/HJURP/KNSTRN/SGO1/CCNB1/DCTN3/KNL1/CENPE/KIF2C/CENPU/SPC25/SPC25/BUB3/SKA1/SKA1/BUB1B/SGO2/MAD2L1/SKA3/CENPN/CENPV/PLK1/CDT1/BUB1/CENPX/CEBPB/ZWILCH/AURKB/SKA2/PPP1CC/ERCC6L/PHF2/CENPW/PINX1/PINX1/PINX1	47
		CC	GO:0000940	condensed chromosome outer kinetochore	11/2654	13/11690	3.98415e-06	0.000286416	0.000266076	SPDL1/NDC80/CENPF/CCNB1/SKA1/SKA1/BUB1B/SKA3/PLK1/BUB1/SKA2	11
		CC	GO:0005874	microtubule	104/2654	312/11690	8.80278e-06	0.00056954	0.000529093	FKBP4/CDC27/SPAST/APPBP2/ASPM/KIF2A/CFAP20/CLASP1/GTSE1/AURKA/TPX2/DYNLL1/ARHGAP4/NUDC/KIF4A/DPYSL2/KLHL22/MAPRE1/RAB11A/TBCB/FSD1/AKNA/MDM1/CCT4/RMDN2/ARHGEF2/STMN1/NEK2/TCP1/HSPH1/SERP1/KIF18A/ARFGEF2/EML2/MAP2K2/TUBGCP6/KNSTRN/TUBG1/SELENOS/PSRC1/TPGS2/CEP162/CCT7/ODF2/DCTN3/ATAT1/ATAT1/ATAT1/ATAT1/ATAT1/ATAT1/ATAT1/FHDC1/TTLL7/CENPE/GAS8/BCAS3/CSNK1D/KIF2C/CEP170/CEP170/DYNLT1/CCT6A/SHROOM2/C…	104
		CC	GO:0000777	condensed chromosome kinetochore	43/2654	103/11690	1.17651e-05	0.000692	0.000642857	SPDL1/CLASP1/NDC80/BIRC5/CENPM/CENPA/NEK2/CENPF/ZWINT/CENPK/HJURP/KNSTRN/SGO1/CCNB1/DCTN3/KNL1/CENPE/KIF2C/CENPU/SPC25/SPC25/BUB3/SKA1/SKA1/BUB1B/SGO2/MAD2L1/SKA3/CENPN/CENPV/PLK1/CDT1/BUB1/CENPX/ZWILCH/SKA2/PPP1CC/ERCC6L/PHF2/CENPW/PINX1/PINX1/PINX1	43
		CC	GO:0098687	chromosomal region	104/2654	315/11690	1.40006e-05	0.000754866	0.000701259	KDM1A/SPDL1/RAD51/PPP1R12A/CLASP1/XRCC5/PSEN1/NDC80/PDS5B/DYNLL1/BIRC5/TOX4/CBX5/HIRA/TFIP11/CENPM/CENPI/ACD/OIP5/EZH2/NSMCE4A/CBX1/EZH1/NCAPG/PTGES3/TTK/KAT2B/CENPA/NEK2/CENPF/STAG1/CENPL/KIF18A/CBX3/HNRNPA2B1/ZWINT/CENPK/HJURP/KNSTRN/SGO1/DCTN4/CCNB1/CDCA8/DCTN3/KNL1/CENPE/PIF1/KIF2C/NUF2/PARP1/NHP2/ATM/CHEK1/NCAPD3/CENPU/SPC25/SPC25/BUB3/SKA1/SKA1/BUB1B/SEC13/SGO2/MAD2L1/WRN/SUGT1/SKA3/CENPN/M…	104
		CC	GO:0005766	primary lysosome	47/2654	120/11690	3.47653e-05	0.00160665	0.00149255	LAMP2/GRN/HEXB/GDI2/ATP11B/TOLLIP/PSEN1/CPNE3/FTL/TOM1/ARSA/CPPED1/RAB5C/VAT1/MANBA/CTSC/ARSB/ANXA11/CAP1/GNS/CKAP4/DNAJC13/GLIPR1/GALNS/CREG1/PTGES2/CCT8/FABP5/BRI3/CCT2/GLB1/PA2G4/GAA/PSMD1/IST1/ANXA2/LAMP1/TUBB/TUBB/TUBB/TUBB/TUBB/TUBB/TUBB/TUBB/PSAP/HEXA	47
		CC	GO:0042582	azurophil granule	47/2654	120/11690	3.47653e-05	0.00160665	0.00149255	LAMP2/GRN/HEXB/GDI2/ATP11B/TOLLIP/PSEN1/CPNE3/FTL/TOM1/ARSA/CPPED1/RAB5C/VAT1/MANBA/CTSC/ARSB/ANXA11/CAP1/GNS/CKAP4/DNAJC13/GLIPR1/GALNS/CREG1/PTGES2/CCT8/FABP5/BRI3/CCT2/GLB1/PA2G4/GAA/PSMD1/IST1/ANXA2/LAMP1/TUBB/TUBB/TUBB/TUBB/TUBB/TUBB/TUBB/TUBB/PSAP/HEXA	47
		CC	GO:0005641	nuclear envelope lumen	11/2654	15/11690	4.38991e-05	0.00189352	0.00175905	CACYBP/PLAAT1/TUBB/TUBB/TUBB/TUBB/TUBB/TUBB/TUBB/TUBB/IGF2R	11
		CC	GO:1902555	endoribonuclease complex	17/2654	30/11690	5.85349e-05	0.00222777	0.00206956	POP1/ZFP36/TARBP2/TSEN34/TSEN34/TSEN34/TSEN34/TSEN34/TSEN34/TSEN34/TSEN34/TSEN34/TSEN34/POP7/TRMT10C/ERN1/PRKRA	17
		CC	GO:1905348	endonuclease complex	17/2654	30/11690	5.85349e-05	0.00222777	0.00206956	POP1/ZFP36/TARBP2/TSEN34/TSEN34/TSEN34/TSEN34/TSEN34/TSEN34/TSEN34/TSEN34/TSEN34/TSEN34/POP7/TRMT10C/ERN1/PRKRA	17
		CC	GO:0035578	azurophil granule lumen	31/2654	71/11690	6.86427e-05	0.00246732	0.00229211	GRN/HEXB/GDI2/TOLLIP/FTL/ARSA/CPPED1/VAT1/CTSC/ARSB/CAP1/GNS/GALNS/CREG1/PTGES2/CCT8/FABP5/CCT2/GLB1/PA2G4/PSMD1/IST1/ANXA2/TUBB/TUBB/TUBB/TUBB/TUBB/TUBB/TUBB/TUBB	31
		CC	GO:0034709	methylosome	9/2654	12/11690	0.000176428	0.00600783	0.00558118	PRMT5/WDR77/SNRPD2/SNRPB/PRMT1/SNRPF/SNRPG/SNRPD1/SNRPE	9
		CC	GO:0000152	nuclear ubiquitin ligase complex	21/2654	44/11690	0.000223768	0.0072389	0.00672482	CDC27/CUL7/ANAPC4/ANAPC5/UBE2S/ANAPC15/MAD2L2/CDC20/BARD1/CBX4/BUB1B/BMI1/PHC3/UBE2C/ANAPC2/RING1/RING1/RING1/RING1/RING1/RING1	21
		MF	GO:0004468	lysine N-acetyltransferase activity, acting on acetyl phosphate as donor	10/2593	10/11484	3.3982e-07	0.000289187	0.000279368	EP300/KAT2B/ATAT1/ATAT1/ATAT1/ATAT1/ATAT1/ATAT1/ATAT1/ESCO2	10
		MF	GO:0047144	2-acylglycerol-3-phosphate O- acyltransferase activity	10/2593	11/11484	2.97303e-06	0.00126502	0.00122207	MBOAT7/MBOAT7/MBOAT7/MBOAT7/MBOAT7/MBOAT7/MBOAT7/MBOAT7/MBOAT7/MBOAT7	10
		MF	GO:0004879	nuclear receptor activity	20/2593	35/11484	1.00443e-05	0.00213692	0.00206436	NR1H3/SREBF1/AHR/VDR/BRD8/RARA/ARNT/THRB/NR2F6/STAT3/AR/ESRRA/PPARA/RORB/RXRB/RXRB/RXRB/RXRB/RXRB/RXRB	20
		MF	GO:0098531	transcription factor activity, direct ligand regulated sequence-specific DNA binding	20/2593	35/11484	1.00443e-05	0.00213692	0.00206436	NR1H3/SREBF1/AHR/VDR/BRD8/RARA/ARNT/THRB/NR2F6/STAT3/AR/ESRRA/PPARA/RORB/RXRB/RXRB/RXRB/RXRB/RXRB/RXRB	20
		MF	GO:0002161	aminoacyl-tRNA editing activity	11/2593	15/11484	4.15557e-05	0.00707278	0.00683264	VARS2/VARS2/VARS2/VARS2/VARS2/VARS2/VARS2/VARS2/VARS2/VARS2/VARS2	11
	iPSC vs. MSC (humans) & MSC vs. Osteogenic (humans and chimps)	BP	GO:0006354	DNA-templated transcription, elongation	7/30	125/11358	2.72477e-08	2.71115e-05	2.30028e-05	TWISTNB/ADRM1/CDK7/CDK7/POLR1E/POLR2A/POLR2A	7
		BP	GO:0006353	DNA-templated transcription, termination	6/30	81/11358	5.64705e-08	2.80941e-05	2.38365e-05	TWISTNB/CDK7/CDK7/POLR1E/POLR2A/POLR2A	6
		BP	GO:0006352	DNA-templated transcription, initiation	7/30	208/11358	8.88964e-07	0.00029484	0.000250157	NAT14/TWISTNB/CDK7/CDK7/POLR1E/POLR2A/POLR2A	7
		BP	GO:0006368	transcription elongation from RNA polymerase II promoter	5/30	85/11358	2.56396e-06	0.000465387	0.000394859	ADRM1/CDK7/CDK7/POLR2A/POLR2A	5
		BP	GO:0006370	7-methylguanosine mRNA capping	4/30	40/11358	3.38295e-06	0.000465387	0.000394859	CDK7/CDK7/POLR2A/POLR2A	4
		BP	GO:0006362	transcription elongation from RNA polymerase I promoter	4/30	41/11358	3.74181e-06	0.000465387	0.000394859	TWISTNB/CDK7/CDK7/POLR1E	4
		BP	GO:0009452	7-methylguanosine RNA capping	4/30	41/11358	3.74181e-06	0.000465387	0.000394859	CDK7/CDK7/POLR2A/POLR2A	4
		BP	GO:0036260	RNA capping	4/30	41/11358	3.74181e-06	0.000465387	0.000394859	CDK7/CDK7/POLR2A/POLR2A	4
		BP	GO:0006363	termination of RNA polymerase I transcription	4/30	43/11358	4.54316e-06	0.000502272	0.000426154	TWISTNB/CDK7/CDK7/POLR1E	4
		BP	GO:0006361	transcription initiation from RNA polymerase I promoter	4/30	49/11358	7.71459e-06	0.000767601	0.000651274	TWISTNB/CDK7/CDK7/POLR1E	4
		BP	GO:0042795	snRNA transcription by RNA polymerase II	4/30	69/11358	3.0344e-05	0.00266363	0.00225996	CDK7/CDK7/POLR2A/POLR2A	4
		BP	GO:0009301	snRNA transcription	4/30	70/11358	3.21241e-05	0.00266363	0.00225996	CDK7/CDK7/POLR2A/POLR2A	4
		BP	GO:0006360	transcription by RNA polymerase I	4/30	72/11358	3.59126e-05	0.00274869	0.00233214	TWISTNB/CDK7/CDK7/POLR1E	4
		BP	GO:0006283	transcription-coupled nucleotide-excision repair	4/30	75/11358	4.21957e-05	0.00279898	0.00237481	CDK7/CDK7/POLR2A/POLR2A	4
		BP	GO:0016073	snRNA metabolic process	4/30	75/11358	4.21957e-05	0.00279898	0.00237481	CDK7/CDK7/POLR2A/POLR2A	4
		BP	GO:0040029	regulation of gene expression, epigenetic	6/30	257/11358	4.76212e-05	0.00296144	0.00251264	SIRT4/ZC3H7B/TWISTNB/POLR1E/POLR2A/POLR2A	6
		BP	GO:0098781	ncRNA transcription	4/30	98/11358	0.000120228	0.00703686	0.00597044	CDK7/CDK7/POLR2A/POLR2A	4
		BP	GO:0006289	nucleotide-excision repair	4/30	104/11358	0.000151366	0.00836718	0.00709916	CDK7/CDK7/POLR2A/POLR2A	4
		CC	GO:0016591	RNA polymerase II, holoenzyme	4/1934	75/11690	6.26397e-05	0.00287305	0.0023186	CDK7/CDK7/POLR2A/POLR2A	4
		CC	GO:0000428	DNA-directed RNA polymerase complex	4/1934	89/11690	0.000122267	0.00287305	0.0023186	CDK7/CDK7/POLR2A/POLR2A	4
		CC	GO:0055029	nuclear DNA-directed RNA polymerase complex	4/1934	89/11690	0.000122267	0.00287305	0.0023186	CDK7/CDK7/POLR2A/POLR2A	4
		CC	GO:0030880	RNA polymerase complex	4/1934	90/11690	0.000127691	0.00287305	0.0023186	CDK7/CDK7/POLR2A/POLR2A	4
		CC	GO:0019908	nuclear cyclin-dependent protein kinase holoenzyme complex	2/1934	12/11690	0.000532129	0.00957832	0.00772987	CDK7/CDK7	2
	iPSC vs. MSC (chimps) & MSC vs. Osteogenic (humans and chimps)	---	---	---	---	---	---	---	---	---	---
	iPSC vs. MSC (humans and chimps) & MSC vs. Osteogenic (chimps)	BP	GO:0009617	response to bacterium	217/6851	297/11358	2.16691e-06	0.00967998	0.00940624	CFLAR/TFPI/BAIAP2L1/PAF1/MGST1/DCN/CPS1/CYBA/TAB2/TAB2/CASP8/SBNO2/SBNO2/FGFR2/TNFRSF1A/RHOA/SIRT2/SIRT2/BCL3/SCARB1/PTGS2/MLH1/NFKB2/EDN1/CXCL2/ARG2/MEF2C/SEH1L/MGST2/CHMP5/MAVS/IRAK3/CCDC80/COMT/JAK2/MAPK1/XBP1/TSPO/ST13/COCH/BDKRB1/PABPN1/NFKBIA/CD40/CEP192/PYCARD/GSDMD/GSDMD/CAV1/NOD1/LSM5/SERPINE1/MAPK8/CCL2/HDAC5/FAM20A/NFKB1/IL23A/SASH1/PPARD/SNX3/TENT5A/SPARC/DROSHA/PDE4D/WNT5A/MAPKAPK3/F…	217
		BP	GO:0019883	antigen processing and presentation of endogenous antigen	34/6851	36/11358	3.61193e-06	0.00967998	0.00940624	ATG5/CD1D/ERAP1/ERAP2/B2M/B2M/TAP1/TAP1/TAP1/TAP1/TAP1/TAP1/TAP1/TAP1/TAP2/TAP2/TAP2/TAP2/TAP2/TAP2/TAP2/TAP2/HLA-E/HLA-E/HLA-E/HLA-E/HLA-E/HLA-E/HLA-E/TAPBP/TAPBP/TAPBP/TAPBP/TAPBP	34
		CC	GO:0062023	collagen-containing extracellular matrix	174/7041	235/11690	5.06397e-06	0.00333716	0.00305437	DCN/SERPINB1/TIMP2/VCAN/TNC/LTBP1/ELN/LAMA3/LAMC2/GPC1/FGFR2/PKM/NTN4/LMAN1/DLG1/COL5A3/ACHE/MMP2/NID2/P3H2/ITGA6/CCDC80/COL9A3/TGFB2/HNRNPM/LGALS1/TIMP3/PDGFB/COCH/MMP9/CTSZ/CST3/SRPX/TIMP1/SRPX2/CTSH/SFRP1/APLP1/WNT2/PTPRZ1/PCOLCE/SERPINE1/PLOD3/MEGF9/ECM2/CXCL12/SMC3/LGALS3BP/COL1A1/VTN/SOD3/MDK/WNT5B/MGP/COL12A1/SPARC/WNT5A/EFEMP1/FN1/NID1/MFAP2/P3H1/F3/CCN2/LTBP2/TGFBI/CLU/A1BG/SERPINB6/LOXL…	174
		CC	GO:0031012	extracellular matrix	194/7041	270/11690	3.6985e-05	0.00884119	0.00809201	MMP25/ANOS1/DCN/SERPINB1/TIMP2/VCAN/TNC/LTBP1/ELN/LAMA3/LAMC2/GPC1/FGFR2/PKM/TGFBR3/NTN4/LMAN1/DLG1/COL5A3/ACHE/MMP2/NID2/P3H2/GLG1/ITGA6/CCDC80/COL9A3/TGFB2/HNRNPM/MMP11/MMP11/LGALS1/TIMP3/PDGFB/COCH/MMP9/CTSZ/CST3/SRPX/TIMP1/SRPX2/MMP15/CTSH/SFRP1/APLP1/TFPI2/WNT2/PTPRZ1/PCOLCE/SERPINE1/PLOD3/MEGF9/ECM2/CXCL12/SMC3/LGALS3BP/COL1A1/VTN/SOD3/MDK/WNT5B/MGP/COL12A1/GPLD1/LOX/SPARC/WNT5A/EFEMP1/FN1/…	194
		CC	GO:0098552	side of membrane	176/7041	243/11690	4.02482e-05	0.00884119	0.00809201	ITGA3/CYTH3/CD9/CDH1/RTN4R/SPA17/CTSA/RHOA/TGFBR3/TFRC/FERMT2/DLG1/MCAM/GNB1/RAB21/TRAF5/ITGAE/CYLD/B4GALT1/SNX5/LAG3/ITGA6/EZR/PALM/CD40/EEF1A2/HM13/CHMP4B/GSR/NUCB1/CLPTM1/CAV2/WNT2/ENG/CLCN3/BIRC2/CD83/HTRA2/IL1R1/ERRFI1/RGS2/ECE1/F3/ESYT2/PKD2/CANX/CANX/HIP1/LDLR/SNX9/OSBPL2/DTNA/SERPINE2/TLR4/CTSV/FLOT1/FLOT1/FLOT1/FLOT1/FLOT1/FLOT1/FLOT1/FLOT1/THBS1/ITGAV/SPPL2A/PPP3CA/MFGE8/IQGAP1/CDH13/MI…	176
		MF	GO:0005509	calcium ion binding	237/6941	329/11484	5.49473e-06	0.00367337	0.0035164	NDUFAB1/SLC25A13/EHD3/CPS1/EHD2/VCAN/DSG2/LTBP1/DGKA/SYT1/RASGRP2/ACTN1/PPP2R3A/NOTCH3/CELSR1/TPD52/SDF4/FKBP7/FAT1/SLC25A24/SLC25A24/EPS15/PGS1/LPCAT2/NID2/EDEM2/TESC/DLL3/TLL2/EFHC1/NIN/NINL/PLCB4/MYL9/MYL12A/PLS3/EEF2K/EEF2K/NUCB1/CAPS/FKBP14/MYL7/SUSD1/MICU1/PPP3CB/CBL/PITPNM1/CAMKK2/MGP/GNPTAB/MAN1A1/PCDHB2/SPARC/CBLB/GPD2/GCA/GALNT3/EFEMP1/EFHD1/SLC25A12/EDEM3/PLA2G4A/NID1/ESYT2/MYL12B/PKD2…	237
		MF	GO:0015440	peptide-transporting ATPase activity	22/6941	22/11484	1.52583e-05	0.00367337	0.0035164	ABCB9/TAP1/TAP1/TAP1/TAP1/TAP1/TAP1/TAP1/TAP1/TAP2/TAP2/TAP2/TAP2/TAP2/TAP2/TAP2/TAP2/TAPBP/TAPBP/TAPBP/TAPBP/TAPBP	22
		MF	GO:0033220	amide-transporting ATPase activity	22/6941	22/11484	1.52583e-05	0.00367337	0.0035164	ABCB9/TAP1/TAP1/TAP1/TAP1/TAP1/TAP1/TAP1/TAP1/TAP2/TAP2/TAP2/TAP2/TAP2/TAP2/TAP2/TAP2/TAPBP/TAPBP/TAPBP/TAPBP/TAPBP	22
		MF	GO:0015433	peptide antigen-transporting ATPase activity	21/6941	21/11484	2.52755e-05	0.00367337	0.0035164	TAP1/TAP1/TAP1/TAP1/TAP1/TAP1/TAP1/TAP1/TAP2/TAP2/TAP2/TAP2/TAP2/TAP2/TAP2/TAP2/TAPBP/TAPBP/TAPBP/TAPBP/TAPBP	21
		MF	GO:0046977	TAP binding	21/6941	21/11484	2.52755e-05	0.00367337	0.0035164	TAP1/TAP1/TAP1/TAP1/TAP1/TAP1/TAP1/TAP1/TAP2/TAP2/TAP2/TAP2/TAP2/TAP2/TAP2/TAP2/TAPBP/TAPBP/TAPBP/TAPBP/TAPBP	21
		MF	GO:0046978	TAP1 binding	21/6941	21/11484	2.52755e-05	0.00367337	0.0035164	TAP1/TAP1/TAP1/TAP1/TAP1/TAP1/TAP1/TAP1/TAP2/TAP2/TAP2/TAP2/TAP2/TAP2/TAP2/TAP2/TAPBP/TAPBP/TAPBP/TAPBP/TAPBP	21
		MF	GO:0003823	antigen binding	54/6941	65/11484	7.02546e-05	0.00875172	0.00837773	LAG3/SLC7A8/CD40/ITGA4/DHCR24/CD1D/MAML1/MAML1/TAP1/TAP1/TAP1/TAP1/TAP1/TAP1/TAP1/TAP1/IL7R/EP400/TOPORS/SIRPA/HLA-C/HLA-C/HLA-C/HLA-C/HLA-C/HLA-C/HLA-C/HLA-E/HLA-E/HLA-E/HLA-E/HLA-E/HLA-E/HLA-E/TSPAN4/HLA-DPB1/HLA-DPB1/HLA-DPB1/HLA-DPB1/HLA-DPB1/HLA-DPB1/HLA-DPB1/HLA-DPB1/TAPBP/TAPBP/TAPBP/TAPBP/TAPBP/HLA-B/HLA-B/HLA-B/HLA-B/HLA-B/HLA-B	54
	iPSC vs. MSC (chimps) & MSC vs. Osteogenic (chimps)	---	---	---	---	---	---	---	---	---	---
	iPSC vs. MSC (humans) & MSC vs. Osteogenic (chimps)	BP	GO:0061051	positive regulation of cell growth involved in cardiac muscle cell development	8/111	13/11358	7.96391e-14	1.37616e-10	1.28177e-10	DDX39B/DDX39B/DDX39B/DDX39B/DDX39B/DDX39B/DDX39B/DDX39B	8
		BP	GO:0046784	viral mRNA export from host cell nucleus	8/111	15/11358	3.91798e-13	2.68627e-10	2.50201e-10	DDX39B/DDX39B/DDX39B/DDX39B/DDX39B/DDX39B/DDX39B/DDX39B	8
		BP	GO:0010501	RNA secondary structure unwinding	8/111	16/11358	7.77276e-13	2.68627e-10	2.50201e-10	DDX39B/DDX39B/DDX39B/DDX39B/DDX39B/DDX39B/DDX39B/DDX39B	8
		BP	GO:0044417	translocation of molecules into host	8/111	16/11358	7.77276e-13	2.68627e-10	2.50201e-10	DDX39B/DDX39B/DDX39B/DDX39B/DDX39B/DDX39B/DDX39B/DDX39B	8
		BP	GO:0051836	translocation of molecules into other organism involved in symbiotic interaction	8/111	16/11358	7.77276e-13	2.68627e-10	2.50201e-10	DDX39B/DDX39B/DDX39B/DDX39B/DDX39B/DDX39B/DDX39B/DDX39B	8
		BP	GO:2000002	negative regulation of DNA damage checkpoint	8/111	18/11358	2.60028e-12	7.48881e-10	6.97514e-10	DDX39B/DDX39B/DDX39B/DDX39B/DDX39B/DDX39B/DDX39B/DDX39B	8
		BP	GO:1901977	negative regulation of cell cycle checkpoint	8/111	19/11358	4.45517e-12	1.09979e-09	1.02436e-09	DDX39B/DDX39B/DDX39B/DDX39B/DDX39B/DDX39B/DDX39B/DDX39B	8
		BP	GO:0061050	regulation of cell growth involved in cardiac muscle cell development	8/111	21/11358	1.1802e-11	2.54924e-09	2.37438e-09	DDX39B/DDX39B/DDX39B/DDX39B/DDX39B/DDX39B/DDX39B/DDX39B	8
		BP	GO:0003298	physiological muscle hypertrophy	8/111	25/11358	6.07302e-11	8.74515e-09	8.14531e-09	DDX39B/DDX39B/DDX39B/DDX39B/DDX39B/DDX39B/DDX39B/DDX39B	8
		BP	GO:0003301	physiological cardiac muscle hypertrophy	8/111	25/11358	6.07302e-11	8.74515e-09	8.14531e-09	DDX39B/DDX39B/DDX39B/DDX39B/DDX39B/DDX39B/DDX39B/DDX39B	8
		BP	GO:0061049	cell growth involved in cardiac muscle cell development	8/111	25/11358	6.07302e-11	8.74515e-09	8.14531e-09	DDX39B/DDX39B/DDX39B/DDX39B/DDX39B/DDX39B/DDX39B/DDX39B	8
		BP	GO:2000727	positive regulation of cardiac muscle cell differentiation	8/111	25/11358	6.07302e-11	8.74515e-09	8.14531e-09	DDX39B/DDX39B/DDX39B/DDX39B/DDX39B/DDX39B/DDX39B/DDX39B	8
		BP	GO:0032786	positive regulation of DNA- templated transcription, elongation	8/111	27/11358	1.22655e-10	1.51391e-08	1.41007e-08	DDX39B/DDX39B/DDX39B/DDX39B/DDX39B/DDX39B/DDX39B/DDX39B	8
		BP	GO:2000001	regulation of DNA damage checkpoint	8/111	27/11358	1.22655e-10	1.51391e-08	1.41007e-08	DDX39B/DDX39B/DDX39B/DDX39B/DDX39B/DDX39B/DDX39B/DDX39B	8
		BP	GO:0010613	positive regulation of cardiac muscle hypertrophy	8/111	30/11358	3.15604e-10	3.20802e-08	2.98797e-08	DDX39B/DDX39B/DDX39B/DDX39B/DDX39B/DDX39B/DDX39B/DDX39B	8
		BP	GO:0014742	positive regulation of muscle hypertrophy	8/111	30/11358	3.15604e-10	3.20802e-08	2.98797e-08	DDX39B/DDX39B/DDX39B/DDX39B/DDX39B/DDX39B/DDX39B/DDX39B	8
		BP	GO:1905209	positive regulation of cardiocyte differentiation	8/111	30/11358	3.15604e-10	3.20802e-08	2.98797e-08	DDX39B/DDX39B/DDX39B/DDX39B/DDX39B/DDX39B/DDX39B/DDX39B	8
		BP	GO:1904707	positive regulation of vascular smooth muscle cell proliferation	8/111	31/11358	4.21949e-10	4.05071e-08	3.77287e-08	DDX39B/DDX39B/DDX39B/DDX39B/DDX39B/DDX39B/DDX39B/DDX39B	8
		BP	GO:0055023	positive regulation of cardiac muscle tissue growth	8/111	33/11358	7.30705e-10	6.64557e-08	6.18974e-08	DDX39B/DDX39B/DDX39B/DDX39B/DDX39B/DDX39B/DDX39B/DDX39B	8
		BP	GO:0060421	positive regulation of heart growth	8/111	35/11358	1.21877e-09	1.05302e-07	9.80788e-08	DDX39B/DDX39B/DDX39B/DDX39B/DDX39B/DDX39B/DDX39B/DDX39B	8
		BP	GO:0051155	positive regulation of striated muscle cell differentiation	9/111	54/11358	2.15779e-09	1.77555e-07	1.65376e-07	FLT3LG/DDX39B/DDX39B/DDX39B/DDX39B/DDX39B/DDX39B/DDX39B/DDX39B	9
		BP	GO:2000725	regulation of cardiac muscle cell differentiation	8/111	39/11358	3.08443e-09	2.42268e-07	2.2565e-07	DDX39B/DDX39B/DDX39B/DDX39B/DDX39B/DDX39B/DDX39B/DDX39B	8
		BP	GO:0046622	positive regulation of organ growth	8/111	40/11358	3.82446e-09	2.87333e-07	2.67625e-07	DDX39B/DDX39B/DDX39B/DDX39B/DDX39B/DDX39B/DDX39B/DDX39B	8
		BP	GO:1901976	regulation of cell cycle checkpoint	8/111	41/11358	4.7133e-09	3.39358e-07	3.16081e-07	DDX39B/DDX39B/DDX39B/DDX39B/DDX39B/DDX39B/DDX39B/DDX39B	8
		BP	GO:0055025	positive regulation of cardiac muscle tissue development	8/111	45/11358	1.02944e-08	7.11546e-07	6.6274e-07	DDX39B/DDX39B/DDX39B/DDX39B/DDX39B/DDX39B/DDX39B/DDX39B	8
		BP	GO:0032784	regulation of DNA-templated transcription, elongation	8/111	46/11358	1.23612e-08	7.62861e-07	7.10535e-07	DDX39B/DDX39B/DDX39B/DDX39B/DDX39B/DDX39B/DDX39B/DDX39B	8
		BP	GO:1904705	regulation of vascular smooth muscle cell proliferation	8/111	46/11358	1.23612e-08	7.62861e-07	7.10535e-07	DDX39B/DDX39B/DDX39B/DDX39B/DDX39B/DDX39B/DDX39B/DDX39B	8
		BP	GO:1990874	vascular smooth muscle cell proliferation	8/111	46/11358	1.23612e-08	7.62861e-07	7.10535e-07	DDX39B/DDX39B/DDX39B/DDX39B/DDX39B/DDX39B/DDX39B/DDX39B	8
		BP	GO:1905207	regulation of cardiocyte differentiation	8/111	47/11358	1.47767e-08	8.8049e-07	8.20096e-07	DDX39B/DDX39B/DDX39B/DDX39B/DDX39B/DDX39B/DDX39B/DDX39B	8
		BP	GO:0000245	spliceosomal complex assembly	8/111	50/11358	2.46236e-08	1.37257e-06	1.27842e-06	DDX39B/DDX39B/DDX39B/DDX39B/DDX39B/DDX39B/DDX39B/DDX39B	8
		BP	GO:0010611	regulation of cardiac muscle hypertrophy	8/111	50/11358	2.46236e-08	1.37257e-06	1.27842e-06	DDX39B/DDX39B/DDX39B/DDX39B/DDX39B/DDX39B/DDX39B/DDX39B	8
		BP	GO:0014743	regulation of muscle hypertrophy	8/111	51/11358	2.89694e-08	1.51694e-06	1.41289e-06	DDX39B/DDX39B/DDX39B/DDX39B/DDX39B/DDX39B/DDX39B/DDX39B	8
		BP	GO:0055013	cardiac muscle cell development	8/111	51/11358	2.89694e-08	1.51694e-06	1.41289e-06	DDX39B/DDX39B/DDX39B/DDX39B/DDX39B/DDX39B/DDX39B/DDX39B	8
		BP	GO:0046620	regulation of organ growth	9/111	73/11358	3.37604e-08	1.67669e-06	1.56168e-06	WWC3/DDX39B/DDX39B/DDX39B/DDX39B/DDX39B/DDX39B/DDX39B/DDX39B	9
		BP	GO:0055021	regulation of cardiac muscle tissue growth	8/111	52/11358	3.39607e-08	1.67669e-06	1.56168e-06	DDX39B/DDX39B/DDX39B/DDX39B/DDX39B/DDX39B/DDX39B/DDX39B	8
		BP	GO:0060420	regulation of heart growth	8/111	54/11358	4.62008e-08	2.21764e-06	2.06553e-06	DDX39B/DDX39B/DDX39B/DDX39B/DDX39B/DDX39B/DDX39B/DDX39B	8
		BP	GO:0045727	positive regulation of translation	10/111	102/11358	5.29997e-08	2.47523e-06	2.30545e-06	EIF3E/RMND1/DDX39B/DDX39B/DDX39B/DDX39B/DDX39B/DDX39B/DDX39B/DDX39B	10
		BP	GO:0055006	cardiac cell development	8/111	56/11358	6.20632e-08	2.82224e-06	2.62866e-06	DDX39B/DDX39B/DDX39B/DDX39B/DDX39B/DDX39B/DDX39B/DDX39B	8
		BP	GO:0055001	muscle cell development	10/111	105/11358	7.00496e-08	3.10374e-06	2.89085e-06	HES1/BIN1/DDX39B/DDX39B/DDX39B/DDX39B/DDX39B/DDX39B/DDX39B/DDX39B	10
		BP	GO:0051149	positive regulation of muscle cell differentiation	9/111	80/11358	7.61888e-08	3.29135e-06	3.06559e-06	FLT3LG/DDX39B/DDX39B/DDX39B/DDX39B/DDX39B/DDX39B/DDX39B/DDX39B	9
		BP	GO:0051153	regulation of striated muscle cell differentiation	9/111	85/11358	1.2989e-07	5.4744e-06	5.09891e-06	FLT3LG/DDX39B/DDX39B/DDX39B/DDX39B/DDX39B/DDX39B/DDX39B/DDX39B	9
		BP	GO:0003300	cardiac muscle hypertrophy	8/111	65/11358	2.05045e-07	8.05266e-06	7.50031e-06	DDX39B/DDX39B/DDX39B/DDX39B/DDX39B/DDX39B/DDX39B/DDX39B	8
		BP	GO:0043502	regulation of muscle adaptation	8/111	65/11358	2.05045e-07	8.05266e-06	7.50031e-06	DDX39B/DDX39B/DDX39B/DDX39B/DDX39B/DDX39B/DDX39B/DDX39B	8
		BP	GO:0048661	positive regulation of smooth muscle cell proliferation	8/111	65/11358	2.05045e-07	8.05266e-06	7.50031e-06	DDX39B/DDX39B/DDX39B/DDX39B/DDX39B/DDX39B/DDX39B/DDX39B	8
		BP	GO:0014897	striated muscle hypertrophy	8/111	66/11358	2.31447e-07	8.3321e-06	7.76059e-06	DDX39B/DDX39B/DDX39B/DDX39B/DDX39B/DDX39B/DDX39B/DDX39B	8
		BP	GO:0045844	positive regulation of striated muscle tissue development	8/111	66/11358	2.31447e-07	8.3321e-06	7.76059e-06	DDX39B/DDX39B/DDX39B/DDX39B/DDX39B/DDX39B/DDX39B/DDX39B	8
		BP	GO:0048636	positive regulation of muscle organ development	8/111	66/11358	2.31447e-07	8.3321e-06	7.76059e-06	DDX39B/DDX39B/DDX39B/DDX39B/DDX39B/DDX39B/DDX39B/DDX39B	8
		BP	GO:1901863	positive regulation of muscle tissue development	8/111	66/11358	2.31447e-07	8.3321e-06	7.76059e-06	DDX39B/DDX39B/DDX39B/DDX39B/DDX39B/DDX39B/DDX39B/DDX39B	8
		BP	GO:0014896	muscle hypertrophy	8/111	67/11358	2.60713e-07	9.19413e-06	8.56349e-06	DDX39B/DDX39B/DDX39B/DDX39B/DDX39B/DDX39B/DDX39B/DDX39B	8
		BP	GO:0034250	positive regulation of cellular amide metabolic process	10/111	121/11358	2.69751e-07	9.32259e-06	8.68314e-06	EIF3E/RMND1/DDX39B/DDX39B/DDX39B/DDX39B/DDX39B/DDX39B/DDX39B/DDX39B	10
		BP	GO:0055017	cardiac muscle tissue growth	8/111	69/11358	3.28864e-07	1.11427e-05	1.03784e-05	DDX39B/DDX39B/DDX39B/DDX39B/DDX39B/DDX39B/DDX39B/DDX39B	8
		BP	GO:0055024	regulation of cardiac muscle tissue development	8/111	71/11358	4.11735e-07	1.36823e-05	1.27438e-05	DDX39B/DDX39B/DDX39B/DDX39B/DDX39B/DDX39B/DDX39B/DDX39B	8
		BP	GO:0060419	heart growth	8/111	72/11358	4.59472e-07	1.49805e-05	1.3953e-05	DDX39B/DDX39B/DDX39B/DDX39B/DDX39B/DDX39B/DDX39B/DDX39B	8
		BP	GO:2000573	positive regulation of DNA biosynthetic process	8/111	73/11358	5.11867e-07	1.63797e-05	1.52562e-05	DDX39B/DDX39B/DDX39B/DDX39B/DDX39B/DDX39B/DDX39B/DDX39B	8
		BP	GO:0043500	muscle adaptation	8/111	74/11358	5.6929e-07	1.78861e-05	1.66592e-05	DDX39B/DDX39B/DDX39B/DDX39B/DDX39B/DDX39B/DDX39B/DDX39B	8
		BP	GO:0044766	multi-organism transport	8/111	75/11358	6.32134e-07	1.91637e-05	1.78492e-05	DDX39B/DDX39B/DDX39B/DDX39B/DDX39B/DDX39B/DDX39B/DDX39B	8
		BP	GO:1902579	multi-organism localization	8/111	75/11358	6.32134e-07	1.91637e-05	1.78492e-05	DDX39B/DDX39B/DDX39B/DDX39B/DDX39B/DDX39B/DDX39B/DDX39B	8
		BP	GO:0035051	cardiocyte differentiation	9/111	104/11358	7.42888e-07	2.21329e-05	2.06148e-05	HES1/DDX39B/DDX39B/DDX39B/DDX39B/DDX39B/DDX39B/DDX39B/DDX39B	9
		BP	GO:0001889	liver development	9/111	110/11358	1.19584e-06	3.5024e-05	3.26217e-05	HES1/DDX39B/DDX39B/DDX39B/DDX39B/DDX39B/DDX39B/DDX39B/DDX39B	9
		BP	GO:0055007	cardiac muscle cell differentiation	8/111	83/11358	1.38534e-06	3.94406e-05	3.67353e-05	DDX39B/DDX39B/DDX39B/DDX39B/DDX39B/DDX39B/DDX39B/DDX39B	8
		BP	GO:0061008	hepaticobiliary system development	9/111	112/11358	1.39229e-06	3.94406e-05	3.67353e-05	HES1/DDX39B/DDX39B/DDX39B/DDX39B/DDX39B/DDX39B/DDX39B/DDX39B	9
		BP	GO:0051701	interaction with host	11/111	181/11358	1.47524e-06	4.11163e-05	3.82961e-05	VPS18/TRIM11/DDX39B/DDX39B/DDX39B/DDX39B/DDX39B/DDX39B/DDX39B/DDX39B/TRIM13	11
		BP	GO:2001021	negative regulation of response to DNA damage stimulus	8/111	86/11358	1.81897e-06	4.98917e-05	4.64695e-05	DDX39B/DDX39B/DDX39B/DDX39B/DDX39B/DDX39B/DDX39B/DDX39B	8
		BP	GO:0035265	organ growth	9/111	118/11358	2.1579e-06	5.82633e-05	5.4267e-05	WWC3/DDX39B/DDX39B/DDX39B/DDX39B/DDX39B/DDX39B/DDX39B/DDX39B	9
		BP	GO:0055002	striated muscle cell development	8/111	93/11358	3.29925e-06	8.77093e-05	8.16932e-05	DDX39B/DDX39B/DDX39B/DDX39B/DDX39B/DDX39B/DDX39B/DDX39B	8
		BP	GO:0051147	regulation of muscle cell differentiation	9/111	131/11358	5.1347e-06	0.000134436	0.000125215	FLT3LG/DDX39B/DDX39B/DDX39B/DDX39B/DDX39B/DDX39B/DDX39B/DDX39B	9
		BP	GO:0048660	regulation of smooth muscle cell proliferation	8/111	99/11358	5.28381e-06	0.000136275	0.000126928	DDX39B/DDX39B/DDX39B/DDX39B/DDX39B/DDX39B/DDX39B/DDX39B	8
		BP	GO:0022618	ribonucleoprotein complex assembly	10/111	170/11358	6.07199e-06	0.000153701	0.000143159	EIF3E/NOP2/DDX39B/DDX39B/DDX39B/DDX39B/DDX39B/DDX39B/DDX39B/DDX39B	10
		BP	GO:0048659	smooth muscle cell proliferation	8/111	101/11358	6.13737e-06	0.000153701	0.000143159	DDX39B/DDX39B/DDX39B/DDX39B/DDX39B/DDX39B/DDX39B/DDX39B	8
		BP	GO:0031124	mRNA 3'-end processing	8/111	105/11358	8.19821e-06	0.000202379	0.000188497	DDX39B/DDX39B/DDX39B/DDX39B/DDX39B/DDX39B/DDX39B/DDX39B	8
		BP	GO:0090257	regulation of muscle system process	9/111	142/11358	9.92135e-06	0.000241466	0.000224903	BIN1/DDX39B/DDX39B/DDX39B/DDX39B/DDX39B/DDX39B/DDX39B/DDX39B	9
		BP	GO:0071826	ribonucleoprotein complex subunit organization	10/111	180/11358	1.00667e-05	0.000241601	0.000225029	EIF3E/NOP2/DDX39B/DDX39B/DDX39B/DDX39B/DDX39B/DDX39B/DDX39B/DDX39B	10
		BP	GO:0006406	mRNA export from nucleus	8/111	109/11358	1.08156e-05	0.000249191	0.000232098	DDX39B/DDX39B/DDX39B/DDX39B/DDX39B/DDX39B/DDX39B/DDX39B	8
		BP	GO:0071427	mRNA-containing ribonucleoprotein complex export from nucleus	8/111	109/11358	1.08156e-05	0.000249191	0.000232098	DDX39B/DDX39B/DDX39B/DDX39B/DDX39B/DDX39B/DDX39B/DDX39B	8
		BP	GO:2000278	regulation of DNA biosynthetic process	8/111	109/11358	1.08156e-05	0.000249191	0.000232098	DDX39B/DDX39B/DDX39B/DDX39B/DDX39B/DDX39B/DDX39B/DDX39B	8
		BP	GO:0034248	regulation of cellular amide metabolic process	13/111	321/11358	1.43265e-05	0.000325739	0.000303396	EIF3E/BIN1/RMND1/DNAJC24/MEX3D/DDX39B/DDX39B/DDX39B/DDX39B/DDX39B/DDX39B/DDX39B/DDX39B	13
		BP	GO:0048738	cardiac muscle tissue development	9/111	150/11358	1.54431e-05	0.000342947	0.000319424	ADAMTS9/DDX39B/DDX39B/DDX39B/DDX39B/DDX39B/DDX39B/DDX39B/DDX39B	9
		BP	GO:0006417	regulation of translation	12/111	276/11358	1.54803e-05	0.000342947	0.000319424	EIF3E/RMND1/DNAJC24/MEX3D/DDX39B/DDX39B/DDX39B/DDX39B/DDX39B/DDX39B/DDX39B/DDX39B	12
		BP	GO:0016202	regulation of striated muscle tissue development	8/111	116/11358	1.70926e-05	0.000373873	0.000348228	DDX39B/DDX39B/DDX39B/DDX39B/DDX39B/DDX39B/DDX39B/DDX39B	8
		BP	GO:0048634	regulation of muscle organ development	8/111	117/11358	1.81996e-05	0.000388257	0.000361626	DDX39B/DDX39B/DDX39B/DDX39B/DDX39B/DDX39B/DDX39B/DDX39B	8
		BP	GO:0071426	ribonucleoprotein complex export from nucleus	8/111	117/11358	1.81996e-05	0.000388257	0.000361626	DDX39B/DDX39B/DDX39B/DDX39B/DDX39B/DDX39B/DDX39B/DDX39B	8
		BP	GO:1901861	regulation of muscle tissue development	8/111	118/11358	1.93662e-05	0.000408108	0.000380115	DDX39B/DDX39B/DDX39B/DDX39B/DDX39B/DDX39B/DDX39B/DDX39B	8
		BP	GO:0071166	ribonucleoprotein complex localization	8/111	119/11358	2.05951e-05	0.000428775	0.000399365	DDX39B/DDX39B/DDX39B/DDX39B/DDX39B/DDX39B/DDX39B/DDX39B	8
		BP	GO:0022613	ribonucleoprotein complex biogenesis	13/111	336/11358	2.32178e-05	0.000477624	0.000444863	EIF3E/KRR1/NOP2/UTP3/DDX39B/DDX39B/DDX39B/DDX39B/DDX39B/DDX39B/DDX39B/DDX39B/NUDT16	13
		BP	GO:0042692	muscle cell differentiation	11/111	244/11358	2.5604e-05	0.000520119	0.000484443	FLT3LG/HES1/BIN1/DDX39B/DDX39B/DDX39B/DDX39B/DDX39B/DDX39B/DDX39B/DDX39B	11
		BP	GO:0006405	RNA export from nucleus	8/111	123/11358	2.61865e-05	0.000520119	0.000484443	DDX39B/DDX39B/DDX39B/DDX39B/DDX39B/DDX39B/DDX39B/DDX39B	8
		BP	GO:0031123	RNA 3'-end processing	8/111	123/11358	2.61865e-05	0.000520119	0.000484443	DDX39B/DDX39B/DDX39B/DDX39B/DDX39B/DDX39B/DDX39B/DDX39B	8
		BP	GO:0006354	DNA-templated transcription, elongation	8/111	125/11358	2.94278e-05	0.000577854	0.000538218	DDX39B/DDX39B/DDX39B/DDX39B/DDX39B/DDX39B/DDX39B/DDX39B	8
		BP	GO:0045787	positive regulation of cell cycle	12/111	298/11358	3.30796e-05	0.000642266	0.000598212	FLT3LG/HES1/LRP5/DDX39B/DDX39B/DDX39B/DDX39B/DDX39B/DDX39B/DDX39B/DDX39B/NUDT16	12
		BP	GO:0048639	positive regulation of developmental growth	8/111	128/11358	3.49156e-05	0.00067038	0.000624397	DDX39B/DDX39B/DDX39B/DDX39B/DDX39B/DDX39B/DDX39B/DDX39B	8
		BP	GO:0006412	translation	15/111	457/11358	3.63772e-05	0.000690767	0.000643386	MTFMT/EIF3E/EIF2S3/IGHMBP2/RMND1/DNAJC24/MEX3D/DDX39B/DDX39B/DDX39B/DDX39B/DDX39B/DDX39B/DDX39B/DDX39B	15
		BP	GO:0030307	positive regulation of cell growth	8/111	130/11358	3.90302e-05	0.000733089	0.000682805	DDX39B/DDX39B/DDX39B/DDX39B/DDX39B/DDX39B/DDX39B/DDX39B	8
		BP	GO:0051054	positive regulation of DNA metabolic process	10/111	214/11358	4.48855e-05	0.000834002	0.000776797	ATF1/DDX39B/DDX39B/DDX39B/DDX39B/DDX39B/DDX39B/DDX39B/DDX39B/NUDT16	10
		BP	GO:0051168	nuclear export	9/111	176/11358	5.46962e-05	0.00100525	0.000936297	LZTS2/DDX39B/DDX39B/DDX39B/DDX39B/DDX39B/DDX39B/DDX39B/DDX39B	9
		BP	GO:0043043	peptide biosynthetic process	15/111	474/11358	5.52654e-05	0.00100525	0.000936297	MTFMT/EIF3E/EIF2S3/IGHMBP2/RMND1/DNAJC24/MEX3D/DDX39B/DDX39B/DDX39B/DDX39B/DDX39B/DDX39B/DDX39B/DDX39B	15
		BP	GO:0051052	regulation of DNA metabolic process	13/111	367/11358	5.79713e-05	0.00104348	0.000971909	PPP2R1A/ATF1/DDX39B/DDX39B/DDX39B/DDX39B/DDX39B/DDX39B/DDX39B/DDX39B/NUDT16/PAM16/PAM16	13
		BP	GO:0051146	striated muscle cell differentiation	9/111	182/11358	7.0941e-05	0.00126377	0.00117709	FLT3LG/DDX39B/DDX39B/DDX39B/DDX39B/DDX39B/DDX39B/DDX39B/DDX39B	9
		BP	GO:0033002	muscle cell proliferation	8/111	143/11358	7.68851e-05	0.00135569	0.0012627	DDX39B/DDX39B/DDX39B/DDX39B/DDX39B/DDX39B/DDX39B/DDX39B	8
		BP	GO:0051028	mRNA transport	8/111	146/11358	8.89783e-05	0.00155307	0.00144655	DDX39B/DDX39B/DDX39B/DDX39B/DDX39B/DDX39B/DDX39B/DDX39B	8
		BP	GO:0000077	DNA damage checkpoint	8/111	148/11358	9.78857e-05	0.00169147	0.00157544	DDX39B/DDX39B/DDX39B/DDX39B/DDX39B/DDX39B/DDX39B/DDX39B	8
		BP	GO:0031570	DNA integrity checkpoint	8/111	156/11358	0.000141248	0.0024166	0.00225084	DDX39B/DDX39B/DDX39B/DDX39B/DDX39B/DDX39B/DDX39B/DDX39B	8
		BP	GO:2001020	regulation of response to DNA damage stimulus	9/111	201/11358	0.000151549	0.00256742	0.00239132	DDX39B/DDX39B/DDX39B/DDX39B/DDX39B/DDX39B/DDX39B/DDX39B/NUDT16	9
		BP	GO:0006195	purine nucleotide catabolic process	4/111	29/11358	0.000169961	0.00285139	0.0026558	PDE4A/SAMHD1/NUDT7/NUDT16	4
		BP	GO:0006611	protein export from nucleus	8/111	163/11358	0.000191185	0.00317662	0.00295873	DDX39B/DDX39B/DDX39B/DDX39B/DDX39B/DDX39B/DDX39B/DDX39B	8
		BP	GO:1901136	carbohydrate derivative catabolic process	7/111	125/11358	0.000217645	0.00358181	0.00333613	PDE4A/SAMHD1/NT5C3A/APOBEC3F/NUDT7/ADAMTS9/NUDT16	7
		BP	GO:0006403	RNA localization	9/111	215/11358	0.000251027	0.00406305	0.00378436	MEX3D/DDX39B/DDX39B/DDX39B/DDX39B/DDX39B/DDX39B/DDX39B/DDX39B	9
		BP	GO:0072523	purine-containing compound catabolic process	4/111	32/11358	0.000251589	0.00406305	0.00378436	PDE4A/SAMHD1/NUDT7/NUDT16	4
		BP	GO:0048588	developmental cell growth	8/111	173/11358	0.000286946	0.00459113	0.00427622	DDX39B/DDX39B/DDX39B/DDX39B/DDX39B/DDX39B/DDX39B/DDX39B	8
		BP	GO:0071897	DNA biosynthetic process	8/111	178/11358	0.000347814	0.00551397	0.00513575	DDX39B/DDX39B/DDX39B/DDX39B/DDX39B/DDX39B/DDX39B/DDX39B	8
		BP	GO:0031503	protein-containing complex localization	9/111	225/11358	0.000351228	0.00551748	0.00513903	DDX39B/DDX39B/DDX39B/DDX39B/DDX39B/DDX39B/DDX39B/DDX39B/TRAF3IP1	9
		BP	GO:0050657	nucleic acid transport	8/111	179/11358	0.000361168	0.0055723	0.00519009	DDX39B/DDX39B/DDX39B/DDX39B/DDX39B/DDX39B/DDX39B/DDX39B	8
		BP	GO:0050658	RNA transport	8/111	179/11358	0.000361168	0.0055723	0.00519009	DDX39B/DDX39B/DDX39B/DDX39B/DDX39B/DDX39B/DDX39B/DDX39B	8
		BP	GO:0048638	regulation of developmental growth	9/111	228/11358	0.000387041	0.00591865	0.00551268	WWC3/DDX39B/DDX39B/DDX39B/DDX39B/DDX39B/DDX39B/DDX39B/DDX39B	9
		BP	GO:0006913	nucleocytoplasmic transport	10/111	279/11358	0.000394947	0.00598656	0.00557593	LZTS2/DDX39B/DDX39B/DDX39B/DDX39B/DDX39B/DDX39B/DDX39B/DDX39B/IPO9	10
		BP	GO:0051236	establishment of RNA localization	8/111	182/11358	0.000403761	0.00606695	0.00565081	DDX39B/DDX39B/DDX39B/DDX39B/DDX39B/DDX39B/DDX39B/DDX39B	8
		BP	GO:0051169	nuclear transport	10/111	282/11358	0.000429707	0.00640115	0.00596208	LZTS2/DDX39B/DDX39B/DDX39B/DDX39B/DDX39B/DDX39B/DDX39B/DDX39B/IPO9	10
		BP	GO:0045927	positive regulation of growth	8/111	189/11358	0.000519203	0.00766823	0.00714225	DDX39B/DDX39B/DDX39B/DDX39B/DDX39B/DDX39B/DDX39B/DDX39B	8
		BP	GO:0016486	peptide hormone processing	3/111	18/11358	0.000666101	0.00975443	0.00908535	SCG5/SCG5/SCG5	3
		BP	GO:0007507	heart development	12/111	412/11358	0.000678666	0.00985492	0.00917895	HES1/ADAMTS9/POU6F1/DDX39B/DDX39B/DDX39B/DDX39B/DDX39B/DDX39B/DDX39B/DDX39B/TRAF3IP1	12
		BP	GO:0003012	muscle system process	9/111	247/11358	0.000690697	0.00994604	0.00926382	BIN1/DDX39B/DDX39B/DDX39B/DDX39B/DDX39B/DDX39B/DDX39B/DDX39B	9
		CC	GO:0005687	U4 snRNP	8/118	17/11690	1.91077e-12	4.26102e-10	4.24392e-10	DDX39B/DDX39B/DDX39B/DDX39B/DDX39B/DDX39B/DDX39B/DDX39B	8
		CC	GO:0000346	transcription export complex	8/118	20/11690	9.65479e-12	1.07651e-09	1.07219e-09	DDX39B/DDX39B/DDX39B/DDX39B/DDX39B/DDX39B/DDX39B/DDX39B	8
		CC	GO:0097525	spliceosomal snRNP complex	8/118	53/11690	5.14888e-08	3.82733e-06	3.81198e-06	DDX39B/DDX39B/DDX39B/DDX39B/DDX39B/DDX39B/DDX39B/DDX39B	8
		CC	GO:0030532	small nuclear ribonucleoprotein complex	8/118	61/11690	1.59965e-07	8.91804e-06	8.88226e-06	DDX39B/DDX39B/DDX39B/DDX39B/DDX39B/DDX39B/DDX39B/DDX39B	8
		CC	GO:0120114	Sm-like protein family complex	8/118	69/11690	4.24717e-07	1.89424e-05	1.88664e-05	DDX39B/DDX39B/DDX39B/DDX39B/DDX39B/DDX39B/DDX39B/DDX39B	8
		CC	GO:0016363	nuclear matrix	8/118	112/11690	1.68447e-05	0.000626062	0.00062355	DDX39B/DDX39B/DDX39B/DDX39B/DDX39B/DDX39B/DDX39B/DDX39B	8
		CC	GO:0034399	nuclear periphery	8/118	132/11690	5.51814e-05	0.00175792	0.00175087	DDX39B/DDX39B/DDX39B/DDX39B/DDX39B/DDX39B/DDX39B/DDX39B	8
		MF	GO:0030621	U4 snRNA binding	8/115	13/11484	9.75633e-14	2.50738e-11	2.3826e-11	DDX39B/DDX39B/DDX39B/DDX39B/DDX39B/DDX39B/DDX39B/DDX39B	8
		MF	GO:0043008	ATP-dependent protein binding	8/115	14/11484	2.25761e-13	2.90103e-11	2.75666e-11	DDX39B/DDX39B/DDX39B/DDX39B/DDX39B/DDX39B/DDX39B/DDX39B	8
		MF	GO:0004004	ATP-dependent RNA helicase activity	9/115	30/11484	8.84688e-12	5.78833e-10	5.50027e-10	IGHMBP2/DDX39B/DDX39B/DDX39B/DDX39B/DDX39B/DDX39B/DDX39B/DDX39B	9
		MF	GO:0017070	U6 snRNA binding	8/115	20/11484	9.00907e-12	5.78833e-10	5.50027e-10	DDX39B/DDX39B/DDX39B/DDX39B/DDX39B/DDX39B/DDX39B/DDX39B	8
		MF	GO:0008186	RNA-dependent ATPase activity	9/115	33/11484	2.32583e-11	1.19548e-09	1.13599e-09	IGHMBP2/DDX39B/DDX39B/DDX39B/DDX39B/DDX39B/DDX39B/DDX39B/DDX39B	9
		MF	GO:0003724	RNA helicase activity	9/115	48/11484	8.9238e-10	3.82236e-08	3.63214e-08	IGHMBP2/DDX39B/DDX39B/DDX39B/DDX39B/DDX39B/DDX39B/DDX39B/DDX39B	9
		MF	GO:0008026	ATP-dependent helicase activity	9/115	57/11484	4.4406e-09	1.32988e-07	1.2637e-07	IGHMBP2/DDX39B/DDX39B/DDX39B/DDX39B/DDX39B/DDX39B/DDX39B/DDX39B	9
		MF	GO:0070035	purine NTP-dependent helicase activity	9/115	57/11484	4.4406e-09	1.32988e-07	1.2637e-07	IGHMBP2/DDX39B/DDX39B/DDX39B/DDX39B/DDX39B/DDX39B/DDX39B/DDX39B	9
		MF	GO:0017069	snRNA binding	8/115	40/11484	4.65717e-09	1.32988e-07	1.2637e-07	DDX39B/DDX39B/DDX39B/DDX39B/DDX39B/DDX39B/DDX39B/DDX39B	8
		MF	GO:0140098	catalytic activity, acting on RNA	14/115	249/11484	1.78782e-07	4.59469e-06	4.36604e-06	SAMHD1/NT5C3A/IGHMBP2/DUS2/DDX39B/DDX39B/DDX39B/DDX39B/DDX39B/DDX39B/DDX39B/DDX39B/NUDT16/TYW1B	14
		MF	GO:0004386	helicase activity	9/115	136/11484	8.54852e-06	0.000199724	0.000189785	IGHMBP2/DDX39B/DDX39B/DDX39B/DDX39B/DDX39B/DDX39B/DDX39B/DDX39B	9
		MF	GO:0042623	ATPase activity, coupled	9/115	227/11484	0.000449839	0.00963405	0.00915462	IGHMBP2/DDX39B/DDX39B/DDX39B/DDX39B/DDX39B/DDX39B/DDX39B/DDX39B	9
	iPSC vs. MSC (chimps) & MSC vs. Osteogenic (humans)	---	---	---	---	---	---	---	---	---	---
